# Supplementary material for: Profiling of drought-responsive microRNA and mRNA in tomato using high-throughput sequencing
Source: BMC Genomics. 2017 Jun 26;18:481. doi: 10.1186/s12864-017-3869-1 (PMC5485680; doi:10.1186/s12864-017-3869-1)
Supplement: Supplementary file 1 — Conserved miRNAs expressed in the drought-sensitive and -tolerant tomato genotypes. a, TPM: the expression of transcript per million on the basis of the normalization formula: normalized expression = (actual miRNA count/total count of mapped reads)*1,000,000. b, * and ** indicate a significant difference after drought stress. *: q-value ≤0.05 and |log2 (SD/SCK) | ≥ 1. **: q-value ≤0.01 and |log2 (SD/SCK) | ≥ 1. c, * and ** indicate a significant difference after drought stress. *: q-value ≤0.05 and |log2 (TD/TCK) | ≥ 1. **: q-value ≤0.01 and |log2 (TD/TCK) | ≥ 1. (XLSX 27 kb) [file 12864_2017_3869_MOESM1_ESM.xlsx]

## Sheet: sheet1
Additional file 1: Table S1 - Conserved miRNAs expressed in the drought-sensitive and -tolerant tomato genotypes.
miRNA family	miRNA	Seqence	Length	GenomeID	Start	End	Count				TPMa				Log2(fold_change)		Significance
							SCK	SD	TCK	TD	SCK	SD	TCK	TD	SD/SCK	TD/TCK	SD/SCKb	TD/TCKc
156	sly-miR156a	UUGACAGAAGAUAGAGAGCAC	21	SL2.50ch06	42851875	42851855	30	52	101	965	3.64	8.36	14.31	167.16	1.19956	3.54613	**	**
	sly-miR156b	UUGACAGAAGAUAGAGAGCAC	21	SL2.50ch02	52477662	52477682	157	469	146	166	19.07	75.37	20.69	28.76	1.98269	0.47513	**
	sly-miR156c	UUGACAGAAGAUAGAGAGCAC	21	SL2.50ch02	52477662	52477682	324	186	334	165	39.35	29.89	47.33	28.58	-0.396701	-0.727749
	sly-miR156d-3p	GCUCACUGCUCUAUCUGUCACC	22	SL2.50ch08	51913744	51913723	39	7	42	26	4.74	1.12	5.95	4.5	-2.08139	-0.402965	**
	sly-miR156d-5p	UGACAGAAGAGAGUGAGCAC	20	SL2.50ch08	51913818	51913799	104	70	111	86	12.63	11.25	15.73	14.9	-0.16693	-0.0782063
	sly-miR156e-3p	GCUUACUCUCUAUCUGUCACC	21	SL2.50ch08	51945259	51945239	5	8	20	5	0.61	1.29	2.83	0.87	1.08049	-1.70171		*
	sly-miR156e-5p	UGAUAGAAGAGAGUGAGCAC	20	SL2.50ch08	51945333	51945314	16	16	27	21	1.94	2.57	3.83	3.64	0.405712	-0.0734059
159	sly-miR159	UUUGGAUUGAAGGGAGCUCUA	21	SL2.50ch03	67733172	67733192	133504	151599	134475	149502	16212.9	24363.4	19055.6	25897.5	0.58757	0.442593
160	sly-miR160a	UGCCUGGCUCCCUGUAUGCCA	21	SL2.50ch05	65436423	65436403	167	102	171	86	20.28	16.39	24.23	14.9	-0.307242	-0.701482
162	sly-miR162	UCGAUAAACCUCUGCAUCCAG	21	SL2.50ch06	43073295	43073315	14828	12701	16290	20508	1800.74	2041.17	2308.36	3552.5	0.180806	0.621966
164	sly-miR164a-3p	CAUGUGCCUGUUUUCCCCAUC	21	SL2.50ch09	7198118	7198138	46	12	42	818	5.59	1.93	5.95	141.7	-1.53425	4.57381	**	**
	sly-miR164a-5p	UGGAGAAGCAGGGCACGUGCA	21	SL2.50ch09	7197977	7197997	232	52	161	68	28.17	8.36	22.81	11.78	-1.75258	-0.953327	**
	sly-miR164b-3p	CACGUGUUCUCCUUCUCCAAC	21	SL2.50ch01	89971334	89971354	0	0	2	4	0	0	0.28	0.69	#	1.30117
	sly-miR164b-5p	UGGAGAAGCAGGGCACGUGCA	21	SL2.50ch09	89971261	89971281	616	222	643	542	74.81	35.68	91.12	93.89	-1.06812	0.0432038	**
166	sly-miR166a	UCGGACCAGGCUUCAUUCCCC	21	SL2.50ch06	2516309	2516289	15274	17131	35724	24887	1854.9	2753.12	5062.23	4311.05	0.569726	-0.231734
	sly-miR166b	UCGGACCAGGCUUCAUUCCCC	21	SL2.50ch08	65694746	65694766	24022	13903	4262	6956	2917.27	2234.35	603.94	1204.95	-0.384764	0.996496
	sly-miR166c-3p	UCGGACCAGGCUUCAUUCCUC	21	SL2.50ch01	92621128	92621108	20284	18173	22333	19272	2463.32	2920.57	3164.67	3338.39	0.245646	0.0770974
	sly-miR166c-5p	GGGAUGUUGUCUGGCUCGACA	21	SL2.50ch01	92621252	92621232	776	248	860	29836	94.24	39.86	121.87	5168.34	-1.2414	5.40629	**	**
167	sly-miR167a	UGAAGCUGCCAGCAUGAUCUA	21	SL2.50ch06	49339453	49339433	2027	1730	2996	3610	246.16	278.03	424.54	625.34	0.175644	0.55874
	sly-miR167b-3p	AGGUCAUCUAGCAGCUUCAAU	21	SL2.50ch02	38817826	38817806	16	0	14	250	1.94	0.01	1.98	43.31	-7.59991	4.45113	**	**
	sly-miR167b-5p	UAAAGCUGCCAGCAUGAUCUGG	22	SL2.50ch02	38818044	38818023	465	293	670	349	56.47	47.09	94.94	60.46	-0.262064	-0.651035
168	sly-miR168a-3p	CCUGCCUUGCAUCAACUGAAU	21	SL2.50ch08	558886	558906	714	311	724	8203	86.71	49.98	102.59	1420.96	-0.794847	3.7919		**
	sly-miR168a-5p	UCGCUUGGUGCAGGUCGGGAC	21	SL2.50ch08	558760	558780	730	636	62	180	88.65	102.21	8.79	31.18	0.205344	1.82669		**
	sly-miR168b-3p	CCCGCCUUGCAUCAACUGAAU	21	SL2.50ch12	65228090	65228110	1029	338	1036	5240	124.96	54.32	146.81	907.7	-1.20191	2.62827	**	**
	sly-miR168b-5p	UCGCUUGGUGCAGGUCGGGAC	21	SL2.50ch12	65227975	65227995	299	76	979	2298	36.31	12.21	138.73	398.07	-1.5723	1.52074	**	**
169	sly-miR169c	CAGCCAAGGAUGACUUGCCGA	21	SL2.50ch07	4210814	4210834	0	2	0	1	0.01	0.32	0.01	0.17	5	4.08746
	sly-miR169e-3p	UGGCAAGCAUCUUUGGCGACU	21	SL2.50ch08	57585573	57585593	8	4	12	16	0.97	0.64	1.7	2.77	-0.599913	0.704351
171	sly-miR171a	UGAUUGAGCCGUGCCAAUAUC	21	SL2.50ch02	46752817	46752797	315	208	331	285	38.25	33.43	46.9	49.37	-0.194316	0.0740467
	sly-miR171b	UUGAGCCGUGCCAAUAUCACG	21	SL2.50ch02	44783539	44783519	213	120	236	315	25.87	19.29	33.44	54.57	-0.423427	0.706533
	sly-miR171c	UAUUGGUGCGGUUCAAUGAGA	21	SL2.50ch12	519878	519858	34	23	44	301	4.13	3.7	6.23	52.14	-0.158617	3.06509		**
	sly-miR171d	UUGAGCCGCGCCAAUAUCAC	20	SL2.50ch12	2882864	2882883	1	0	1	7	0.12	0.01	0.14	1.21	-3.58496	3.11151		*
	sly-miR171e	UUGAGCCGCGUCAAUAUCUCU	21	SL2.50ch07	60765729	60765749	242	217	181	181	29.39	34.87	25.65	31.35	0.246661	0.289507
172	sly-miR172a	AGAAUCUUGAUGAUGCUGCAU	21	SL2.50ch06	46528921	46528941	1595	5844	8114	4515	193.7	939.19	1149.79	782.11	2.27759	-0.555927	**
	sly-miR172b	AGAAUCUUGAUGAUGCUGCAU	21	SL2.50ch11	54397823	54397843	9747	1560	577	578	1183.69	250.71	81.76	100.12	-2.2392	0.292263	**
319	sly-miR319a	CUUGGACUGAAGGGAGCUCC	20	SL2.50ch08	64783555	64783536	64	59	54	62	7.77	9.48	7.65	10.74	0.286972	0.489462
	sly-miR319b	UUGGACUGAAGGGAGCUCCCU	21	SL2.50ch06	1551884	1551904	5588	2010	4909	2159	678.62	323.03	695.62	373.99	-1.07094	-0.8953	**
	sly-miR319c-3p	UUGGACUGAAGGGAGCUCCUU	21	SL2.50ch03	56452017	56452037	5763	2184	4222	1661	699.87	350.99	598.27	287.73	-0.995657	-1.05608		**
	sly-miR319c-5p	AGAGCUUCCUUCAGCCCACUC	21	SL2.50ch03	56451865	56451885	19	1	18	12	2.31	0.16	2.55	2.08	-3.85175	-0.293914	**
390	sly-miR390a-3p	CGCUAUCCAUCCUGAGUUUUA	21	SL2.50ch10	59349841	59349821	73	50	75	144	8.87	8.04	10.63	24.94	-0.141739	1.23032		**
	sly-miR390a-5p	AAGCUCAGGAGGGAUAGCACC	21	SL2.50ch10	59349890	59349870	72	55	67	298	8.74	8.84	9.49	51.62	0.0164131	2.44345		**
	sly-miR390b-3p	CGCUAUCCAUCCUGAGUUUCA	21	SL2.50ch09	8388258	8388278	16	4	12	84	1.94	0.64	1.7	14.55	-1.59991	3.09741		**
	sly-miR390b-5p	AAGCUCAGGAGGGAUAGCGCC	21	SL2.50ch09	8388200	8388220	60	57	57	169	7.29	9.16	8.08	29.27	0.329429	1.857		**
394	sly-miR394-3p	AGGUGGGCAUACUGUCAACA	20	SL2.50ch04	65891212	65891231	12	1	8	186	1.46	0.16	1.13	32.22	-3.18982	4.83356	*	**
	sly-miR394-5p	UUGGCAUUCUGUCCACCUCC	20	SL2.50ch04	65891126	65891145	5359	3452	5127	3668	650.81	554.77	726.52	635.39	-0.230347	-0.19336
395	sly-miR395a	CUGAAGUGUUUGGGGGAACUCC	22	SL2.50ch05	1716672	1716693	20	3	4	1	2.43	0.48	0.57	0.17	-2.33985	-1.74543	**
	sly-miR395b	CUGAAGUGUUUGGGGGAACUCC	22	SL2.50ch05	1713756	1713777	2	2	11	4	0.24	0.32	1.56	0.69	0.415037	-1.17688
396	sly-miR396a-3p	GUUCAAUAAAGCUGUGGGAAG	21	SL2.50ch12	2905679	2905659	1710	300	1607	11746	207.67	48.21	227.72	2034.7	-2.10689	3.15948	**	**
	sly-miR396a-5p	UUCCACAGCUUUCUUGAACUG	21	SL2.50ch12	2905790	2905770	10592	8571	15080	5146	1286.31	1377.44	2136.89	891.42	0.0987511	-1.26134		**
	sly-miR396b	UUCCACAGCUUUCUUGAACUU	21	SL2.50ch07	2628873	2628853	29284	14381	28746	8828	3556.3	2311.16	4073.42	1529.23	-0.62176	-1.41344		**
397	sly-miR397	AUUGAGUGCAGCGUUGAUGA	20	SL2.50ch07	66059222	66059203	1	2	0	5	0.12	0.32	0.01	0.87	1.41504	6.44294		*
399	sly-miR399	UGCCAAAGGAGAGUUGCCCUA	21	SL2.50ch03	3965972	3965992	1	3	0	10	0.12	0.48	0.01	1.73	2	7.43463		**
403	sly-miR403-3p	CUAGAUUCACGCACAAGCUCG	21	SL2.50ch01	78369013	78369033	1100	1297	1281	2298	133.59	208.44	181.52	398.07	0.64182	1.13289		**
	sly-miR403-5p	CGUUUGUGCGUGAAUCUAACA	21	SL2.50ch01	78368960	78368980	136	67	130	5262	16.52	10.77	18.42	911.51	-0.617195	5.62891		**
477	sly-miR477-3p	AGUUCUUGUAGGGUGAGACAAC	22	SL2.50ch10	3641804	3641783	5	6	3	15	0.61	0.96	0.43	2.6	0.654225	2.5961		**
	sly-miR477-5p	UGUCUCUCCCUCAAGGGCUCC	21	SL2.50ch10	3641865	3641845	12	17	4	5	1.46	2.73	0.57	0.87	0.902933	0.610053
482	sly-miR482a	UUUCCAAUUCCACCCAUUCCUA	22	SL2.50ch03	64766316	64766337	4306	3272	5934	4666	522.93	525.84	840.87	808.27	0.00800605	-0.0570455
	sly-miR482b	UCUUGCCUACACCGCCCAUGCC	22	SL2.50ch06	37380458	37380437	7876	5710	7461	5105	956.47	917.65	1057.25	884.31	-0.0597757	-0.257692
	sly-miR482c	UCUUGCCAAUACCGCCCAUUCC	22	SL2.50ch06	37388216	37388195	597	321	631	618	72.5	51.59	89.42	107.05	-0.49089	0.259615
	sly-miR482d-3p	UUUCCUAUUCCACCCAUGCCAA	22	SL2.50ch06	37380143	37380122	390	251	521	225	47.36	40.34	73.83	38.98	-0.231458	-0.921473
	sly-miR482d-5p	GGAGUGGGUGGGAUGGAAAAA	21	SL2.50ch06	37380210	37380190	5	5	9	12	0.61	0.8	1.28	2.08	0.391191	0.70044
	sly-miR482e-3p	UCUUUCCUACUCCUCCCAUACC	22	SL2.50ch04	56023847	56023868	13882	8176	13635	9563	1685.85	1313.96	1932.13	1656.55	-0.359555	-0.22201
	sly-miR482e-5p	UGUGGGUGGGGUGGAAAGAUU	21	SL2.50ch04	56023798	56023818	2585	1052	3122	37983	313.93	169.07	442.4	6579.6	-0.892822	3.89458		**
1916	sly-miR1916	AUUUCACUUAGACACCUCAA	20	SL2.50ch08	57414170	57414189	27	34	25	27	3.28	5.46	3.54	4.68	0.735205	0.402759
1917	sly-miR1917	AUUAAUAAAGAGUGCUAAAGU	21	SL2.50ch08	52099648	52099628	7	5	8	10	0.85	0.8	1.13	1.73	-0.0874628	0.614449
1918	sly-miR1918	UGUUGGUGAGAGUUCGAUUCUC	22	SL2.50ch08	65424662	65424641	7	4	6	8	0.85	0.64	0.85	1.39	-0.409391	0.70955
1919	sly-miR1919a	ACGAGAGUCAUCUGUGACAGG	21	SL2.50ch08	56612425	56612445	42	10	4	62	5.1	1.61	0.57	10.74	-1.66344	4.23589	**	**
	sly-miR1919b	ACGAGAGUCAUCUGUGACAGG	21	SL2.50ch08	56580845	56580865	8	54	9	38	0.97	8.68	1.28	6.58	3.16164	2.36194	**	**
	sly-miR1919c-3p	ACGAGAGUCAUCUGUGACAGG	21	SL2.50ch08	56567327	56567347	10	10	42	300	1.21	1.61	5.95	51.97	0.412054	3.12672		**
	sly-miR1919c-5p	UGUCGCAGAUGACUUUCGCCC	21	SL2.50ch08	56567261	56567281	2538	1925	2163	1040	308.22	309.37	306.51	180.15	0.00537282	-0.766735
4376	sly-miR4376	ACGCAGGAGAGAUGAUGCUGGA	22	SL2.50ch06	4541890	4541911	1206	415	895	442	146.46	66.69	126.82	76.57	-1.13496	-0.727931	**
5300	sly-miR5300	UCCCCAGUCCAGGCAUUCCAAC	22	SL2.50ch04	423141	423162	150	262	1070	677	18.22	42.11	151.62	117.27	1.20864	-0.370626	**
5302	sly-miR5302b-3p	UUUUCAACUAUAGCAUUAUUUU	22	SL2.50ch07	4229149	4229170	1	5	1	0	0.12	0.8	0.14	0.01	2.73697	-3.80735
	sly-miR5302b-5p	UGAAAUGCUAUAGUUGGAAAGU	22	SL2.50ch07	4228992	4229013	4	5	7	5	0.49	0.8	0.99	0.87	0.707218	-0.186413
5303	sly-miR5303	UUUUUGAAGAGUUCGAGCAAC	21	SL2.50ch04	11973397	11973417	29	34	33	49	3.52	5.46	4.68	8.49	0.633326	0.859256
5304	sly-miR5304	UCAAUGCUACAUACUCAUCCC	21	SL2.50ch01	97204467	97204487	42	24	36	38	5.1	3.86	5.1	6.58	-0.401896	0.36759
6022	sly-miR6022	UGGAAGGGAGAAUAUCCAGGA	21	SL2.50ch11	3158885	3158905	6804	8313	5233	8152	826.29	1335.98	741.54	1412.13	0.693178	0.929276
6023	sly-miR6023	UUCCAUGAAAGAGUUUUUGGAU	22	SL2.50ch12	66469775	66469754	1163	811	493	311	141.24	130.34	69.86	53.87	-0.115869	-0.374985
6024	sly-miR6024	UUUUAGCAAGAGUUGUUUUACC	22	SL2.50ch01	83238955	83238934	1733	1247	1447	3250	210.46	200.4	205.05	562.98	-0.0706636	1.45711		**
6026	sly-miR6026	UUCUUGGCUAGAGUUGUAUUGC	22	SL2.50ch01	832540	832561	512	312	508	276	62.18	50.14	71.99	47.81	-0.310489	-0.590484
6027	sly-miR6027-3p	UGAAUCCUUCGGCUAUCCAUAA	22	SL2.50ch10	62858102	62858123	1233	973	1861	1096	149.74	156.37	263.71	189.85	0.0625041	-0.474092
	sly-miR6027-5p	AUGGGUAGCACAAGGAUUAAUG	22	SL2.50ch10	62858001	62858022	285	332	379	1995	34.61	53.36	53.71	345.58	0.62457	2.68576		**
9469	sly-miR9469-3p	AUUCGGUCUUCUUAUGUGGAC	21	SL2.50ch07	58624069	58624089	0	0	1	0	0	0	0.14	0.01	#	-3.80735
	sly-miR9469-5p	CCACAUAAGAAGACCGAAUUC	21	SL2.50ch07	58624013	58624033	1	0	1	0	0.12	0.01	0.14	0.01	-3.58496	-3.80735
9470	sly-miR9470-3p	UUUGGCUCAUGGAUUUUAGC	20	SL2.50ch08	393830	393849	2357	3166	2167	3002	286.24	508.81	307.07	520.02	0.829902	0.76
	sly-miR9470-5p	UGAAAUCCAUGAGCCUAAACU	21	SL2.50ch08	393657	393677	8	14	10	113	0.97	2.25	1.42	19.57	1.21387	3.78468		**
9471	sly-miR9471a-3p	UUGGCUGAGUGAGCAUCACGG	21	SL2.50ch12	1977777	1977757	21672	16878	22622	15495	2631.88	2712.46	3205.62	2684.12	0.0435082	-0.256154
	sly-miR9471a-5p	CAGGUGCUCACUCAGCUAAUA	21	SL2.50ch12	1977864	1977844	33	9	33	310	4.01	1.45	4.68	53.7	-1.46755	3.52034	**	**
	sly-miR9471b-3p	UUGGCUGAGUGAGCAUCACUG	21	SL2.50ch12	1979422	1979402	32521	26871	32530	26646	3949.4	4318.43	4609.63	4615.75	0.128873	0.00191413
	sly-miR9471b-5p	GAGGUGCUCACUCAGCUAAUA	21	SL2.50ch12	1979509	1979489	17	14	11	317	2.06	2.25	1.56	54.91	0.127281	5.13745		**
9472	sly-miR9472-3p	UUCACAAUCUCUGCUGAAAAA	21	SL2.50ch08	58966767	58966787	0	0	0	1	0	0	0.01	0.17	#	4.08746
	sly-miR9472-5p	UUUCAGUAGACGUUGUGAAUA	21	SL2.50ch08	58966649	58966669	13	20	20	180	1.58	3.21	2.83	31.18	1.02265	3.46175		**
9473	sly-miR9473-3p	AAACGAGUUCAGAUUUACAGC	21	SL2.50ch07	3076385	3076405	1	1	2	2	0.12	0.16	0.28	0.35	0.415037	0.321928
	sly-miR9473-5p	UGGCUGUAAAUCUAAACUCGU	21	SL2.50ch07	3076307	3076327	175	256	185	283	21.25	41.14	26.22	49.02	0.953079	0.902703
9474	sly-miR9474-3p	UUUUGUUCGCAGAUACUACAGU	22	SL2.50ch08	62139592	62139571	40	0	38	6	4.86	0.01	5.38	1.04	-8.92481	-2.37102	**	**
	sly-miR9474-5p	UGUAGAAGUCAUGAAUAAAAUG	22	SL2.50ch08	62139891	62139870	76	1	79	4	9.23	0.16	11.19	0.69	-5.85019	-4.01947	**	**
9475	sly-miR9475-3p	CUACAAUGUAGAGAUCGUUUU	21	SL2.50ch09	61391980	61391960	27	21	26	90	3.28	3.37	3.68	15.59	0.0390528	2.08284		**
	sly-miR9475-5p	AACGAUCUCUACAUUGUAGGC	21	SL2.50ch09	61391962	61391982	3597	4983	4048	3012	436.83	800.82	573.62	521.75	0.874406	-0.136737
9476	sly-miR9476-3p	AAAAAGAUGCAGGACUAGACC	21	SL2.50ch01	88110567	88110587	47	54	58	166	5.71	8.68	8.22	28.76	0.604204	1.80685		**
	sly-miR9476-5p	UCUAGUCCUGCAUCUUUUUUU	21	SL2.50ch01	88110518	88110538	62	65	88	142	7.53	10.45	12.47	24.6	0.472781	0.980197
9477	sly-miR9477-3p	UUGGGAAAGGGAACAACUGAUAGU	24	SL2.50ch06	43739989	43740012	13	6	11	2	1.58	0.96	1.56	0.35	-0.718818	-2.15612		*
	sly-miR9477-5p	UAUCCGUUGUUCCCUUUUCCUACC	24	SL2.50ch06	43739943	43739966	11	4	14	9	1.34	0.64	1.98	1.56	-1.06609	-0.343954
9478	sly-miR9478-3p	UUCGAUGACAUAUUUGAGCCU	21	SL2.50ch11	52996814	52996834	14	20	22	64	1.7	3.21	3.12	11.09	0.917039	1.82964		**
	sly-miR9478-5p	GCUUAAAUAUGUAGAUCGAACU	22	SL2.50ch11	52996660	52996681	1	1	0	59	0.12	0.16	0.01	10.22	0.415037	9.99718		**
9479	sly-miR9479-3p	GAGAAUGGUAGAGGGUCGGACC	22	SL2.50ch05	65132588	65132609	16	4	21	4	1.94	0.64	2.98	0.69	-1.59991	-2.11064		**
	sly-miR9479-5p	UCCAGUCCUCUACCCUUCUCCA	22	SL2.50ch05	65132447	65132468	4	3	6	5	0.49	0.48	0.85	0.87	-0.0297473	0.0335526
a, TPM: the expression of transcript per million on the basis of the normalization formula: normalized expression = (actual miRNA count/total count of mapped reads)*1,000,000.
b, * and ** indicate a significant difference after drought stress. *: q-value ≤ 0.05 and |log2 (SD/SCK) | ≥ 1. **: q-value ≤ 0.01 and |log2 (SD/SCK) | ≥ 1.
c, * and ** indicate a significant difference after drought stress. *: q-value ≤ 0.05 and |log2 (TD/TCK) | ≥ 1. **: q-value ≤ 0.01 and |log2 (TD/TCK) | ≥ 1.
