# Supplementary material for: Profiling of drought-responsive microRNA and mRNA in tomato using high-throughput sequencing
Source: BMC Genomics. 2017 Jun 26;18:481. doi: 10.1186/s12864-017-3869-1 (PMC5485680; doi:10.1186/s12864-017-3869-1)
Supplement: Supplementary file 2 — Novel miRNAs expressed in drought-sensitive and -tolerant tomato genotypes. a, TPM: the expression of transcript per million on the basis of the normalization formula: normalized expression = (actual miRNA count/total count of mapped reads)*1,000,000. b, * and ** indicate a significant difference after drought stress. *: q-value ≤0.05 and |log2 (SD/SCK) | ≥ 1. **: q-value ≤0.01 and |log2 (SD/SCK) | ≥ 1. c, * and ** indicate a significant difference after drought stress. *: q-value ≤0.05 and |log2 (TD/TCK) | ≥ 1. **: q-value ≤0.01 and |log2 (TD/TCK) | ≥ 1. (XLSX 34 kb) [file 12864_2017_3869_MOESM2_ESM.xlsx]

## Sheet: Sheet1
Additional file 2: Table S2 - Novel miRNAs expressed in drought-sensitive and -tolerant tomato genotypes.
miRNA	Seqence	Length	GenomeID	Start	End	Count				TPMa				Log2(fold_change)		Significance
						SCK	SD	TCK	TD	SCK	SD	TCK	TD	SD/SCK	TD/TCK	SD/SCKb	TD/TCKc
sly_miN_3	CAAUAAAGCUGUGGGAAGAUA	21	SL2.50ch00	12537602	12537622	0	0	18	359	0	0	2.55	62.19	#	4.60811		**
sly_miN_6	AGAACCAAUGUCGCUAAAGGCUUU	24	SL2.50ch00	14373532	14373555	0	0	23	0	0	0	3.26	0.01	#	-8.34873		**
sly_miN_9	ACUCAAAUCCGAGAUCUCUGGUUA	24	SL2.50ch00	15694067	15694090	273	85	288	97	33.15	13.66	40.81	16.8	-1.27905	-1.28046	**	**
sly_miN_13	UUUAUGCUCUUAAACUUUGGAUGU	24	SL2.50ch00	18265826	18265849	182	111	0	0	22.1	17.84	0	0	-0.308931	#
sly_miN_17	AAAGUGAGACGAACAAAUUGAAUC	24	SL2.50ch01	831512	831535	234	133	229	185	28.42	21.37	32.45	32.05	-0.41132	-0.0178941
sly_miN_28	ACACUUUAACUUUAACUUUCCACG	24	SL2.50ch01	2853923	2853946	0	24	0	0	0.01	3.86	0	0	8.59246	#	**
sly_miN_38	AUGUGUGUCUAUUUGUUUAACUUU	24	SL2.50ch01	5292732	5292755	188	91	169	35	22.83	14.62	23.95	6.06	-0.642988	-1.98264		**
sly_miN_49	AAGUGUGUCUCUGAGAUUUUGAGC	24	SL2.50ch01	9394661	9394684	184	141	0	0	22.35	22.66	0	0	0.019873	#
sly_miN_62	AUUUCGGGCAUAGGUUGAGGGGGC	24	SL2.50ch01	29231767	29231790	45	11	0	0	5.46	1.77	0	0	-1.62515	#	**
sly_miN_68	AACCUAUGCCCGAAAUCUCAGAGA	24	SL2.50ch01	51721872	51721895	0	124	0	0	0.01	19.93	0	0	10.9607	#	**
sly_miN_74	UUAGUAUAGUAUUAGUGUGUCUCU	24	SL2.50ch01	63911620	63911643	37	24	0	0	4.49	3.86	0	0	-0.218115	#
sly_miN_77	UUUCGAACUAGUGCCACGUAGGCU	24	SL2.50ch01	65046359	65046382	0	0	127	0	0	0	18	0.01	#	-10.8138		**
sly_miN_87	UUUUCGAUCAAACUUAAACUGUUU	24	SL2.50ch01	74996152	74996175	143	110	101	82	17.37	17.68	14.31	14.2	0.0255205	-0.0111327
sly_miN_90	AAGUGUGUCUCUGAGAUUUCAGGC	24	SL2.50ch01	76432110	76432133	632	0	0	0	76.75	0.01	0	0	-12.906	#	**
sly_miN_112	AAGUGUGUCUCUGAGAUUUCGGAU	24	SL2.50ch01	86484724	86484747	0	0	132	50	0	0	18.7	8.66	#	-1.1106		**
sly_miN_114	AGUGGAUAAGAUUAUGAGACGUGU	24	SL2.50ch01	86666966	86666989	0	0	49	26	0	0	6.94	4.5	#	-0.625011
sly_miN_115	GAGUGUGUCUCUGAGAUUUCGGGC	24	SL2.50ch01	86710445	86710468	141	97	0	0	17.12	15.59	0	0	-0.135062	#
sly_miN_118	AAUUGAACAAGUAGACAUAUGAGU	24	SL2.50ch01	87766399	87766422	19	21	0	0	2.31	3.37	0	0	0.544856	#
sly_miN_125	UAUUUCUGCAGCUUUGGAAUU	21	SL2.50ch01	90607464	90607484	296	189	271	169	35.95	30.37	38.4	29.27	-0.243345	-0.391684
sly_miN_132	GUCUCUGAGAUUUCGGGCAUAGGU	24	SL2.50ch01	94732376	94732399	110	0	0	0	13.36	0.01	0	0	-10.3837	#	**
sly_miN_141	AAGUGUGUCUCUGGAAUUUCAGGC	24	SL2.50ch01	97623529	97623552	61	60	56	43	7.41	9.64	7.94	7.45	0.37956	-0.0918986
sly_miN_149	UUUCGAACUAGUGCCACGUAGGCU	24	SL2.50ch02	21238322	21238345	0	126	0	68	0.01	20.25	0.01	11.78	10.9837	10.2021	**	**
sly_miN_152	AUGUCAUGUAGAACACGUGUGUCU	24	SL2.50ch02	24398312	24398335	0	0	24	7	0	0	3.4	1.21	#	-1.49053		*
sly_miN_162	AUGUGUGUCUAUUUGUUCAACUUC	24	SL2.50ch02	31362733	31362756	64	31	0	0	7.77	4.98	0	0	-0.641769	#
sly_miN_166	AGUAACGUAUAUCAAUCUGACGCU	24	SL2.50ch02	33846066	33846089	172	83	0	0	20.89	13.34	0	0	-0.647054	#
sly_miN_167	UAUUAUGUCAUGUAGGACACGUGU	24	SL2.50ch02	35054100	35054123	0	0	25	5	0	0	3.54	0.87	#	-2.02466		**
sly_miN_169	AGUAACGUAUAUCAAUCUGACGCC	24	SL2.50ch02	35975698	35975721	173	0	0	0	21.01	0.01	0	0	-11.0369	#	**
sly_miN_175	UUUCGAACUAGUGCCACGUAGGCU	24	SL2.50ch02	37275837	37275860	0	0	0	68	0	0	0.01	11.78	#	10.2021		**
sly_miN_196	AGAUAGUCAGACACUUCAACA	21	SL2.50ch02	45525412	45525432	0	0	3	31	0	0	0.43	5.37	#	3.64251		**
sly_miN_211	AAGUGUGUCUCUGAAAUUUCGAAU	24	SL2.50ch02	49482127	49482150	55	57	0	0	6.68	9.16	0	0	0.455499	#
sly_miN_213	AGGGAUUGUAGGCAGAGAGAUGGC	24	SL2.50ch02	50909326	50909349	54	69	63	37	6.56	11.09	8.93	6.41	0.757492	-0.478336
sly_miN_227	AGUAAUUGUCUAUCAUCCACACGU	24	SL2.50ch03	1006400	1006423	0	0	41	0	0	0	5.81	0.01	#	-9.18239		**
sly_miN_229	AAGUGUGUCUCUGGGAUUUCAGAC	24	SL2.50ch03	2342056	2342079	0	0	21	0	0	0	2.98	0.01	#	-8.21917		**
sly_miN_240	ACCGCAGAAGCAUCAAUGUCC	21	SL2.50ch03	5924099	5924119	0	0	7	34	0	0	0.99	5.89	#	2.57277		**
sly_miN_241	AAGUGUGGCUCUGAGAUUUCGAAC	24	SL2.50ch03	7344961	7344984	0	0	23	5	0	0	3.26	0.87	#	-1.90578		**
sly_miN_248	AUGUGUGUCUAUUUGUUCAACUUC	24	SL2.50ch03	22113141	22113164	64	31	0	0	7.77	4.98	0	0	-0.641769	#
sly_miN_258	UUCGGACCAGGCUUCAUUCCC	21	SL2.50ch03	52477059	52477079	378	177	524	268	45.9	28.45	74.25	46.42	-0.690066	-0.677645
sly_miN_260	AUUUCGGACAUAGAUUGAGAGUGU	24	SL2.50ch03	53148259	53148282	55	38	0	0	6.68	6.11	0	0	-0.128676	#
sly_miN_275	AGCAUAGUAAAGAGUAGAGACU	22	SL2.50ch03	59621719	59621740	0	0	12	115	0	0	1.7	19.92	#	3.55061		**
sly_miN_279	AUGAUGUUGGAAUGGCUCAAU	21	SL2.50ch03	61425241	61425261	0	0	8	35	0	0	1.13	6.06	#	2.423		**
sly_miN_288	UCGAUAAACCUCUGCAUCCAGU	22	SL2.50ch03	64438555	64438576	343	193	340	699	41.65	31.02	48.18	121.08	-0.425118	1.32945		**
sly_miN_294	AGCUGCUGACCUAUGGAUUCC	21	SL2.50ch03	67733059	67733079	226	194	470	15199	27.45	31.18	66.6	2632.84	0.183815	5.30495		**
sly_miN_302	UUAUUGAACCUUGAUGUUAUC	21	SL2.50ch04	421960	421980	45	47	67	133	5.46	7.55	9.49	23.04	0.467576	1.27966		**
sly_miN_309	GAUAGUACAGGUAGGAAACUCACA	24	SL2.50ch04	1580113	1580136	63	34	0	0	7.65	5.46	0	0	-0.486559	#
sly_miN_310	UUUUUGAACAGUAGGGGCAAC	21	SL2.50ch04	2598290	2598310	0	0	25	35	0	0	3.54	6.06	#	0.775568
sly_miN_312	UUUCAUGGUAAACCUUCAAGA	21	SL2.50ch04	4649712	4649732	0	0	32	11	0	0	4.53	1.91	#	-1.24594		*
sly_miN_314	AAGUGUGUUUCUGAGAUUUCGAGC	24	SL2.50ch04	5030026	5030049	0	0	64	23	0	0	9.07	3.98	#	-1.18833		**
sly_miN_323	ACUUGAACAAGUAGACACAUGAGU	24	SL2.50ch04	11957632	11957655	31	12	26	15	3.76	1.93	3.68	2.6	-0.962132	-0.501194
sly_miN_337	AAGUGUGUCUCUGAAAUUUUGGGC	24	SL2.50ch04	43330659	43330682	0	0	81	51	0	0	11.48	8.83	#	-0.378637
sly_miN_342	UUAGUAUAGUAUAAGUGUGUCUCA	24	SL2.50ch04	49627263	49627286	0	0	0	60	0	0	0.01	10.39	#	10.021		**
sly_miN_351	UUAGUAUAGUAUAAGUGUGCCUCU	24	SL2.50ch04	55558862	55558885	0	0	24	0	0	0	3.4	0.01	#	-8.40939		**
sly_miN_352	UUGUGGGUGGGGUGGAAAGAUU	22	SL2.50ch04	56023797	56023818	27	4	15	163	3.28	0.64	2.13	28.24	-2.35755	3.72881	**	**
sly_miN_356	AAGUGUGUCUCUGAAAUUUCGGUC	24	SL2.50ch04	59214965	59214988	23	24	0	0	2.79	3.86	0	0	0.468336	#
sly_miN_357	AAGAGUUGUGACUUUAUGAAAAGU	24	SL2.50ch04	59252291	59252314	0	0	23	6	0	0	3.26	1.04	#	-1.64829		*
sly_miN_363	UUAUUAUACUCUGAACUUAUU	21	SL2.50ch04	59659686	59659706	41	278	20	944	4.98	44.68	2.83	163.52	3.16541	5.85252	**	**
sly_miN_364	UGUUGUCGAAAAAUUAGAGUG	21	SL2.50ch04	59660610	59660630	0	0	0	491	0	0	0.01	85.05	#	13.0541		**
sly_miN_368	UGGAGGUAGUAUGAAUUUUGU	21	SL2.50ch04	61457098	61457118	0	0	12	26	0	0	1.7	4.5	#	1.40439		**
sly_miN_369	UGGAGGUAGUAUGAAUUUUGU	21	SL2.50ch04	61457159	61457179	0	0	12	26	0	0	1.7	4.5	#	1.40439		**
sly_miN_370	AGUGGAUAAGAUUGUGAUACGUGU	24	SL2.50ch04	63426607	63426630	24	23	0	0	2.91	3.7	0	0	0.346506	#
sly_miN_373	UGAGUGACCAUCUGUGAAAUC	21	SL2.50ch04	63929054	63929074	0	0	0	59	0	0	0.01	10.22	#	9.99718		**
sly_miN_384	AAGUGUGUCUCUAGAAUUUCGAGC	24	SL2.50ch05	2438160	2438183	26	25	0	0	3.16	4.02	0	0	0.347271	#
sly_miN_386	CAGCUGACGACUCGUUGAUUCU	22	SL2.50ch05	2723881	2723902	0	0	42	20	0	0	5.95	3.46	#	-0.782118
sly_miN_415	UUUAUGCCUUUCAACUUUGGAUGU	24	SL2.50ch05	25354379	25354402	25	18	0	0	3.04	2.89	0	0	-0.0730018	#
sly_miN_437	AAGUGUGUCUCUGAAAUUUCGGGC	24	SL2.50ch05	59305314	59305337	0	298	321	0	0.01	47.89	45.49	0.01	12.2255	-12.1513	**	**
sly_miN_451	AAGUGUGUCUCUGGGAUUUCGAGC	24	SL2.50ch05	63927692	63927715	0	0	44	0	0	0	6.23	0.01	#	-9.28309		**
sly_miN_453	GACAGUGCACGUGUAGACACC	21	SL2.50ch05	64644357	64644377	0	0	0	21	0	0	0.01	3.64	#	8.50779		**
sly_miN_456	UUAGUAUAGUAUAAGUGUGUCUCU	24	SL2.50ch05	64958574	64958597	0	0	0	994	0	0	0.01	172.19	#	14.0717		**
sly_miN_458	UUCGACUAAUAGUUAUUAUUU	21	SL2.50ch06	57169	57189	0	0	13	91	0	0	1.84	15.76	#	3.09849		**
sly_miN_461	AGUGGACAAGUAAAGGUGGAUGGA	24	SL2.50ch06	1522139	1522162	271	81	270	66	32.91	13.02	38.26	11.43	-1.3378	-1.74301	**	**
sly_miN_470	UACGCAGGAGAGAUGAUGCUGG	22	SL2.50ch06	4541889	4541910	243	83	223	215	29.51	13.34	31.6	37.24	-1.14545	0.236929	**
sly_miN_477	AAGUGUGUCUCUGAGAUUUCGGGA	24	SL2.50ch06	15057186	15057209	0	0	308	188	0	0	43.64	32.57	#	-0.422107
sly_miN_478	AAGUGUGUCUCUGAGAUUUUGAAC	24	SL2.50ch06	16653123	16653146	49	35	0	0	5.95	5.62	0	0	-0.0823195	#
sly_miN_481	AAGUGUGUCUCUAAAAUUUCGAGC	24	SL2.50ch06	23665773	23665796	24	24	0	0	2.91	3.86	0	0	0.407582	#
sly_miN_492	AAAAAUGACAUGUAGGACAUAUGU	24	SL2.50ch06	31890177	31890200	63	64	0	0	7.65	10.29	0	0	0.427711	#
sly_miN_495	GCCACGUAGGACAAAAAGGGGUAG	24	SL2.50ch06	32952867	32952890	20	3	30	8	2.43	0.48	4.25	1.39	-2.33985	-1.61238	**	**
sly_miN_502	AAGUGUGUCUCUGAAAUUUUGAGU	24	SL2.50ch06	36074948	36074971	0	0	43	23	0	0	6.09	3.98	#	-0.613674
sly_miN_506	AAGCGUGUCUCUGAAAUUUCGAGC	24	SL2.50ch06	37613491	37613514	60	46	0	0	7.29	7.39	0	0	0.0196555	#
sly_miN_507	AAGUGUGUCUUUGAGAUUUCGAGC	24	SL2.50ch06	37613712	37613735	72	0	0	0	8.74	0.01	0	0	-9.77149	#	**
sly_miN_526	UCGAUAAACCUCUGCAUCCAGU	22	SL2.50ch06	43073295	43073316	343	193	340	699	41.65	31.02	48.18	121.08	-0.425118	1.32945		**
sly_miN_531	GAGAAUCUUGAUGAUGCUGCAU	22	SL2.50ch06	46528920	46528941	0	0	22	60	0	0	3.12	10.39	#	1.73558		**
sly_miN_532	AAGUGUGUCUCUGAGAUUUCGAUC	24	SL2.50ch06	46535276	46535299	0	0	167	92	0	0	23.66	15.94	#	-0.569798
sly_miN_537	GAGUAACGUAUAUCAAUCUGACGC	24	SL2.50ch07	336488	336511	0	0	95	0	0	0	13.46	0.01	#	-10.3945		**
sly_miN_540	AAGUGUGUCUCUGAGAUUUUGAAC	24	SL2.50ch07	1474278	1474301	49	35	0	0	5.95	5.62	0	0	-0.0823195	0
sly_miN_542	AGAGCAUUCUGAACAGCAACU	21	SL2.50ch07	2326642	2326662	0	0	1	68	0	0	0.14	11.78	#	6.39477		**
sly_miN_544	UGAUCUGUAUCUCUAUGACUG	21	SL2.50ch07	2561592	2561612	0	0	259	292	0	0	36.7	50.58	#	0.462787
sly_miN_545	UUCCACAGCUUUCUUGAACUUC	22	SL2.50ch07	2628852	2628873	782	615	1101	467	94.97	98.84	156.02	80.9	0.0576232	-0.947519
sly_miN_546	CAACUGGUAGACAAGUUAGAGUGU	24	SL2.50ch07	2891778	2891801	156	38	94	26	18.94	6.11	13.32	4.5	-1.63219	-1.5656	**	**
sly_miN_550	UUGGCUGUAAAUCUAAACUCG	21	SL2.50ch07	3076306	3076326	0	0	8	25	0	0	1.13	4.33	#	1.93804		**
sly_miN_554	UUUUUCAAGCUAGUGUCACGUAGG	24	SL2.50ch07	4078209	4078232	0	0	26	0	0	0	3.68	0.01	#	-8.52356		**
sly_miN_557	UUCAGAAACGUCGACGGGUGC	21	SL2.50ch07	6516651	6516671	51	85	46	66	6.19	13.66	6.52	11.43	1.14195	0.809882	**
sly_miN_563	AAGUGUGUCUCUGAGAUUUCGAGA	24	SL2.50ch07	11048956	11048979	161	135	0	0	19.55	21.7	0	0	0.150526	#
sly_miN_586	AGUAACGUAUAUCAAUCUGACGCC	24	SL2.50ch07	56428485	56428508	0	0	188	109	0	0	26.64	18.88	#	-0.496735
sly_miN_590	UAGGACCUUAGUAUAGUAUAAGU	23	SL2.50ch07	58250975	58250997	0	0	0	68	0	0	0.01	11.78	#	10.2021		**
sly_miN_602	GAGUAACGUAUAUCAAUCUGACGC	24	SL2.50ch07	61437377	61437400	0	0	95	0	0	0	13.46	0.01	#	-10.3945		**
sly_miN_611	UCAACGCUAAACUCGAUCAUG	21	SL2.50ch07	66059140	66059160	23	62	31	87	2.79	9.96	4.39	15.07	1.83588	1.77939	**	**
sly_miN_612	AGGUUGAUAUACGUUACUGUAAGU	24	SL2.50ch07	66252708	66252731	0	0	83	36	0	0	11.76	6.24	#	-0.91427
sly_miN_614	UUGAGUGCUGUGAAGUGAAUA	21	SL2.50ch07	67977595	67977615	0	0	25	25	0	0	3.54	4.33	#	0.290618
sly_miN_622	AAGGUGUGUCUCUGGAGUUCCAGU	24	SL2.50ch08	2096944	2096967	0	0	73	39	0	0	10.34	6.76	#	-0.613141
sly_miN_631	AGUAACGUAUAUCAAUCUGACGCU	24	SL2.50ch08	4663630	4663653	0	0	81	42	0	0	11.48	7.28	#	-0.657112
sly_miN_634	AAGUGUGUCUCUGAAAUUUCGGGC	24	SL2.50ch08	6186962	6186985	0	0	321	0	0	0	45.49	0.01	#	-12.1513		**
sly_miN_635	UUUCGAACUAGUGCCACGUAGGCU	24	SL2.50ch08	6186827	6186850	0	0	0	68	0	0	0.01	11.78	#	10.2021		**
sly_miN_640	AAGUGUGUCUCUGAGAUUUUGGGA	24	SL2.50ch08	9261273	9261296	0	0	28	14	0	0	3.97	2.43	#	-0.708183
sly_miN_644	UUCUGAACUAGUGCCACGUAGGCU	24	SL2.50ch08	20123869	20123892	23	17	0	0	2.79	2.73	0	0	-0.0313642	#
sly_miN_647	AAGUGUGUCUCUGGAAUUUCGGGU	24	SL2.50ch08	32089454	32089477	0	0	56	35	0	0	7.94	6.06	#	-0.389821
sly_miN_669	UUUGUAUAGUAUAAGUGUGUCUCU	24	SL2.50ch08	53595080	53595103	62	43	0	0	7.53	6.91	0	0	-0.123964	#
sly_miN_679	CUGUCGCAGAUGACUUUCGCC	21	SL2.50ch08	56567260	56567280	56	63	69	47	6.8	10.12	9.78	8.14	0.573603	-0.264806
sly_miN_680	CUGUCGCAGAUGACUUUCGCC	21	SL2.50ch08	56580778	56580798	56	63	69	47	6.8	10.12	9.78	8.14	0.573603	-0.264806
sly_miN_693	GGUGGAUAAGAUUAUGACACGUGU	24	SL2.50ch08	61807238	61807261	114	76	0	0	13.84	12.21	0	0	-0.180781	#
sly_miN_695	AAGUGUGUCUCUGGGAUUUCGAGC	24	SL2.50ch08	64317253	64317276	0	0	0	21	0	0	0.01	3.64	#	8.50779		**
sly_miN_696	UAUUAUGUCAUGUAGAACACGUGU	24	SL2.50ch08	64435103	64435126	0	0	21	20	0	0	2.98	3.46	#	0.21546
sly_miN_702	UGCAUUUGCACCUGCACCUUA	21	SL2.50ch09	1677565	1677585	363	308	66	10	44.08	49.5	9.35	1.73	0.167304	-2.43419		**
sly_miN_707	GAGUAACGUAUAUCAAUCUGACGU	24	SL2.50ch09	2184537	2184560	71	42	28	17	8.62	6.75	3.97	2.94	-0.3528	-0.433323
sly_miN_709	UAUUAUGUCAUGUAGGACACGUGU	24	SL2.50ch09	2855058	2855081	147	130	25	5	17.85	20.89	3.54	0.87	0.226888	-2.02466		**
sly_miN_710	UUGAAUGUUGGGGAACGAACGUCU	24	SL2.50ch09	3057904	3057927	762	200	0	0	92.54	32.14	0	0	-1.52571	#	**
sly_miN_719	AAGUGUGUCUCUGAAAUUUCGGGU	24	SL2.50ch09	5324520	5324543	0	0	114	64	0	0	16.15	11.09	#	-0.542275
sly_miN_729	UUAGUAUAGUAUACGUGUGUCUCU	24	SL2.50ch09	9506212	9506235	52	40	40	14	6.31	6.43	5.67	2.43	0.0271787	-1.22239		**
sly_miN_733	UGAGCAAUGUAGGUCUAGACU	21	SL2.50ch09	16022732	16022752	0	0	29	21	0	0	4.11	3.64	#	-0.1752
sly_miN_748	AGGACCUUAGUAUAGUAUACGUGU	24	SL2.50ch09	60336315	60336338	115	99	0	0	13.97	15.91	0	0	0.187602	#
sly_miN_749	AUUAAGAUCUAGAUGUGUAAAUCU	24	SL2.50ch09	60724907	60724930	0	0	0	23	0	0	0.01	3.98	#	8.63662		**
sly_miN_753	AAGUGUGUCUCUGGAAUUUCGGGC	24	SL2.50ch09	62497255	62497278	0	183	0	0	0.01	29.41	0	0	11.5221	#	**
sly_miN_761	AAGAAAAUAAAGACUUCACAGACU	24	SL2.50ch09	65282686	65282709	38	106	60	46	4.61	17.04	8.5	7.97	1.88609	-0.0928831	**
sly_miN_764	AACAACAUACUUACUGAAAUGCCA	24	SL2.50ch09	66309421	66309444	74	40	73	29	8.99	6.43	10.34	5.02	-0.483502	-1.04248		**
sly_miN_769	AAUGUCCCAAAAGUAUGACGAAGG	24	SL2.50ch09	68052414	68052437	0	0	50	27	0	0	7.09	4.68	#	-0.599277
sly_miN_771	UCAGAUCAUGUGGUUGCUUCA	21	SL2.50ch09	68485748	68485768	0	0	67	26	0	0	9.49	4.5	#	-1.07648		**
sly_miN_775	AAGUGUGUCUCUGAAAUUUCGAGC	24	SL2.50ch09	71340138	71340161	151	120	0	0	18.34	19.29	0	0	0.0728595	#
sly_miN_778	CCGGUGGAGCUUACAACAGCA	21	SL2.50ch10	1021740	1021760	0	0	11	21	0	0	1.56	3.64	#	1.22239		*
sly_miN_780	UAACUUCGUCUAGCUCGCCUUC	22	SL2.50ch10	1709809	1709830	467	215	600	179	56.71	34.55	85.02	31.01	-0.714917	-1.45507		**
sly_miN_783	AAGUGUGUCUCUGAGAUUUCGGAC	24	SL2.50ch10	2247105	2247128	464	0	0	0	56.35	0.01	0	0	-12.4602	#	**
sly_miN_808	AUGUGCUCUGAUACCACUUGUUGG	24	SL2.50ch10	40363142	40363165	74	48	0	0	8.99	7.71	0	0	-0.22159	#
sly_miN_813	AAGUGUGUCUCUGGAAUUUCGGGU	24	SL2.50ch10	46707307	46707330	146	104	0	0	17.73	16.71	0	0	-0.0854808	#
sly_miN_819	UUAGUAUAAUAUAAGUGUGUCUCU	24	SL2.50ch10	51775253	51775276	186	0	0	0	22.59	0.01	0	0	-11.1415	#	**
sly_miN_821	ACUUUGGAUGUGCACAAGUAGACA	24	SL2.50ch10	52292227	52292250	0	0	69	30	0	0	9.78	5.2	#	-0.911323
sly_miN_827	AGGACCUUAGUAUAGUAUACGUGU	24	SL2.50ch10	57792490	57792513	0	0	80	39	0	0	11.34	6.76	#	-0.746325
sly_miN_829	GUGUGUGUCUAUUUGUUCAACUUU	24	SL2.50ch10	58277721	58277744	27	17	28	8	3.28	2.73	3.97	1.39	-0.264795	-1.51405		**
sly_miN_831	AUGUCAUGUAGAACAUGAGCGUGU	24	SL2.50ch10	58515936	58515959	0	0	43	35	0	0	6.09	6.06	#	-0.00712443
sly_miN_833	AAGUGUGUCUCUGAGAUUUCAGAC	24	SL2.50ch10	59539537	59539560	0	55	0	0	0.01	8.84	0	0	9.7879	#	**
sly_miN_836	AAGUGUGUCUUUGAGAUUUCGAAC	24	SL2.50ch10	60180440	60180463	28	35	40	19	3.4	5.62	5.67	3.29	0.725035	-0.785261
sly_miN_842	AUUUAGAAGUCUGUCAAUCCUGCU	24	SL2.50ch10	61133364	61133387	104	82	0	0	12.63	13.18	0	0	0.0614957	#
sly_miN_845	UUAUUUGGGGUAGAUGAGCUC	21	SL2.50ch10	62660214	62660234	0	0	81	62	0	0	11.48	10.74	#	-0.0961286
sly_miN_847	CAAGGAUUAAUGUGAAACAGA	21	SL2.50ch10	62858011	62858031	0	0	12	463	0	0	1.7	80.2	#	5.56		**
sly_miN_849	GUCUCUGAGAUUUCGGGCAUAGGU	24	SL2.50ch10	63359385	63359408	110	0	0	0	13.36	0.01	0	0	-10.3837	#	**
sly_miN_851	AUUUAGUACACUUUUUGAAUU	21	SL2.50ch10	63943561	63943581	0	0	7	125	0	0	0.99	21.65	#	4.45079		**
sly_miN_852	AUUUAGUACACUUUUUGAAUU	21	SL2.50ch10	63943625	63943645	0	0	7	125	0	0	0.99	21.65	#	4.45079		**
sly_miN_855	AGAUCUAUCGAUCAGUUCUGAUAU	24	SL2.50ch10	65306175	65306198	15	22	0	0	1.82	3.54	0	0	0.959811	#
sly_miN_863	UAGAUGUGCAUACUCAAAGUU	21	SL2.50ch11	3115563	3115583	0	0	19	27	0	0	2.69	4.68	#	0.798902
sly_miN_864	UAGAUGUGCAUACUCAAAGUU	21	SL2.50ch11	3115563	3115583	0	0	19	27	0	0	2.69	4.68	#	0.798902
sly_miN_867	UUCGAUACGCACCUGAAUCGA	21	SL2.50ch11	4024656	4024676	18	23	0	0	2.19	3.7	0	0	0.756594	#
sly_miN_872	UUUAUCGUCGGAUCAACCAGU	21	SL2.50ch11	5359111	5359131	102	100	99	73	12.39	16.07	14.03	12.65	0.375194	-0.149378
sly_miN_873	GAGUAACGUAUAUCAAUCUGACGU	24	SL2.50ch11	5748541	5748564	0	0	28	17	0	0	3.97	2.94	#	-0.433323
sly_miN_879	AUGACUGUCUGUAUAUUUAAUUGC	24	SL2.50ch11	8196236	8196259	34	27	0	0	4.13	4.34	0	0	0.0715533	#
sly_miN_881	GAUGGCGUCAGAUUGAUAUACGUU	24	SL2.50ch11	8386319	8386342	0	0	108	100	0	0	15.3	17.32	#	0.178907
sly_miN_886	AAAUGUGUCUCUGGAAUUUCGGGC	24	SL2.50ch11	20003808	20003831	0	0	28	8	0	0	3.97	1.39	#	-1.51405		**
sly_miN_896	UUAGUAUAGUAUAAGUGUGUCUCA	24	SL2.50ch11	31824584	31824607	355	178	0	0	43.11	28.61	0	0	-0.591503	#
sly_miN_898	AGUGGAUAAGAUUAUGACACGUGU	24	SL2.50ch11	31870695	31870718	31	17	39	20	3.76	2.73	5.53	3.46	-0.461832	-0.676507
sly_miN_899	AGGAUUGUAACUUUUCCAAAGAGU	24	SL2.50ch11	32136530	32136553	28	35	24	12	3.4	5.62	3.4	2.08	0.725035	-0.708951
sly_miN_902	UUUAUGCCUUUCAACUUUGGAUGU	24	SL2.50ch11	34818663	34818686	25	18	0	0	3.04	2.89	0	0	-0.0730018	#
sly_miN_906	UUCCGAACUAGUGCCACGUAGGCU	24	SL2.50ch11	48682368	48682391	31	0	0	0	3.76	0.01	0	0	-8.55459	#	**
sly_miN_911	UUCAAAUCUGACAACGUGAAC	21	SL2.50ch11	50496678	50496698	0	0	3	40	0	0	0.43	6.93	#	4.01045		**
sly_miN_926	UAUUAUGUCAUGUAGGACACGUGU	24	SL2.50ch11	53402288	53402311	147	130	25	5	17.85	20.89	3.54	0.87	0.226888	-2.02466		**
sly_miN_928	CAUUUUUGGAGUGUCCGAGCA	21	SL2.50ch11	53979588	53979608	0	0	1	20	0	0	0.14	3.46	#	4.62727		**
sly_miN_941	AUUUCUCUGGUGCUUACUCAAC	22	SL2.50ch12	1976516	1976537	0	0	32	23	0	0	4.53	3.98	#	-0.186743
sly_miN_942	UUUCUCAGGUGCUCACUCAGC	21	SL2.50ch12	1977849	1977869	0	0	190	336	0	0	26.92	58.2	#	1.11234		**
sly_miN_944	AAGUGUGUCUCUGAGAUUUUGGAC	24	SL2.50ch12	2569209	2569232	178	0	0	0	21.62	0.01	0	0	-11.0782	#	**
sly_miN_945	UUCCACAGCUUUCUUGAACUUC	22	SL2.50ch12	2899110	2899131	782	615	1101	467	94.97	98.84	156.02	80.9	0.0576232	-0.947519
sly_miN_951	CUGUCGCAGAUGACUUUCGCC	21	SL2.50ch12	6988949	6988969	56	63	69	47	6.8	10.12	9.78	8.14	0.573603	-0.264806
sly_miN_954	UUUCGAACUAGUGCCACGUAGGCU	24	SL2.50ch12	8526464	8526487	0	126	0	68	0.01	20.25	0.01	11.78	10.9837	10.2021	**	**
sly_miN_958	UUUCAAACUAGUGUCACGUAGGCU	24	SL2.50ch12	12741172	12741195	21	0	0	0	2.55	0.01	0	0	-7.99435	#	**
sly_miN_959	ACUUGAACAAGUAGACACAUGAGU	24	SL2.50ch12	12852348	12852371	31	12	26	15	3.76	1.93	3.68	2.6	-0.962132	-0.501194
sly_miN_962	AAGUGUGUCUCUGAGAUUUUGGGC	24	SL2.50ch12	23386542	23386565	339	0	0	0	41.17	0.01	0	0	-12.0074	#	**
sly_miN_968	CUCUUCCGUGAACUUCAUCAAAAU	24	SL2.50ch12	36492367	36492390	246	220	227	87	29.87	35.36	32.17	15.07	0.243421	-1.09404		**
sly_miN_969	CUCUUCCGUGAACUUCAUCAAAAU	24	SL2.50ch12	36492367	36492390	246	220	227	87	29.87	35.36	32.17	15.07	0.243421	-1.09404		**
sly_miN_970	CUCUUCCGUGAACUUCAUCAAAAU	24	SL2.50ch12	36510625	36510648	246	220	227	87	29.87	35.36	32.17	15.07	0.243421	-1.09404		**
sly_miN_971	CUCUUCCGUGAACUUCAUCAAAAU	24	SL2.50ch12	36510625	36510648	246	220	227	87	29.87	35.36	32.17	15.07	0.243421	-1.09404		**
sly_miN_972	ACACACUCUGCAUUCAAUUAAAUU	24	SL2.50ch12	36532852	36532875	120	84	131	41	14.57	13.5	18.56	7.1	-0.110041	-1.38631		**
sly_miN_995	UAAAUGUUUUCCGAGUAUCUUU	22	SL2.50ch12	61968401	61968422	0	0	24	6	0	0	3.4	1.04	#	-1.70895		**
sly_miN_1001	UUCUCAGAUGAUCACUCGACU	21	SL2.50ch12	63111252	63111272	0	0	0	41	0	0	0.01	7.1	#	9.47168		**
sly_miN_1003	UUUACUUGUCGACAACAACUU	21	SL2.50ch12	63531443	63531463	0	0	19	28	0	0	2.69	4.85	#	0.850379
sly_miN_1008	GUGUCUAGAUGUGUAUUCUCA	21	SL2.50ch12	65098548	65098568	0	0	37	186	0	0	5.24	32.22	#	2.62032		**
sly_miN_1009	UCGCUUGGUGCAGGUCGGGACC	22	SL2.50ch12	65227975	65227996	575	366	712	1918	69.83	58.82	100.89	332.25	-0.24754	1.71949		**
a, TPM: the expression of transcript per million on the basis of the normalization formula: normalized expression = (actual miRNA count/total count of mapped reads)*1,000,000.
b, * and ** indicate a significant difference after drought stress. *: q-value ≤ 0.05 and |log2 (SD/SCK) | ≥ 1. **: q-value ≤ 0.01 and |log2 (SD/SCK) | ≥ 1.
c, * and ** indicate a significant difference after drought stress. *: q-value ≤ 0.05 and |log2 (TD/TCK) | ≥ 1. **: q-value ≤ 0.01 and |log2 (TD/TCK) | ≥ 1.
