# Supplementary material for: Profiling of drought-responsive microRNA and mRNA in tomato using high-throughput sequencing
Source: BMC Genomics. 2017 Jun 26;18:481. doi: 10.1186/s12864-017-3869-1 (PMC5485680; doi:10.1186/s12864-017-3869-1)
Supplement: Supplementary file 3 — List of genes with confident expression in the drought-sensitive tomato M82. a, FPKM: fragments per kilobase of exon model per million mapped reads. (XLSX 1997 kb) [file 12864_2017_3869_MOESM3_ESM.xlsx]

## Sheet: Sheet1
Additional file 3: Table S3 - List of genes with confident expression in the drought-sensitives tomato M82.
Gene_ID	FPKMa		Log2(fold_change)	p_value	q_value	Significance	Annotation
	SCK	SD
Solyc00g005050.2	62.5571	41.6527	-0.586762	0.241	0.451891	no	Arabinogalactan protein (AHRD V1 ***- B6SST2_MAIZE)
Solyc00g005840.2	182.158	68.0736	-1.42002	0.00645	0.0451425	yes	Thioredoxin family protein (AHRD V1 ***- D7MCJ1_ARALY); contains Interpro domain(s) IPR015467 Thioredoxin, core
Solyc00g006490.2	5.98883	7.5479	0.333802	0.5308	0.712374	no	Serine/threonine-protein phosphatase 6 regulatory subunit 3 (AHRD V1 **-- SAPS3_HUMAN); contains Interpro domain(s) IPR007587 SIT4 phosphatase-associated protein
Solyc00g006800.2	66.6239	48.5134	-0.457659	0.36805	0.576243	no	Transaldolase (AHRD V1 ***- Q9FVH1_SOLLC); contains Interpro domain(s) IPR014634 Transaldolase, bacterial/plant type
Solyc00g006810.2	32.2569	18.0841	-0.834883	0.1039	0.27568	no	Peptidyl-prolyl cis-trans isomerase (AHRD V1 *-*- Q8DJW8_THEEB); contains Interpro domain(s) IPR001179 Peptidyl-prolyl cis-trans isomerase, FKBP-type
Solyc00g006820.2	34.1721	11.1182	-1.6199	0.00275	0.0244994	yes	Peptide transporter-like protein (AHRD V1 **-* Q9LYR6_ARATH); contains Interpro domain(s) IPR000109 TGF-beta receptor, type I/II extracellular region
Solyc00g006830.2	15.5509	12.1073	-0.361116	0.48225	0.674099	no	No exine formation-1 (AHRD V1 **-- Q9LYR7_ARATH)
Solyc00g007010.2	7.04185	7.98283	0.180947	0.7303	0.846742	no	Phosphatidylinositol phosphate (PtdInsP) phosphatase involved in hydrolysis of PtdIns (AHRD V1 **** D6VWZ1_YEAST); contains Interpro domain(s) IPR002013 Synaptojanin, N-terminal
Solyc00g007060.2	15.9447	9.97704	-0.676393	0.1871	0.392359	no	Serine/threonine kinase-like protein ABC1063 (AHRD V1 **** Q1KMP8_HORVD); contains Interpro domain(s) IPR002290 Serine/threonine protein kinase
Solyc00g007070.2	68.1682	76.7344	0.170775	0.73025	0.846738	no	Heterogeneous nuclear ribonucleoprotein H1 (AHRD V1 **-- Q8C2Q7_MOUSE); contains Interpro domain(s) IPR012677 Nucleotide-binding, alpha-beta plait
Solyc00g007090.2	17.4282	11.1381	-0.645919	0.2835	0.494512	no	Multi-pass transmembrane protein (AHRD V1 *--- Q5CMR0_CRYHO); contains Interpro domain(s) IPR019328 GPI-GlcNAc transferase complex, PIG-H component
Solyc00g007100.2	7.71456	11.7857	0.611382	0.2771	0.487723	no	Serine/threonine protein kinase (AHRD V1 **** Q2U105_ASPOR); contains Interpro domain(s) IPR002290 Serine/threonine protein kinase
Solyc00g007110.2	4.31105	3.73782	-0.205844	0.777	0.875135	no	Epidermal growth factor receptor substrate 15 (AHRD V1 *--- EPS15_HUMAN); contains Interpro domain(s) IPR011992 EF-Hand type
Solyc00g007120.2	6.11618	4.68615	-0.384229	0.4966	0.684841	no	Calcium-binding EF hand family protein (AHRD V1 ***- D7KK32_ARALY); contains Interpro domain(s) IPR011992 EF-Hand type
Solyc00g007130.2	2.93925	3.75379	0.352898	0.6521	0.796786	no	Amino acid transporter family protein (AHRD V1 **** D7LI10_ARALY); contains Interpro domain(s) IPR013057 Amino acid transporter, transmembrane
Solyc00g007150.2	2.15496	0.690564	-1.64182	0.2284	0.437658	no	Unknown Protein (AHRD V1)
Solyc00g007200.2	3.29619	3.50117	0.0870362	0.8855	0.935792	no	MLO-like protein 3 (AHRD V1 ***- C6EWE6_VITVI); contains Interpro domain(s) IPR004326 Mlo-related protein
Solyc00g007220.2	1.64696	0.914635	-0.848536	0.44995	0.647981	no	Ring finger protein (AHRD V1 ***- O49869_HORVU); contains Interpro domain(s) IPR018957 Zinc finger, C3HC4 RING-type
Solyc00g007260.2	5.36435	4.91416	-0.12646	0.842	0.911558	no	Sentrin-specific protease 7 (AHRD V1 *-*- SENP7_HUMAN); contains Interpro domain(s) IPR003653 Peptidase C48, SUMO/Sentrin/Ubl1
Solyc00g007270.2	290.265	221.915	-0.387361	0.4655	0.659711	no	Translation initiation factor (AHRD V1 ***- A6ZWQ9_YEAS7); contains Interpro domain(s) IPR002769 Translation initiation factor IF6
Solyc00g007300.2	8.55201	14.3224	0.743938	0.14615	0.341401	no	Lrr, resistance protein fragment
Solyc00g008680.2	38.6867	24.3109	-0.670233	0.1824	0.389969	no	Calcium binding protein-like (AHRD V1 *--- Q656S9_ORYSJ); contains Interpro domain(s) IPR011992 EF-Hand type
Solyc00g009020.2	97.5709	108.609	0.154623	0.74625	0.857157	no	Mitochondrial ATP synthase (AHRD V1 ***- B6TLY8_MAIZE)
Solyc00g009060.2	31.7297	22.0612	-0.524323	0.3427	0.553122	no	Hypoxanthine phosphoribosyltransferase (AHRD V1 ***- B4UWA8_ARAHY); contains Interpro domain(s) IPR005904 Hypoxanthine phosphoribosyl transferase
Solyc00g009080.2	1.74504	2.7617	0.662302	0.47225	0.664834	no	Unknown Protein (AHRD V1)
Solyc00g009090.2	1.41408	0.0869033	-4.02431	0.0073	0.048969	yes	Receptor like kinase, RLK
Solyc00g009100.2	12.2515	19.1794	0.646596	0.2492	0.458659	no	30S ribosomal protein S1-like (AHRD V1 ***- Q5ZC75_ORYSJ); contains Interpro domain(s) IPR003029 Ribosomal protein S1, RNA binding domain
Solyc00g009110.2	15.3806	9.2443	-0.734477	0.17565	0.380982	no	Inositol-1 4 5-trisphosphate 5-Phosphatase-like protein (AHRD V1 *-*- Q9M1W5_ARATH); contains Interpro domain(s) IPR000300 Inositol polyphosphate related phosphatase
Solyc00g009120.2	8.93664	12.5633	0.491406	0.4739	0.666341	no	Short-chain dehydrogenase/reductase family protein (AHRD V1 ***- D7LXC9_ARALY); contains Interpro domain(s) IPR002198 Short-chain dehydrogenase/reductase SDR
Solyc00g009140.2	10.0225	21.4622	1.09856	0.0652	0.207962	no	Short-chain dehydrogenase/reductase SDR (AHRD V1 ***- A4A816_9GAMM); contains Interpro domain(s) IPR002198 Short-chain dehydrogenase/reductase SDR
Solyc00g011880.2	13.1593	7.63762	-0.784886	0.26065	0.469367	no	AIG2-like protein (AHRD V1 ***- B4FVZ7_MAIZE); contains Interpro domain(s) IPR009288 AIG2-like
Solyc00g011890.2	7.2432	28.5049	1.97651	0.0002	0.00352534	yes	Galactokinase like protein (AHRD V1 **** O23461_ARATH); contains Interpro domain(s) IPR012369 Galactokinase, glycosyltransferase
Solyc00g013120.2	5.6692	4.27937	-0.405746	0.6182	0.773017	no	Uncharacterized mitochondrial protein AtMg01330 (AHRD V1 *-*- M1330_ARATH)
Solyc00g013140.1	1.5331	0.529489	-1.53378	0.134	0.323334	no	NADH dehydrogenase subunit 5 (Fragment) (AHRD V1 ***- A1XJP5_SIMCH); contains Interpro domain(s) IPR003945 NADH-plastoquinone oxidoreductase, chain 5
Solyc00g013150.1	3.73435	0.476822	-2.96933	0.2896	0.500853	no	Unknown Protein (AHRD V1)
Solyc00g013160.1	1.04297	0.179846	-2.53586	0.30995	0.522506	no	Unknown Protein (AHRD V1)
Solyc00g013180.1	0.870878	0.299327	-1.54075	0.4423	0.641768	no	NADH-ubiquinone oxidoreductase chain 4 (AHRD V1 ***- Q5M9Z8_TOBAC); contains Interpro domain(s) IPR001750 NADH:ubiquinone/plastoquinone oxidoreductase
Solyc00g014790.2	0.828431	0.708817	-0.224969	0.8356	0.90778	no	Unknown Protein (AHRD V1)
Solyc00g014830.2	1.05446	0.164938	-2.67651	0.0664	0.210637	no	NADH-quinone oxidoreductase subunit D (AHRD V1 ***- C4YU74_9RICK); contains Interpro domain(s) IPR010219 NADH dehydrogenase I, D subunit
Solyc00g019730.1	0.958355	0.248654	-1.94642	0.3475	0.557882	no	Cytochrome c oxidase subunit 3 (AHRD V1 ***- Q5M9V7_TOBAC); contains Interpro domain(s) IPR000298 Cytochrome c oxidase, subunit III
Solyc00g019740.1	5.23024	1.67693	-1.64106	0.16855	0.371871	no	ATPase subunit 8 (AHRD V1 ***- B6VJW7_VITVI); contains Interpro domain(s) IPR003319 ATPase, F0 complex, subunit 8, mitochondrial, plant
Solyc00g019950.1	1.89713	0.312876	-2.60016	0.1702	0.374006	no	NADH-quinone oxidoreductase subunit C (AHRD V1 ***- NUOC_MAGSA); contains Interpro domain(s) IPR001268 NADH:ubiquinone oxidoreductase, 30 kDa subunit
Solyc00g019970.2	1.35986	0.758132	-0.842936	0.44855	0.646428	no	Unknown Protein (AHRD V1)
Solyc00g019990.1	11.7289	0	#	0.04395	0.162543	no	Unknown Protein (AHRD V1)
Solyc00g021630.1	2.0612	0.324921	-2.66532	0.0917	0.255965	no	NADH-ubiquinone oxidoreductase chain 6 (Fragment) (AHRD V1 ***- Q2PZB4_BRAOB); contains Interpro domain(s) IPR001457 NADH:ubiquinone/plastoquinone oxidoreductase, chain 6
Solyc00g022100.1	6.35317	1.81725	-1.80572	0.5471	0.724645	no	Ribosomal protein L10 (Fragment) (AHRD V1 ***- D1KY68_SARPR)
Solyc00g022110.2	6.34335	2.48809	-1.35021	0.0595	0.1969	no	Ribosomal protein L2 (AHRD V1 ***- Q5M9S7_TOBAC); contains Interpro domain(s) IPR002171 Ribosomal protein L2
Solyc00g024150.2	412.3	272.725	-0.596245	0.2407	0.451609	no	Pterin-4-alpha-carbinolamine dehydratase (AHRD V1 *-** B6T9C1_MAIZE); contains Interpro domain(s) IPR001533 Transcriptional coactivator/pterin dehydratase
Solyc00g025290.1	15.4628	6.83787	-1.17718	0.16995	0.373683	no	Hypothetical protein (nad5 intron) (AHRD V1 **-- Q7M2D8_WHEAT)
Solyc00g027770.2	36.4157	53.8833	0.565278	0.275	0.485113	no	Pectinesterase (AHRD V1 **** B9SVI9_RICCO); contains Interpro domain(s) IPR000070 Pectinesterase, catalytic
Solyc00g030520.2	1.36404	1.00678	-0.438138	0.68055	0.816332	no	Endoplasmic reticulum-Golgi intermediate compartment protein 3 (Predicted) (AHRD V1 *-*- B1MTM4_CALMO); contains Interpro domain(s) IPR012936 Protein of unknown function DUF1692
Solyc00g039990.2	1.55435	5.02744	1.69351	0.1068	0.280534	no	TRNA nucleotidyltransferase (AHRD V1 ***- Q42867_LUPAL)
Solyc00g044350.2	8.23248	4.09726	-1.00667	0.3563	0.565781	no	EPIDERMAL PATTERNING FACTOR-like protein 1 (AHRD V1 ***- EPFL1_ARATH)
Solyc00g047700.2	166.046	239.38	0.527723	0.2892	0.500439	no	Unknown Protein (AHRD V1)
Solyc00g049520.2	28.5655	4.36844	-2.70908	0.01475	0.0798425	no	Unknown Protein (AHRD V1)
Solyc00g050130.1	11.4438	55.4947	2.27779	0.00035	0.00540542	yes	UDP-glucose glucosyltransferase (AHRD V1 **** D2KTV5_LOTJA); contains Interpro domain(s) IPR002213 UDP-glucuronosyl/UDP-glucosyltransferase
Solyc00g052430.2	0.850329	0.320159	-1.40923	0.2386	0.449254	no	Cytochrome c biogenesis FC (AHRD V1 ***- D5I3C4_CITLA)
Solyc00g052940.2	1.87263	0.683824	-1.45337	0.1834	0.389969	no	Nodulin-like protein (AHRD V1 **-- B6TIX8_MAIZE); contains Interpro domain(s) IPR000620 Protein of unknown function DUF6, transmembrane
Solyc00g053440.2	56.8138	64.9792	0.193737	0.709	0.833318	no	Transmembrane BAX inhibitor motif-containing protein 4 (AHRD V1 **-- B6T5N6_MAIZE); contains Interpro domain(s) IPR006214 Uncharacterised protein family UPF0005
Solyc00g056680.1	1.39242	1.12376	-0.309271	0.7154	0.837253	no	Lipase-like protein (AHRD V1 ***- Q949E1_ORYSA); contains Interpro domain(s) IPR002921 Lipase, class 3
Solyc00g058890.1	443.628	1281.67	1.53061	0.01095	0.065508	no	Unknown Protein (AHRD V1)
Solyc00g059100.2	2.03072	3.90345	0.942759	0.29635	0.508346	no	WD-repeat protein-like (AHRD V1 **-- Q9FNN2_ARATH); contains Interpro domain(s) IPR020472 G-protein beta WD-40 repeat, region
Solyc00g068970.2	160.109	39.655	-2.01348	0.00025	0.00420581	yes	Cytochrome P450 like_TBP (AHRD V1 ***- O04892_TOBAC)
Solyc00g072100.2	11.8421	9.53335	-0.312872	0.6366	0.786939	no	LTRGag-pol-polymerase 3 (AHRD V1 *-*- B2BXJ4_ARALY)
Solyc00g075440.1	2.22696	0.0519975	-5.42049	0.25035	0.459511	no	Unknown Protein (AHRD V1)
Solyc00g080750.2	0.763971	2.05276	1.42597	0.2217	0.43182	no	Unknown Protein (AHRD V1)
Solyc00g082150.2	109.829	25.7045	-2.09516	0.0001	0.0020252	yes	Kinesin light chain (AHRD V1 **-- B6SKU4_MAIZE); contains Interpro domain(s) IPR011990 Tetratricopeptide-like helical
Solyc00g085070.2	70.6942	22.216	-1.66999	0.00285	0.0250205	yes	Squalene monooxygenase (AHRD V1 ***- Q506K3_DATIN); contains Interpro domain(s) IPR013698 Squalene epoxidase
Solyc00g090870.2	9.4761	9.6104	0.0203029	0.9773	0.986679	no	5-AMP-activated protein kinase subunit beta-1 (AHRD V1 *-*- C1BJ92_OSMMO); contains Interpro domain(s) IPR006828 5-AMP-activated protein kinase, beta subunit, complex-interacting region
Solyc00g091170.2	13.1092	6.52839	-1.00578	0.1163	0.296488	no	ATP binding protein (AHRD V1 ***- B6TPV9_MAIZE)
Solyc00g094530.1	1.27787	0.170104	-2.90926	0.2592	0.468014	no	NADH-ubiquinone oxidoreductase chain 1 (AHRD V1 ***- Q5M9U6_TOBAC); contains Interpro domain(s) IPR001694 NADH:ubiquinone oxidoreductase, subunit 1
Solyc00g094540.1	2.42255	0.944563	-1.35881	0.4547	0.651192	no	Unknown Protein (AHRD V1)
Solyc00g096460.1	14.613	25.9412	0.827994	0.585	0.751241	no	AT4G08310 protein (Fragment) (AHRD V1 ***- B9DFL6_ARATH)
Solyc00g097960.1	2.89689	3.93833	0.443076	0.7229	0.841723	no	Unknown Protein (AHRD V1)
Solyc00g098560.2	2.04593	3.49501	0.772536	0.41055	0.612961	no	GDSL esterase/lipase At5g03980 (AHRD V1 **** GDL74_ARATH); contains Interpro domain(s) IPR001087 Lipase, GDSL
Solyc00g106650.1	3.24955	8.46622	1.38148	0.51845	0.702703	no	BZIP transcription factor family protein expressed (AHRD V1 *--- Q2R8T2_ORYSJ)
Solyc00g110870.2	22.5576	0.824063	-4.77471	0.001	0.0118357	yes	Receptor like kinase, RLK
Solyc00g118680.2	1.37945	0.215482	-2.67846	0.2425	0.453387	no	Unknown Protein (AHRD V1)
Solyc00g125980.1	46.6796	14.7554	-1.66155	0.3504	0.560299	no	NADH-ubiquinone oxidoreductase chain 2 (AHRD V1 ***- NU2M_BETVU)
Solyc00g125990.1	0.780519	0.451578	-0.789459	0.54565	0.723639	no	NADH-quinone oxidoreductase subunit N (AHRD V1 ***- B1LUM3_METRJ); contains Interpro domain(s) IPR001750 NADH:ubiquinone/plastoquinone oxidoreductase
Solyc00g127660.2	17.5046	12.0834	-0.534702	0.46395	0.658514	no	Unknown Protein (AHRD V1)
Solyc00g127670.1	9.01851	10.8588	0.267909	0.7555	0.862168	no	Membrane protein (AHRD V1 ***- B6TDF9_MAIZE)
Solyc00g127870.2	10.7728	4.00005	-1.42931	0.0782	0.232798	no	Phosphatidylinositol N-acetylglucosaminyltransferase subunit P (AHRD V1 ***- B6TUG3_MAIZE); contains Interpro domain(s) IPR013717 PIG-P
Solyc00g128870.2	42.1849	44.2979	0.0705104	0.8865	0.936465	no	Nudix hydrolase 1 (AHRD V1 ***- A6ANR4_VIBHA); contains Interpro domain(s) IPR000086 NUDIX hydrolase domain
Solyc00g136260.1	12.1509	87.5833	2.8496	0.00115	0.0130803	yes	Ring H2 finger protein (AHRD V1 *-*- D9ZHD8_HYPPE); contains Interpro domain(s) IPR018957 Zinc finger, C3HC4 RING-type
Solyc00g136560.2	40.046	133.243	1.73433	0.00235	0.021941	yes	Undecaprenyl pyrophosphate synthase (AHRD V1 *-*- D8G636_9CYAN); contains Interpro domain(s) IPR001441 Di-trans-poly-cis-decaprenylcistransferase-like
Solyc00g140060.2	14.2596	16.9637	0.250523	0.6854	0.819323	no	Tripeptidyl peptidase II (AHRD V1 ***- Q5VZU9_HUMAN); contains Interpro domain(s) IPR015500 Peptidase S8, subtilisin-related
Solyc00g142170.2	0.584952	0.788631	0.431031	0.6912	0.822554	no	RNA-dependent RNA polymerase (AHRD V1 *-*- Q18L78_9VIRU); contains Interpro domain(s) IPR008686 RNA-dependent RNA polymerase, mitoviral
Solyc00g149970.2	2.37232	0.159371	-3.89583	0.18565	0.391312	no	Pho1-like protein (AHRD V1 ***- B9HKS4_POPTR); contains Interpro domain(s) IPR004331 SPX, N-terminal
Solyc00g153680.1	0	1.03138	#	0.00045	0.00646406	yes	Serine/threonine protein kinase (AHRD V1 *-*- D0NNA3_PHYIN); contains Interpro domain(s) IPR002290 Serine/threonine protein kinase
Solyc00g156980.2	43.0181	1.26526	-5.08744	0.00065	0.00847531	yes	Choline dehydrogenase (AHRD V1 **-- A5L8M4_9GAMM); contains Interpro domain(s) IPR008671 Lycopene beta and epsilon cyclase
Solyc00g160780.2	5.44134	0.422518	-3.68688	0.0899	0.252892	no	Unknown Protein (AHRD V1)
Solyc00g164680.1	6.38867	6.17322	-0.0494916	0.94375	0.966845	no	ABC transporter G family member 11 (AHRD V1 ***- AB11G_ARATH); contains Interpro domain(s) IPR013525 ABC-2 type transporter
Solyc00g170200.1	50.6399	62.7853	0.310153	0.6246	0.778168	no	Hydrolase alpha/beta fold family protein (AHRD V1 ***- D7L528_ARALY)
Solyc00g170210.2	21.8274	23.2421	0.0905967	0.89925	0.942067	no	Unknown Protein (AHRD V1)
Solyc00g171810.2	2.78905	4.22725	0.599946	0.40645	0.609052	no	ATP synthase subunit a (AHRD V1 ***- Q45KQ5_CAPAN); contains Interpro domain(s) IPR000568 ATPase, F0 complex, subunit A
Solyc00g174330.2	23.151	50.1271	1.11452	0.12155	0.305172	no	Pathogenesis related protein PR-1 (AHRD V1 ***- Q9SC15_SOLTU); contains Interpro domain(s) IPR001283 Allergen V5/Tpx-1 related
Solyc00g174340.1	81.7606	148.456	0.860555	0.2156	0.425901	no	Pathogenesis-related protein 1b (AHRD V1 ***- Q941G6_SOLTU); contains Interpro domain(s) IPR018244 Allergen V5/Tpx-1 related, conserved site
Solyc00g179240.1	368.66	0	#	0.08985	0.25283	no	MADS-box transcription factor (AHRD V1 ***- Q1EMR8_PLAMJ); contains Interpro domain(s) IPR002100 Transcription factor, MADS-box
Solyc00g184350.2	13.1877	11.1957	-0.236246	0.77695	0.875135	no	Genomic DNA chromosome 5 P1 clone MJJ3 (AHRD V1 ***- Q9FFK6_ARATH)
Solyc00g186050.1	1.37197	0.45298	-1.59873	0.23095	0.439887	no	Unknown Protein (AHRD V1)
Solyc00g187050.2	3.7914	11.2854	1.57365	0.01895	0.0952239	no	Leucyl aminopeptidase (AHRD V1 ***- D7DWG6_NOSA0); contains Interpro domain(s) IPR011356 Peptidase M17, leucyl aminopeptidase
Solyc00g196060.2	39.5118	26.4208	-0.58061	0.22515	0.434886	no	Auxin response factor 6 (AHRD V1 ***- E0AD21_SOLLC); contains Interpro domain(s) IPR010525 Auxin response factor
Solyc00g206460.1	12.7178	33.2086	1.3847	0.01965	0.0973617	no	Os06g0220000 protein (Fragment) (AHRD V1 **-- Q0DDJ2_ORYSJ); contains Interpro domain(s) IPR006766 Phosphate-induced protein 1 conserved region
Solyc00g217960.1	5.44901	8.45013	0.63298	0.5008	0.688533	no	Ring H2 finger protein (AHRD V1 *-*- D9ZHD8_HYPPE); contains Interpro domain(s) IPR018957 Zinc finger, C3HC4 RING-type
Solyc00g227860.1	17.8807	6.87216	-1.37957	0.0292	0.125914	no	UDP-glucosyltransferase (AHRD V1 ***- B3VI56_STERE); contains Interpro domain(s) IPR002213 UDP-glucuronosyl/UDP-glucosyltransferase
Solyc00g230080.1	7.53333	0.498096	-3.91879	0.20285	0.411225	no	Photosystem II D2 protein (AHRD V1 ***- D0FXW8_DUNSA); contains Interpro domain(s) IPR000484 Photosynthetic reaction centre, L/M
Solyc00g244290.1	5.27853	6.21295	0.235144	0.7926	0.884825	no	NADH dehydrogenase subunit II (Fragment) (AHRD V1 *-*- O79467_SOLTU)
Solyc00g244300.1	7.40227	7.18873	-0.042231	0.90905	0.946925	no	Unknown Protein (AHRD V1)
Solyc00g247300.2	0.147533	6.49779	5.46084	0.0515	0.180185	no	Cytochrome P450
Solyc00g256710.1	74.1526	17.8985	-2.05066	0.0541	0.18576	no	Unknown Protein (AHRD V1)
Solyc00g272810.1	13.4462	6.64338	-1.01721	0.13545	0.325444	no	N-acetyltransferase (AHRD V1 ***- B6SUK9_MAIZE); contains Interpro domain(s) IPR000182 GCN5-related N-acetyltransferase
Solyc00g277510.1	73.7265	0	#	0.00725	0.0487602	yes	Photosystem Q(B) protein (AHRD V1 ***- Q95B48_PRUPE); contains Interpro domain(s) IPR000484 Photosynthetic reaction centre, L/M
Solyc00g278110.2	0.615133	1.48188	1.26846	0.3765	0.583562	no	CER1 (AHRD V1 **-- B6TFH3_MAIZE)
Solyc00g282510.1	6.61134	19.6697	1.57296	0.00475	0.0365392	yes	Phenylalanine ammonia-lyase (AHRD V1 ***- B5LAW0_CAPAN); contains Interpro domain(s) IPR005922 Phenylalanine ammonia-lyase
Solyc00g289230.1	3.03816	8.94167	1.55735	0.0823	0.239948	no	Receptor protein kinase (AHRD V1 **** Q40096_IPOTF); contains Interpro domain(s) IPR002290 Serine/threonine protein kinase
Solyc00g311230.2	0.703897	0.418401	-0.750478	0.5838	0.750393	no	Unknown Protein (AHRD V1)
Solyc00g316530.1	21.69	16.4275	-0.400916	0.81165	0.89417	no	Unknown Protein (AHRD V1)
Solyc00g323130.2	6.11717	5.29579	-0.208018	0.81885	0.898489	no	Major latex-like protein (AHRD V1 **-- B5THI3_PANGI); contains Interpro domain(s) IPR000916 Bet v I allergen
Solyc01g005000.2	10.5564	5.95045	-0.827045	0.20065	0.40869	no	Glutamate decarboxylase (AHRD V1 ***- Q1I1D8_CITSI); contains Interpro domain(s) IPR010107 Glutamate decarboxylase
Solyc01g005010.2	8.86102	9.84756	0.152294	0.81885	0.898489	no	Protein XRI1 (AHRD V1 *-*- XRI1_ARATH)
Solyc01g005020.2	9.13664	15.974	0.805988	0.1076	0.281532	no	Sodium/hydrogen exchanger Na+ H+ antiporter (AHRD V1 *--* Q8IET0_PLAF7); contains Interpro domain(s) IPR018418 Na+/H+ exchanger, isoforms 7/8, conserved region
Solyc01g005030.2	12.5751	9.5727	-0.393578	0.42295	0.624871	no	Serine/threonine-protein kinase 36 (AHRD V1 *-*- STK36_HUMAN); contains Interpro domain(s) IPR004240 Nonaspanin (TM9SF)
Solyc01g005040.2	0.287459	1.11737	1.95868	0.20925	0.418107	no	Unknown Protein (AHRD V1); contains Interpro domain(s) IPR006702 Uncharacterised protein family UPF0497, trans-membrane plant
Solyc01g005060.2	0.414974	1.44489	1.79986	0.13675	0.327393	no	Zinc finger protein (AHRD V1 *-*- Q764N7_MALDO); contains Interpro domain(s) IPR007087 Zinc finger, C2H2-type
Solyc01g005080.2	11.1934	9.71924	-0.203736	0.7079	0.832566	no	Microtubule-associated protein MAP65-1a (AHRD V1 **** C0J9Z7_ORYNI); contains Interpro domain(s) IPR007145 MAP65/ASE1
Solyc01g005100.2	1.71047	4.36546	1.35174	0.1233	0.307485	no	Prolyl 3-hydroxylase 1 (AHRD V1 *--- P3H1_CHICK); contains Interpro domain(s) IPR006620 Prolyl 4-hydroxylase, alpha subunit
Solyc01g005110.2	6.76373	13.9202	1.04129	0.1953	0.401957	no	cDNA clone J065210E11 full insert sequence (AHRD V1 **-- B7F922_ORYSJ); contains Interpro domain(s) IPR013174 Dolichol-phosphate mannosyltransferase subunit 3
Solyc01g005120.2	14.963	12.9813	-0.204969	0.6942	0.824388	no	Xyloglucan endotransglucosylase/hydrolase 13 (AHRD V1 **** C0IRH2_ACTDE); contains Interpro domain(s) IPR016455 Xyloglucan endotransglucosylase/hydrolase
Solyc01g005130.2	44.6918	37.2197	-0.263942	0.5862	0.752003	no	Zinc finger protein 7 (AHRD V1 ***- B6U8J3_MAIZE); contains Interpro domain(s) IPR007087 Zinc finger, C2H2-type
Solyc01g005140.2	0	4.83827	#	5e-05	0.00112329	yes	Cytochrome b561 (AHRD V1 ***- Q3LGX5_CITLA); contains Interpro domain(s) IPR006593 Cytochrome b561/ferric reductase transmembrane
Solyc01g005150.2	2.51629	0.155364	-4.01757	0.1243	0.308659	no	Cytochrome b561 (AHRD V1 ***- Q3LGX5_CITLA); contains Interpro domain(s) IPR004877 Cytochrome b561, eukaryote
Solyc01g005210.2	16.1204	25.0397	0.63533	0.2024	0.410866	no	Alpha alpha-trehalose-phosphate synthase (UDP-forming) (AHRD V1 **** A3CXN9_METMJ); contains Interpro domain(s) IPR001830 Glycosyl transferase, family 20
Solyc01g005220.2	1.5788	3.27202	1.05135	0.1176	0.298833	no	Necrotic spotted lesions 1 (Fragment) (AHRD V1 *-*- B6ZA18_HELAN); contains Interpro domain(s) IPR001862 Membrane attack complex component/perforin/complement C9
Solyc01g005240.2	14.0779	15.5989	0.148018	0.7777	0.875598	no	Aspartokinase (AHRD V1 ***- B9RGY9_RICCO); contains Interpro domain(s) IPR001341 Aspartate kinase region
Solyc01g005250.2	56.2306	26.4223	-1.0896	0.0364	0.144903	no	Aspartate-semialdehyde dehydrogenase (AHRD V1 ***- B6TWW1_MAIZE); contains Interpro domain(s) IPR005986 Aspartate-semialdehyde dehydrogenase, bacterial
Solyc01g005260.2	1.01099	0.911727	-0.149091	0.89185	0.939649	no	SEC14 cytosolic factor family protein (AHRD V1 **-- D7M8H6_ARALY); contains Interpro domain(s) IPR001251 Cellular retinaldehyde-binding/triple function, C-terminal
Solyc01g005270.2	1.79391	4.6284	1.3674	0.1388	0.330812	no	SEC14 cytosolic factor family protein (AHRD V1 **-- D7M8H6_ARALY); contains Interpro domain(s) IPR001251 Cellular retinaldehyde-binding/triple function, C-terminal
Solyc01g005280.2	1.53062	0.31283	-2.29066	0.05785	0.193708	no	SEC14 cytosolic factor (AHRD V1 **-- B2W8N2_PYRTR); contains Interpro domain(s) IPR001251 Cellular retinaldehyde-binding/triple function, C-terminal
Solyc01g005290.2	1.05553	0.700156	-0.592213	0.641	0.789088	no	SEC14 cytosolic factor family protein (AHRD V1 **-- D7M8H6_ARALY); contains Interpro domain(s) IPR001251 Cellular retinaldehyde-binding/triple function, C-terminal
Solyc01g005300.2	42.0686	53.6863	0.351812	0.4838	0.675239	no	Flavin-binding kelch domain F box protein (AHRD V1 **-* D7KVS5_ARALY); contains Interpro domain(s) IPR015915 Kelch-type beta propeller
Solyc01g005320.2	0.842275	0.287059	-1.55295	0.2676	0.476709	no	Conserved membrane protein (AHRD V1 **-- D5ZCG4_MYCTU); contains Interpro domain(s) IPR010721 Protein of unknown function DUF1295
Solyc01g005330.2	32.7368	35.076	0.0995703	0.8547	0.918652	no	microtubule associated protein Type 1 (AHRD V1 **-* Q9C9X0_ARATH); contains Interpro domain(s) IPR009768 Myosin II heavy chain-like
Solyc01g005340.2	6.79725	11.2963	0.732835	0.1893	0.394775	no	Ankyrin repeat family protein (AHRD V1 **-- Q9LVG7_ARATH); contains Interpro domain(s) IPR002110 Ankyrin
Solyc01g005370.2	1.60394	3.11413	0.957207	0.29895	0.511302	no	Calmodulin-2 (AHRD V1 ***- D7LFI7_ARALY); contains Interpro domain(s) IPR011992 EF-Hand type
Solyc01g005380.2	22.4345	10.5851	-1.08368	0.04215	0.158743	no	SET domain containing protein (AHRD V1 ***- B6U0H4_MAIZE); contains Interpro domain(s) IPR001214 SET
Solyc01g005400.2	1.86893	2.81873	0.592832	0.5093	0.696092	no	Calcium binding protein Caleosin (AHRD V1 **-* A8N0P5_COPC7); contains Interpro domain(s) IPR007736 Caleosin related
Solyc01g005410.2	3.70841	24.6303	2.73156	0.0049	0.0373909	yes	Calcium binding protein Caleosin (AHRD V1 **-* A8N0P5_COPC7); contains Interpro domain(s) IPR007736 Caleosin related
Solyc01g005420.2	16.1199	20.6944	0.360398	0.57325	0.743064	no	SRC2-like protein (AHRD V1 ***- A4K8J5_CAPAN); contains Interpro domain(s) IPR018029 C2 membrane targeting protein
Solyc01g005430.2	3.02393	6.12176	1.01752	0.17985	0.386155	no	UBX domain protein 6 (AHRD V1 ***- Q7SXA8_DANRE); contains Interpro domain(s) IPR018997 PUB domain
Solyc01g005440.2	154.056	53.3372	-1.53024	0.0055	0.0406156	yes	Jasmonate ZIM-domain protein 3 (AHRD V1 **-- B2XVS2_SOLLC); contains Interpro domain(s) IPR010399 Tify
Solyc01g005450.2	0.941033	1.68893	0.843793	0.4557	0.652314	no	F-box protein family-like protein (AHRD V1 ***- Q7EY67_ORYSJ); contains Interpro domain(s) IPR001810 Cyclin-like F-box
Solyc01g005460.2	4.00881	2.29607	-0.804004	0.46355	0.658133	no	Dynein light chain 1 cytoplasmic (AHRD V1 ***- C1BWV4_ESOLU); contains Interpro domain(s) IPR001372 Dynein light chain, type 1 and 2
Solyc01g005470.2	2.66357	1.01041	-1.39842	0.203	0.411437	no	Cell number regulator 10 (AHRD V1 **-- D9HP26_MAIZE); contains Interpro domain(s) IPR006461 Protein of unknown function Cys-rich
Solyc01g005480.2	6.12381	2.71741	-1.1722	0.0923	0.256807	no	Unknown Protein (AHRD V1); contains Interpro domain(s) IPR007749 Protein of unknown function DUF677
Solyc01g005490.2	28.6612	10.9732	-1.38512	0.0164	0.0858449	no	Iaa-amino acid hydrolase 4 (AHRD V1 ***- B9IIQ5_POPTR); contains Interpro domain(s) IPR017439 Peptidase M20D, mername-AA028/carboxypeptidase Ss1
Solyc01g005520.2	60.8472	45.5871	-0.416566	0.48145	0.673449	no	Tetratricopeptide TPR_2 repeat protein (AHRD V1 *--- A8ZVN6_DESOH); contains Interpro domain(s) IPR001478 PDZ/DHR/GLGF
Solyc01g005530.2	4.90402	3.73299	-0.393634	0.6652	0.805878	no	Genomic DNA chromosome 3 P1 clone MRP15 (AHRD V1 ***- Q9LJE3_ARATH)
Solyc01g005540.2	3.81491	6.82489	0.839158	0.1754	0.380714	no	Lysyl-tRNA synthetase (AHRD V1 ***- B9SBP3_RICCO); contains Interpro domain(s) IPR002313 Lysyl-tRNA synthetase, class II
Solyc01g005550.2	95.1451	20.4094	-2.2209	0.0001	0.0020252	yes	Carboxyl-terminal peptidase (AHRD V1 ***- B6U8T6_MAIZE); contains Interpro domain(s) IPR004314 Protein of unknown function DUF239, plant
Solyc01g005560.2	197.664	274.998	0.476372	0.4012	0.605045	no	Isocitrate dehydrogenase (AHRD V1 ***- D2D324_GOSHI); contains Interpro domain(s) IPR004790 Isocitrate dehydrogenase NADP-dependent, eukaryotic
Solyc01g005570.2	12.5151	13.1383	0.0701186	0.92765	0.957007	no	Unknown Protein (AHRD V1); contains Interpro domain(s) IPR012438 Protein of unknown function DUF1639
Solyc01g005580.2	7.02036	8.79626	0.325346	0.65245	0.796952	no	Unknown Protein (AHRD V1); contains Interpro domain(s) IPR012438 Protein of unknown function DUF1639
Solyc01g005590.2	147.206	4.11263	-5.16163	0.0002	0.00352534	yes	Unknown Protein (AHRD V1)
Solyc01g005600.2	38.3314	41.7502	0.123255	0.8073	0.892481	no	Adenosine 5&apos-phosphosulfate reductase 8 (AHRD V1 ***- Q5EUC2_MAIZE); contains Interpro domain(s) IPR017936 Thioredoxin-like
Solyc01g005620.2	644.232	173.79	-1.89023	0.00135	0.0147521	yes	Mitochondrial 2-oxoglutarate/malate carrier protein (AHRD V1 **** Q9FSF4_TOBAC); contains Interpro domain(s) IPR001993 Mitochondrial substrate carrier
Solyc01g005640.2	3.63367	8.20744	1.1755	0.07275	0.223035	no	Uncharacterized plant-specific domain TIGR01589 family protein (AHRD V1 *-*- Q60CZ4_SOLDE); contains Interpro domain(s) IPR006476 Conserved hypothetical protein CHP01589, plant
Solyc01g005670.2	2.42951	3.74369	0.623792	0.39745	0.601774	no	Disease resistance protein (AHRD V1 ***- D1GEG2_BRARP)
Solyc01g005690.2	21.3067	19.081	-0.159168	0.753	0.860984	no	Unknown Protein (AHRD V1)
Solyc01g005700.2	5.91804	7.34839	0.312309	0.5796	0.747673	no	Mutator-like transposase-like protein (AHRD V1 ***- Q9FI74_ARATH); contains Interpro domain(s) IPR004332 Transposase, MuDR, plant
Solyc01g005770.2	1.29154	1.43132	0.148259	0.8837	0.934765	no	Unknown Protein (AHRD V1)
Solyc01g005790.1	1.87579	3.04449	0.698702	0.3684	0.57642	no	Pentatricopeptide repeat-containing protein (AHRD V1 ***- D7KKP4_ARALY); contains Interpro domain(s) IPR002885 Pentatricopeptide repeat
Solyc01g005810.2	5.15559	15.3464	1.57369	0.032	0.133407	no	Mak16 protein (AHRD V1 *-*- Q2HUC0_MEDTR); contains Interpro domain(s) IPR006958 Mak16 protein
Solyc01g005820.2	135.705	105.815	-0.358921	0.4807	0.673025	no	Splicing factor arginine/serine-rich 4 (AHRD V1 *--- B6U7F9_MAIZE); contains Interpro domain(s) IPR012677 Nucleotide-binding, alpha-beta plait
Solyc01g005830.2	17.6366	7.88497	-1.16139	0.05715	0.192576	no	Glucan endo-1 3-beta-glucosidase 4 (AHRD V1 *-*- B6TL03_MAIZE); contains Interpro domain(s) IPR012946 X8
Solyc01g005840.2	31.9445	24.0687	-0.40841	0.4356	0.63607	no	Ubiquitin-conjugating enzyme E2 E3 (AHRD V1 **** B6T544_MAIZE); contains Interpro domain(s) IPR000608 Ubiquitin-conjugating enzyme, E2
Solyc01g005870.1	0.915964	2.22504	1.28047	0.10495	0.277448	no	LRR receptor-like serine/threonine-protein kinase, RLP
Solyc01g005910.2	15.7129	19.7888	0.332737	0.5017	0.689352	no	Acid phosphatase/vanadium-dependent haloperoxidase related (AHRD V1 *--- B2A528_NATTJ); contains Interpro domain(s) IPR003832 Acid phosphatase/vanadium-dependent haloperoxidase related
Solyc01g005920.2	2.54289	0.968565	-1.39255	0.08765	0.249434	no	Amino acid permease (Fragment) (AHRD V1 ***- B8C3S3_THAPS); contains Interpro domain(s) IPR002293 Amino acid/polyamine transporter I
Solyc01g005930.2	6.72582	25.7359	1.936	0.0035	0.0290089	yes	Unknown Protein (AHRD V1)
Solyc01g005950.2	31.6832	22.0502	-0.522922	0.30135	0.513465	no	Serine/threonine-protein phosphatase (AHRD V1 **** B9GY91_POPTR); contains Interpro domain(s) IPR006186 Serine/threonine-specific protein phosphatase and bis(5-nucleosyl)-tetraphosphatase
Solyc01g005960.2	24.8815	26.7844	0.10632	0.8289	0.903814	no	ATP dependent RNA helicase (AHRD V1 ***- B3LKV6_YEAS1); contains Interpro domain(s) IPR011545 DNA/RNA helicase, DEAD/DEAH box type, N-terminal
Solyc01g005970.2	12.2649	4.0695	-1.59161	0.01075	0.0646322	no	Kelch-like protein 3 (AHRD V1 *-*- KLHL3_PONAB); contains Interpro domain(s) IPR015915 Kelch-type beta propeller
Solyc01g005980.2	13.3987	12.4255	-0.108778	0.84765	0.914608	no	POT family domain containing protein expressed (AHRD V1 *-*- D8L9H8_WHEAT); contains Interpro domain(s) IPR007493 Protein of unknown function DUF538
Solyc01g005990.2	114.023	9.65686	-3.56163	5e-05	0.00112329	yes	Non-specific lipid-transfer protein (AHRD V1 *-*- B9REN2_RICCO); contains Interpro domain(s) IPR003612 Plant lipid transfer protein/seed storage/trypsin-alpha amylase inhibitor
Solyc01g006000.2	3.47426	4.27244	0.298356	0.6416	0.789396	no	GPI mannosyltransferase 2 (AHRD V1 **** A8N6M5_COPC7); contains Interpro domain(s) IPR007315 Mannosyltransferase, PIG-V
Solyc01g006010.2	7.42148	9.23157	0.31487	0.5542	0.729986	no	Branchpoint-bridging protein (AHRD V1 *--- C1FYD8_PARBD)
Solyc01g006020.2	107.544	132.057	0.296231	0.53945	0.719147	no	At3g32930-like protein (Fragment) (AHRD V1 *-*- B3SKU7_ARAHA)
Solyc01g006030.2	4.52511	5.97507	0.401005	0.6391	0.788358	no	E3 ubiquitin-protein ligase bre1 (AHRD V1 *-*- B6K254_SCHJY); contains Interpro domain(s) IPR018957 Zinc finger, C3HC4 RING-type
Solyc01g006040.2	2.12656	3.0345	0.51294	0.5664	0.738419	no	E3 ubiquitin-protein ligase BRE1-like 2 (AHRD V1 ***- BRE1B_ARATH)
Solyc01g006060.2	1.96039	0.0961496	-4.34971	0.2296	0.438749	no	Disease resistance response protein (AHRD V1 ***- A8IXC7_BRACM); contains Interpro domain(s) IPR004265 Plant disease resistance response protein
Solyc01g006090.2	1.15408	4.40522	1.93247	0.0557	0.189661	no	rRNA processing protein Ebp2 (AHRD V1 **-- B6K460_SCHJY); contains Interpro domain(s) IPR008610 Eukaryotic rRNA processing
Solyc01g006100.2	1.01756	0.106826	-3.25178	0.02445	0.112428	no	Cytosine-specific methyltransferase (AHRD V1 *-*- B4XTS9_ELAGV); contains Interpro domain(s) IPR001525 C-5 cytosine-specific DNA methylase
Solyc01g006110.2	12.3678	33.2484	1.4267	0.008	0.0523066	no	PP2A regulatory subunit TAP46 (AHRD V1 **-- B6TVR5_MAIZE); contains Interpro domain(s) IPR007304 TAP42-like protein
Solyc01g006120.2	84.6735	63.3237	-0.419167	0.4274	0.628928	no	Casein kinase-like protein (AHRD V1 ***- Q9LID3_ARATH); contains Interpro domain(s) IPR002290 Serine/threonine protein kinase
Solyc01g006130.2	33.976	44.9988	0.405369	0.43655	0.636797	no	Homology to unknown gene (AHRD V1 *-*- Q010T6_OSTTA); contains Interpro domain(s) IPR001305 Heat shock protein DnaJ, cysteine-rich region
Solyc01g006150.2	10.7497	26.9205	1.32441	0.0174	0.0897288	no	Cation-efflux pump fieF (AHRD V1 ***- FIEF_KLEPN); contains Interpro domain(s) IPR002524 Cation efflux protein
Solyc01g006160.2	237.872	191.227	-0.314895	0.55665	0.731668	no	Unknown Protein (AHRD V1)
Solyc01g006170.2	4.35719	22.3277	2.35736	0.00085	0.0104573	yes	rRNA processing protein ebna1-binding protein-related (AHRD V1 *--* C4QG91_SCHMA); contains Interpro domain(s) IPR008610 Eukaryotic rRNA processing
Solyc01g006180.2	2.60293	8.61994	1.72754	0.0132	0.0740683	no	GTP-binding protein-like (AHRD V1 ***- Q69NK1_ORYSJ)
Solyc01g006190.2	36.6697	48.1776	0.393774	0.42095	0.623189	no	E3 ubiquitin-protein ligase sina (AHRD V1 **-* B0WR23_CULQU); contains Interpro domain(s) IPR004162 Seven in absentia protein
Solyc01g006200.2	1.58723	3.05348	0.943939	0.29005	0.501487	no	Unknown Protein (AHRD V1)
Solyc01g006210.2	0.982997	0.668794	-0.555626	0.6258	0.778805	no	Non-structural maintenance of chromosomes element 1 homolog (AHRD V1 ***- B5X8H0_SALSA); contains Interpro domain(s) IPR011513 Nse1 non-SMC component of SMC5-6 complex
Solyc01g006220.2	1.87677	0.671408	-1.48299	0.1234	0.307649	no	Histone-lysine N-methyltransferase (AHRD V1 *-*- C1G685_PARBD); contains Interpro domain(s) IPR001214 SET
Solyc01g006230.2	21.4752	22.0802	0.040083	0.93695	0.962277	no	Cysteine protease (AHRD V1 **** A8NLD6_COPC7); contains Interpro domain(s) IPR005078 Peptidase C54
Solyc01g006240.2	1.89917	0.214561	-3.14591	0.1608	0.361475	no	Myrosinase-binding protein-like At3g16440 (AHRD V1 **-* MB32_ARATH); contains Interpro domain(s) IPR001229 Mannose-binding lectin
Solyc01g006250.1	0	8.46622	#	0.07185	0.2211	no	Unknown Protein (AHRD V1); contains Interpro domain(s) IPR001810 Cyclin-like F-box
Solyc01g006260.2	6.2825	4.09432	-0.617713	0.47485	0.667262	no	Ribonuclease P/MRP protein subunit POP5 (AHRD V1 **** POP5_HUMAN); contains Interpro domain(s) IPR002759 Ribonuclease P-related
Solyc01g006280.2	226.916	92.9256	-1.28801	0.024	0.111235	no	Formate-tetrahydrofolate ligase (AHRD V1 ***- D0MR27_PHYIN); contains Interpro domain(s) IPR000559 Formate-tetrahydrofolate ligase, FTHFS
Solyc01g006290.2	14.686	9.81875	-0.58083	0.3853	0.590721	no	Peroxidase (AHRD V1 **** Q42964_TOBAC); contains Interpro domain(s) IPR002016 Haem peroxidase, plant/fungal/bacterial
Solyc01g006300.2	22.6143	146.661	2.69718	5e-05	0.00112329	yes	Peroxidase (AHRD V1 **** Q43774_SOLLC); contains Interpro domain(s) IPR002016 Haem peroxidase, plant/fungal/bacterial
Solyc01g006320.2	3.16821	0.435923	-2.86152	0.03685	0.145987	no	Non-race specific disease resistance protein 1-like protein b (AHRD V1 ***- D2CFI3_COFAR); contains Interpro domain(s) IPR010847 Harpin-induced 1
Solyc01g006330.2	40.1946	10.6584	-1.91501	0.00155	0.0161753	yes	PAP fibrillin family protein (AHRD V1 *-*- B7KDB3_CYAP7); contains Interpro domain(s) IPR006843 PAP fibrillin
Solyc01g006340.2	1.78148	5.30084	1.57315	0.0491	0.174592	no	ATP dependent RNA helicase (AHRD V1 ***- B3LKV6_YEAS1); contains Interpro domain(s) IPR011545 DNA/RNA helicase, DEAD/DEAH box type, N-terminal
Solyc01g006350.2	10.9459	16.7106	0.610376	0.2188	0.429781	no	Glucan synthase like 7 (AHRD V1 ***- D8TE42_SELML); contains Interpro domain(s) IPR003440 Glycosyl transferase, family 48
Solyc01g006360.2	4.67914	6.1353	0.39089	0.4755	0.66776	no	Glucan synthase like 7 (AHRD V1 ***- D8T771_SELML)
Solyc01g006370.2	13.1769	2.62806	-2.32594	5e-05	0.00112329	yes	Glucan synthase like 3 (AHRD V1 ***- D8R8I5_SELML); contains Interpro domain(s) IPR003440 Glycosyl transferase, family 48
Solyc01g006380.2	1.53892	0.22813	-2.75399	0.0258	0.116155	no	U-box domain-containing protein (AHRD V1 ***- B6V8G2_HELAN)
Solyc01g006400.2	502.153	7.26334	-6.11135	5e-05	0.00112329	yes	Cysteine-rich extensin-like protein-4 (AHRD V1 *-*- Q08197_TOBAC)
Solyc01g006430.2	696.03	31.9845	-4.4437	5e-05	0.00112329	yes	Omega-6 fatty acid desaturase (AHRD V1 **** Q461Q1_HEVBR); contains Interpro domain(s) IPR005804 Fatty acid desaturase, type 1
Solyc01g006450.2	14.7445	6.81858	-1.11264	0.0666	0.211161	no	Enoyl reductase (AHRD V1 ***- P93062_BRANA); contains Interpro domain(s) IPR014358 Enoyl-[acyl-carrier-protein] reductase (NADH)
Solyc01g006480.2	5.46736	12.4307	1.18499	0.1094	0.284274	no	Alpha/beta hydrolase (AHRD V1 ***- Q83AV9_COXBU)
Solyc01g006490.2	9.01299	8.52283	-0.0806728	0.88085	0.933719	no	Protein YdiU (AHRD V1 ***- B5N5F2_SALET); contains Interpro domain(s) IPR003846 Uncharacterised protein family UPF0061
Solyc01g006500.2	3.64303	5.74931	0.658248	0.3704	0.577772	no	Pentatricopeptide repeat-containing protein (AHRD V1 ***- D7MMK8_ARALY); contains Interpro domain(s) IPR002885 Pentatricopeptide repeat
Solyc01g006510.2	59.5442	55.0677	-0.112755	0.82285	0.90102	no	L-threonine 3-dehydrogenase (AHRD V1 ***- TDH_ANADF); contains Interpro domain(s) IPR002328 Alcohol dehydrogenase, zinc-containing, conserved site
Solyc01g006520.2	8.16843	3.54012	-1.20626	0.0635	0.204414	no	Receptor-like protein kinase (AHRD V1 ***- Q39202_ARATH); contains Interpro domain(s) IPR002290 Serine/threonine protein kinase
Solyc01g006540.2	4.37865	2.99938	-0.545822	0.40145	0.605195	no	Lipoxygenase (AHRD V1 **** Q96573_SOLLC); contains Interpro domain(s) IPR001246 Lipoxygenase, plant
Solyc01g006560.2	39.3021	21.4199	-0.875655	0.14625	0.341546	no	Lipoxygenase (AHRD V1 **** C0KKU8_SOLLC); contains Interpro domain(s) IPR001246 Lipoxygenase, plant
Solyc01g006630.2	20.327	16.1646	-0.330559	0.5197	0.703396	no	Oxidoreductase family protein (AHRD V1 ***- D7KZW5_ARALY); contains Interpro domain(s) IPR016040 NAD(P)-binding domain
Solyc01g006660.1	1.55786	0.0736924	-4.40191	0.0579	0.193732	no	Subtilisin-like serine protease (AHRD V1 **-* Q8LAE1_ARATH); contains Interpro domain(s) IPR015500 Peptidase S8, subtilisin-related
Solyc01g006670.2	0.352181	1.73545	2.30092	0.07425	0.226062	no	UDP-glucosyltransferase HvUGT5876 (AHRD V1 ***- D3WYW1_HORVD); contains Interpro domain(s) IPR002213 UDP-glucuronosyl/UDP-glucosyltransferase
Solyc01g006680.2	4.1163	9.084	1.14198	0.09265	0.257129	no	Transcription factor jumonji jmjC domain protein (AHRD V1 *-** D5NKF9_9BURK); contains Interpro domain(s) IPR003347 Transcription factor jumonji/aspartyl beta-hydroxylase
Solyc01g006690.2	16.6036	2.65787	-2.64316	0.0003	0.00478861	yes	Unknown Protein (AHRD V1)
Solyc01g006700.2	10.9531	10.4073	-0.073741	0.8879	0.937342	no	Downstream neighbor of SON (AHRD V1 *-*- Q5U2V7_RAT)
Solyc01g006710.2	3.18734	6.95536	1.12577	0.03945	0.15222	no	ATP-dependent RNA helicase A-like protein (AHRD V1 ***- Q9FF84_ARATH); contains Interpro domain(s) IPR011545 DNA/RNA helicase, DEAD/DEAH box type, N-terminal
Solyc01g006720.2	19.5012	54.3459	1.47861	0.0051	0.0385109	yes	ABC transporter G family member 22 (AHRD V1 ***- AB22G_ARATH); contains Interpro domain(s) IPR013525 ABC-2 type transporter
Solyc01g006740.2	1.45066	2.44745	0.754571	0.3332	0.54415	no	Sucrose phosphate phosphatase (AHRD V1 ***- Q5J3P0_MALDO); contains Interpro domain(s) IPR012847 Sucrose phosphatase, plant and cyanobacteria
Solyc01g006780.2	16.7576	16.5497	-0.0180085	0.9801	0.987801	no	Unknown Protein (AHRD V1)
Solyc01g006790.2	28.4023	53.3425	0.909279	0.1026	0.273878	no	Unknown Protein (AHRD V1)
Solyc01g006800.2	27.2142	67.519	1.31093	0.0103	0.0626768	no	Methionine aminopeptidase (AHRD V1 ***- B9ST99_RICCO); contains Interpro domain(s) IPR002468 Peptidase M24A, methionine aminopeptidase, subfamily 2
Solyc01g006810.2	9.24663	6.64046	-0.477645	0.46005	0.655635	no	RING-H2 zinc finger protein (Fragment) (AHRD V1 *-*- A1IW10_9LAMI); contains Interpro domain(s) IPR018957 Zinc finger, C3HC4 RING-type
Solyc01g006820.2	35.1105	11.2938	-1.63636	0.01355	0.0753542	no	Unknown Protein (AHRD V1)
Solyc01g006830.2	85.8539	11.5605	-2.89268	5e-05	0.00112329	yes	Os02g0200800 protein (Fragment) (AHRD V1 *-*- Q0E303_ORYSJ); contains Interpro domain(s) IPR009675 Targeting for Xklp2
Solyc01g006860.2	3.11641	4.10411	0.397181	0.6161	0.7721	no	Co-chaperone HscB-like protein (AHRD V1 ***- A8IK66_CHLRE); contains Interpro domain(s) IPR001623 Heat shock protein DnaJ, N-terminal
Solyc01g006870.2	6.4765	10.7975	0.737416	0.17985	0.386155	no	cDNA clone J023119C16 full insert sequence (AHRD V1 *-*- B7F733_ORYSJ)
Solyc01g006880.2	2.88272	3.53709	0.295134	0.6022	0.76268	no	Histone-lysine N-methyltransferase (AHRD V1 *-*- B6JWJ3_SCHJY); contains Interpro domain(s) IPR001214 SET
Solyc01g006890.2	13.6216	2.32806	-2.5487	0.0001	0.0020252	yes	Genomic DNA chromosome 5 P1 clone MUK11 (AHRD V1 ***- Q9FMC4_ARATH)
Solyc01g006900.2	279.507	543.722	0.959985	0.07625	0.229371	no	Phosphatidylglycerol/phosphatidylinositol transfer protein (AHRD V1 -**- C5M4H0_CANTT); contains Interpro domain(s) IPR003172 MD-2-related lipid-recognition
Solyc01g006930.2	28.9922	34.9838	0.271022	0.5804	0.747936	no	Nuclear transcription factor Y subunit A-2 (AHRD V1 **** B6SM21_MAIZE); contains Interpro domain(s) IPR001289 CCAAT-binding transcription factor, subunit B
Solyc01g006940.2	48.8959	44.8324	-0.125173	0.79965	0.888691	no	Poly(U)-binding-splicing factor PUF60 (AHRD V1 *--* PUF60_BOVIN); contains Interpro domain(s) IPR003954 RNA recognition, region 1
Solyc01g006960.2	3.42033	5.2983	0.631392	0.2305	0.439539	no	Transport protein particle subunit trs85-2 (AHRD V1 *--- TR852_SCHPO)
Solyc01g006970.2	4.70214	9.72286	1.04806	0.045	0.164842	no	ATP-dependent RNA helicase A-like protein (AHRD V1 ***- Q9FF84_ARATH); contains Interpro domain(s) IPR007502 Helicase-associated region
Solyc01g006980.2	45.608	33.1343	-0.460961	0.35715	0.566286	no	Malonyl CoA-acyl carrier protein transacylase containing protein expressed (AHRD V1 ***- Q10MS3_ORYSJ); contains Interpro domain(s) IPR004410 Malonyl CoA-acyl carrier protein transacylase
Solyc01g006990.2	12.1606	14.0243	0.205715	0.6939	0.82414	no	F-box family protein (AHRD V1 ***- D7KNJ0_ARALY); contains Interpro domain(s) IPR001810 Cyclin-like F-box
Solyc01g007010.2	2.43669	4.86679	0.998044	0.22425	0.434028	no	U-box domain-containing protein (AHRD V1 ***- D7LU64_ARALY); contains Interpro domain(s) IPR003613 U box domain
Solyc01g007020.2	2.07103	7.74639	1.90318	0.01425	0.0780943	no	U-box domain-containing protein (AHRD V1 ***- D7LU64_ARALY); contains Interpro domain(s) IPR003613 U box domain
Solyc01g007030.2	0.204701	2.86617	3.80753	0.04985	0.176392	no	U-box domain-containing protein (AHRD V1 ***- D7LU64_ARALY); contains Interpro domain(s) IPR016024 Armadillo-type fold
Solyc01g007040.2	4.00068e-06	0.99381	17.9224	0.3646	0.572875	no	U-box domain-containing protein (AHRD V1 ***- D7LU64_ARALY); contains Interpro domain(s) IPR003613 U box domain
Solyc01g007060.2	5.86699	7.67493	0.387534	0.51105	0.697251	no	At5g63850 (Fragment) (AHRD V1 *-*- Q3YIL4_ARATH)
Solyc01g007070.2	14.1366	28.4271	1.00784	0.05145	0.18015	no	BEL1-like homeodomain protein 1 (AHRD V1 **-- BLH1_ARATH); contains Interpro domain(s) IPR006563 POX
Solyc01g007100.2	33.7799	29.0253	-0.218855	0.65795	0.800365	no	Digalactosyldiacylglycerol synthase 1, chloroplastic (AHRD V1 ***- DGDG1_LOTJA); contains Interpro domain(s) IPR001296 Glycosyl transferase, group 1
Solyc01g007110.2	50.1568	75.1961	0.584211	0.2562	0.465012	no	NC domain-containing protein (AHRD V1 **-- D7LZP9_ARALY); contains Interpro domain(s) IPR007053 NC
Solyc01g007120.2	7.62931	20.6149	1.43406	0.00995	0.0611229	no	Serine/threonine protein kinase (AHRD V1 **** Q2U6C8_ASPOR); contains Interpro domain(s) IPR000687 RIO kinase
Solyc01g007130.2	25.4945	9.69041	-1.39556	0.01295	0.0730508	no	Receptor like kinase, RLK
Solyc01g007140.2	0.610586	2.61438	2.0982	0.0095	0.0592031	no	Pre-rRNA-processing protein ipi1 (AHRD V1 *--- B6K6C3_SCHJY); contains Interpro domain(s) IPR016024 Armadillo-type fold
Solyc01g007150.2	24.2264	22.0068	-0.138633	0.77905	0.876571	no	Coatomer subunit beta-1 (AHRD V1 ***- D7MB61_ARALY); contains Interpro domain(s) IPR016460 Coatomer, beta subunit
Solyc01g007170.2	1.95886	0.224138	-3.12756	0.00695	0.0474305	yes	Protein unc-13 homolog C (AHRD V1 *--- UN13C_RAT); contains Interpro domain(s) IPR013583 Phosphoribosyltransferase C-terminal, plant
Solyc01g007180.2	1.54738	5.10969	1.72341	0.1546	0.352578	no	Unknown Protein (AHRD V1)
Solyc01g007190.2	3.20178	5.73218	0.840208	0.30725	0.519407	no	Unknown Protein (AHRD V1)
Solyc01g007200.2	0.879375	0.0951659	-3.20796	0.1537	0.351367	no	Unknown Protein (AHRD V1)
Solyc01g007220.2	111.708	59.3502	-0.912413	0.0912	0.255081	no	NHL1 (Fragment) (AHRD V1 **-- B0LZM3_ARATH); contains Interpro domain(s) IPR010847 Harpin-induced 1
Solyc01g007230.2	15.7652	9.31199	-0.759579	0.2021	0.410579	no	Harpin-induced protein-like (Fragment) (AHRD V1 *--- D2CFH8_COFAR); contains Interpro domain(s) IPR010847 Harpin-induced 1
Solyc01g007250.2	3.34082	9.73781	1.54339	0.0209	0.101497	no	U3 small nucleolar ribonucleoprotein protein IMP4 (AHRD V1 ***- D0N3A6_PHYIN); contains Interpro domain(s) IPR007109 Brix domain
Solyc01g007260.2	0.594829	1.38537	1.21972	0.1461	0.341328	no	Os04g0416500 protein (Fragment) (AHRD V1 ***- Q0JDA8_ORYSJ); contains Interpro domain(s) IPR004176 Clp, N-terminal
Solyc01g007280.2	5.55913	4.68801	-0.245884	0.7221	0.841338	no	30S ribosomal protein S4 chloroplastic (AHRD V1 ***- B5MF80_PETIN); contains Interpro domain(s) IPR005709 Ribosomal protein S4, bacterial-type
Solyc01g007290.1	21.7805	8.19141	-1.41086	0.086	0.246875	no	NAD(P)H-quinone oxidoreductase subunit J (AHRD V1 ***- NDHJ_TRIEI); contains Interpro domain(s) IPR020396 NADH:ubiquinone oxidoreductase, 30 kDa subunit, conserved site IPR001268 NADH:ubiquinone oxidoreductase, 30 kDa subunit
Solyc01g007300.1	18.983	7.09351	-1.42014	0.0441	0.162965	no	NAD(P)H-quinone oxidoreductase subunit K chloroplastic (AHRD V1 ***- D3WB90_9BORA); contains Interpro domain(s) IPR006138 NADH:ubiquinone oxidoreductase, 20 kDa subunit
Solyc01g007310.2	15.7038	8.54631	-0.877742	0.371	0.578358	no	NAD(P)H-quinone oxidoreductase subunit 3 (AHRD V1 ***- D3WDC8_BULAR); contains Interpro domain(s) IPR000440 NADH:ubiquinone/plastoquinone oxidoreductase, chain 3
Solyc01g007320.2	4019.86	1081.83	-1.89368	0.0355	0.142734	no	ATP synthase subunit beta chloroplastic (AHRD V1 ***- Q8MBF8_9SOLA); contains Interpro domain(s) IPR005722 ATPase, F1 complex, beta subunit
Solyc01g007330.2	278.628	58.9353	-2.24114	5e-05	0.00112329	yes	Ribulose bisphosphate carboxylase large chain (AHRD V1 ***- RBL_SOLLC); contains Interpro domain(s) IPR000685 Ribulose bisphosphate carboxylase, large subunit, C-terminal
Solyc01g007340.2	1.32376	1.14606	-0.207961	0.8268	0.902667	no	Acetyl-coenzyme A carboxylase carboxyl transferase subunit beta (AHRD V1 ***- ACCD_EPIVI); contains Interpro domain(s) IPR000438 Acetyl-CoA carboxylase carboxyl transferase, beta subunit
Solyc01g007350.2	11.5514	3.49585	-1.72435	0.0836	0.242409	no	Photosystem I reaction center subunit VIII (AHRD V1 *-*- Q3V525_ACOCL); contains Interpro domain(s) IPR001302 Photosystem I reaction centre, subunit VIII
Solyc01g007360.2	4.12846	3.29232	-0.326497	0.72355	0.842263	no	Photosystem I assembly protein ycf4 (AHRD V1 ***- Q06R54_9LAMI); contains Interpro domain(s) IPR003359 Photosystem I assembly Ycf4
Solyc01g007370.2	7.03123	3.26811	-1.10532	0.1876	0.392861	no	Chloroplast envelope membrane protein A (AHRD V1 ***- D7KRA3_ARALY); contains Interpro domain(s) IPR004282 CemA
Solyc01g007380.1	6.87538	3.53332	-0.960416	0.22665	0.436571	no	Apocytochrome f (AHRD V1 ***- D3WBH0_9AQUA); contains Interpro domain(s) IPR002325 Cytochrome f
Solyc01g007460.2	9.44893	16.4981	0.804079	0.39265	0.597583	no	30S ribosomal protein S18 chloroplastic (AHRD V1 ***- D3WEG6_HEUSA); contains Interpro domain(s) IPR001648 Ribosomal protein S18
Solyc01g007470.1	7.09237	16.8051	1.24456	0.18365	0.389969	no	50S ribosomal protein L20 chloroplastic (AHRD V1 ***- Q06R42_9LAMI); contains Interpro domain(s) IPR005813 Ribosomal protein L20
Solyc01g007480.1	3.55355	10.2423	1.52721	0.61195	0.769191	no	Ribosomal protein S12 (Fragment) (AHRD V1 *-*- B0LN88_LYCCH)
Solyc01g007490.2	33.4203	53.6458	0.68274	0.23955	0.450433	no	ATP-dependent Clp protease proteolytic subunit (AHRD V1 ***- D3WCC1_NEROL); contains Interpro domain(s) IPR001907 Peptidase S14, ClpP
Solyc01g007500.2	95.1397	14.4697	-2.71702	5e-05	0.00112329	yes	Photosystem II CP47 chlorophyll apoprotein (AHRD V1 ***- D3WBA3_9BORA); contains Interpro domain(s) IPR017486 Photosystem II, PsbB
Solyc01g007520.2	28.4744	5.13881	-2.47016	0.0516	0.180361	no	Photosystem II reaction center protein H (AHRD V1 ***- C6JT33_9MYRT); contains Interpro domain(s) IPR001056 Photosystem II phosphoprotein PsbH
Solyc01g007530.2	41.2021	10.198	-2.01444	0.00295	0.0256988	yes	Cytochrome b6 (AHRD V1 ***- B3TN79_BRADI); contains Interpro domain(s) IPR005797 Cytochrome b/b6, N-terminal
Solyc01g007540.2	19.318	6.0176	-1.68269	0.03905	0.151128	no	Cytochrome b6-f complex subunit 4 (AHRD V1 ***- A1XFY6_NUPAD); contains Interpro domain(s) IPR005870 Cytochrome b6/f complex, subunit IV
Solyc01g007560.2	5.26197	2.20474	-1.25499	0.41145	0.614001	no	DNA-directed RNA polymerase subunit alpha (AHRD V1 ***- D3WBC7_9BORA); contains Interpro domain(s) IPR011773 DNA-directed RNA polymerase, alpha subunit
Solyc01g007570.2	2.21433	1.48648	-0.574975	0.72855	0.845548	no	30S ribosomal protein S11 chloroplastic (AHRD V1 ***- D3WCH5_NEROL); contains Interpro domain(s) IPR019981 Ribosomal protein S11, bacterial-type
Solyc01g007580.2	3.36737	2.53964	-0.406999	0.7806	0.877605	no	30S ribosomal protein S8 (AHRD V1 ***- D4PBE7_PHODC); contains Interpro domain(s) IPR000630 Ribosomal protein S8
Solyc01g007590.2	0.838824	1.84365	1.13612	0.6706	0.809762	no	50S ribosomal protein L14 chloroplastic (AHRD V1 ***- D3WBB8_9BORA); contains Interpro domain(s) IPR005745 Ribosomal protein L14, bacterial-type
Solyc01g007600.2	6.08944	3.60288	-0.757159	0.58475	0.751026	no	50S ribosomal protein L16 chloroplastic (AHRD V1 ***- D3WCG3_NEROL); contains Interpro domain(s) IPR000114 Ribosomal protein L16
Solyc01g007610.2	6.98278	4.3508	-0.68252	0.67525	0.813151	no	30S ribosomal protein S3 chloroplastic (AHRD V1 ***- D3WBD9_9BORA); contains Interpro domain(s) IPR005704 Ribosomal protein S3, bacterial
Solyc01g007630.2	67.7647	60.7828	-0.156869	0.7846	0.880132	no	50S ribosomal protein L2 chloroplastic (AHRD V1 ***- A6YA71_9MAGN); contains Interpro domain(s) IPR005880 Ribosomal protein L2, bacterial-type
Solyc01g007650.2	1.3316	0.873792	-0.607798	0.78835	0.881986	no	Ycf15 (AHRD V1 ***- D2KLP6_OLEEU); contains Interpro domain(s) IPR019645 Protein precursor Ycf15, putative, chloroplast
Solyc01g007660.2	36.8793	24.994	-0.561232	0.6216	0.77582	no	NAD(P)H-quinone oxidoreductase subunit 2 chloroplastic (AHRD V1 ***- D3WB81_9BORA); contains Interpro domain(s) IPR010096 NADH-quinone oxidoreductase, chain N
Solyc01g007670.2	302.79	211.503	-0.517642	0.4651	0.65955	no	30S ribosomal protein S7 chloroplastic (AHRD V1 ***- D3WBE1_9BORA); contains Interpro domain(s) IPR005717 Ribosomal protein S7, bacterial-type
Solyc01g007690.2	3536.79	751.128	-2.23531	0.00445	0.0347188	yes	Unknown Protein (AHRD V1)
Solyc01g007700.2	69.0614	0	#	0.0977	0.26546	no	Conserved protein (AHRD V1 *-*- C7TFZ2_LACRL)
Solyc01g007710.2	3488.06	846.598	-2.04267	0.00145	0.0154527	yes	Unknown Protein (AHRD V1)
Solyc01g007720.2	46.5214	2.13821	-4.44342	0.0813	0.238416	no	ORF42f (AHRD V1 *-*- Q32989_PINTH)
Solyc01g007730.2	3445.5	799.969	-2.1067	0.0002	0.00352534	yes	ORF91 (AHRD V1 *--- C1BRN8_9MAXI)
Solyc01g007740.2	49.6564	40.1254	-0.307462	0.54145	0.720486	no	Peroxiredoxin (AHRD V1 **-- Q9FE12_PHAVU); contains Interpro domain(s) IPR000866 Alkyl hydroperoxide reductase/ Thiol specific antioxidant/ Mal allergen
Solyc01g007750.2	29.5218	7.83505	-1.91376	0.00295	0.0256988	yes	Mitochondrial transcription termination factor (Fragment) (AHRD V1 *--- C6FB10_PSEMZ); contains Interpro domain(s) IPR003690 Mitochodrial transcription termination factor-related
Solyc01g007760.2	2.3886	2.18989	-0.12531	0.8597	0.921617	no	Transcription factor E2F (AHRD V1 **** Q9LEL4_DAUCA); contains Interpro domain(s) IPR015633 E2F Family
Solyc01g007770.2	26.2258	40.5273	0.627907	0.2826	0.493561	no	Genomic DNA chromosome 5 P1 clone MHF15 (AHRD V1 ***- Q9FNI0_ARATH)
Solyc01g007780.2	0.852333	1.09389	0.359985	0.86685	0.925223	no	Receptor expression-enhancing protein 3 (AHRD V1 *--- B6TB01_MAIZE); contains Interpro domain(s) IPR004345 TB2/DP1 and HVA22 related protein
Solyc01g007790.2	1.41638	3.19607	1.17409	0.1864	0.391891	no	UPF0554 protein C2orf43 homolog (AHRD V1 **-- CB043_CHICK); contains Interpro domain(s) IPR019363 Protein of unknown function DUF2305
Solyc01g007800.2	4.73845	0.146439	-5.01604	0.125	0.309459	no	Plant-specific domain TIGR01568 family protein (AHRD V1 *--- B6SZV1_MAIZE); contains Interpro domain(s) IPR006458 Protein of unknown function DUF623, plant
Solyc01g007810.1	4.89078	0.0832192	-5.87701	0.18375	0.389969	no	Plant-specific domain TIGR01568 family protein (AHRD V1 *--- B6U9N9_MAIZE); contains Interpro domain(s) IPR006458 Protein of unknown function DUF623, plant
Solyc01g007840.2	48.9962	14.5802	-1.74866	0.0043	0.03387	yes	CCR4-NOT transcription complex subunit 7 (AHRD V1 ***- B4FG48_MAIZE); contains Interpro domain(s) IPR006941 Ribonuclease CAF1
Solyc01g007850.2	2.2417	5.151	1.20026	0.0576	0.1933	no	Pentatricopeptide repeat-containing protein (AHRD V1 ***- D7MHD4_ARALY); contains Interpro domain(s) IPR002885 Pentatricopeptide repeat
Solyc01g007860.2	343.408	117.69	-1.54493	0.00585	0.0423189	yes	Ubiquitin-conjugating enzyme family protein-like (AHRD V1 ***- Q3HVN0_SOLTU); contains Interpro domain(s) IPR000608 Ubiquitin-conjugating enzyme, E2
Solyc01g007870.2	9.64512	0.254072	-5.24649	0.18375	0.389969	no	Cyclin B-like protein (AHRD V1 *-*- Q5U8T5_9SOLA)
Solyc01g007880.2	7.33149	4.83052	-0.601929	0.28825	0.499551	no	MORN repeat protein (AHRD V1 *--- D4V7H0_BACVU); contains Interpro domain(s) IPR019746 Tubulin/FtsZ, N-terminal
Solyc01g007890.1	2.03052	4.25286	1.06658	0.21125	0.420801	no	Unknown Protein (AHRD V1)
Solyc01g007900.2	19.6241	18.86	-0.0572951	0.91295	0.948564	no	Tobamovirus multiplication protein (Fragment) (AHRD V1 ***- B0ZZ80_ARAHY); contains Interpro domain(s) IPR009457 Protein of unknown function DUF1084
Solyc01g007910.2	38.0178	39.6251	0.0597372	0.9042	0.944571	no	Succinyl-CoA ligase (AHRD V1 ***- B9RL91_RICCO); contains Interpro domain(s) IPR005810 Succinyl-CoA ligase, alpha subunit
Solyc01g007920.2	12.7379	23.3459	0.874036	0.10575	0.278829	no	Isochorismatase family protein (AHRD V1 ***- B5IAW4_ACIB4); contains Interpro domain(s) IPR000868 Isochorismatase-like
Solyc01g007930.2	14.1867	8.95685	-0.663479	0.25795	0.466876	no	Sel1 domain protein repeat-containing protein (AHRD V1 *-*- A5GBQ0_GEOUR); contains Interpro domain(s) IPR011990 Tetratricopeptide-like helical
Solyc01g007950.2	0.846223	0.958573	0.179851	0.81545	0.89639	no	Peroxidase 1 (AHRD V1 *-*- B6T173_MAIZE); contains Interpro domain(s) IPR000823 Plant peroxidase
Solyc01g007990.2	4.86752	3.46205	-0.49156	0.4071	0.609521	no	RLK, Receptor like protein, putative resistance protein with an antifungal domain
Solyc01g008000.2	282.33	228.489	-0.305255	0.56205	0.735292	no	ADP-ribosylation factor (AHRD V1 ***- Q76ME3_WHEAT); contains Interpro domain(s) IPR006688 ADP-ribosylation factor
Solyc01g008010.2	10.7721	16.3437	0.601437	0.30695	0.519094	no	Os09g0327550 protein (Fragment) (AHRD V1 *-*- C7J753_ORYSJ); contains Interpro domain(s) IPR003863 Protein of unknown function DUF220
Solyc01g008020.2	113.181	21.6716	-2.38476	5e-05	0.00112329	yes	Equilibrative nucleoside transporter 1 (AHRD V1 **** Q4W6L4_ORYSJ); contains Interpro domain(s) IPR002259 Delayed-early response protein/equilibrative nucleoside transporter
Solyc01g008060.2	15.4696	22.9266	0.56759	0.26585	0.474667	no	Phosphoglycerate mutase (AHRD V1 *--- A4TBN9_MYCGI); contains Interpro domain(s) IPR002156 Ribonuclease H
Solyc01g008070.2	21.0221	51.3394	1.28816	0.01545	0.0823014	no	Alpha/beta superfamily hydrolase (AHRD V1 *--- D0CIF5_9SYNE); contains Interpro domain(s) IPR010765 Protein of unknown function DUF1350
Solyc01g008080.2	77.7209	73.4212	-0.0821058	0.9068	0.945978	no	Ribosomal protein S27 (AHRD V1 ***- Q3HVK9_SOLTU); contains Interpro domain(s) IPR000592 Ribosomal protein S27e
Solyc01g008090.2	299.763	265.483	-0.175204	0.8485	0.914761	no	Ribosomal protein S27 (AHRD V1 ***- Q3HVK9_SOLTU); contains Interpro domain(s) IPR000592 Ribosomal protein S27e
Solyc01g008100.2	60.8089	32.4867	-0.904435	0.0745	0.22648	no	Transferase transferring glycosyl groups (AHRD V1 **-* D7MH74_ARALY)
Solyc01g008110.2	396.155	148.915	-1.41158	0.0195	0.0970172	no	Cytochrome P450
Solyc01g008120.2	11.0269	14.4562	0.390663	0.4368	0.636956	no	Histone acetyltransferase (AHRD V1 **** B9HG17_POPTR); contains Interpro domain(s) IPR009255 Transcriptional coactivation
Solyc01g008130.2	0.678007	2.39075	1.81809	0.0707	0.219278	no	DEP domain-containing protein 1B (AHRD V1 *--- DEP1B_HUMAN); contains Interpro domain(s) IPR006869 Protein of unknown function DUF547
Solyc01g008140.2	19.3714	5.07663	-1.93199	0.00075	0.00947189	yes	Receptor kinase (AHRD V1 **** B8XA57_GOSBA); contains Interpro domain(s) IPR002290 Serine/threonine protein kinase
Solyc01g008160.2	23.988	20.2228	-0.246327	0.6245	0.778097	no	Tetratricopeptide repeat-containing protein (AHRD V1 ***- D7L8H9_ARALY); contains Interpro domain(s) IPR011990 Tetratricopeptide-like helical
Solyc01g008170.2	29.6056	22.7363	-0.380872	0.4357	0.63607	no	Zinc finger CCCH domain-containing protein 17 (AHRD V1 ***- C3H17_ARATH); contains Interpro domain(s) IPR000571 Zinc finger, CCCH-type
Solyc01g008180.2	15.6081	8.68383	-0.845895	0.1122	0.289092	no	DNA-binding protein (Fragment) (AHRD V1 *--* Q42051_ARATH); contains Interpro domain(s) IPR005516 Remorin, C-terminal region
Solyc01g008190.2	5.32539	4.89924	-0.120329	0.89115	0.939349	no	Os05g0304100 protein (Fragment) (AHRD V1 *-*- Q0DJB8_ORYSJ)
Solyc01g008200.2	5.6748	6.04473	0.0911088	0.9161	0.950251	no	Os05g0304100 protein (Fragment) (AHRD V1 ***- Q0DJB8_ORYSJ)
Solyc01g008220.2	0.373953	0.766065	1.03461	0.4108	0.613132	no	Arabinogalactan protein (AHRD V1 ***- B6SST2_MAIZE)
Solyc01g008230.2	146.942	25.9413	-2.50192	5e-05	0.00112329	yes	TCP family transcription factor (AHRD V1 *-** A6MCZ2_9ORYZ); contains Interpro domain(s) IPR005333 Transcription factor, TCP
Solyc01g008250.2	187.826	53.1782	-1.82049	0.0007	0.00900391	yes	Thioredoxin X (AHRD V1 ***- B6T9S0_MAIZE); contains Interpro domain(s) IPR015467 Thioredoxin, core
Solyc01g008260.2	8.49047	15.4212	0.861	0.20745	0.416258	no	E2F-associated phosphoprotein (AHRD V1 ***- Q0P5M4_BOVIN); contains Interpro domain(s) IPR019370 E2F-associated phosphoprotein, C-terminal
Solyc01g008270.2	60.4126	31.2902	-0.949138	0.3814	0.587882	no	Prefoldin subunit 5 (AHRD V1 ***- B6TVU2_MAIZE); contains Interpro domain(s) IPR011599 Prefoldin alpha subunit
Solyc01g008280.2	27.0638	29.4728	0.123017	0.8546	0.918652	no	Serine/threonine-protein phosphatase 2A activator 2 (AHRD V1 **** B6TQY2_MAIZE); contains Interpro domain(s) IPR004327 Phosphotyrosyl phosphatase activator, PTPA
Solyc01g008290.2	6.39814	9.26006	0.533368	0.7636	0.866954	no	Dihydroorotate dehydrogenase (AHRD V1 ***- B6U892_MAIZE); contains Interpro domain(s) IPR005719 Dihydroorotate dehydrogenase, class 2
Solyc01g008310.2	16.0404	18.842	0.23224	0.64655	0.792905	no	Phenylalanyl-tRNA synthetase beta chain (AHRD V1 **** B6SHI1_MAIZE); contains Interpro domain(s) IPR004531 Phenylalanyl-tRNA synthetase, class IIc, beta subunit, archae/euk cytosolic
Solyc01g008320.2	4.93538	10.3656	1.07057	0.0529	0.18324	no	DDHD domain containing 1 (AHRD V1 *--- Q3ZAU5_RAT); contains Interpro domain(s) IPR004177 DDHD
Solyc01g008330.2	54.3673	29.9785	-0.858813	0.08455	0.244107	no	Acetyl-CoA carboxylase biotin carboxylase (AHRD V1 ***- B4VQU4_9CYAN); contains Interpro domain(s) IPR004549 Acetyl-CoA carboxylase, biotin carboxylase
Solyc01g008340.2	1.81682	3.08412	0.763443	0.3357	0.546211	no	50S ribosomal protein L19 (AHRD V1 *-*- B6T8M1_MAIZE); contains Interpro domain(s) IPR001857 Ribosomal protein L19
Solyc01g008360.2	77.4123	88.2464	0.188974	0.7056	0.831158	no	Pre-mRNA branch site p14-like protein (AHRD V1 **-- B6T0W0_MAIZE); contains Interpro domain(s) IPR012677 Nucleotide-binding, alpha-beta plait
Solyc01g008370.2	101.826	84.3567	-0.271528	0.56975	0.740118	no	26S proteasome regulatory subunit (AHRD V1 ***- A8J8V5_CHLRE); contains Interpro domain(s) IPR000555 Mov34/MPN/PAD-1
Solyc01g008420.2	1.77943	0.724822	-1.29571	0.10215	0.273322	no	Mate efflux family protein (AHRD V1 **-- D7KHQ9_ARALY); contains Interpro domain(s) IPR002528 Multi antimicrobial extrusion protein MatE
Solyc01g008440.2	3.3307	8.53073	1.35685	0.0669	0.211852	no	Calcium-dependent protein kinase 8 (AHRD V1 **** Q6KC54_NICPL); contains Interpro domain(s) IPR002290 Serine/threonine protein kinase
Solyc01g008460.2	7.04711	15.6255	1.1488	0.06115	0.199748	no	2Fe-2S ferredoxin (AHRD V1 **-- B6U5I8_MAIZE); contains Interpro domain(s) IPR001041 Ferredoxin
Solyc01g008470.2	12.8586	8.97079	-0.519427	0.34255	0.552929	no	Non-selective cation channel-2 family (AHRD V1 **-- C1N231_MICPS); contains Interpro domain(s) IPR004728 Translocation protein Sec62
Solyc01g008480.2	0.862096	1.81365	1.07297	0.2072	0.41608	no	Pentatricopeptide repeat-containing protein (AHRD V1 ***- D7MTZ6_ARALY); contains Interpro domain(s) IPR002885 Pentatricopeptide repeat
Solyc01g008490.2	9.14933	10.3231	0.174134	0.762	0.866061	no	Nuclear transcription factor Y subunit A-1 (AHRD V1 *-** B6TAR1_MAIZE); contains Interpro domain(s) IPR001289 CCAAT-binding transcription factor, subunit B
Solyc01g008510.2	0.164659	3.93518	4.57888	0.18315	0.389969	no	Photosystem II 5 kDa protein, chloroplastic (AHRD V1 *-*- PST2_GOSHI)
Solyc01g008530.2	11.889	16.1696	0.44366	0.4321	0.63288	no	Cinnamoyl CoA reductase-like protein (AHRD V1 ***- B9HNY0_POPTR); contains Interpro domain(s) IPR016040 NAD(P)-binding domain
Solyc01g008550.2	140.784	130.052	-0.114392	0.81825	0.898158	no	Cinnamoyl CoA reductase-like protein (AHRD V1 ***- B9HNY0_POPTR); contains Interpro domain(s) IPR016040 NAD(P)-binding domain
Solyc01g008560.2	6.27989	24.3935	1.95768	0.00245	0.0226062	yes	NAD kinase 1 (AHRD V1 **** B6SWV6_MAIZE); contains Interpro domain(s) IPR002504 ATP-NAD/AcoX kinase
Solyc01g008600.2	2.20513	2.22643	0.0138677	0.98435	0.989974	no	Zinc finger CCCH domain-containing protein 53 (AHRD V1 ***- C3H53_ORYSJ); contains Interpro domain(s) IPR000571 Zinc finger, CCCH-type
Solyc01g008620.2	2.26441	0.615511	-1.87928	0.1711	0.374573	no	Beta-1 3-glucanase (AHRD V1 ***- Q9SYX6_TOBAC); contains Interpro domain(s) IPR000490 Glycoside hydrolase, family 17
Solyc01g008660.2	1.45613	4.50621	1.62977	0.0887	0.251118	no	F-box family protein (AHRD V1 ***- B9HCS6_POPTR); contains Interpro domain(s) IPR001810 Cyclin-like F-box
Solyc01g008670.2	4.02777	1.43399	-1.48995	0.06185	0.200999	no	Cytochrome P450
Solyc01g008700.2	9.04591	10.1412	0.164893	0.7734	0.873256	no	cDNA clone 001-102-C05 full insert sequence (AHRD V1 **-- B7E7M9_ORYSJ)
Solyc01g008730.2	10.927	9.26848	-0.237488	0.68585	0.819477	no	BZIP transcription factor (AHRD V1 **** Q9SQK1_TOBAC); contains Interpro domain(s) IPR011616 bZIP transcription factor, bZIP-1
Solyc01g008760.2	5.61645	7.01368	0.320514	0.66255	0.804284	no	Genomic DNA chromosome 5 P1 clone MUB3 (AHRD V1 *-*- Q9FLF2_ARATH)
Solyc01g008770.2	28.6317	19.0117	-0.590726	0.23695	0.447078	no	Rho GTPase activating protein 12 (AHRD V1 *--* Q6P4P5_DANRE); contains Interpro domain(s) IPR000198 RhoGAP
Solyc01g008780.2	103.31	55.9435	-0.884937	0.0811	0.238061	no	Phospholipase A22 (AHRD V1 ***- B9SJ74_RICCO); contains Interpro domain(s) IPR016090 Phospholipase A2
Solyc01g008790.2	23.8037	7.41637	-1.6824	0.00245	0.0226062	yes	Phosphoesterase family protein (AHRD V1 ***- D7LEV5_ARALY); contains Interpro domain(s) IPR007312 Phosphoesterase
Solyc01g008800.1	1.15254	3.42415	1.57092	0.0183	0.0928607	no	Tir-nbs-lrr, resistance protein
Solyc01g008810.2	42.9758	19.1391	-1.167	0.0313	0.131581	no	Zinc finger family protein (AHRD V1 **-- D7LZ79_ARALY); contains Interpro domain(s) IPR018957 Zinc finger, C3HC4 RING-type
Solyc01g008820.2	36.283	28.3426	-0.356321	0.47145	0.66455	no	Signal peptide peptidase family protein (AHRD V1 ***- D7LQE4_ARALY); contains Interpro domain(s) IPR007369 Peptidase A22B, signal peptide peptidase
Solyc01g008830.1	2.45576	2.74151	0.158802	0.8365	0.908267	no	L-ascorbate oxidase (AHRD V1 ***- B9HQ45_POPTR); contains Interpro domain(s) IPR017760 L-ascorbate oxidase, plants
Solyc01g008840.2	5.29065	23.983	2.18049	0.008	0.0523066	no	COP9 signalosome complex subunit 2 (AHRD V1 ***- B6TIW9_MAIZE); contains Interpro domain(s) IPR013143 PCI/PINT associated module
Solyc01g008850.2	24.124	37.8797	0.650958	0.2349	0.444741	no	CBL-interacting protein kinase 18 (AHRD V1 ***- C4P7W7_VITVI); contains Interpro domain(s) IPR002290 Serine/threonine protein kinase
Solyc01g008890.2	8.09961	10.4393	0.366098	0.53905	0.71884	no	Ethylene responsive transcription factor 2a (AHRD V1 *-*- C0J9I7_9ROSA); contains Interpro domain(s) IPR001471 Pathogenesis-related transcriptional factor and ERF, DNA-binding
Solyc01g008900.2	3.79207	4.18041	0.140661	0.8341	0.907185	no	Genomic DNA chromosome 3 P1 clone MJL14 (AHRD V1 **-- Q9LJG2_ARATH); contains Interpro domain(s) IPR001926 Pyridoxal phosphate-dependent enzyme, beta subunit
Solyc01g008910.2	4.19057	2.78304	-0.590484	0.3975	0.601774	no	Scarecrow transcription factor family protein (AHRD V1 **-* D7MIP9_ARALY); contains Interpro domain(s) IPR005202 GRAS transcription factor
Solyc01g008920.2	45.3928	18.3374	-1.30767	0.0091	0.0573827	no	NAD dependent epimerase/dehydratase family protein expressed (AHRD V1 **-- Q10L97_ORYSJ); contains Interpro domain(s) IPR013120 Male sterility, NAD-binding
Solyc01g008930.2	12.1643	21.5219	0.823148	0.14595	0.341242	no	Phycoerythrobilin ferredoxin oxidoreductase (AHRD V1 **** Q6E5A3_MAIZE); contains Interpro domain(s) IPR009249 Ferredoxin-dependent bilin reductase
Solyc01g008940.2	44.0283	32.7224	-0.428152	0.51635	0.701291	no	Anther protein (AHRD V1 ***- Q8RX90_TOBAC)
Solyc01g008950.2	274.757	299.582	0.124795	0.80765	0.892481	no	Calmodulin 5/6/7/8-like protein (AHRD V1 ***- Q3HVL6_SOLTU); contains Interpro domain(s) IPR011992 EF-Hand type
Solyc01g008960.2	215.383	155.479	-0.470185	0.46115	0.65653	no	Argonaute 4-like protein (AHRD V1 ***- D5FQ91_PELHO); contains Interpro domain(s) IPR003165 Stem cell self-renewal protein Piwi
Solyc01g008970.2	156.411	242.64	0.633475	0.21255	0.422507	no	Heterogeneous nuclear ribonucleoprotein A3-like protein 2 (AHRD V1 *--- B6TV58_MAIZE); contains Interpro domain(s) IPR000504 RNA recognition motif, RNP-1
Solyc01g008980.2	7.27425	12.3205	0.760185	0.2571	0.466081	no	BZIP transcription factor (AHRD V1 **-- Q32WR6_MALDO); contains Interpro domain(s) IPR011616 bZIP transcription factor, bZIP-1
Solyc01g008990.2	4.69871	8.57283	0.867507	0.23985	0.450762	no	THO complex subunit 7 homolog (AHRD V1 ***- B5XFL3_SALSA); contains Interpro domain(s) IPR018018 Tho complex subunit 7
Solyc01g009000.2	37.2277	29.1469	-0.353034	0.49405	0.683044	no	RING finger protein 6 (AHRD V1 *--- RNF6_HUMAN); contains Interpro domain(s) IPR018957 Zinc finger, C3HC4 RING-type
Solyc01g009010.2	13.3359	27.8633	1.06306	0.0713	0.220383	no	4-diphosphocytidyl-2-C-methyl-D-erythritol kinase (AHRD V1 ***- A4USB3_NICBE); contains Interpro domain(s) IPR004424 4-diphosphocytidyl-2C-methyl-D-erythritol kinase
Solyc01g009020.2	150.738	214.939	0.511885	0.2997	0.511907	no	Cysteine proteinase inhibitor (AHRD V1 **** Q2VY67_9ERIC); contains Interpro domain(s) IPR000010 Proteinase inhibitor I25, cystatin
Solyc01g009030.2	7.82313	6.29498	-0.313544	0.57515	0.744459	no	Nuclear control of ATPase protein (AHRD V1 *--- C9SK53_VERA1); contains Interpro domain(s) IPR013946 Nuclear control of ATP synthase 2
Solyc01g009040.2	4.25649	0.191461	-4.47454	0.0061	0.0434496	yes	Cyclin B1 (AHRD V1 **** Q9LD02_TOBAC); contains Interpro domain(s) IPR014400 Cyclin, A/B/D/E
Solyc01g009050.2	22.6795	23.7882	0.0688536	0.89325	0.940077	no	Molybdenum cofactor biosynthesis protein (AHRD V1 ***- Q309F9_MAIZE); contains Interpro domain(s) IPR005110 MoeA, N-terminal, domain I and II
Solyc01g009060.2	33.8026	19.6543	-0.782286	0.1286	0.314671	no	BTB/POZ domain containing protein expressed (AHRD V1 ***- Q10C73_ORYSJ); contains Interpro domain(s) IPR013089 Kelch related
Solyc01g009070.2	0.876451	1.86764	1.09147	0.2338	0.443401	no	MYB transcription factor (AHRD V1 **-* Q9FR97_ARATH); contains Interpro domain(s) IPR015495 Myb transcription factor
Solyc01g009080.2	34.3682	36.4494	0.0848212	0.8744	0.929442	no	FHA domain containing protein (AHRD V1 ***- B6TP39_MAIZE); contains Interpro domain(s) IPR000253 Forkhead-associated
Solyc01g009090.2	40.6137	47.5603	0.227791	0.63945	0.788392	no	Serrate RNA effector molecule homolog (AHRD V1 *-*- SRRT_DROWI)
Solyc01g009100.2	110.241	91.492	-0.26894	0.5984	0.75971	no	Ribosomal protein L30 (AHRD V1 ***- B3TLP4_ELAGV); contains Interpro domain(s) IPR000231 Ribosomal protein L30e
Solyc01g009110.2	9.94911	7.81027	-0.349194	0.59325	0.756229	no	Histone deacetylase family protein expressed (AHRD V1 ***- Q2QWU2_ORYSJ); contains Interpro domain(s) IPR000286 Histone deacetylase superfamily
Solyc01g009120.2	8.56813	7.1622	-0.258578	0.71615	0.837639	no	Histone deacetylase family protein expressed (AHRD V1 ***- Q2QWU2_ORYSJ); contains Interpro domain(s) IPR000286 Histone deacetylase superfamily
Solyc01g009150.2	15.4369	8.09539	-0.931209	0.1374	0.32847	no	Glycosyl hydrolase (Fragment) (AHRD V1 *-*- D9ZCE7_9CARY)
Solyc01g009160.2	0.75922	9.61585	3.66282	0.0027	0.024209	yes	Harpin-induced protein-like (Fragment) (AHRD V1 **-- D2CFH8_COFAR); contains Interpro domain(s) IPR010847 Harpin-induced 1
Solyc01g009170.2	106.647	38.3607	-1.47514	0.01035	0.0629387	no	Ethylene insensitive 3 class transcription factor (AHRD V1 **** D5L146_MALDO); contains Interpro domain(s) IPR006957 Ethylene insensitive 3
Solyc01g009180.2	26.5314	31.5639	0.250574	0.61445	0.77094	no	5-methyltetrahydropteroyltriglutamate--homocysteine methyltransferase (AHRD V1 ***- B6UF55_MAIZE); contains Interpro domain(s) IPR006276 5-methyltetrahydropteroyltriglutamate--homocysteine S-methyltransferase
Solyc01g009200.2	4.29059	0.954463	-2.16841	0.0448	0.164409	no	Restricted tev movement 2 (AHRD V1 *--- D5K219_ARATH); contains Interpro domain(s) IPR008978 HSP20-like chaperone
Solyc01g009230.2	7.36099	12.0296	0.708616	0.16495	0.367334	no	Xanthine dehydrogenase/oxidase (AHRD V1 ***- A9YL93_RABIT); contains Interpro domain(s) IPR016208 Aldehyde oxidase/xanthine dehydrogenase
Solyc01g009270.1	0.291724	1.07834	1.88613	0.1587	0.358269	no	Unknown Protein (AHRD V1)
Solyc01g009280.2	11.4729	10.04	-0.192475	0.69795	0.826021	no	Serine/threonine-protein phosphatase (AHRD V1 **** D7LGU6_ARALY); contains Interpro domain(s) IPR012391 Serine/threonine protein phosphatase, BSU1
Solyc01g009290.2	16.1734	23.3739	0.531279	0.31185	0.524438	no	Polyribonucleotide 5&apos;-hydroxyl-kinase Clp1 (AHRD V1 **** CLP1_CHICK); contains Interpro domain(s) IPR010655 Pre-mRNA cleavage complex II Clp1
Solyc01g009300.2	7.97435	3.57781	-1.15629	0.0444	0.163739	no	Serine/threonine kinase (AHRD V1 *-** C4QNN2_SCHMA); contains Interpro domain(s) IPR002290 Serine/threonine protein kinase
Solyc01g009310.2	59.2444	54.4985	-0.120461	0.809	0.893101	no	Sterol reductase (AHRD V1 **** A8IA67_CHLRE); contains Interpro domain(s) IPR001171 Ergosterol biosynthesis ERG4/ERG24
Solyc01g009380.2	3.97947	6.07983	0.611457	0.3163	0.528726	no	Nicalin (AHRD V1 ***- B4FZF8_MAIZE); contains Interpro domain(s) IPR008710 Nicastrin
Solyc01g009390.2	10.6017	13.8331	0.383828	0.48485	0.676009	no	MRNA decapping enzyme (AHRD V1 *-*- Q45NB8_XENLA); contains Interpro domain(s) IPR010334 Dcp1-like decapping
Solyc01g009420.2	194.016	77.9021	-1.31644	0.01465	0.0794677	no	Bifunctional polymyxin resistance arnA protein (AHRD V1 ***- B6TQB1_MAIZE); contains Interpro domain(s) IPR001509 NAD-dependent epimerase/dehydratase
Solyc01g009430.2	55.149	21.9266	-1.33066	0.01685	0.0874913	no	Os02g0448600 protein (Fragment) (AHRD V1 *--- Q0E1G8_ORYSJ)
Solyc01g009450.2	27.7022	34.1626	0.302414	0.5471	0.724645	no	Mitochondrial inner membrane protease ATP23 (AHRD V1 ***- D0NY32_PHYIN); contains Interpro domain(s) IPR019165 Peptidase M76, ATP23
Solyc01g009500.2	8.44617	4.00654	-1.07594	0.07285	0.223228	no	Hydrolase alpha/beta fold family protein (AHRD V1 **** D7LRW3_ARALY); contains Interpro domain(s) IPR000073 Alpha/beta hydrolase fold-1
Solyc01g009520.2	89.8672	101.002	0.16852	0.73525	0.849757	no	Ribosomal protein (AHRD V1 ***- Q6ER67_ORYSJ); contains Interpro domain(s) IPR002143 Ribosomal protein L1
Solyc01g009570.2	7.82409	7.20037	-0.119852	0.89725	0.941938	no	Unknown Protein (AHRD V1)
Solyc01g009610.2	18.4805	6.67859	-1.46839	0.0294	0.126475	no	Unknown Protein (AHRD V1)
Solyc01g009620.2	8.42485	10.8922	0.370571	0.55985	0.733741	no	Cleavage and polyadenylation specificity factor subunit 5 (AHRD V1 ***- C1BVK1_9MAXI); contains Interpro domain(s) IPR016706 Cleavage and polyadenylation specificity factor, 25 kDa subunit
Solyc01g009630.2	19.2322	42.2614	1.13582	0.03105	0.130834	no	Cleavage and polyadenylation specificity factor subunit 5 (AHRD V1 ***- C1BVK1_9MAXI); contains Interpro domain(s) IPR016706 Cleavage and polyadenylation specificity factor, 25 kDa subunit
Solyc01g009660.1	0.0939894	6.83614	6.18454	0.2468	0.45722	no	Low-temperature-induced 65 kDa protein (AHRD V1 *-*- LTI65_ARATH)
Solyc01g009670.2	1.61544	2.96798	0.877559	0.32385	0.535114	no	CCA-adding enzyme (AHRD V1 *-*- CCA_STAES); contains Interpro domain(s) IPR002646 Polynucleotide adenylyltransferase region
Solyc01g009750.2	172.251	129.597	-0.410478	0.4142	0.61673	no	Unknown Protein (AHRD V1)
Solyc01g009760.2	6.30129	6.04685	-0.0594632	0.93335	0.960434	no	GRAM-containing/ABA-responsive protein (Fragment) (AHRD V1 *--- C6FBQ3_PSEMZ); contains Interpro domain(s) IPR004182 GRAM
Solyc01g009770.2	3.38343	0.858933	-1.97787	0.07325	0.22396	no	Major ampullate spidroin 2-2 (AHRD V1 *-*- B6TJV0_MAIZE); contains Interpro domain(s) IPR001202 WW/Rsp5/WWP
Solyc01g009780.2	21.3056	32.9125	0.627402	0.2266	0.436521	no	LITAF-domain-containing protein (AHRD V1 ***- Q4U6G1_PEA); contains Interpro domain(s) IPR006629 LPS-induced tumor necrosis factor alpha factor
Solyc01g009820.2	15.172	15.857	0.0637085	0.90285	0.94392	no	Hydroxyproline-rich glycoprotein family protein (AHRD V1 ***- D7LGA9_ARALY)
Solyc01g009850.2	2.53354	5.1099	1.01214	0.1116	0.288162	no	Unknown Protein (AHRD V1)
Solyc01g009860.2	15.3425	62.3538	2.02294	0.00395	0.0317069	yes	NAC domain transcription factor (AHRD V1 **** Q5DM36_WHEAT); contains Interpro domain(s) IPR003441 No apical meristem (NAM) protein
Solyc01g009870.2	0	0.859042	#	5e-05	0.00112329	yes	Glycerophosphodiester phosphodiesterase GDE1 (AHRD V1 ***- B2WNF5_PYRTR); contains Interpro domain(s) IPR004129 Glycerophosphoryl diester phosphodiesterase
Solyc01g009970.2	29.1341	23.2596	-0.324882	0.51755	0.702009	no	Amidohydrolase 2 (AHRD V1 ***- Q01SB2_SOLUE); contains Interpro domain(s) IPR006992 Amidohydrolase 2
Solyc01g009990.2	289.081	188.864	-0.614127	0.2947	0.506524	no	Peptidyl-prolyl cis-trans isomerase (AHRD V1 ***- B9RMA5_RICCO); contains Interpro domain(s) IPR002130 Peptidyl-prolyl cis-trans isomerase, cyclophilin-type
Solyc01g010000.2	24.4873	15.3345	-0.675249	0.1719	0.375733	no	ACT domain-containing protein (AHRD V1 **-- D7M3X3_ARALY); contains Interpro domain(s) IPR002912 Amino acid-binding ACT
Solyc01g010020.2	4.30593	5.31846	0.304685	0.669	0.80864	no	Calmodulin (AHRD V1 ***- B6SJJ2_MAIZE); contains Interpro domain(s) IPR003299 Flagellar calcium-binding protein (calflagin)
Solyc01g010030.2	7.21315	7.07017	-0.0288847	0.95665	0.974642	no	Receptor-like protein kinase At3g21340 (AHRD V1 *-*- RLK6_ARATH); contains Interpro domain(s) IPR002290 Serine/threonine protein kinase
Solyc01g010040.2	0.715202	0.364284	-0.973289	0.66865	0.808541	no	S-adenosylmethionine decarboxylase uORF (AHRD V1 *-*- Q6RUQ6_DAUCA); contains Interpro domain(s) IPR012511 S-adenosyl-l-methionine decarboxylase leader peptide
Solyc01g010050.2	150.003	76.6364	-0.968888	0.0751	0.227387	no	S-adenosylmethionine decarboxylase proenzyme (AHRD V1 **** Q7XZQ9_VITVI); contains Interpro domain(s) IPR001985 S-adenosylmethionine decarboxylase
Solyc01g010060.2	1.09596	14.0325	3.67851	0.02575	0.116016	no	Unknown Protein (AHRD V1)
Solyc01g010130.2	7.54159	5.56782	-0.437757	0.45855	0.654361	no	Transcription factor (AHRD V1 *-** D6MKM4_9ASPA); contains Interpro domain(s) IPR011598 Helix-loop-helix DNA-binding
Solyc01g010150.2	7.25924	4.04615	-0.843268	0.16285	0.364408	no	Unknown protein DS12 from 2D-PAGE of leaf, chloroplastic (AHRD V1 *--- UP12_ORYSJ); contains Interpro domain(s) IPR002912 Amino acid-binding ACT
Solyc01g010180.2	167.743	11.1071	-3.91671	5e-05	0.00112329	yes	Unknown Protein (AHRD V1)
Solyc01g010190.2	15.8978	3.85274	-2.04487	0.01365	0.0758636	no	Unknown Protein (AHRD V1)
Solyc01g010200.2	17.6857	16.2051	-0.126137	0.8425	0.911771	no	LTRGag-pol-polymerase 3 (AHRD V1 ***- B2BXJ4_ARALY)
Solyc01g010220.2	15.6274	15.3722	-0.0237527	0.96645	0.980547	no	Unknown Protein (AHRD V1)
Solyc01g010230.2	32.2995	13.0646	-1.30585	0.02645	0.118052	no	Unknown Protein (AHRD V1)
Solyc01g010250.2	5.10833	23.4398	2.19804	0.00225	0.0212265	yes	6-phosphogluconolactonase (AHRD V1 ***- B6U0H2_MAIZE); contains Interpro domain(s) IPR005900 6-phosphogluconolactonase
Solyc01g010270.2	173.219	81.4176	-1.08919	0.02955	0.126758	no	Nitrilase associated protein-like (Fragment) (AHRD V1 *--- Q1HEA6_MUSAC)
Solyc01g010290.2	15.2101	8.53105	-0.834238	0.1087	0.283262	no	Ureide permease 2 (AHRD V1 ***- B6U6B9_MAIZE); contains Interpro domain(s) IPR009834 Fatty acid elongase 3-ketoacyl-CoA synthase 1
Solyc01g010310.2	18.407	4.17268	-2.14121	0.01115	0.0661574	no	Glucan endo-1 3-beta-glucosidase 3 (AHRD V1 *-*- B6UAN6_MAIZE); contains Interpro domain(s) IPR012946 X8
Solyc01g010370.2	2.01066	0.903268	-1.15444	0.14385	0.338212	no	Dehydration-responsive protein-like (AHRD V1 **-- Q653G1_ORYSJ); contains Interpro domain(s) IPR004159 Protein of unknown function DUF248, methyltransferase putative
Solyc01g010390.2	2.58606	1.7643	-0.551659	0.5192	0.702892	no	Beta-glucosidase (AHRD V1 ***- D3YJ59_VITVI); contains Interpro domain(s) IPR001360 Glycoside hydrolase, family 1
Solyc01g010430.2	0.399486	1.62503	2.02425	0.1271	0.312693	no	cDNA clone J023121M11 full insert sequence (AHRD V1 **-- B7F743_ORYSJ); contains Interpro domain(s) IPR007679 Protein of unknown function DUF569
Solyc01g010440.2	39.3167	37.0997	-0.0837327	0.87535	0.930288	no	Unknown Protein (AHRD V1)
Solyc01g010460.2	1.29888	2.13884	0.719559	0.4031	0.606797	no	Unknown Protein (AHRD V1)
Solyc01g010470.2	0.686126	1.03821	0.597553	0.6151	0.771534	no	Isoamylase N-terminal domain containing protein (AHRD V1 ***- Q6AVV5_ORYSJ)
Solyc01g010480.2	30.1889	51.6322	0.774252	0.12075	0.304061	no	Potassium voltage-gated channel subfamily H member 8 (AHRD V1 *--- KCNH8_HUMAN); contains Interpro domain(s) IPR013767 PAS fold
Solyc01g010510.2	0.481739	1.50923	1.64749	0.186	0.391414	no	Pentatricopeptide repeat-containing protein (AHRD V1 ***- D7KPN1_ARALY); contains Interpro domain(s) IPR002885 Pentatricopeptide repeat
Solyc01g010520.2	16.0159	25.9315	0.695205	0.17585	0.381187	no	Uncharacterized plant-specific domain TIGR01589 family protein (AHRD V1 ***- Q60CZ4_SOLDE); contains Interpro domain(s) IPR006476 Conserved hypothetical protein CHP01589, plant
Solyc01g010540.2	125.921	121.3	-0.0539465	0.91215	0.94795	no	Ribosomal protein (AHRD V1 ***- B3TM27_ELAGV); contains Interpro domain(s) IPR002942 RNA-binding S4 IPR018079 Ribosomal protein S4, conserved site IPR001912 Ribosomal protein S4
Solyc01g010570.2	7.40586	14.6965	0.988733	0.1252	0.309661	no	Mucin-like protein (Fragment) (AHRD V1 ***- B0FSK5_9MAGN)
Solyc01g010580.2	180.627	142.877	-0.338239	0.50125	0.688995	no	Ribosomal protein (AHRD V1 ***- B3TM27_ELAGV); contains Interpro domain(s) IPR002942 RNA-binding S4 IPR018079 Ribosomal protein S4, conserved site IPR001912 Ribosomal protein S4
Solyc01g010590.2	10.6784	14.3705	0.428408	0.4891	0.679403	no	Peptidyl-prolyl cis-trans isomerase A (AHRD V1 ***- B6TSE8_MAIZE); contains Interpro domain(s) IPR002130 Peptidyl-prolyl cis-trans isomerase, cyclophilin-type
Solyc01g010640.2	293.157	36.22	-3.01682	5e-05	0.00112329	yes	Uncharacterized membrane protein (AHRD V1 **-- Q46JN3_PROMT); contains Interpro domain(s) IPR001395 Aldo/keto reductase
Solyc01g010650.2	24.5374	15.1547	-0.695219	0.17335	0.37767	no	UDP-galactose transporter 3 (AHRD V1 **** D7KBJ4_ARALY); contains Interpro domain(s) IPR013657 UAA transporter
Solyc01g010660.2	7.5937	15.4105	1.02104	0.0605	0.198754	no	Receptor-like protein kinase At3g21340 (AHRD V1 **** RLK6_ARATH); contains Interpro domain(s) IPR002290 Serine/threonine protein kinase
Solyc01g010700.2	17.8496	61.8923	1.79387	0.00075	0.00947189	yes	AKIN gamma (AHRD V1 **-- B4FX20_MAIZE); contains Interpro domain(s) IPR000644 Cystathionine beta-synthase, core
Solyc01g010710.2	3.4659	1.32473	-1.38753	0.0875	0.249331	no	Serine carboxypeptidase 1 (AHRD V1 **** B6U0V5_MAIZE); contains Interpro domain(s) IPR001563 Peptidase S10, serine carboxypeptidase
Solyc01g010750.2	228.513	203.114	-0.169981	0.76885	0.870237	no	Stress responsive protein (AHRD V1 *--- B6STP1_MAIZE); contains Interpro domain(s) IPR008997 Ricin B-related lectin
Solyc01g010760.2	119.63	87.1488	-0.45703	0.42955	0.630758	no	Porin/voltage-dependent anion-selective channel protein (AHRD V1 **** A9P802_POPTR); contains Interpro domain(s) IPR001925 Porin, eukaryotic type
Solyc01g010770.2	2.18133	23.198	3.41073	0.08815	0.250344	no	Spfh domain / band 7 family protein (AHRD V1 **-- B4AS86_FRANO); contains Interpro domain(s) IPR001107 Band 7 protein
Solyc01g010780.2	38.4937	24.752	-0.637078	0.2032	0.411658	no	ATP binding / serine-threonine kinase (AHRD V1 **** C5DB71_VITVI); contains Interpro domain(s) IPR002290 Serine/threonine protein kinase
Solyc01g010810.2	18.0067	15.6235	-0.204812	0.73165	0.847785	no	RAN guanine nucleotide release factor (AHRD V1 **-* B6TPU9_MAIZE); contains Interpro domain(s) IPR016123 Mog1/PsbP, alpha/beta/alpha sandwich
Solyc01g010820.2	17.2429	24.2874	0.494205	0.32995	0.54132	no	Cullin C (AHRD V1 ***- D3BHJ6_POLPA); contains Interpro domain(s) IPR001373 Cullin, N-terminal
Solyc01g010830.2	6.66821	8.90657	0.41757	0.5131	0.698593	no	HAD-superfamily hydrolase (AHRD V1 ***- D5A3P4_SPIPL); contains Interpro domain(s) IPR011949 HAD-superfamily hydrolase, subfamily IA, REG-2-like
Solyc01g010860.2	11.8983	9.74893	-0.287442	0.61105	0.768399	no	Sphingosine hydroxylase (AHRD V1 *--* A8N9Q2_COPC7); contains Interpro domain(s) IPR006694 Fatty acid hydroxylase
Solyc01g010870.2	14.6531	24.4679	0.739682	0.143	0.336564	no	Dehydration-responsive family protein (AHRD V1 ***- D7KPN7_ARALY); contains Interpro domain(s) IPR004159 Protein of unknown function DUF248, methyltransferase putative
Solyc01g010880.2	6.46684	4.81154	-0.426561	0.4918	0.681183	no	E3 ubiquitin-protein ligase MARCH3 (AHRD V1 *--- B5X3M1_SALSA); contains Interpro domain(s) IPR011016 Zinc finger, RING-CH-type
Solyc01g010940.2	22.9596	20.1239	-0.190188	0.72165	0.841026	no	Transmembrane emp24 domain-containing protein 10 (AHRD V1 ***- B6U439_MAIZE); contains Interpro domain(s) IPR000348 emp24/gp25L/p24
Solyc01g010950.2	13.2648	11.4733	-0.209317	0.69235	0.823164	no	Kinase family protein (AHRD V1 **** D7KBF8_ARALY); contains Interpro domain(s) IPR016253 Integrin-linked protein kinase
Solyc01g010970.2	1.4927	0.814837	-0.873346	0.269	0.478449	no	ARGONAUTE 1 (AHRD V1 ***- D6RUV9_TOBAC); contains Interpro domain(s) IPR003165 Stem cell self-renewal protein Piwi
Solyc01g010990.2	5.56084	5.38197	-0.04717	0.94155	0.965302	no	Unknown Protein (AHRD V1)
Solyc01g011000.2	282.278	277.004	-0.027207	0.96105	0.976767	no	Eukaryotic translation initiation factor 5A (AHRD V1 **** D6N3G5_GOSHI); contains Interpro domain(s) IPR001884 Translation elongation factor, IF5A
Solyc01g011030.2	24.1642	10.2273	-1.24045	0.0257	0.115877	no	RING zinc finger protein-like (AHRD V1 **-- B6SSZ2_MAIZE); contains Interpro domain(s) IPR001841 Zinc finger, RING-type
Solyc01g011040.2	36.7641	25.8687	-0.50709	0.30495	0.517114	no	LRR receptor-like serine/threonine-protein kinase, RLP
Solyc01g011090.2	0.922053	1.49875	0.70084	0.76135	0.865649	no	Phospholipid-transporting ATPase (AHRD V1 ***- C5G6U4_AJEDR); contains Interpro domain(s) IPR001757 ATPase, P-type, K/Mg/Cd/Cu/Zn/Na/Ca/Na/H-transporter
Solyc01g011100.2	9.93196	16.0697	0.69419	0.1872	0.392432	no	Phospholipid-transporting ATPase (AHRD V1 **** B6JZB6_SCHJY); contains Interpro domain(s) IPR006539 ATPase, P-type, phospholipid-translocating, flippase
Solyc01g011340.2	31.1036	39.7637	0.354372	0.49475	0.683332	no	Serine/threonine-protein phosphatase (AHRD V1 **** Q6VUQ5_SOLLC); contains Interpro domain(s) IPR006186 Serine/threonine-specific protein phosphatase and bis(5-nucleosyl)-tetraphosphatase
Solyc01g011350.2	4.07883	7.27483	0.834757	0.24235	0.453294	no	cDNA clone J013057D02 full insert sequence (AHRD V1 **-- B7EBX1_ORYSJ)
Solyc01g011410.1	3.65325	9.94166	1.44431	0.5045	0.69157	no	NADH-quinone oxidoreductase subunit D (AHRD V1 ***- NUOD_DEIGD); contains Interpro domain(s) IPR001135 NADH-quinone oxidoreductase, subunit D
Solyc01g011510.2	13.6121	14.3269	0.0738399	0.90235	0.94362	no	Aldehyde dehydrogenase (AHRD V1 ***- Q71LY7_ORYSI); contains Interpro domain(s) IPR012394 Aldehyde dehydrogenase NAD(P)-dependent IPR015590 Aldehyde dehydrogenase
Solyc01g014100.2	0	4.8473	#	0.0005	0.00695577	yes	Unknown Protein (AHRD V1)
Solyc01g014110.2	0.766348	0.257935	-1.57099	0.49555	0.683863	no	Unknown Protein (AHRD V1)
Solyc01g014120.2	9.70025	3.37295	-1.52401	0.02965	0.127127	no	Unknown Protein (AHRD V1)
Solyc01g014140.2	4.01481	0.975242	-2.0415	0.12625	0.311449	no	Hcr9-9D (AHRD V1 ***- O50021_SOLPI)
Solyc01g014180.2	226.147	435.109	0.944113	0.06735	0.212681	no	Zinc finger A20 and AN1 domain-containing stress-associated protein 8 (AHRD V1 ***- SAP8_ORYSJ); contains Interpro domain(s) IPR000058 Zinc finger, AN1-type
Solyc01g014230.2	9.2822	6.96204	-0.414957	0.43945	0.63938	no	U-box domain-containing protein 4 (AHRD V1 **-- PUB4_ARATH); contains Interpro domain(s) IPR011989 Armadillo-like helical
Solyc01g014270.2	4.67141	13.1252	1.49041	0.09725	0.264891	no	Unknown Protein (AHRD V1)
Solyc01g014280.2	1.78016	0.0657447	-4.75899	0.1775	0.383065	no	Unknown Protein (AHRD V1)
Solyc01g014290.1	1.61952	0	#	0.2116	0.421313	no	Unknown Protein (AHRD V1)
Solyc01g014320.2	0.747311	1.07873	0.529548	0.69595	0.82522	no	S-adenosyl-L-methionine salicylic acid carboxyl methyltransferase (AHRD V1 **** A7XZE9_9MAGN); contains Interpro domain(s) IPR005299 SAM dependent carboxyl methyltransferase
Solyc01g014330.2	0.316326	1.27429	2.01021	0.35085	0.560325	no	S-adenosyl-L-methionine carboxyl methyltransferase family protein (AHRD V1 -**- D7KVS6_ARALY); contains Interpro domain(s) IPR005299 SAM dependent carboxyl methyltransferase
Solyc01g014380.2	7.64293	3.12525	-1.29016	0.07575	0.228437	no	Unknown Protein (AHRD V1)
Solyc01g014480.2	6.87315	6.76209	-0.023503	0.9692	0.982341	no	Ethylene insensitive 3 class transcription factor (AHRD V1 *-** D5L144_MALDO); contains Interpro domain(s) IPR006957 Ethylene insensitive 3
Solyc01g014490.2	1.07778	2.57153	1.25457	0.08655	0.247824	no	Type II DNA topoisomerase VI subunit B (AHRD V1 ***- C1MLZ8_MICPS); contains Interpro domain(s) IPR015320 DNA topoisomerase VI, subunit B, transducer
Solyc01g014850.2	28.4976	20.4865	-0.476167	0.36055	0.56946	no	Zinc finger CCCH domain-containing protein 14 (AHRD V1 ***- C3H14_ORYSJ); contains Interpro domain(s) IPR018111 K Homology, type 1, subgroup
Solyc01g014860.2	22.7923	7.54919	-1.59415	0.67085	0.809847	no	Zinc finger CCCH domain-containing protein 52 (AHRD V1 ***- C3H52_ARATH)
Solyc01g015020.2	11.6164	43.8821	1.91747	0.00275	0.0244994	yes	PRLI-interacting factor A (Fragment) (AHRD V1 *-*- Q9FUB4_ARATH)
Solyc01g016410.2	3.43307	3.42912	-0.00166251	0.98925	0.992758	no	RING finger protein 43 (AHRD V1 *-*- RNF43_HUMAN); contains Interpro domain(s) IPR011016 Zinc finger, RING-CH-type
Solyc01g016470.2	46.7722	60.4103	0.369143	0.47235	0.664834	no	Unknown Protein (AHRD V1); contains Interpro domain(s) IPR001813 Ribosomal protein 60S
Solyc01g016560.1	0	0.809666	#	0.0464	0.168401	no	Unknown Protein (AHRD V1)
Solyc01g017050.1	1.97837	0	#	0.03395	0.138441	no	PG1 protein (Fragment) (AHRD V1 --*- D0EZ76_BACAM)
Solyc01g017600.2	86.075	2.97069	-4.85672	5e-05	0.00112329	yes	Plant viral-response family protein (AHRD V1 **-- B6SQA7_MAIZE); contains Interpro domain(s) IPR006904 Protein of unknown function DUF716
Solyc01g018020.1	0.0442476	6.27811	7.14859	0.10075	0.271181	no	Transketolase-like protein (AHRD V1 ***- Q8LE99_ARATH); contains Interpro domain(s) IPR005478 Bacterial transketolase
Solyc01g020240.2	6.50536	9.26304	0.509858	0.41625	0.618967	no	T31J12.1 protein (Fragment) (AHRD V1 ***- Q9ZPZ6_ARATH)
Solyc01g020320.2	16.0513	22.0123	0.455618	0.53805	0.718102	no	Unknown Protein (AHRD V1)
Solyc01g020440.2	6.02036	7.96102	0.403103	0.5247	0.707674	no	Replication factor C subunit 5 (AHRD V1 ***- B6T5I0_MAIZE); contains Interpro domain(s) IPR019483 DNA polymerase III, clamp-loader complex, subunit E, C-terminal
Solyc01g020520.2	0.411718	0.843608	1.03491	0.3662	0.574519	no	Membrane-bound transcription factor protease site 2 (AHRD V1 ***- Q4V9P5_DANRE); contains Interpro domain(s) IPR008915 Peptidase M50
Solyc01g021640.2	2.06994	3.27447	0.661673	0.3173	0.529537	no	DDB1- and CUL4-associated factor 4 (AHRD V1 **-- DCAF4_BOVIN); contains Interpro domain(s) IPR011046 WD40 repeat-like
Solyc01g021670.2	68.9735	112.407	0.704621	0.17445	0.379198	no	POT family domain containing protein expressed (AHRD V1 ***- D8L9H8_WHEAT); contains Interpro domain(s) IPR007493 Protein of unknown function DUF538
Solyc01g022740.2	9.40795	3.50223	-1.42561	0.02225	0.106088	no	Kelch-like protein 21 (AHRD V1 *-*- KLH21_MOUSE); contains Interpro domain(s) IPR015915 Kelch-type beta propeller
Solyc01g022750.2	92.0987	69.0056	-0.416466	0.40145	0.605195	no	NADH dehydrogenase (AHRD V1 **** B5G1U3_TAEGU); contains Interpro domain(s) IPR008011 Complex 1 LYR protein
Solyc01g028810.2	310.956	435.447	0.485786	0.44345	0.642726	no	chaperonin (AHRD V1 ***- B4VMY1_9CYAN); contains Interpro domain(s) IPR001844 Chaperonin Cpn60
Solyc01g028830.2	24.3971	19.3387	-0.335214	0.4983	0.686296	no	ATP binding / serine-threonine kinase (AHRD V1 **** C5DB71_VITVI); contains Interpro domain(s) IPR002290 Serine/threonine protein kinase
Solyc01g028860.2	226.996	168.214	-0.432369	0.4891	0.679403	no	YTH domain family 2 (Predicted) (AHRD V1 *--- B2GUU1_RAT); contains Interpro domain(s) IPR007275 YT521-B-like protein
Solyc01g028870.2	26.4054	24.9561	-0.0814398	0.8724	0.92879	no	N utilization substance protein B homolog (AHRD V1 *-*- D5S311_CLODI); contains Interpro domain(s) IPR006027 NusB/RsmB/TIM44
Solyc01g028900.2	63.1096	62.4165	-0.015931	0.9747	0.985655	no	1-deoxy-D-xylulose-5-phosphate synthase (AHRD V1 **-- DXS_DESAP); contains Interpro domain(s) IPR005475 Transketolase, central region
Solyc01g028930.2	6.9251	8.89225	0.360714	0.5692	0.739829	no	TATA-box binding protein (AHRD V1 ***- Q9ZTX5_PHAVU); contains Interpro domain(s) IPR000814 TATA-box binding
Solyc01g033980.2	7.56066	9.78849	0.372574	0.6673	0.807718	no	Unknown Protein (AHRD V1)
Solyc01g034020.2	73.8364	32.9752	-1.16295	0.02375	0.110388	no	Serine/threonine-protein phosphatase (AHRD V1 **** A5AT05_VITVI); contains Interpro domain(s) IPR006186 Serine/threonine-specific protein phosphatase and bis(5-nucleosyl)-tetraphosphatase
Solyc01g034150.2	0.574082	0.900914	0.650132	0.4337	0.634225	no	DNA polymerase IV (AHRD V1 *-** C9SBX6_VERA1); contains Interpro domain(s) IPR017061 DNA polymerase eta
Solyc01g044270.2	6.66372	11.315	0.763833	0.1366	0.32712	no	Chaperone protein dnaJ 49 (AHRD V1 *-*- DNJ49_ARATH); contains Interpro domain(s) IPR003095 Heat shock protein DnaJ
Solyc01g044340.2	2.43438	2.71299	0.156324	0.6496	0.794967	no	Os09g0513800 protein (Fragment) (AHRD V1 *-*- Q0J0E7_ORYSJ)
Solyc01g044350.2	2.5245	3.16989	0.328434	0.5881	0.75335	no	Zinc finger (Ran-binding) family protein (AHRD V1 *-*- D7KYC9_ARALY); contains Interpro domain(s) IPR001876 Zinc finger, RanBP2-type
Solyc01g044360.2	37.0796	31.3372	-0.242746	0.64675	0.792981	no	Importin beta-3 (AHRD V1 **-- Q16TN4_AEDAE); contains Interpro domain(s) IPR011989 Armadillo-like helical
Solyc01g044490.2	3.14292	7.14036	1.18389	0.09795	0.2659	no	Elongation factor P family protein expressed (AHRD V1 ***- Q10BS5_ORYSJ); contains Interpro domain(s) IPR015365 Elongation factor P, C-terminal
Solyc01g049650.2	48.3797	20.174	-1.2619	0.0245	0.112572	no	Pyruvate kinase (AHRD V1 ***- B9SBM7_RICCO); contains Interpro domain(s) IPR001697 Pyruvate kinase
Solyc01g049680.2	53.2083	45.2949	-0.232302	0.6409	0.789018	no	Transcriptional activator protein Pur-alpha (AHRD V1 *-*- C1BSV9_9MAXI); contains Interpro domain(s) IPR006628 PUR-alpha/beta/gamma, DNA/RNA-binding
Solyc01g049690.2	74.9245	62.6354	-0.258459	0.6335	0.784447	no	Transcriptional activator protein Pur-alpha (AHRD V1 ***- C1BSV9_9MAXI); contains Interpro domain(s) IPR006628 PUR-alpha/beta/gamma, DNA/RNA-binding
Solyc01g049770.2	0.516035	1.98401	1.94288	0.21495	0.425035	no	Unknown Protein (AHRD V1)
Solyc01g049810.2	0.858169	0.61934	-0.47053	0.61715	0.772559	no	Pentatricopeptide repeat-containing protein (AHRD V1 ***- D7MLP6_ARALY); contains Interpro domain(s) IPR002885 Pentatricopeptide repeat
Solyc01g049880.2	1.40052	2.80686	1.003	0.2854	0.496724	no	Unknown Protein (AHRD V1)
Solyc01g049890.2	216.112	216.328	0.00144377	0.9979	0.998116	no	Unknown Protein (AHRD V1)
Solyc01g049900.2	0.488631	0.81766	0.742755	0.4812	0.673308	no	Membrane-bound transcription factor protease site 2 (AHRD V1 ***- Q4V9P5_DANRE)
Solyc01g049930.2	0.281845	2.43637	3.11176	0.27	0.479473	no	Unknown Protein (AHRD V1)
Solyc01g049960.2	52.2566	54.1376	0.0510188	0.92005	0.952493	no	Unknown Protein (AHRD V1)
Solyc01g050040.2	4.52609	7.9968	0.821156	0.23125	0.440234	no	RING finger protein 13 (AHRD V1 *-*- RNF13_CHICK); contains Interpro domain(s) IPR018957 Zinc finger, C3HC4 RING-type
Solyc01g050070.2	6.84079	8.46792	0.307845	0.6272	0.779796	no	Genomic DNA chromosome 3 P1 clone MRP15 (AHRD V1 *-*- Q9LJF0_ARATH)
Solyc01g056310.2	1.03741	0.0779253	-3.73474	0.04985	0.176392	no	Laccase-2 (AHRD V1 **-- LAC2_ORYSJ); contains Interpro domain(s) IPR011707 Multicopper oxidase, type 3
Solyc01g056340.2	3.30443	4.63303	0.487557	0.4115	0.614025	no	DET1-like protein (AHRD V1 ***- D0EW63_ORYSI); contains Interpro domain(s) IPR019138 De-etiolated protein 1, Det1
Solyc01g056370.2	8.08957	3.83223	-1.07788	0.2706	0.480155	no	Unknown Protein (AHRD V1)
Solyc01g056480.2	0.650079	3.18556	2.29286	0.1303	0.317627	no	Unknown Protein (AHRD V1)
Solyc01g056520.2	1.5795	3.5493	1.16807	0.05785	0.193708	no	RAN binding protein 16-like (AHRD V1 **-* Q9LHS4_ARATH); contains Interpro domain(s) IPR001494 Importin-beta, N-terminal
Solyc01g056570.2	18.8824	20.1169	0.0913654	0.84905	0.915191	no	Regulator of chromosome condensation (RCC1)-like protein (AHRD V1 *--- D0NM06_PHYIN); contains Interpro domain(s) IPR009091 Regulator of chromosome condensation/beta-lactamase-inhibitor protein II
Solyc01g056600.2	1.7589	2.49702	0.505539	0.6543	0.797918	no	Ribonuclease 3 (AHRD V1 *-*- RNC_THEFY); contains Interpro domain(s) IPR001159 Double-stranded RNA binding
Solyc01g056620.2	1.10695	2.54335	1.20014	0.22255	0.432404	no	DsRNA-binding protein (AHRD V1 *-*- B5BUY7_ARATH); contains Interpro domain(s) IPR001159 Double-stranded RNA binding
Solyc01g056690.2	14.5855	4.13998	-1.81684	0.00455	0.0353769	yes	Kinase family protein (AHRD V1 ***- D7LFV3_ARALY); contains Interpro domain(s) IPR014045 Protein phosphatase 2C, N-terminal
Solyc01g056720.2	23.8838	23.7628	-0.0073306	0.98855	0.992391	no	Aquaporin SIP12 (AHRD V1 ***- D8FSL5_GOSHI); contains Interpro domain(s) IPR000425 Major intrinsic protein
Solyc01g056780.2	499.34	135.01	-1.88696	0.00235	0.021941	yes	50S ribosomal protein L34 (AHRD V1 *-*- D7KDQ0_ARALY); contains Interpro domain(s) IPR000271 Ribosomal protein L34
Solyc01g056790.2	0.53537	1.32371	1.30598	0.32165	0.533478	no	Exostosin-like (AHRD V1 ***- Q2HVN7_MEDTR); contains Interpro domain(s) IPR004263 Exostosin-like
Solyc01g056800.1	0.637136	1.3526	1.08606	0.4266	0.628262	no	Exostosin-like (AHRD V1 ***- Q2HVN7_MEDTR); contains Interpro domain(s) IPR004263 Exostosin-like
Solyc01g056810.2	2.06967	2.13087	0.0420415	0.9715	0.983904	no	Syntaxin (AHRD V1 ***- Q6X9V9_HORVD); contains Interpro domain(s) IPR010989 t-SNARE
Solyc01g056830.2	0.975127	1.33097	0.448821	0.74925	0.858857	no	Syntaxin (Fragment) (AHRD V1 *-*- A0F0A7_NICBE)
Solyc01g056850.2	3.80318	25.1999	2.72814	0.0002	0.00352534	yes	CTP synthase (AHRD V1 ***- B6U7R1_MAIZE); contains Interpro domain(s) IPR004468 CTP synthase
Solyc01g056940.2	528.056	345.969	-0.610049	0.26135	0.469962	no	Ubiquitin (AHRD V1 ***- D3PHG3_9MAXI); contains Interpro domain(s) IPR019956 Ubiquitin subgroup
Solyc01g056980.2	7.81793	5.84042	-0.420715	0.6974	0.825802	no	Unknown Protein (AHRD V1)
Solyc01g057000.2	0.526375	113.52	7.75264	0.0005	0.00695577	yes	Universal stress protein family protein (AHRD V1 ***- D7LAT3_ARALY); contains Interpro domain(s) IPR006016 UspA
Solyc01g057020.2	40.8367	33.539	-0.284029	0.6292	0.781423	no	PDE320 (AHRD V1 ***- D7L613_ARALY)
Solyc01g057040.2	13.2839	9.96586	-0.414611	0.4653	0.65955	no	PDE320 (AHRD V1 ***- D7L613_ARALY)
Solyc01g057090.2	4.86886	5.14824	0.0804948	0.8999	0.942368	no	Rhodopsin-like receptor (AHRD V1 ***- B6TUA3_MAIZE); contains Interpro domain(s) IPR019358 Protein of unknown function DUF2215
Solyc01g057200.2	35.9481	24.3586	-0.561485	0.25845	0.467127	no	Pentatricopeptide repeat-containing protein (AHRD V1 ***- D7MMK8_ARALY); contains Interpro domain(s) IPR002885 Pentatricopeptide repeat
Solyc01g057210.2	57.8539	45.7531	-0.338544	0.48855	0.67923	no	Pyruvate dehydrogenase kinase (AHRD V1 **** Q700B0_CICAR); contains Interpro domain(s) IPR018955 Branched-chain alpha-ketoacid dehydrogenase kinase/Pyruvate dehydrogenase kinase, mitochondrial
Solyc01g057260.2	0.299026	0.898963	1.58799	0.2241	0.433974	no	Os06g0524700 protein (Fragment) (AHRD V1 ***- Q0DBU9_ORYSJ); contains Interpro domain(s) IPR004158 Protein of unknown function DUF247, plant
Solyc01g057460.2	5.93481	8.6453	0.542715	0.56435	0.736808	no	CTV.22 (AHRD V1 ***- Q8H6Q7_PONTR)
Solyc01g057490.2	0.311498	1.39513	2.1631	0.25935	0.468052	no	Unknown Protein (AHRD V1)
Solyc01g057520.2	4.71906	2.63808	-0.839008	0.12275	0.306578	no	Genomic DNA chromosome 3 P1 clone MGD8 (AHRD V1 *--- Q9LUT8_ARATH); contains Interpro domain(s) IPR011989 Armadillo-like helical
Solyc01g057570.2	9.56143	8.84822	-0.111839	0.84025	0.910535	no	Alkylated DNA repair protein alkB (AHRD V1 **-- D0NI62_PHYIN)
Solyc01g057760.2	26.5667	27.2152	0.0347908	0.94795	0.969062	no	ATP dependent RNA helicase (AHRD V1 *-*- B3LNW9_YEAS1); contains Interpro domain(s) IPR011545 DNA/RNA helicase, DEAD/DEAH box type, N-terminal
Solyc01g057770.2	12.039	19.985	0.731204	0.1445	0.339035	no	AE family transporter anion exchange (AHRD V1 *--* A4RY02_OSTLU); contains Interpro domain(s) IPR003020 Bicarbonate transporter, eukaryotic
Solyc01g057780.2	9.9638	28.4542	1.51388	0.0031	0.0266842	yes	Zinc finger protein VAR3, chloroplastic (AHRD V1 **-- VAR3_ARATH); contains Interpro domain(s) IPR001876 Zinc finger, RanBP2-type
Solyc01g057830.2	461.265	117.892	-1.96813	0.0043	0.03387	yes	30S ribosomal protein S1 (AHRD V1 **-- B4FUZ5_MAIZE); contains Interpro domain(s) IPR003029 Ribosomal protein S1, RNA binding domain
Solyc01g057840.2	2.00383	7.75646	1.95264	0.0182	0.0926131	no	Serologically defined colon cancer antigen 1 (Fragment) (AHRD V1 **-- C7TZM6_SCHJA); contains Interpro domain(s) IPR008532 Protein of unknown function DUF814
Solyc01g057850.2	2.03869	6.23311	1.61231	0.0347	0.14036	no	Serologically defined colon cancer antigen 1 (Fragment) (AHRD V1 *--- C7TZM6_SCHJA); contains Interpro domain(s) IPR008532 Protein of unknown function DUF814
Solyc01g057900.2	13.3041	11.8305	-0.169359	0.7436	0.855471	no	Ubiquitin-protein ligase (AHRD V1 *-** Q17BV9_AEDAE); contains Interpro domain(s) IPR000569 HECT
Solyc01g057910.2	0.146807	1.31623	3.16442	0.07095	0.219643	no	MYB transcription factor (AHRD V1 **** Q39550_CRAPL); contains Interpro domain(s) IPR015495 Myb transcription factor
Solyc01g058010.2	0.616541	3.72499	2.59497	0.02475	0.11326	no	Neutral invertase (AHRD V1 ***- A7LH71_VITVI); contains Interpro domain(s) IPR006937 Plant neutral invertase
Solyc01g058020.2	0.716078	4.76577	2.73452	0.21605	0.426557	no	Neutral invertase (AHRD V1 ***- A7LH71_VITVI); contains Interpro domain(s) IPR006937 Plant neutral invertase
Solyc01g058030.1	1.83229	1.23341	-0.570993	0.61015	0.767729	no	Gibberellin 2-oxidase (AHRD V1 **** A4GVL5_SOLLC); contains Interpro domain(s) IPR005123 Oxoglutarate and iron-dependent oxygenase
Solyc01g058040.1	1.74046	2.69809	0.632468	0.61615	0.772109	no	Gibberellin 2-oxidase (AHRD V1 ***- A4GVL5_SOLLC)
Solyc01g058140.2	23.1047	31.9185	0.466205	0.35045	0.560325	no	Beta-glucosidase A (AHRD V1 *-** B5YCI2_DICT6); contains Interpro domain(s) IPR018120 Glycoside hydrolase, family 1, active site IPR001360 Glycoside hydrolase, family 1
Solyc01g058160.2	0.783879	3.79436	2.27515	0.0767	0.230113	no	Agenet domain-containing protein (AHRD V1 ***- D7L5I9_ARALY); contains Interpro domain(s) IPR008395 Agenet
Solyc01g058170.2	1.76133	5.04272	1.51754	0.1361	0.326441	no	Agenet domain-containing protein (AHRD V1 ***- D7L5I9_ARALY); contains Interpro domain(s) IPR008395 Agenet
Solyc01g058190.2	34.295	60.7462	0.824795	0.09785	0.265708	no	30S ribosomal protein S6 (AHRD V1 *-*- B4WXW0_9GAMM); contains Interpro domain(s) IPR000529 Ribosomal protein S6
Solyc01g058200.2	12.1958	22.3225	0.872109	0.7525	0.860564	no	Unknown Protein (AHRD V1)
Solyc01g058260.2	6.98695	44.4197	2.66847	5e-05	0.00112329	yes	Poly(A) polymerase (AHRD V1 ***- Q56XM9_ARATH); contains Interpro domain(s) IPR007012 Poly(A) polymerase, central region
Solyc01g058270.2	1.85132	1.51529	-0.288955	0.68355	0.818296	no	CAS1 domain containing 1 (AHRD V1 **-- B0W8N6_CULQU); contains Interpro domain(s) IPR012419 Cas1p-like
Solyc01g058280.2	25.3463	41.4491	0.709564	0.18895	0.394318	no	Transmembrane protein 93 (AHRD V1 ***- B0WGS0_CULQU); contains Interpro domain(s) IPR008504 Protein of unknown function DUF786
Solyc01g058320.2	23.1761	34.6998	0.582288	0.24085	0.45175	no	T6A9.7 protein (AHRD V1 *-*- Q9FZ23_ARATH)
Solyc01g058390.2	13.2061	24.8934	0.914557	0.06805	0.213958	no	Galactokinase (AHRD V1 **** B6V3B9_CUCME); contains Interpro domain(s) IPR000705 Galactokinase
Solyc01g058450.2	15.3757	10.8282	-0.505857	0.34395	0.554577	no	RNA binding protein (AHRD V1 *--* B6UFA0_MAIZE); contains Interpro domain(s) IPR015903 Ribonucleoprotein, BRUNO-like
Solyc01g058670.2	86.6671	33.8428	-1.35664	0.0098	0.0604478	no	Transcription factor (AHRD V1 *-** D7L4N5_ARALY)
Solyc01g058720.2	42.9686	6.33365	-2.76217	0.0002	0.00352534	yes	NaCl-inducible Ca2+-binding protein (AHRD V1 **-* O22368_ARATH); contains Interpro domain(s) IPR011992 EF-Hand type
Solyc01g058730.2	21.3277	26.1936	0.296488	0.5477	0.725015	no	Os03g0310500 protein (Fragment) (AHRD V1 *-*- Q0DSF8_ORYSJ)
Solyc01g059830.2	18.8946	28.9498	0.615576	0.2391	0.449914	no	Enoyl-CoA hydratase (AHRD V1 ***- C1K4P1_ELAOL); contains Interpro domain(s) IPR001753 Crotonase, core
Solyc01g059860.2	13.8918	10.7795	-0.365942	0.46785	0.661317	no	Kinase family protein (AHRD V1 ***- D7L5X4_ARALY); contains Interpro domain(s) IPR002290 Serine/threonine protein kinase
Solyc01g059870.2	35.0143	19.2568	-0.862579	0.09825	0.266514	no	Phytochrome B1
Solyc01g059880.2	85.3838	32.954	-1.37351	0.01295	0.0730508	no	ATP citrate lyase a-subunit (AHRD V1 **** Q93YH4_LUPAL); contains Interpro domain(s) IPR016141 Citrate synthase-like, core
Solyc01g059920.2	1.08285	1.03254	-0.068636	0.9347	0.961003	no	Genomic DNA chromosome 3 TAC clone K14A17 (AHRD V1 ***- Q9LSP4_ARATH); contains Interpro domain(s) IPR016027 Nucleic acid-binding, OB-fold-like
Solyc01g059930.2	219.495	476.115	1.11712	0.03645	0.144911	no	Universal stress protein (AHRD V1 ***- D6BRD7_9ROSI); contains Interpro domain(s) IPR006016 UspA
Solyc01g060020.2	0	2.31249	#	0.1103	0.285784	no	Beta-glucanase (AHRD V1 ***- Q53X08_NICPL); contains Interpro domain(s) IPR000490 Glycoside hydrolase, family 17
Solyc01g060030.2	30.0682	57.0213	0.92326	0.0783	0.232942	no	Zinc finger CCHC domain-containing protein 10 (AHRD V1 *-*- B6TKA1_MAIZE)
Solyc01g060040.2	3.49877	4.87364	0.478152	0.3893	0.594385	no	Bromodomain and WD repeat-containing protein 1 (Predicted) (AHRD V1 *-*- B4USY4_OTOGA); contains Interpro domain(s) IPR001487 Bromodomain
Solyc01g060050.1	2.58712	3.66189	0.501242	0.45405	0.650776	no	WD-40 repeat protein-like (AHRD V1 **-- Q9FGX4_ARATH); contains Interpro domain(s) IPR020472 G-protein beta WD-40 repeat, region
Solyc01g060070.2	7.20578	47.914	2.73322	0.0001	0.0020252	yes	Pore protein homolog (AHRD V1 **-- Q3EA11_ARATH); contains Interpro domain(s) IPR003397 Mitochondrial inner membrane translocase complex, subunit Tim17/22
Solyc01g060080.2	3.21877	3.76464	0.226006	0.69845	0.826352	no	Serine/threonine-protein phosphatase 4 regulatory subunit 3 (AHRD V1 **-- PP4R3_DANRE); contains Interpro domain(s) IPR006887 Protein of unknown function DUF625
Solyc01g060090.1	2.30769	3.98688	0.788811	0.5343	0.714864	no	Serine/threonine-protein phosphatase 4 regulatory subunit 3 (AHRD V1 **-- PP4R3_DANRE)
Solyc01g060130.2	39.164	17.0302	-1.20143	0.033	0.136152	no	ADP-ribosylation factor-like protein 3 (AHRD V1 **-- ARL3_CAEEL); contains Interpro domain(s) IPR006687 GTP-binding protein SAR1
Solyc01g060140.2	39.2775	41.0173	0.0625285	0.8974	0.941986	no	Calmodulin-binding transcription activator 5 (AHRD V1 **** D7MA72_ARALY); contains Interpro domain(s) IPR002110 Ankyrin
Solyc01g060170.2	19.4712	24.0289	0.303427	0.6075	0.766207	no	Calmodulin-binding transcription activator 5 (AHRD V1 ***- D7MA72_ARALY); contains Interpro domain(s) IPR005559 CG-1
Solyc01g060180.2	159.635	43.111	-1.88865	0.00265	0.0239148	yes	AMP-dependent synthetase and ligase (AHRD V1 ***- A1U2F4_MARAV); contains Interpro domain(s) IPR000873 AMP-dependent synthetase and ligase
Solyc01g060240.2	70.7865	5.49613	-3.68699	5e-05	0.00112329	yes	Unknown Protein (AHRD V1); contains Interpro domain(s) IPR012482 Lg106-like
Solyc01g060250.2	0.225813	0.840026	1.8953	0.44795	0.646027	no	Unknown Protein (AHRD V1)
Solyc01g060280.2	7.67793	9.75317	0.345154	0.54165	0.720646	no	STAM binding protein (AHRD V1 *--* B2W8T5_PYRTR); contains Interpro domain(s) IPR000555 Mov34/MPN/PAD-1
Solyc01g060410.2	1.30301	0.133449	-3.28749	0.01075	0.0646322	no	Unknown Protein (AHRD V1)
Solyc01g060450.2	2.16269	0.109951	-4.2979	0.1474	0.342023	no	Unknown Protein (AHRD V1); contains Interpro domain(s) IPR009606 Protein of unknown function DUF1218
Solyc01g060470.2	89.2744	55.7892	-0.678261	0.1958	0.402437	no	Importin alpha-1b subunit (AHRD V1 ***- B6T451_MAIZE); contains Interpro domain(s) IPR011989 Armadillo-like helical
Solyc01g065490.2	2.16924	10.1837	2.231	0.0198	0.0978369	no	Aldo/keto reductase (AHRD V1 **-- A2Q5A8_MEDTR); contains Interpro domain(s) IPR001395 Aldo/keto reductase
Solyc01g065500.2	6.87668	2.13651	-1.68645	0.0074	0.0495113	yes	Phosphoribosylanthranilate transferase (Fragment) (AHRD V1 *--- Q43085_PEA); contains Interpro domain(s) IPR013583 Phosphoribosyltransferase C-terminal, plant
Solyc01g065510.2	45.1722	9.34973	-2.27244	0.00075	0.00947189	yes	Unknown Protein (AHRD V1)
Solyc01g065530.2	23.2039	66.6663	1.52259	0.0075	0.049977	yes	COBRA-like protein (AHRD V1 ***- Q655F2_ORYSJ); contains Interpro domain(s) IPR006918 Glycosyl-phosphatidyl inositol-anchored, plant
Solyc01g065540.2	8.86204	7.32286	-0.275232	0.60905	0.767262	no	Response regulator 8 (AHRD V1 *-*- Q9AV93_MAIZE); contains Interpro domain(s) IPR017053 Response regulator, plant B-type
Solyc01g065550.2	4.69447	9.66152	1.04129	0.1188	0.300615	no	Protein DEHYDRATION-INDUCED 19 homolog 4 (AHRD V1 ***- DI194_ARATH); contains Interpro domain(s) IPR008598 Drought induced 19
Solyc01g065560.2	4.3308	6.07047	0.487174	0.41275	0.615281	no	Os08g0100600 protein (Fragment) (AHRD V1 *-*- Q0J8P7_ORYSJ); contains Interpro domain(s) IPR008507 Protein of unknown function DUF789
Solyc01g065580.2	6.02288	20.7113	1.78189	0.0026	0.0237001	yes	Pumilio domain-containing protein KIAA0020 (AHRD V1 ***- B5X3V8_SALSA); contains Interpro domain(s) IPR011989 Armadillo-like helical
Solyc01g065680.2	3.29052	0.233772	-3.81514	0.23135	0.440234	no	Unknown Protein (AHRD V1)
Solyc01g065690.2	7.09235	5.92098	-0.260427	0.68475	0.819245	no	Heavy-metal associated domain protein (AHRD V1 *--- C3SA91_BRADI); contains Interpro domain(s) IPR006121 Heavy metal transport/detoxification protein
Solyc01g065700.2	4.8331	0.241769	-4.32125	0.0073	0.048969	yes	Integrin-linked kinase-associated serine/threonine phosphatase 2C (AHRD V1 **** ILKAP_BOVIN); contains Interpro domain(s) IPR015655 Protein phosphatase 2C
Solyc01g065710.2	6.45137	5.03664	-0.357143	0.6484	0.794035	no	Unknown Protein (AHRD V1)
Solyc01g065720.2	2.81293	6.80087	1.27365	0.0258	0.116155	no	Phospholipase D (AHRD V1 **** A3KH17_ARATH); contains Interpro domain(s) IPR016555 Phospholipase D, eukaryota
Solyc01g065750.2	0.675792	1.15288	0.770589	0.587	0.752794	no	Unknown Protein (AHRD V1)
Solyc01g065840.2	1.94742	3.91524	1.00754	0.13345	0.322308	no	F-box/LRR-repeat protein At3g03360 (AHRD V1 *-*- FBL42_ARATH); contains Interpro domain(s) IPR001810 Cyclin-like F-box
Solyc01g065980.2	69.4924	92.8434	0.417944	0.4097	0.612147	no	Ethylene responsive transcription factor 2b (AHRD V1 *-** C0J9I6_9ROSA); contains Interpro domain(s) IPR001471 Pathogenesis-related transcriptional factor and ERF, DNA-binding
Solyc01g066040.2	21.8747	3.19028	-2.77751	0.0127	0.0721582	no	Unknown Protein (AHRD V1)
Solyc01g066050.2	62.3814	29.8144	-1.06511	0.0386	0.150157	no	Peptidyl-prolyl cis-trans isomerase FKBP5 (AHRD V1 *--- FKBP5_HUMAN); contains Interpro domain(s) IPR011990 Tetratricopeptide-like helical
Solyc01g066060.2	8.44137	10.0761	0.255386	0.67245	0.811237	no	DAG protein (AHRD V1 ***- B6UD77_MAIZE)
Solyc01g066160.1	8.31337	0.52709	-3.97931	0.22415	0.433974	no	Unknown Protein (AHRD V1)
Solyc01g066200.1	3.6483	12.4332	1.7689	0.2503	0.459511	no	Unknown Protein (AHRD V1)
Solyc01g066260.2	0.846399	7.36675	3.12162	0.0437	0.162182	no	Unknown Protein (AHRD V1)
Solyc01g066270.2	1.13204	1.9695	0.798904	0.47815	0.670649	no	Unknown Protein (AHRD V1)
Solyc01g066290.2	5.7007	16.6623	1.54738	0.0361	0.144248	no	Unknown Protein (AHRD V1)
Solyc01g066310.2	12.7715	20.8455	0.70681	0.1555	0.353827	no	Acyl-CoA dehydrogenase (AHRD V1 *-** A6F634_9ALTE); contains Interpro domain(s) IPR009100 Acyl-CoA dehydrogenase/oxidase, middle and N-terminal
Solyc01g066340.2	3.45456	11.6168	1.74964	0.17245	0.376207	no	Unknown Protein (AHRD V1)
Solyc01g066430.2	16.1953	79.7715	2.3003	5e-05	0.00112329	yes	Ring H2 finger protein (AHRD V1 *-*- D9ZHD8_HYPPE); contains Interpro domain(s) IPR018957 Zinc finger, C3HC4 RING-type
Solyc01g066440.2	11.6213	0.835722	-3.79761	0.00405	0.0322378	yes	Unknown Protein (AHRD V1)
Solyc01g066460.2	2.63107	0.273744	-3.26475	0.04715	0.170065	no	Epoxide hydrolase (AHRD V1 **** Q41413_SOLTU); contains Interpro domain(s) IPR000639 Epoxide hydrolase-like
Solyc01g066470.2	3.85952	1.12772	-1.77501	0.08075	0.237535	no	Epoxide hydrolase (AHRD V1 **** Q41413_SOLTU); contains Interpro domain(s) IPR000639 Epoxide hydrolase-like
Solyc01g066480.2	17.5631	25.0894	0.514528	0.31355	0.526025	no	Fumarylacetoacetate hydrolase domain-containing protein 1 (AHRD V1 **-- B6TV71_MAIZE); contains Interpro domain(s) IPR002529 Fumarylacetoacetase, C-terminal-like
Solyc01g066520.2	7.11105	12.0774	0.764178	0.1579	0.356819	no	Dihydrolipoyllysine-residue acetyltransferase component of pyruvate dehydrogenase complex (AHRD V1 ***- C3BP76_9BACI); contains Interpro domain(s) IPR015761 Lipoamide Acyltransferase
Solyc01g066570.2	1.10453	8.26869	2.90422	0.0117	0.0683445	no	Genomic DNA chromosome 5 TAC clone K14A3 (AHRD V1 *--- Q9FGQ9_ARATH); contains Interpro domain(s) IPR007650 Protein of unknown function DUF581
Solyc01g066590.2	86.7085	41.5723	-1.06055	0.0352	0.141938	no	Dynein light chain 2 cytoplasmic (AHRD V1 ***- B5XH01_SALSA); contains Interpro domain(s) IPR001372 Dynein light chain, type 1 and 2
Solyc01g066640.2	2.22284	0.471307	-2.23767	0.034	0.13852	no	Os04g0405500 protein (Fragment) (AHRD V1 *-*- Q0JDG3_ORYSJ)
Solyc01g066680.2	277.692	6.10955	-5.50627	5e-05	0.00112329	yes	Phylloplanin (AHRD V1 *-*- Q1PCF2_TOBAC)
Solyc01g066690.2	12.6709	16.4388	0.375589	0.46185	0.657009	no	Translation initiation factor 2 gamma subunit (AHRD V1 **** Q684L1_9INSE); contains Interpro domain(s) IPR015256 Initiation factor eIF2 gamma, C-terminal
Solyc01g066700.2	0.495192	2.2083	2.15688	0.1467	0.341869	no	Bifunctional polymyxin resistance protein ArnA (AHRD V1 **-- ARNA_SALPC); contains Interpro domain(s) IPR016040 NAD(P)-binding domain
Solyc01g066720.2	35.1481	98.2697	1.4833	0.00775	0.0510597	no	Hypoxia induced protein conserved region containing protein (AHRD V1 ***- B6UCX6_MAIZE); contains Interpro domain(s) IPR007667 Hypoxia induced protein conserved region
Solyc01g066730.2	1.11323	1.16702	0.0680745	0.9536	0.97231	no	MADS-box protein (AHRD V1 *-*- D7KFE1_ARALY); contains Interpro domain(s) IPR002100 Transcription factor, MADS-box
Solyc01g066740.2	0.860766	0.369959	-1.21826	0.32775	0.539194	no	Transducin family protein (Fragment) (AHRD V1 *--- D7L607_ARALY); contains Interpro domain(s) IPR017986 WD40 repeat, region
Solyc01g066760.2	13.3347	0.0803371	-7.3749	0.22065	0.43113	no	Unknown Protein (AHRD V1)
Solyc01g066770.2	0.477406	2.41025	2.3359	0.0197	0.0975827	no	Chaperone protein dnaJ 49 (AHRD V1 ***- B6TUY9_MAIZE); contains Interpro domain(s) IPR003095 Heat shock protein DnaJ
Solyc01g066830.2	2.5643	6.7955	1.40601	0.0309	0.130445	no	Sentrin-specific protease 2 (AHRD V1 *-** B6TMK2_MAIZE); contains Interpro domain(s) IPR003653 Peptidase C48, SUMO/Sentrin/Ubl1
Solyc01g066840.2	502.71	410.834	-0.291172	0.5745	0.743778	no	40S ribosomal protein S21 (AHRD V1 ***- D7M5J1_ARALY); contains Interpro domain(s) IPR001931 Ribosomal protein S21e
Solyc01g066850.2	1.03907	0.207165	-2.32644	0.11335	0.291101	no	Nodulin MtN21 family protein (AHRD V1 ***- D7LP41_ARALY); contains Interpro domain(s) IPR000620 Protein of unknown function DUF6, transmembrane
Solyc01g066860.2	46.0267	5.83676	-2.97923	5e-05	0.00112329	yes	Unknown Protein (AHRD V1)
Solyc01g066870.2	17.1682	8.94424	-0.940706	0.09415	0.259538	no	Protein phosphatase 2C containing protein (AHRD V1 ***- B6T998_MAIZE); contains Interpro domain(s) IPR015655 Protein phosphatase 2C
Solyc01g066880.2	7.95019	9.65938	0.280941	0.65725	0.799836	no	Copper chaperone (AHRD V1 *--- B6TJ24_MAIZE); contains Interpro domain(s) IPR006121 Heavy metal transport/detoxification protein
Solyc01g066900.2	5.26085	4.51776	-0.219689	0.76005	0.864606	no	Os12g0541400 protein (Fragment) (AHRD V1 ***- Q0IMU1_ORYSJ)
Solyc01g066910.2	18.0042	0	#	5e-05	0.00112329	yes	PVR3-like protein (AHRD V1 ***- B6TYX6_MAIZE); contains Interpro domain(s) IPR003612 Plant lipid transfer protein/seed storage/trypsin-alpha amylase inhibitor
Solyc01g066940.2	9.4026	10.0805	0.100437	0.85305	0.917534	no	Vesicle-associated membrane protein 7B (AHRD V1 ***- D7KE73_ARALY); contains Interpro domain(s) IPR001388 Synaptobrevin
Solyc01g066980.2	4.69967	0.0616664	-6.25193	0.2207	0.43113	no	Flowering promoting factor-like 1 (Fragment) (AHRD V1 *--- A6MZJ6_ORYSI)
Solyc01g067000.2	35.0126	31.8552	-0.136346	0.79105	0.883642	no	SRC2 homolog (Fragment) (AHRD V1 *-*- B3IYJ9_9SOLA); contains Interpro domain(s) IPR018029 C2 membrane targeting protein
Solyc01g067010.2	16.0153	20.3343	0.344471	0.4917	0.681096	no	F-box family protein (AHRD V1 **-- B9HCS6_POPTR); contains Interpro domain(s) IPR017451 F-box associated type 1
Solyc01g067020.2	2.00673	1.80676	-0.151442	0.83095	0.905067	no	Receptor like kinase, RLK
Solyc01g067030.2	0.358849	1.13833	1.66547	0.1031	0.274523	no	F-box family protein (AHRD V1 ***- B9HCS6_POPTR); contains Interpro domain(s) IPR017451 F-box associated type 1
Solyc01g067070.2	19.8903	8.54084	-1.21962	0.0317	0.132646	no	Mitochondrial deoxynucleotide carrier (AHRD V1 **** B4FIJ0_MAIZE); contains Interpro domain(s) IPR002067 Mitochondrial carrier protein
Solyc01g067080.2	7.29685	12.0849	0.727863	0.2717	0.481263	no	Genomic DNA chromosome 3 P1 clone MHC9 (AHRD V1 ***- Q9LIF6_ARATH)
Solyc01g067090.2	3.99002	3.20267	-0.31712	0.62405	0.777912	no	Homeodomain-like (AHRD V1 *-*- A2Q346_MEDTR)
Solyc01g067100.2	37.8011	48.3517	0.355138	0.46905	0.662509	no	Cullin 1-like protein C (AHRD V1 ***- A0ELU7_PETIN); contains Interpro domain(s) IPR001373 Cullin, N-terminal
Solyc01g067280.2	13.069	13.8199	0.0805933	0.88525	0.935639	no	F-box domain containing protein (AHRD V1 ***- B6T548_MAIZE); contains Interpro domain(s) IPR001810 Cyclin-like F-box
Solyc01g067290.2	62.5519	27.384	-1.19172	0.0212	0.102459	no	NAD-dependent epimerase/dehydratase (AHRD V1 **-- C8RY11_9RHOB); contains Interpro domain(s) IPR016040 NAD(P)-binding domain
Solyc01g067300.2	0.0475854	5.3398	6.81012	0.2468	0.45722	no	UPF0497 membrane protein 13 (AHRD V1 ***- U497D_SOYBN); contains Interpro domain(s) IPR006459 Uncharacterised protein family UPF0497, trans-membrane plant subgroup
Solyc01g067330.2	4.97264	3.77622	-0.397069	0.64515	0.791879	no	UPF0497 membrane protein 4 (AHRD V1 ***- U4974_VITVI); contains Interpro domain(s) IPR006459 Uncharacterised protein family UPF0497, trans-membrane plant subgroup
Solyc01g067360.2	0.919524	0.600658	-0.614342	0.56875	0.739575	no	CHY zinc finger family protein expressed (AHRD V1 ***- Q2QP88_ORYSJ); contains Interpro domain(s) IPR008913 Zinc finger, CHY-type
Solyc01g067380.2	10.6337	4.8422	-1.13491	0.05645	0.191036	no	Lipase (AHRD V1 ***- B6V3M3_9ROSI); contains Interpro domain(s) IPR002921 Lipase, class 3
Solyc01g067390.2	14.6803	31.2537	1.09014	0.03765	0.148118	no	Chromodomain-helicase-DNA-binding protein 2 (AHRD V1 *--* CHD2_HUMAN); contains Interpro domain(s) IPR000330 SNF2-related
Solyc01g067400.2	27.8199	15.2416	-0.868106	0.0977	0.26546	no	Serine/threonine-protein kinase (AHRD V1 **** C6ZRV0_SOYBN); contains Interpro domain(s) IPR002290 Serine/threonine protein kinase
Solyc01g067440.2	0.483656	1.92002	1.98907	0.17845	0.384199	no	Glutaredoxin (AHRD V1 ***- B9MZY7_POPTR); contains Interpro domain(s) IPR011905 Glutaredoxin-like, plant II
Solyc01g067460.1	0.949725	5.02532	2.40363	0.27065	0.480155	no	Glutaredoxin family protein (AHRD V1 ***- D7MAF1_ARALY); contains Interpro domain(s) IPR011905 Glutaredoxin-like, plant II
Solyc01g067480.2	4.4468	2.36923	-0.908349	0.17095	0.374573	no	Kelch-domain-containing protein (AHRD V1 *--- C5FLF8_NANOT); contains Interpro domain(s) IPR015915 Kelch-type beta propeller
Solyc01g067490.2	10.1219	13.4291	0.407882	0.42585	0.627771	no	Anaphase-promoting complex subunit 7 (AHRD V1 **-- C0H9K6_SALSA); contains Interpro domain(s) IPR011990 Tetratricopeptide-like helical
Solyc01g067500.2	33.5773	25.9207	-0.373378	0.452	0.64897	no	Serine/threonine-protein phosphatase 2A regulatory subunit B&apos;&apos; subunit gamma (AHRD V1 ***- P2R3C_RAT); contains Interpro domain(s) IPR011992 EF-Hand type
Solyc01g067510.2	13.3156	0.119638	-6.79829	0.04275	0.159937	no	Receptor-like kinase (AHRD V1 **** A7VM36_MARPO); contains Interpro domain(s) IPR002290 Serine/threonine protein kinase
Solyc01g067530.2	24.5534	30.8771	0.330618	0.51995	0.703681	no	GTPase obg (AHRD V1 ***- D5XBC9_THEPJ); contains Interpro domain(s) IPR014100 GTP-binding protein Obg/CgtA
Solyc01g067550.2	21.1133	17.0293	-0.310131	0.52825	0.71029	no	Zinc finger CCCH domain-containing protein 58 (AHRD V1 ***- C3H58_ARATH); contains Interpro domain(s) IPR000571 Zinc finger, CCCH-type
Solyc01g067560.2	2.97556	3.76478	0.339405	0.52965	0.711643	no	Always early protein 3 (AHRD V1 **-- D7L0S7_ARALY); contains Interpro domain(s) IPR010561 DIRP
Solyc01g067570.2	0.936481	1.85498	0.986083	0.3246	0.535702	no	Unknown Protein (AHRD V1)
Solyc01g067580.2	5.78006	5.85536	0.0186736	0.9768	0.986638	no	Unknown Protein (AHRD V1)
Solyc01g067590.2	21.6404	15.9062	-0.44414	0.3598	0.568593	no	5&apos-AMP-activated protein kinase gamma-1 subunit (AHRD V1 **** Q1M178_ONCMY); contains Interpro domain(s) IPR000644 Cystathionine beta-synthase, core
Solyc01g067600.2	1.3656	5.86175	2.1018	0.0019	0.0187768	yes	CW-type Zinc Finger family protein expressed (AHRD V1 *-*- Q10LI9_ORYSJ); contains Interpro domain(s) IPR011124 Zinc finger, CW-type
Solyc01g067610.2	1.81571	4.21967	1.2166	0.35315	0.562806	no	Unknown Protein (AHRD V1)
Solyc01g067620.2	0.245918	2.01983	3.03798	0.0192	0.096	no	1-aminocyclopropane-1-carboxylate oxidase (AHRD V1 **-- ACCO_MUSAC); contains Interpro domain(s) IPR005123 Oxoglutarate and iron-dependent oxygenase
Solyc01g067630.2	24.3108	9.2654	-1.39167	0.042	0.158475	no	MRNA complete cds clone RAFL24-13-K22 (AHRD V1 ***- Q67YQ9_ARATH)
Solyc01g067640.2	10.368	6.935	-0.580176	0.26815	0.477354	no	Cell division protein kinase 12 (AHRD V1 ***- CDK12_HUMAN); contains Interpro domain(s) IPR002290 Serine/threonine protein kinase
Solyc01g067660.2	114.083	112.421	-0.0211768	0.96495	0.97941	no	Beta-amylase (AHRD V1 **** Q5F304_SOYBN); contains Interpro domain(s) IPR013781 Glycoside hydrolase, subgroup, catalytic core
Solyc01g067670.2	2.88864	9.76736	1.75758	0.3781	0.58524	no	Unknown Protein (AHRD V1)
Solyc01g067680.2	9.94809	29.4301	1.5648	0.01135	0.0669487	no	Tubby-like F-box protein 6 (AHRD V1 ***- TLP6_ORYSJ); contains Interpro domain(s) IPR000007 Tubby, C-terminal
Solyc01g067690.2	1.03702	0.605236	-0.776881	0.5284	0.710386	no	Unknown Protein (AHRD V1)
Solyc01g067710.2	26.9117	49.6343	0.883105	0.0725	0.22257	no	Sodium/hydrogen exchanger (AHRD V1 **** Q1JRA3_SOLLC); contains Interpro domain(s) IPR018407 Na+/H+ exchanger, isoforms 1-4, conserved region
Solyc01g067720.2	5.60392	9.41418	0.7484	0.25	0.459511	no	Vesicle-associated membrane protein-associated protein (AHRD V1 *-*- Q1ANA7_WHEAT); contains Interpro domain(s) IPR000535 Major sperm protein
Solyc01g067730.2	503.161	231.034	-1.12291	0.0414	0.157162	no	Acyl carrier protein (AHRD V1 ***- Q9XF20_CAPCH); contains Interpro domain(s) IPR003231 Acyl carrier protein (ACP)
Solyc01g067740.2	886.638	1328.67	0.583568	0.33365	0.544443	no	Superoxide dismutase (AHRD V1 **** B1Q475_CAPCH); contains Interpro domain(s) IPR001424 Superoxide dismutase, copper/zinc binding
Solyc01g067750.2	15.1807	6.36584	-1.25381	0.0268	0.118998	no	Shikimate dehydrogenase (AHRD V1 ***- B6TSW1_MAIZE); contains Interpro domain(s) IPR001381 Dehydroquinase class I
Solyc01g067790.2	1.40627	1.31778	-0.0937669	0.8971	0.94189	no	Mediator of DNA damage checkpoint protein 1 (AHRD V1 *--- MDC1_PIG); contains Interpro domain(s) IPR001357 BRCT
Solyc01g067800.2	9.22925	17.266	0.903648	0.0976	0.265428	no	E3 ubiquitin-protein ligase MARCH1 (AHRD V1 *--* MARH1_MOUSE); contains Interpro domain(s) IPR011016 Zinc finger, RING-CH-type
Solyc01g067820.2	10.2186	10.9046	0.0937435	0.89755	0.94201	no	Unknown Protein (AHRD V1)
Solyc01g067830.2	29.4377	22.3345	-0.398393	0.446	0.644809	no	U1 small nuclear ribonucleoprotein C protein (AHRD V1 *-*- C1MKH9_MICPS); contains Interpro domain(s) IPR013085 Zinc finger, U1-C type
Solyc01g067890.2	187.843	50.9343	-1.88282	0.00205	0.0198896	yes	1-deoxy-D-xylulose 5-phosphate synthase 1 (AHRD V1 ***- C7U110_SOLLC); contains Interpro domain(s) IPR005474 Transketolase, N-terminal IPR005475 Transketolase, central region IPR005477 Deoxyxylulose-5-phosphate synthase
Solyc01g067900.2	395.783	82.3409	-2.26503	0.00055	0.00749567	yes	Rapid alkalinization factor 2 (AHRD V1 **-- Q84UC8_9ROSI); contains Interpro domain(s) IPR008801 Rapid ALkalinization Factor
Solyc01g067930.2	71.7579	44.1189	-0.70174	0.3606	0.56946	no	Alpha-1 6-xylosyltransferase (Fragment) (AHRD V1 **-- Q5TIN3_GOSRA); contains Interpro domain(s) IPR008630 Galactosyl transferase
Solyc01g067940.2	89.6715	52.0233	-0.785492	0.372	0.579047	no	Unknown Protein (AHRD V1)
Solyc01g068000.2	30.7763	48.1789	0.64658	0.206	0.414775	no	Serine/threonine phosphatase family protein (AHRD V1 **** C1E0J1_9CHLO); contains Interpro domain(s) IPR015655 Protein phosphatase 2C
Solyc01g068020.2	21.193	6.663	-1.66935	0.00555	0.0408513	yes	Cyclase/dehydrase (AHRD V1 ***- B6T2Z5_MAIZE); contains Interpro domain(s) IPR005031 Streptomyces cyclase/dehydrase
Solyc01g068030.2	207.514	36.3667	-2.51252	0.0002	0.00352534	yes	Cyclase/dehydrase (AHRD V1 ***- B6T2Z5_MAIZE); contains Interpro domain(s) IPR005031 Streptomyces cyclase/dehydrase
Solyc01g068050.2	2.83133	4.11935	0.540935	0.42335	0.625309	no	tRNA guanosine-2&apos;-O-methyltransferase TRM13 (AHRD V1 ***- TRM13_VANPO); contains Interpro domain(s) IPR007871 Methyltransferase TRM13
Solyc01g068060.2	124.908	57.1375	-1.12836	0.0262	0.117284	no	Autophagy-related protein 8 (AHRD V1 ***- A6P6J6_FAGES); contains Interpro domain(s) IPR004241 Light chain 3 (LC3)
Solyc01g068070.2	0.583115	2.17971	1.90228	0.01485	0.0801918	no	Wd-repeat protein (AHRD V1 *-*- C1FDE0_9CHLO); contains Interpro domain(s) IPR017986 WD40 repeat, region
Solyc01g068080.2	2.16035	0.940839	-1.19925	0.214	0.42409	no	Dihydroflavonol 4-reductase family (AHRD V1 ***- D7MD06_ARALY); contains Interpro domain(s) IPR016040 NAD(P)-binding domain
Solyc01g068100.2	121.6	97.7608	-0.314809	0.60635	0.765343	no	Squamosa promoter binding protein-like 1 (AHRD V1 *-*- Q56YT3_ARATH); contains Interpro domain(s) IPR004333 Transcription factor, SBP-box
Solyc01g068130.2	31.6407	4.66857	-2.76073	0.0001	0.0020252	yes	Os05g0272200 protein (Fragment) (AHRD V1 *-*- Q0DJJ5_ORYSJ)
Solyc01g068140.2	7.57824	1.0676	-2.82749	0.0095	0.0592031	no	10-deacetylbaccatin III-10-O-acetyl transferase-like (AHRD V1 **-* Q9FTH0_ORYSJ); contains Interpro domain(s) IPR003480 Transferase
Solyc01g068150.2	5.7192	10.5533	0.883806	0.1916	0.3976	no	Chromosome 11 contig 1 DNA sequence (AHRD V1 *-*- Q00YQ7_OSTTA); contains Interpro domain(s) IPR019331 NEFA-interacting nuclear protein NIP30, N-terminal
Solyc01g068160.2	31.1896	23.2879	-0.421481	0.43665	0.63684	no	Cysteine desulfurase like (AHRD V1 **-- B0JY75_MICAN); contains Interpro domain(s) IPR000192 Aminotransferase, class V/Cysteine desulfurase
Solyc01g068170.2	6.22171	10.6069	0.769622	0.1559	0.354316	no	Oxidoreductase/ transition metal ion binding protein (AHRD V1 *-*- D7LU03_ARALY)
Solyc01g068180.2	0.965126	1.71517	0.82956	0.2815	0.492115	no	Pentatricopeptide repeat-containing protein (AHRD V1 ***- D7MFI7_ARALY); contains Interpro domain(s) IPR002885 Pentatricopeptide repeat
Solyc01g068190.2	42.3009	53.3919	0.335933	0.51115	0.697251	no	Unknown Protein (AHRD V1)
Solyc01g068200.2	35.3341	20.5612	-0.78114	0.13485	0.324649	no	Abscisic acid insensitive 8 homologue (Fragment) (AHRD V1 *--- A5A6Q3_TRIMO)
Solyc01g068210.2	13.8552	18.9103	0.448744	0.3678	0.576101	no	Glutamate dehydrogenase (AHRD V1 ***- A2TQI4_9FLAO); contains Interpro domain(s) IPR006095 Glutamate/phenylalanine/leucine/valine dehydrogenase
Solyc01g068240.2	8.62572	19.8133	1.19975	0.02275	0.10748	no	Ubiquitin carboxyl-terminal hydrolase (AHRD V1 **** D7MBK9_ARALY); contains Interpro domain(s) IPR001394 Peptidase C19, ubiquitin carboxyl-terminal hydrolase 2
Solyc01g068250.2	0.99567	0.179088	-2.475	0.06845	0.21473	no	WD-40 repeat family protein (AHRD V1 **-- Q1EPE0_MUSAC); contains Interpro domain(s) IPR017986 WD40 repeat, region
Solyc01g068260.2	0.59969	1.4537	1.27744	0.10095	0.271598	no	BRCT domain-containing protein (AHRD V1 *--- D3BB36_POLPA); contains Interpro domain(s) IPR001357 BRCT
Solyc01g068270.2	7.39182	3.6279	-1.0268	0.0933	0.25812	no	Receptor-like kinase (AHRD V1 *-*- A7VM42_MARPO); contains Interpro domain(s) IPR002290 Serine/threonine protein kinase
Solyc01g068280.2	1.55025	2.47579	0.675382	0.2859	0.497298	no	Chromodomain-helicase-DNA-binding protein 1-like (AHRD V1 *--- CHD1L_DANRE); contains Interpro domain(s) IPR000330 SNF2-related
Solyc01g068290.2	12.7928	13.5754	0.0856612	0.8615	0.922498	no	tRNA uridine 5-carboxymethylaminomethyl modification enzyme mnmG (AHRD V1 ***- B4VZ14_9CYAN); contains Interpro domain(s) IPR004416 Glucose-inhibited division protein A
Solyc01g068330.2	5.2885	15.6096	1.5615	0.00585	0.0423189	yes	Cell division protease ftsH homolog (AHRD V1 *--- FTSH_ODOSI); contains Interpro domain(s) IPR003959 ATPase, AAA-type, core
Solyc01g068360.2	0.825017	0.50318	-0.71335	0.45755	0.65372	no	Receptor like kinase, RLK
Solyc01g068370.2	3.33714	5.0829	0.607038	0.4519	0.64897	no	Histone-lysine N-methyltransferase, H3 lysine-9 specific 3 (AHRD V1 **** EHMT2_HUMAN); contains Interpro domain(s) IPR001214 SET
Solyc01g068380.2	0.352339	0.947277	1.42682	0.1413	0.334202	no	Purple acid phosphatase (AHRD V1 *-** B6TKL3_MAIZE); contains Interpro domain(s) IPR004843 Metallophosphoesterase
Solyc01g068390.2	19.247	14.5882	-0.399837	0.43255	0.633209	no	Zinc finger family protein (AHRD V1 ***- D7LSV3_ARALY); contains Interpro domain(s) IPR001841 Zinc finger, RING-type
Solyc01g068400.2	52.5023	75.4107	0.522389	0.296	0.507986	no	Tubulin-specific chaperone A (AHRD V1 **** C1C4Y4_RANCA); contains Interpro domain(s) IPR004226 Tubulin binding cofactor A
Solyc01g068450.2	2.04688	7.23257	1.82108	0.06315	0.203759	no	Genomic DNA chromosome 3 P1 clone MSJ11 (AHRD V1 *--- Q9LW04_ARATH); contains Interpro domain(s) IPR019191 Essential protein Yae1, N-terminal
Solyc01g068460.2	7.40009	9.99415	0.433541	0.40565	0.608458	no	Pathogen-induced calmodulin-binding protein (Fragment) (AHRD V1 *-*- Q8H6W8_PHAVU); contains Interpro domain(s) IPR012417 Calmodulin-binding, plant
Solyc01g068470.2	6.2079	4.97536	-0.319304	0.61025	0.767801	no	CM0216.540.nc protein (Fragment) (AHRD V1 ***- B0BL99_LOTJA)
Solyc01g068480.2	17.075	13.7366	-0.313857	0.5489	0.72586	no	Embryo defective 2765 (Fragment) (AHRD V1 *-*- D3U0D1_9MAGN)
Solyc01g068490.2	0.951534	0.919618	-0.0492195	0.9577	0.975116	no	U-box domain-containing protein (AHRD V1 **-- Q1ENX4_MUSAC); contains Interpro domain(s) IPR011989 Armadillo-like helical
Solyc01g068500.2	0.540994	2.16542	2.00096	0.04975	0.176245	no	Early-responsive to dehydration protein-like (AHRD V1 **-- Q5JKX1_ORYSJ); contains Interpro domain(s) IPR003864 Protein of unknown function DUF221
Solyc01g068530.2	505.101	321.68	-0.650945	0.23755	0.447836	no	30S ribosomal protein S9 (AHRD V1 ***- C5JX04_AJEDS); contains Interpro domain(s) IPR000754 Ribosomal protein S9
Solyc01g068560.2	36.4274	22.9265	-0.66801	0.27945	0.490094	no	Unknown Protein (AHRD V1)
Solyc01g068580.2	16.5545	16.2423	-0.027461	0.95645	0.974611	no	C9orf78 (AHRD V1 **-- C3KGZ0_ANOFI); contains Interpro domain(s) IPR010756 Hepatocellular carcinoma-associated antigen 59
Solyc01g068590.2	1.7473	1.00966	-0.79126	0.76075	0.865239	no	Unknown Protein (AHRD V1)
Solyc01g068600.2	6.20434	10.9916	0.825054	0.29715	0.509332	no	Paladin-like protein (AHRD V1 **-- D0NS27_PHYIN)
Solyc01g068610.2	9.77594	12.1998	0.319547	0.55625	0.731461	no	Metal ion binding protein (AHRD V1 **-- D7LSR9_ARALY)
Solyc01g068620.2	50.825	20.6115	-1.30209	0.01435	0.0783811	no	Cyclase/dehydrase (AHRD V1 *-*- D7E269_NOSA0); contains Interpro domain(s) IPR005031 Streptomyces cyclase/dehydrase
Solyc01g068640.2	3.22332	6.80564	1.07818	0.067	0.212057	no	Uncharacterized aarF domain-containing protein kinase 4 (AHRD V1 **-* ADCK4_RAT); contains Interpro domain(s) IPR004147 ABC-1
Solyc01g073640.2	586.056	29.0577	-4.33405	5e-05	0.00112329	yes	Uncharacterized oxidoreductase Mb1385 (AHRD V1 ***- Y1385_MYCBO); contains Interpro domain(s) IPR002347 Glucose/ribitol dehydrogenase
Solyc01g073650.2	80.0927	70.6506	-0.180969	0.70845	0.832996	no	Serine/threonine-protein phosphatase (AHRD V1 **** B9GY91_POPTR); contains Interpro domain(s) IPR006186 Serine/threonine-specific protein phosphatase and bis(5-nucleosyl)-tetraphosphatase
Solyc01g073660.2	11.6588	7.63719	-0.61031	0.2894	0.50065	no	Uncharacterized MFS-type transporter C19orf28 (AHRD V1 **-- CS028_HUMAN); contains Interpro domain(s) IPR016196 Major facilitator superfamily, general substrate transporter
Solyc01g073680.2	32.2655	43.8025	0.441019	0.38765	0.593044	no	Non-specific lipid-transfer protein (AHRD V1 ***- C6TMC6_SOYBN); contains Interpro domain(s) IPR013770 Plant lipid transfer protein and hydrophobic protein, helical
Solyc01g073690.2	167.484	115.619	-0.534639	0.31185	0.524438	no	V-type ATP synthase subunit D (AHRD V1 ***- B0WRC9_CULQU); contains Interpro domain(s) IPR002699 ATPase, V1/A1 complex, subunit D
Solyc01g073700.2	2.0384	0.331848	-2.61884	0.02215	0.105723	no	26S protease regulatory subunit 8 homolog (AHRD V1 *--- PRS8_ENCCU); contains Interpro domain(s) IPR003959 ATPase, AAA-type, core
Solyc01g073710.2	20.6349	35.4627	0.781212	0.17685	0.382576	no	Calcium-binding EF hand family protein (AHRD V1 ***- D7LKY8_ARALY); contains Interpro domain(s) IPR011992 EF-Hand type
Solyc01g073720.2	1.74061	12.0352	2.7896	0.01105	0.0659971	no	Unknown Protein (AHRD V1)
Solyc01g073730.2	5.00838	8.36672	0.740318	0.2246	0.43438	no	Molybdenum cofactor biosynthesis protein A (AHRD V1 ***- D0MDU9_RHOM4); contains Interpro domain(s) IPR013483 Molybdenum cofactor biosynthesis protein A
Solyc01g073740.2	60.5628	25.8021	-1.23094	0.01645	0.0859822	no	Citrate synthase (AHRD V1 ***- O24135_TOBAC); contains Interpro domain(s) IPR010109 Citrate synthase, eukaryotic
Solyc01g073750.2	27.9602	26.0803	-0.100417	0.8454	0.913543	no	Glucan synthase like 3 (AHRD V1 ***- D8R8I5_SELML); contains Interpro domain(s) IPR003440 Glycosyl transferase, family 48
Solyc01g073770.2	23.418	32.6233	0.478287	0.35605	0.565533	no	PRLI-interacting factor A (AHRD V1 *-*- B6TGN5_MAIZE)
Solyc01g073870.2	7.68416	11.6958	0.606028	0.28255	0.493521	no	ATP synthase subunit-like protein (AHRD V1 *-*- Q6YWH6_ORYSJ)
Solyc01g073880.2	6.86626	0.600175	-3.51607	0.02445	0.112428	no	CHP-rich zinc finger protein-like (AHRD V1 **-- Q9LRV1_ARATH); contains Interpro domain(s) IPR011424 C1-like
Solyc01g073890.2	0.411889	1.62505	1.98016	0.0589	0.19581	no	CHP-rich zinc finger protein-like (AHRD V1 *--- Q9FJG5_ARATH); contains Interpro domain(s) IPR011424 C1-like
Solyc01g073900.2	17.0521	12.0628	-0.499386	0.3947	0.599391	no	RING finger protein 5 (AHRD V1 *-*- B6T0C5_MAIZE); contains Interpro domain(s) IPR001841 Zinc finger, RING-type
Solyc01g073910.2	5.00323	13.8336	1.46725	0.03275	0.135534	no	Homeobox-leucine zipper protein 14 (AHRD V1 *-*- D7LZT3_ARALY); contains Interpro domain(s) IPR003106 Leucine zipper, homeobox-associated
Solyc01g073920.2	23.2534	14.471	-0.684275	0.22395	0.433974	no	Unknown Protein (AHRD V1)
Solyc01g073930.2	2.41483	3.02131	0.323249	0.64865	0.794234	no	N-terminal asparagine amidohydrolase family protein (AHRD V1 **** D7LLL3_ARALY)
Solyc01g073940.2	15.6978	17.1736	0.129628	0.81835	0.898159	no	Zinc finger CCCH domain-containing protein 14 (AHRD V1 ***- C3H14_ORYSJ); contains Interpro domain(s) IPR018111 K Homology, type 1, subgroup
Solyc01g073950.2	6.61578	10.365	0.647733	0.25335	0.461925	no	Bromodomain protein (AHRD V1 ***- B9N6H8_POPTR); contains Interpro domain(s) IPR001487 Bromodomain
Solyc01g073960.2	16.4072	13.8455	-0.244906	0.61665	0.772307	no	ENT domain containing protein (AHRD V1 ***- B6THJ4_MAIZE); contains Interpro domain(s) IPR005491 ENT
Solyc01g073990.2	0.0571004	1.10884	4.27941	0.2484	0.458162	no	Unknown Protein (AHRD V1)
Solyc01g074000.2	171.78	2.09796	-6.35543	0.00025	0.00420581	yes	Histone H3 (AHRD V1 ***- D8L9K7_WHEAT); contains Interpro domain(s) IPR000164 Histone H3
Solyc01g074010.2	15.6478	9.87628	-0.663917	0.20585	0.414658	no	Protein kinase (AHRD V1 *-*- C0NU81_AJECG); contains Interpro domain(s) IPR002290 Serine/threonine protein kinase
Solyc01g074020.2	2.89364	3.89549	0.428917	0.56725	0.738941	no	Box C/D snoRNA (AHRD V1 *--- A6ZSU7_YEAS7); contains Interpro domain(s) IPR007529 Zinc finger, HIT-type
Solyc01g074030.2	48.6682	137.679	1.50025	0.0161	0.084864	no	Beta-glucosidase 01 (AHRD V1 ***- B5M9E4_SOLLC); contains Interpro domain(s) IPR013781 Glycoside hydrolase, subgroup, catalytic core
Solyc01g079060.2	5.22384	4.14723	-0.332961	0.66485	0.805778	no	Charged multivesicular body protein 7 (AHRD V1 ***- CHMP7_DANRE)
Solyc01g079070.2	5.37288	5.03773	-0.0929225	0.9014	0.943331	no	SNF7 family protein (AHRD V1 ***- D7LST2_ARALY); contains Interpro domain(s) IPR005024 Snf7
Solyc01g079090.2	149.785	57.8203	-1.37324	0.01275	0.0723514	no	Protoporphyrinogen oxidase (AHRD V1 ***- O64384_SOLTU); contains Interpro domain(s) IPR004572 Protoporphyrinogen oxidase
Solyc01g079110.2	104.997	2.60423	-5.33335	0.00045	0.00646406	yes	Histone H3 (AHRD V1 ***- D8L9K7_WHEAT); contains Interpro domain(s) IPR000164 Histone H3
Solyc01g079150.2	23.5555	18.8403	-0.322248	0.5111	0.697251	no	AE family transporter anion exchange (AHRD V1 *--* A4RY02_OSTLU); contains Interpro domain(s) IPR003020 Bicarbonate transporter, eukaryotic
Solyc01g079160.2	0.0312479	0.890058	4.83207	0.24755	0.457765	no	GDSL esterase/lipase At1g09390 (AHRD V1 ***- GDL2_ARATH); contains Interpro domain(s) IPR001087 Lipase, GDSL
Solyc01g079170.2	6.2412	7.39544	0.244813	0.67985	0.816082	no	Galactinol synthase (AHRD V1 ***- D6QSF5_BRANA); contains Interpro domain(s) IPR002495 Glycosyl transferase, family 8
Solyc01g079180.2	31.9376	0.0187365	-10.7352	0.22065	0.43113	no	Pectinesterase (AHRD V1 **** D8RVT4_SELML); contains Interpro domain(s) IPR000070 Pectinesterase, catalytic
Solyc01g079200.2	0.274509	3.78443	3.78515	0.0292	0.125914	no	Gibberellin 2-oxidase (AHRD V1 **** A4GVL7_SOLLC); contains Interpro domain(s) IPR005123 Oxoglutarate and iron-dependent oxygenase
Solyc01g079210.2	6.92901	6.68592	-0.0515232	0.9313	0.959392	no	SWR1-complex protein 4 (AHRD V1 *--- A8NYM2_COPC7); contains Interpro domain(s) IPR001005 SANT, DNA-binding
Solyc01g079220.2	99.3119	50.4208	-0.977947	0.05615	0.190484	no	NifU like protein (AHRD V1 *-*- B8BR62_THAPS); contains Interpro domain(s) IPR001075 NIF system FeS cluster assembly, NifU, C-terminal
Solyc01g079230.2	13.32	28.974	1.12117	0.02765	0.121696	no	Agenet domain-containing protein (AHRD V1 *-*- D7KQP5_ARALY); contains Interpro domain(s) IPR007930 Protein of unknown function DUF724
Solyc01g079240.2	56.9055	4.31588	-3.72084	5e-05	0.00112329	yes	Long-chain-fatty-acid--CoA ligase family protein (AHRD V1 **** D7LGL1_ARALY); contains Interpro domain(s) IPR000873 AMP-dependent synthetase and ligase
Solyc01g079250.2	79.3148	111.975	0.497515	0.3335	0.544443	no	mRNA splicing factor ATP-dependent RNA helicase (AHRD V1 **** Q2UED4_ASPOR); contains Interpro domain(s) IPR014001 DEAD-like helicase, N-terminal
Solyc01g079260.2	2.49604	16.544	2.7286	0.0016	0.0165254	yes	WRKY transcription factor 4 (AHRD V1 ***- A7UGD1_SOLTU); contains Interpro domain(s) IPR003657 DNA-binding WRKY
Solyc01g079300.2	0.128538	3.9006	4.92343	0.0254	0.114926	no	Stachyose synthase (AHRD V1 **-- Q8RW08_9LAMI); contains Interpro domain(s) IPR008811 Raffinose synthase
Solyc01g079310.2	5.39678	10.3316	0.936898	0.1622	0.363583	no	Unknown Protein (AHRD V1); contains Interpro domain(s) IPR019020 Cytochrome c-552/DMSO reductase-like, haem-binding domain
Solyc01g079320.2	1.68108	2.90141	0.787362	0.32385	0.535114	no	Pentatricopeptide repeat-containing protein (AHRD V1 ***- D7KB79_ARALY); contains Interpro domain(s) IPR002885 Pentatricopeptide repeat
Solyc01g079330.2	16.1513	13.5647	-0.251785	0.6091	0.767262	no	ATP dependent RNA helicase (AHRD V1 *-*- B3LNW9_YEAS1); contains Interpro domain(s) IPR011545 DNA/RNA helicase, DEAD/DEAH box type, N-terminal
Solyc01g079340.2	48.6736	17.8219	-1.44949	0.00715	0.0484299	yes	Receptor-like kinase (AHRD V1 *-*- A7VM33_MARPO); contains Interpro domain(s) IPR002290 Serine/threonine protein kinase
Solyc01g079350.2	11.2469	21.6251	0.943171	0.07305	0.2235	no	PAPA-1-like conserved region family protein expressed (AHRD V1 *-*- Q2QNL7_ORYSJ); contains Interpro domain(s) IPR006880 PAPA-1-like conserved region
Solyc01g079360.2	4.00434	9.56969	1.25691	0.0876	0.249331	no	WRKY transcription factor 3 (AHRD V1 ***- C9DHZ2_9ROSI); contains Interpro domain(s) IPR003657 DNA-binding WRKY
Solyc01g079390.2	2.69037	6.86187	1.3508	0.0781	0.232538	no	Histone-lysine N-methyltransferase MEDEA (AHRD V1 *--- MEDEA_ARATH); contains Interpro domain(s) IPR001214 SET
Solyc01g079400.2	4.62993	1.07459	-2.1072	0.28925	0.500439	no	Os06g0207500 protein (Fragment) (AHRD V1 ***- Q0DDQ9_ORYSJ); contains Interpro domain(s) IPR004253 Protein of unknown function DUF231, plant
Solyc01g079410.2	16.8018	1.93415	-3.11885	0.0006	0.00802589	yes	SMP-30/Gluconolaconase/LRE domain protein (AHRD V1 *-*- D2QD53_SPILD); contains Interpro domain(s) IPR011042 Six-bladed beta-propeller, TolB-like
Solyc01g079420.2	233.684	211.103	-0.146611	0.76185	0.865945	no	Cytochrome c oxidase subunit VC family protein (AHRD V1 *-*- D7LT63_ARALY); contains Interpro domain(s) IPR008432 Cytochrome c oxidase subunit Vc
Solyc01g079430.2	2.64072	2.0106	-0.393309	0.61855	0.773188	no	A_IG002N01.30 protein (Fragment) (AHRD V1 ***- O04624_ARATH); contains Interpro domain(s) IPR001578 Peptidase C12, ubiquitin carboxyl-terminal hydrolase 1
Solyc01g079440.1	18.6718	0	#	0.04395	0.162543	no	Unknown Protein (AHRD V1)
Solyc01g079450.2	76.1217	75.6397	-0.00916292	0.9865	0.991269	no	Peptidase S9 prolyl oligopeptidase active site domain protein (AHRD V1 ***- B4SK00_STRM5); contains Interpro domain(s) IPR001375 Peptidase S9, prolyl oligopeptidase active site region
Solyc01g079460.2	0.87324	0.729183	-0.260098	0.8483	0.914761	no	Unknown Protein (AHRD V1)
Solyc01g079470.2	2462.95	1902.19	-0.372722	0.56175	0.735006	no	CP12 (AHRD V1 ***- O24136_TOBAC); contains Interpro domain(s) IPR003823 Protein of unknown function CP12
Solyc01g079480.2	53.3231	69.1098	0.374128	0.44825	0.646202	no	BZIP transcription factor (AHRD V1 **-* Q1HW69_CAPAN); contains Interpro domain(s) IPR011616 bZIP transcription factor, bZIP-1
Solyc01g079490.2	2.11236	0.940597	-1.1672	0.1531	0.35035	no	Protein fat-free homolog (AHRD V1 ***- FFR_DICDI); contains Interpro domain(s) IPR014812 Vps51/Vps67
Solyc01g079500.2	7.85502	1.02681	-2.93544	0.00065	0.00847531	yes	DNA replication licensing factor (AHRD V1 **** Q2U020_ASPOR); contains Interpro domain(s) IPR008050 MCM protein 7
Solyc01g079510.2	3.79069	6.90868	0.86595	0.09725	0.264891	no	WD-40 repeat protein-like (AHRD V1 *--- Q9FGX4_ARATH); contains Interpro domain(s) IPR017986 WD40 repeat, region
Solyc01g079520.2	2.1228	1.35971	-0.642668	0.35975	0.568593	no	DNA mismatch repair protein muts (AHRD V1 ***- Q16P35_AEDAE); contains Interpro domain(s) IPR017261 DNA mismatch repair protein Msh6
Solyc01g079530.2	0.770794	6.95683	3.17401	0.0278	0.122059	no	E3 ubiquitin-protein ligase MARCH6 (AHRD V1 *--- C1HD92_PARBA); contains Interpro domain(s) IPR011016 Zinc finger, RING-CH-type
Solyc01g079540.2	211.464	87.9341	-1.26591	0.02335	0.109315	no	ADP-ribosylation factor-like protein 3 (AHRD V1 **-- ARL3_CAEEL); contains Interpro domain(s) IPR006687 GTP-binding protein SAR1
Solyc01g079570.2	9.33312	0.429469	-4.44173	0.00085	0.0104573	yes	Beta xylosidase (AHRD V1 ***- Q6RXY3_FRAAN); contains Interpro domain(s) IPR001764 Glycoside hydrolase, family 3, N-terminal
Solyc01g079580.2	13.1733	1.17835	-3.48277	0.0002	0.00352534	yes	DNAJ heat shock N-terminal domain-containing protein (AHRD V1 ***- D7LGN0_ARALY); contains Interpro domain(s) IPR011990 Tetratricopeptide-like helical
Solyc01g079590.2	149.957	101.405	-0.564415	0.29375	0.505757	no	Transmembrane protein 205 (AHRD V1 ***- B9EN72_SALSA)
Solyc01g079600.2	3.33601	73.3863	4.45932	5e-05	0.00112329	yes	Lipase (AHRD V1 *-*- C1FIH0_9CHLO); contains Interpro domain(s) IPR002921 Lipase, class 3
Solyc01g079610.2	23.5462	20.7943	-0.179308	0.7278	0.845089	no	DNAJ chaperone (AHRD V1 ***- B0W7V8_CULQU); contains Interpro domain(s) IPR003095 Heat shock protein DnaJ
Solyc01g079620.2	0.170119	3.06553	4.17152	0.03805	0.14885	no	Myb 12 transcription factor (AHRD V1 **-- D2EBC3_9SOLN); contains Interpro domain(s) IPR017930 Myb-type HTH DNA-binding domain
Solyc01g079630.2	4.84988	5.01673	0.0487986	0.9398	0.964109	no	Unknown Protein (AHRD V1)
Solyc01g079640.2	5.22298	5.91862	0.180388	0.8078	0.892538	no	Unknown Protein (AHRD V1)
Solyc01g079650.2	7.28124	21.5186	1.56333	0.00485	0.0371505	yes	CTP synthase-like protein (AHRD V1 ***- Q8L6Z9_ARATH); contains Interpro domain(s) IPR004468 CTP synthase
Solyc01g079660.2	1.30936	49.332	5.23559	0.00045	0.00646406	yes	Long cell-linked locus protein (AHRD V1 ***- Q946U8_MAIZE)
Solyc01g079670.2	0	0.767484	#	0.00245	0.0226062	yes	Long cell-linked locus protein (AHRD V1 ***- B6SJT6_MAIZE)
Solyc01g079680.2	28.5156	25.2647	-0.174629	0.72695	0.844644	no	Ran GTPase activating protein (Fragment) (AHRD V1 **-* A7M8K5_NICBE); contains Interpro domain(s) IPR003590 Leucine-rich repeat, ribonuclease inhibitor subtype
Solyc01g079690.2	8.23458	10.9858	0.415869	0.39915	0.603665	no	ATP-dependent DNA helicase Snf22 (AHRD V1 *--* B6K540_SCHJY); contains Interpro domain(s) IPR000330 SNF2-related
Solyc01g079700.2	7.59025	13.0381	0.780513	0.2908	0.502208	no	Chromatin remodeling complex subunit (AHRD V1 ***- B9HJV0_POPTR)
Solyc01g079710.2	9.35297	26.6953	1.51309	0.0083	0.0535326	no	Uncharacterized conserved protein (AHRD V1 **-- Q2U4H5_ASPOR); contains Interpro domain(s) IPR003750 Protein of unknown function DUF171
Solyc01g079720.2	4.28269	8.29936	0.954481	0.0985	0.266952	no	Kinase-associated protein phosphatase 1 (AHRD V1 **** A6N8J3_SOLPE); contains Interpro domain(s) IPR015655 Protein phosphatase 2C
Solyc01g079740.2	0.587232	1.20606	1.0383	0.43125	0.632374	no	Unknown Protein (AHRD V1)
Solyc01g079750.2	2.34245	0.840694	-1.47837	0.0473	0.170267	no	Protein serine/threonine kinase (AHRD V1 *-** D3BP85_POLPA); contains Interpro domain(s) IPR015748 Mitogen activated protein kinase kinase kinase 3
Solyc01g079760.2	17.7708	11.047	-0.685854	0.19835	0.405787	no	Mitochondrial carrier protein (AHRD V1 ***- C5P0Z3_COCP7); contains Interpro domain(s) IPR001993 Mitochondrial substrate carrier
Solyc01g079770.2	12.3608	4.06101	-1.60587	0.0251	0.114168	no	TLC domain-containing protein 2 (AHRD V1 *-*- TLCD2_DANRE); contains Interpro domain(s) IPR006634 TRAM, LAG1 and CLN8 homology
Solyc01g079780.2	53.3524	28.6562	-0.896707	0.087	0.248758	no	Uncharacterized GPI-anchored protein At5g19250 (AHRD V1 ***- UGPI3_ARATH)
Solyc01g079790.2	110.95	18.4757	-2.58621	5e-05	0.00112329	yes	Glucose-1-phosphate adenylyltransferase (AHRD V1 **** P93230_SOLLC); contains Interpro domain(s) IPR011831 Glucose-1-phosphate adenylyltransferase
Solyc01g079800.2	8.80732	5.80362	-0.60175	0.3266	0.538036	no	ATP-dependent RNA helicase (AHRD V1 ***- A0YWB9_LYNSP); contains Interpro domain(s) IPR011545 DNA/RNA helicase, DEAD/DEAH box type, N-terminal
Solyc01g079810.2	17.2449	23.9501	0.47386	0.3504	0.560299	no	RING-H2 finger protein (Fragment) (AHRD V1 *-*- Q7X9M1_WHEAT); contains Interpro domain(s) IPR018957 Zinc finger, C3HC4 RING-type
Solyc01g079820.2	62.6918	56.7016	-0.144887	0.768	0.869438	no	Redoxin domain protein (AHRD V1 **-- A1WHD5_VEREI); contains Interpro domain(s) IPR013740 Redoxin
Solyc01g079840.2	29.7535	27.4223	-0.117712	0.8169	0.897384	no	NEDD8-activating enzyme E1 catalytic subunit (AHRD V1 **** B6TJH0_MAIZE); contains Interpro domain(s) IPR009036 Molybdenum cofactor biosynthesis, MoeB
Solyc01g079850.2	4.32319	0.746403	-2.53407	0.003	0.0260216	yes	Os06g0207500 protein (Fragment) (AHRD V1 ***- Q0DDQ9_ORYSJ); contains Interpro domain(s) IPR004253 Protein of unknown function DUF231, plant
Solyc01g079860.2	4.51899	12.7249	1.49358	0.0228	0.107576	no	Carbohydrate kinase YjeF related protein (AHRD V1 **-- A3DLN4_STAMF); contains Interpro domain(s) IPR000631 Uncharacterised protein family, carbohydrate kinase-related
Solyc01g079870.2	93.496	352.201	1.91342	0.0001	0.0020252	yes	Nuclear transcription factor Y subunit C-2 (AHRD V1 *-** B4FLF9_MAIZE); contains Interpro domain(s) IPR003958 Transcription factor CBF/NF-Y/archaeal histone
Solyc01g079880.2	1881.97	1059.78	-0.828484	0.19385	0.399929	no	Asparagine synthetase (AHRD V1 *--- Q9ZST6_ARATH)
Solyc01g079940.2	0.886945	0.491188	-0.85257	0.45255	0.649501	no	Xylanase inhibitor (Fragment) (AHRD V1 **-- Q53IQ4_WHEAT); contains Interpro domain(s) IPR001461 Peptidase A1
Solyc01g079950.2	3.74235	2.68449	-0.479296	0.5107	0.69711	no	Xylanase inhibitor (Fragment) (AHRD V1 **-- Q53IQ3_WHEAT); contains Interpro domain(s) IPR001461 Peptidase A1
Solyc01g079980.2	3.53789	0.0582681	-5.92404	0.16755	0.37075	no	Xylanase inhibitor (Fragment) (AHRD V1 **-- Q53IQ3_WHEAT); contains Interpro domain(s) IPR001461 Peptidase A1
Solyc01g080010.2	7.52189	24.0664	1.67785	0.00595	0.0426838	yes	Xylanase inhibitor (Fragment) (AHRD V1 **-- Q53IQ4_WHEAT); contains Interpro domain(s) IPR001461 Peptidase A1
Solyc01g080020.2	3.92132	7.12456	0.861462	0.1792	0.385171	no	Xylanase inhibitor (Fragment) (AHRD V1 **-- Q53IQ4_WHEAT); contains Interpro domain(s) IPR001461 Peptidase A1
Solyc01g080040.2	1.22227	1.25924	0.0429821	0.97555	0.986069	no	Dual specificity protein phosphatase (AHRD V1 ***- D7L3D2_ARALY); contains Interpro domain(s) IPR020422 Dual specificity phosphatase, subgroup, catalytic domain
Solyc01g080070.2	35.2437	2.47652	-3.83098	5e-05	0.00112329	yes	Copper chaperone (AHRD V1 *--- B6TJ24_MAIZE); contains Interpro domain(s) IPR006121 Heavy metal transport/detoxification protein
Solyc01g080080.2	51.2946	24.953	-1.0396	0.05345	0.184052	no	RING finger protein B (AHRD V1 *--- RNGB_DICDI); contains Interpro domain(s) IPR001841 Zinc finger, RING-type
Solyc01g080090.2	1.6507	0.827155	-0.996845	0.46795	0.661317	no	Zinc finger RING-type protein (AHRD V1 *-*- B3U2A9_CUCSA)
Solyc01g080100.2	3.39575	0.43045	-2.97981	0.3513	0.560648	no	Unknown Protein (AHRD V1)
Solyc01g080110.2	33.9691	17.9622	-0.919259	0.07825	0.232908	no	SNARE associated Golgi protein (AHRD V1 **-- C7LQY4_DESBD); contains Interpro domain(s) IPR015414 SNARE associated Golgi protein
Solyc01g080130.2	44.6124	12.4484	-1.84148	0.00035	0.00540542	yes	Unknown Protein (AHRD V1)
Solyc01g080140.2	13.8175	12.6131	-0.131565	0.8042	0.891502	no	Dolichol-phosphate mannosyltransferase (AHRD V1 **-- C0NU33_AJECG); contains Interpro domain(s) IPR013744 Protein of unknown function DUF1749
Solyc01g080150.2	1.93104	9.59039	2.31221	0.00545	0.0404113	yes	tRNA dimethylallyltransferase (AHRD V1 *-*- B6JYB4_SCHJY); contains Interpro domain(s) IPR002627 tRNA isopentenyltransferase
Solyc01g080160.2	12.0592	11.2744	-0.0970827	0.85595	0.91934	no	Cbs domain containing protein expressed (Fragment) (AHRD V1 *--- A6N095_ORYSI); contains Interpro domain(s) IPR002550 Protein of unknown function DUF21
Solyc01g080170.2	12.2242	19.0237	0.638056	0.22145	0.43162	no	Hydroxymethylglutaryl-CoA lyase (AHRD V1 ***- B6U7B9_MAIZE); contains Interpro domain(s) IPR000891 Pyruvate carboxyltransferase
Solyc01g080180.2	11.3083	5.12932	-1.14054	0.10725	0.281267	no	Structural constituent of ribosome (AHRD V1 *--- D7LAI5_ARALY); contains Interpro domain(s) IPR008195 Ribosomal protein L34e
Solyc01g080190.2	2.245	3.54942	0.66087	0.33335	0.544346	no	Pentatricopeptide repeat-containing protein (AHRD V1 ***- D7LYJ7_ARALY); contains Interpro domain(s) IPR002885 Pentatricopeptide repeat
Solyc01g080200.2	11.5699	11.1623	-0.0517449	0.91745	0.951157	no	At2g23590-like protein (Fragment) (AHRD V1 *-*- B2CXK6_CARAS)
Solyc01g080210.2	4.83298	10.5043	1.12	0.0793	0.234874	no	Ribonucleoside-diphosphate reductase small chain (AHRD V1 **** B6TLH5_MAIZE); contains Interpro domain(s) IPR000358 Ribonucleotide reductase
Solyc01g080220.2	37.8197	111.164	1.55547	0.00345	0.028713	yes	Dienelactone hydrolase family protein (AHRD V1 **-- D7L3C7_ARALY); contains Interpro domain(s) IPR002925 Dienelactone hydrolase
Solyc01g080240.2	51.4345	34.2907	-0.584921	0.2563	0.4651	no	Mitogen-activated protein kinase 16 (AHRD V1 **** D7LYJ6_ARALY); contains Interpro domain(s) IPR002290 Serine/threonine protein kinase
Solyc01g080250.2	61.6887	32.0192	-0.946067	0.07565	0.228212	no	BTB/POZ domain containing protein expressed (AHRD V1 ***- Q10C73_ORYSJ); contains Interpro domain(s) IPR013089 Kelch related
Solyc01g080260.2	2.40439	1.56666	-0.617975	0.39215	0.597376	no	At4g14280-like protein (Fragment) (AHRD V1 *-*- C7FD87_ARALP); contains Interpro domain(s) IPR011989 Armadillo-like helical
Solyc01g080270.2	7.24947	6.91147	-0.0688827	0.898	0.94201	no	Alpha/beta hydrolase (AHRD V1 *--- C4IIG9_CLOBU); contains Interpro domain(s) IPR000073 Alpha/beta hydrolase fold-1
Solyc01g080280.2	2088.5	365.203	-2.5157	0.0003	0.00478861	yes	Glutamine synthetase (AHRD V1 ***- B5LAU9_CAPAN); contains Interpro domain(s) IPR008146 Glutamine synthetase, catalytic region
Solyc01g080290.2	20.1288	1.88019	-3.42031	0.0047	0.0362471	yes	Plasma membrane associated protein-like (AHRD V1 ***- Q8LG79_ARATH); contains Interpro domain(s) IPR008390 AWPM-19-like
Solyc01g080300.2	10.3995	10.3427	-0.00789615	0.99085	0.993652	no	Cobalt transport protein (AHRD V1 ***- Q4C386_CROWT); contains Interpro domain(s) IPR003339 Cobalt transport protein
Solyc01g080310.2	0.718487	2.21461	1.62402	0.29575	0.50775	no	Pentatricopeptide repeat-containing protein (AHRD V1 ***- D7LYJ1_ARALY); contains Interpro domain(s) IPR002885 Pentatricopeptide repeat
Solyc01g080330.2	416.382	186.783	-1.15654	0.06915	0.216176	no	Transmembrane BAX inhibitor motif-containing protein 4 (AHRD V1 **-- B6TGH7_MAIZE); contains Interpro domain(s) IPR006214 Uncharacterised protein family UPF0005
Solyc01g080340.2	9.06505	10.9141	0.267801	0.6331	0.78422	no	BSD domain containing 1 (AHRD V1 *-*- A9JT15_DANRE); contains Interpro domain(s) IPR005607 BSD
Solyc01g080350.2	3.08077	4.11341	0.417044	0.5941	0.756374	no	Calcium binding protein 39-like (AHRD V1 **-* A0JPC1_XENTR); contains Interpro domain(s) IPR013878 Mo25-like
Solyc01g080360.2	7.71493	7.16314	-0.107062	0.8394	0.910214	no	MHD domain-containing death-inducing protein (AHRD V1 *--- MUDEN_HUMAN); contains Interpro domain(s) IPR008968 Clathrin adaptor, mu subunit, C-terminal
Solyc01g080380.2	1.35178	0.12667	-3.41571	0.09005	0.253235	no	S-adenosylmethionine decarboxylase proenzyme (AHRD V1 **** Q7XZQ9_VITVI); contains Interpro domain(s) IPR001985 S-adenosylmethionine decarboxylase
Solyc01g080400.2	5.19211	10.2826	0.985817	0.10215	0.273322	no	Integrin-linked kinase-associated serine/threonine phosphatase 2C (AHRD V1 **** ILKAP_RAT); contains Interpro domain(s) IPR015655 Protein phosphatase 2C
Solyc01g080410.2	0.731944	1.55235	1.08465	0.34655	0.5569	no	Peptide methionine sulfoxide reductase msrB (AHRD V1 ***- B6T2C6_MAIZE); contains Interpro domain(s) IPR002579 Methionine sulphoxide reductase B
Solyc01g080430.2	10.6446	28.4538	1.4185	0.01215	0.0700678	no	Baculoviral IAP repeat-containing 2 (AHRD V1 *--- Q38JA8_CANFA); contains Interpro domain(s) IPR001841 Zinc finger, RING-type
Solyc01g080450.2	0.603573	1.37835	1.19134	0.2983	0.510577	no	Pentatricopeptide repeat-containing protein (AHRD V1 ***- D7KJV7_ARALY); contains Interpro domain(s) IPR002885 Pentatricopeptide repeat
Solyc01g080460.2	208.078	149.588	-0.476122	0.3892	0.594383	no	Pyruvate phosphate dikinase (AHRD V1 ***- Q84N32_SORBI); contains Interpro domain(s) IPR010121 Pyruvate, phosphate dikinase
Solyc01g080470.2	14.0931	17.6274	0.322828	0.56865	0.739575	no	tRNA (Guanosine-2&apos-O)-methyltransferase (AHRD V1 ***- D2TIV2_CITRI); contains Interpro domain(s) IPR001537 tRNA/rRNA methyltransferase, SpoU
Solyc01g080490.2	7.01585	2.87245	-1.28833	0.16655	0.369714	no	Genomic DNA chromosome 5 P1 clone MCL19 (AHRD V1 ***- Q9FNL3_ARATH); contains Interpro domain(s) IPR007770 Protein of unknown function DUF679
Solyc01g080500.2	267.983	296.034	0.14362	0.7897	0.882732	no	Unknown Protein (AHRD V1)
Solyc01g080510.2	59.7701	33.1838	-0.848943	0.0936	0.258633	no	Os05g0406000 protein (Fragment) (AHRD V1 *-*- Q0DI98_ORYSJ)
Solyc01g080530.2	20.1558	18.0572	-0.15862	0.7513	0.859902	no	Prolyl 4-hydroxylase alpha subunit-like protein (AHRD V1 ***- Q8LAN3_ARATH); contains Interpro domain(s) IPR006620 Prolyl 4-hydroxylase, alpha subunit
Solyc01g080540.2	84.4797	71.3765	-0.243156	0.6404	0.788993	no	Histidine-containing phosphotransfer protein (AHRD V1 **** Q94KS0_CATRO); contains Interpro domain(s) IPR008207 Signal transduction histidine kinase, phosphotransfer (Hpt) region
Solyc01g080580.2	0.297497	0.81901	1.46101	0.14755	0.342196	no	Inosine-uridine preferring nucleoside hydrolase family protein (AHRD V1 **** D7LYI5_ARALY); contains Interpro domain(s) IPR001910 Inosine/uridine-preferring nucleoside hydrolase
Solyc01g080590.2	66.1196	116.512	0.817331	0.10055	0.271005	no	Unknown Protein (AHRD V1)
Solyc01g080600.2	76.1244	1.61552	-5.55829	0.00125	0.0139115	yes	Histone H3 (AHRD V1 ***- D8L9K7_WHEAT); contains Interpro domain(s) IPR000164 Histone H3
Solyc01g080620.2	13.5514	15.5632	0.199698	0.68515	0.81929	no	Kelch-like protein 3 (AHRD V1 *-*- KLHL3_HUMAN); contains Interpro domain(s) IPR013069 BTB/POZ
Solyc01g080640.2	35.2974	83.3208	1.23911	0.02655	0.118294	no	Multidrug resistance protein ABC transporter family (AHRD V1 **-- B9GS96_POPTR); contains Interpro domain(s) IPR001140 ABC transporter, transmembrane region
Solyc01g080650.2	2.58239	4.72377	0.871231	0.45745	0.653629	no	Unknown Protein (AHRD V1)
Solyc01g080660.2	2.62051	5.16729	0.979561	0.41355	0.616219	no	Splicing factor arginine/serine-rich 4 (AHRD V1 *--- B6THS7_MAIZE); contains Interpro domain(s) IPR012677 Nucleotide-binding, alpha-beta plait
Solyc01g080670.2	36.5779	32.3552	-0.176974	0.73175	0.847785	no	Squamosa promoter binding protein-like 1 (AHRD V1 *-*- Q56YT3_ARATH); contains Interpro domain(s) IPR004333 Transcription factor, SBP-box
Solyc01g080690.2	18.7862	29.9877	0.674696	0.17	0.373748	no	Transcription initiation factor TFIID subunit 5 (AHRD V1 *--* TAF5_SCHPO); contains Interpro domain(s) IPR017986 WD40 repeat, region
Solyc01g080700.2	1.6132	1.25902	-0.357624	0.63985	0.788477	no	Inosine-uridine preferring nucleoside hydrolase family protein (AHRD V1 **** D7LYI5_ARALY); contains Interpro domain(s) IPR001910 Inosine/uridine-preferring nucleoside hydrolase
Solyc01g080720.2	0.430476	2.29348	2.41354	0.0231	0.108482	no	Pentatricopeptide repeat-containing protein (AHRD V1 ***- D7L610_ARALY); contains Interpro domain(s) IPR002885 Pentatricopeptide repeat
Solyc01g080750.2	9.77757	0.419746	-4.54189	0.0036	0.0296206	yes	HEAT repeat family protein (AHRD V1 **-- B4FX70_MAIZE); contains Interpro domain(s) IPR016024 Armadillo-type fold
Solyc01g080760.2	1.63583	9.001	2.46006	0.0052	0.0391027	yes	Unknown Protein (AHRD V1)
Solyc01g080770.2	11.7429	2.8633	-2.03604	0.0019	0.0187768	yes	Receptor like kinase, RLK
Solyc01g080780.2	9.82467	11.0943	0.175336	0.72625	0.844157	no	Translocase of chloroplast 34 (AHRD V1 *-*- B6TBT7_MAIZE); contains Interpro domain(s) IPR005690 Chloroplast protein import component Toc86/159
Solyc01g080790.2	1.90166	0	#	5e-05	0.00112329	yes	PBSP domain-containing protein (AHRD V1 **-- C9S7G7_VERA1); contains Interpro domain(s) IPR007541 Plant Basic Secretory Protein
Solyc01g080800.2	2.82143	0.353245	-2.99768	0.10655	0.280081	no	PBSP domain-containing protein (AHRD V1 **-- C9S7G7_VERA1); contains Interpro domain(s) IPR007541 Plant Basic Secretory Protein
Solyc01g080810.2	16.7118	9.10407	-0.876284	0.08395	0.243034	no	Isoleucyl-tRNA synthetase (AHRD V1 ***- Q9FI67_ARATH); contains Interpro domain(s) IPR002301 Isoleucyl-tRNA synthetase, class Ia IPR018353 Isoleucyl-tRNA synthetase
Solyc01g080830.2	8.71314	6.42933	-0.438524	0.85665	0.919765	no	cDNA clone J023109D15 full insert sequence (AHRD V1 ***- B7EQP2_ORYSJ); contains Interpro domain(s) IPR004038 Ribosomal protein L7Ae/L30e/S12e/Gadd45
Solyc01g080840.2	41.1664	29.5923	-0.476246	0.3508	0.560325	no	Protein translocase subunit secA (AHRD V1 ***- B9I9A8_POPTR); contains Interpro domain(s) IPR000185 SecA protein
Solyc01g080850.2	28.0824	15.6445	-0.844016	0.10815	0.282407	no	Protein transport protein SEC23 (AHRD V1 ***- C5MDU5_CANTT); contains Interpro domain(s) IPR006900 Sec23/Sec24 helical region
Solyc01g080860.2	24.7574	25.3691	0.0352129	0.94465	0.967384	no	Protoheme IX farnesyltransferase (AHRD V1 ***- B6TRR8_MAIZE); contains Interpro domain(s) IPR006369 Protohaem IX farnesyltransferase
Solyc01g080870.2	9.26563	27.0728	1.54688	0.00395	0.0317069	yes	Peptide transporter-like protein (AHRD V1 **-* Q9SVS9_ARATH); contains Interpro domain(s) IPR000109 TGF-beta receptor, type I/II extracellular region
Solyc01g080880.2	48.1835	37.4011	-0.365458	0.45455	0.651132	no	Receptor-like kinase (AHRD V1 **** C6ZRP5_SOYBN); contains Interpro domain(s) IPR002290 Serine/threonine protein kinase
Solyc01g080890.2	6.00633	1.69233	-1.82747	0.081	0.237922	no	Unknown Protein (AHRD V1)
Solyc01g080900.2	0.860262	1.07448	0.320789	0.72725	0.844667	no	Cytochrome P450
Solyc01g080910.2	51.6344	26.8479	-0.943524	0.07695	0.23063	no	Unknown Protein (AHRD V1)
Solyc01g080930.2	26.8423	49.2062	0.874332	0.0823	0.239948	no	Enoyl-CoA-hydratase (AHRD V1 ***- Q9SE41_AVIMR); contains Interpro domain(s) IPR001753 Crotonase, core
Solyc01g080940.2	23.1056	22.6323	-0.029857	0.95055	0.970568	no	5-hydroxyisourate hydrolase (AHRD V1 ***- B9SKJ6_RICCO); contains Interpro domain(s) IPR014306 Hydroxyisourate hydrolase
Solyc01g081010.2	34.311	102.684	1.58147	0.0046	0.0356278	yes	Nucleolar GTP-binding protein (AHRD V1 **** A8I0Z4_CHLRE); contains Interpro domain(s) IPR012973 NOG, C-terminal
Solyc01g081020.1	1.80175	1.07545	-0.744462	0.3279	0.539244	no	Pentatricopeptide repeat-containing protein (AHRD V1 ***- D7MAN3_ARALY); contains Interpro domain(s) IPR002885 Pentatricopeptide repeat
Solyc01g081030.2	26.7679	18.6173	-0.523863	0.30215	0.514392	no	Protein SCAI (AHRD V1 ***- SCAI_MOUSE)
Solyc01g081040.2	7.9643	2.90569	-1.45467	0.07685	0.230372	no	RING finger protein (AHRD V1 *-*- C6EUD3_SOYBN); contains Interpro domain(s) IPR018957 Zinc finger, C3HC4 RING-type
Solyc01g081050.2	0.39522	0.967292	1.2913	0.1562	0.354617	no	D-alanine--poly(phosphoribitol) ligase subunit 1 (AHRD V1 *--- DLTA_BACSU); contains Interpro domain(s) IPR000873 AMP-dependent synthetase and ligase
Solyc01g081060.2	6.93195	25.2013	1.86217	0.015	0.0807366	no	Xyloglucan endotransglucosylase/hydrolase 14 (AHRD V1 **** C0IRH3_ACTDE); contains Interpro domain(s) IPR016455 Xyloglucan endotransglucosylase/hydrolase
Solyc01g081070.2	14.7868	10.7874	-0.45496	0.3769	0.583982	no	Protein transport protein Sec23 (AHRD V1 ***- Q9LUG1_ARATH); contains Interpro domain(s) IPR006896 Sec23/Sec24 trunk region
Solyc01g081110.2	0.644711	1.59918	1.31061	0.1688	0.372059	no	Pentatricopeptide repeat-containing protein (AHRD V1 ***- D7KHY5_ARALY); contains Interpro domain(s) IPR002885 Pentatricopeptide repeat
Solyc01g081120.2	0.927323	1.75687	0.921862	0.4165	0.619136	no	F16G16.3 protein (Fragment) (AHRD V1 ***- Q9SS56_ARATH)
Solyc01g081150.2	35.6854	60.5906	0.763758	0.14825	0.343115	no	DNA-directed RNA polymerases I II and III subunit RPABC3 (AHRD V1 **** C3KGW8_ANOFI); contains Interpro domain(s) IPR005570 RNA polymerase, Rpb8
Solyc01g081190.2	23.7335	48.5905	1.03375	0.07135	0.220462	no	Calcium-binding EF hand family protein (AHRD V1 **** D7KZ13_ARALY); contains Interpro domain(s) IPR018248 EF hand
Solyc01g081200.2	27.1742	30.7079	0.176372	0.73525	0.849757	no	Unknown Protein (AHRD V1)
Solyc01g081210.2	3.79538	2.68412	-0.499798	0.55825	0.732759	no	F-box/kelch-repeat protein At1g22040 (AHRD V1 ***- FBK8_ARATH); contains Interpro domain(s) IPR015915 Kelch-type beta propeller
Solyc01g081240.2	0.136913	1.01653	2.89232	0.04715	0.170065	no	Pentatricopeptide repeat-containing protein (AHRD V1 ***- D7M3D7_ARALY); contains Interpro domain(s) IPR002885 Pentatricopeptide repeat
Solyc01g081270.2	4.57169	10.3497	1.17879	0.0728	0.223113	no	Glutathione S-transferase (AHRD V1 ***- Q8H9E5_CUCMA); contains Interpro domain(s) IPR004046 Glutathione S-transferase, C-terminal
Solyc01g081290.2	2.45429	3.63546	0.566835	0.3065	0.518563	no	Pentatricopeptide repeat-containing protein (AHRD V1 ***- D7L173_ARALY); contains Interpro domain(s) IPR002290 Serine/threonine protein kinase
Solyc01g081300.2	3.89085	4.39596	0.176094	0.79525	0.886528	no	Phosphoribosylaminoimidazole-succinocarboxamide synthase (AHRD V1 **** Q6T7F0_TOBAC); contains Interpro domain(s) IPR001636 SAICAR synthetase
Solyc01g081310.2	6.57897	59.7583	3.18321	5e-05	0.00112329	yes	Glutathione-S-transferase (AHRD V1 ***- B2BY02_9BRAS); contains Interpro domain(s) IPR004045 Glutathione S-transferase, N-terminal IPR017933 Glutathione S-transferase/chloride channel, C-terminal
Solyc01g081320.2	2.42144	3.57618	0.562555	0.3945	0.599214	no	Pentatricopeptide repeat-containing protein (AHRD V1 ***- D7M643_ARALY); contains Interpro domain(s) IPR002885 Pentatricopeptide repeat
Solyc01g081340.2	1.37137	0.408229	-1.74817	0.0958	0.262348	no	Carboxyl methyltransferase 4 (AHRD V1 **** B0ZB58_HUMLU); contains Interpro domain(s) IPR005299 SAM dependent carboxyl methyltransferase
Solyc01g081380.2	8.90817	2.50711	-1.82911	0.02455	0.112658	no	Nuclear matrix protein 1 (AHRD V1 ***- Q93XE2_SOLLC); contains Interpro domain(s) IPR010604 Plant nuclear matrix 1
Solyc01g081390.2	62.5333	70.8946	0.181051	0.73125	0.847571	no	Glucose 6 phosphate/phosphate translocator-like protein (AHRD V1 **** Q9LF61_ARATH); contains Interpro domain(s) IPR004696 Tpt phosphate/phosphoenolpyruvate translocator
Solyc01g081400.2	12.4886	10.5552	-0.242661	0.70815	0.832806	no	B3 domain-containing protein Os04g0386900 (AHRD V1 ***- Y4869_ORYSJ); contains Interpro domain(s) IPR003340 Transcriptional factor B3
Solyc01g081410.2	2.47239	1.87637	-0.397961	0.6068	0.765644	no	Nodulin-like family protein expressed (AHRD V1 ***- Q2QYU1_ORYSJ); contains Interpro domain(s) IPR010658 Nodulin-like
Solyc01g081420.1	1.65672	3.27551	0.98339	0.32255	0.533893	no	Os04g0218600 protein (Fragment) (AHRD V1 *-*- Q0JER2_ORYSJ)
Solyc01g081430.2	2.57985	5.15302	0.998131	0.0533	0.183918	no	Expressed protein (Fragment) (AHRD V1 ***- Q108V0_ORYSJ)
Solyc01g081440.2	35.4109	4.16419	-3.08809	5e-05	0.00112329	yes	Unknown Protein (AHRD V1); contains Interpro domain(s) IPR010410 Protein of unknown function DUF1005
Solyc01g081450.2	118.213	84.8303	-0.478736	0.3391	0.549518	no	Unknown Protein (AHRD V1); contains Interpro domain(s) IPR006031 XYPPX repeat
Solyc01g081460.2	3.90945	3.10069	-0.334375	0.6682	0.808219	no	tRNA (guanine-N(7)-)-methyltransferase (AHRD V1 ***- D8G8F8_9CYAN); contains Interpro domain(s) IPR003358 tRNA (guanine-N-7) methyltransferase
Solyc01g081470.2	6.23983	13.1986	1.0808	0.07895	0.234259	no	Ubiquinone/menaquinone biosynthesis methyltransferase ubiE (AHRD V1 ***- D0N8X4_PHYIN); contains Interpro domain(s) IPR004033 UbiE/COQ5 methyltransferase
Solyc01g081480.2	85.6669	18.4329	-2.21645	0.0001	0.0020252	yes	Genomic DNA chromosome 5 P1 clone MVA3 (AHRD V1 **-- Q9FN84_ARATH)
Solyc01g081490.2	22.1993	43.8546	0.982215	0.04685	0.169253	no	RNA polymerase sigma factor (AHRD V1 *-*- Q59965_SYNP2); contains Interpro domain(s) IPR016262 RNA polymerase sigma factor, SigB/SigC/SigD, plastid
Solyc01g081500.2	40.2042	73.9144	0.878509	0.09185	0.256186	no	Histone-lysine N-methyltransferase SUV39H2 (AHRD V1 *--* SUV92_CHICK); contains Interpro domain(s) IPR000953 Chromo domain
Solyc01g081510.2	9.93029	4.81696	-1.04371	0.1319	0.320061	no	3-hydroxyisobutyrate dehydrogenase (AHRD V1 ***- D8MAS0_BLAHO); contains Interpro domain(s) IPR015815 3-hydroxyacid dehydrogenase/reductase
Solyc01g081520.2	4.71989	9.15513	0.955826	0.0829	0.241036	no	30S ribosomal protein S2 (AHRD V1 *-*- RS2_RHOCS); contains Interpro domain(s) IPR002618 UTP--glucose-1-phosphate uridylyltransferase
Solyc01g081540.2	1.5511	0.427481	-1.85936	0.0244	0.112398	no	Myosin XI-F (AHRD V1 ***- B0CN60_NICBE); contains Interpro domain(s) IPR001609 Myosin head, motor region
Solyc01g081560.2	0.616143	0.700756	0.185646	0.81795	0.898101	no	Pentatricopeptide repeat-containing protein (AHRD V1 ***- D7MHD4_ARALY); contains Interpro domain(s) IPR002885 Pentatricopeptide repeat
Solyc01g081570.2	79.9836	9.30914	-3.10298	5e-05	0.00112329	yes	Carboxyl-terminal peptidase (AHRD V1 ***- B6TV70_MAIZE); contains Interpro domain(s) IPR004314 Protein of unknown function DUF239, plant
Solyc01g081600.2	0	1.09716	#	0.0007	0.00900391	yes	Non-specific lipid-transfer protein (AHRD V1 ***- Q6E0V1_NICGL); contains Interpro domain(s) IPR013770 Plant lipid transfer protein and hydrophobic protein, helical
Solyc01g081610.2	31.5449	12.5335	-1.33162	0.0162	0.0852173	no	Beta-hexosaminidase 1 (AHRD V1 **** D3TI69_SOLLC); contains Interpro domain(s) IPR015883 Glycoside hydrolase, family 20, catalytic core
Solyc01g081620.2	1.15293	1.27192	0.141699	0.8684	0.926167	no	Vacuolar sorting protein (AHRD V1 *--- C6HJD3_AJECH); contains Interpro domain(s) IPR009291 Protein of unknown function DUF946, plant
Solyc01g086640.2	2.80033	4.97136	0.828044	0.2023	0.410847	no	Os03g0169000 protein (Fragment) (AHRD V1 ***- Q0DUS7_ORYSJ); contains Interpro domain(s) IPR004348 Protein of unknown function DUF246, plant
Solyc01g086650.2	8.57574	5.96622	-0.523444	0.40055	0.604468	no	Siroheme synthase (AHRD V1 ***- A3LD64_PSEAE); contains Interpro domain(s) IPR006366 Uroporphyrin-III C-methyltransferase, C-terminal
Solyc01g086660.2	0.709605	1.70786	1.2671	0.37565	0.582744	no	Unknown Protein (AHRD V1)
Solyc01g086670.2	1.36389	2.80086	1.03814	0.41295	0.615528	no	Unknown Protein (AHRD V1)
Solyc01g086710.2	4.74734	10.8597	1.19379	0.03005	0.128052	no	DNA-directed RNA polymerase (AHRD V1 ***- B9SVH7_RICCO); contains Interpro domain(s) IPR015712 DNA-directed RNA polymerase, subunit 2
Solyc01g086720.2	4.91292	0.485798	-3.33815	0.00025	0.00420581	yes	Phosphoribosylanthranilate transferase (Fragment) (AHRD V1 *--- Q43085_PEA); contains Interpro domain(s) IPR013583 Phosphoribosyltransferase C-terminal, plant
Solyc01g086730.2	0.417719	1.35975	1.70273	0.1765	0.382184	no	DUF803 domain membrane protein (AHRD V1 **-- Q4WRL6_ASPFU); contains Interpro domain(s) IPR008521 Protein of unknown function DUF803
Solyc01g086740.2	18.4457	32.3532	0.810626	0.10915	0.283985	no	Chaperone protein dnaJ (AHRD V1 ***- B6TA99_MAIZE); contains Interpro domain(s) IPR012724 Chaperone DnaJ
Solyc01g086750.2	21.5421	28.4137	0.39943	0.42805	0.629373	no	Protein TIF31 homolog (AHRD V1 ***- TIF31_COCIM); contains Interpro domain(s) IPR011990 Tetratricopeptide-like helical
Solyc01g086810.2	6.97314	12.191	0.80594	0.12425	0.308577	no	Cc-nbs-lrr, resistance protein
Solyc01g086820.2	108.319	2.04471	-5.72725	0.0001	0.0020252	yes	Histone H3 (AHRD V1 ***- D8L9K7_WHEAT); contains Interpro domain(s) IPR000164 Histone H3
Solyc01g086840.1	0.396191	0.893367	1.17306	0.3941	0.598782	no	Thaumatin-like protein (AHRD V1 ***- Q5DWG1_CRYJA); contains Interpro domain(s) IPR001938 Thaumatin, pathogenesis-related
Solyc01g086850.2	10.9944	20.8097	0.920489	0.1016	0.272455	no	Ras-related protein Rab-25 (AHRD V1 ***- RAB25_HUMAN); contains Interpro domain(s) IPR015595 Rab11-related
Solyc01g086860.2	25.9215	27.4225	0.0812113	0.8799	0.932985	no	Unknown Protein (AHRD V1)
Solyc01g086870.2	7.52397	11.4731	0.608687	0.3142	0.526516	no	BHLH transcription factor (AHRD V1 *-** B6TXR4_MAIZE); contains Interpro domain(s) IPR011598 Helix-loop-helix DNA-binding
Solyc01g086890.2	28.8231	44.286	0.619624	0.21835	0.429271	no	Splicing factor 4-like protein (Fragment) (AHRD V1 *--- A6ML01_CALJA); contains Interpro domain(s) IPR000467 D111/G-patch
Solyc01g086900.2	15.2133	7.38142	-1.04336	0.0826	0.240512	no	RNA methyltransferase TrmH group 2 (AHRD V1 *-*- Q3M884_ANAVT); contains Interpro domain(s) IPR001537 tRNA/rRNA methyltransferase, SpoU
Solyc01g086910.2	186.363	2.18523	-6.41419	0.29415	0.506156	no	Unknown Protein (AHRD V1)
Solyc01g086920.2	541.098	2.61815	-7.69119	5e-05	0.00112329	yes	LRR receptor-like serine/threonine-protein kinase, RLP
Solyc01g086930.2	0.725735	0.0931019	-2.96256	0.08645	0.247695	no	Gamma response I protein-like (AHRD V1 *--- Q69WX8_ORYSJ); contains Interpro domain(s) IPR013882 DNA repair protein Sae2/CtIP
Solyc01g086940.2	1.39958	7.69864	2.45961	0.2245	0.434326	no	Zinc finger CCCH domain-containing protein 44 (AHRD V1 **-- C3H44_ARATH); contains Interpro domain(s) IPR018144 Plus-3 domain, subgroup
Solyc01g086950.2	5.15214	15.9047	1.62621	0.05525	0.188777	no	Zinc finger CCCH domain-containing protein 19 (AHRD V1 *--- C3H19_ARATH); contains Interpro domain(s) IPR003169 GYF
Solyc01g086960.2	87.2291	301.307	1.78835	0.001	0.0118357	yes	Zinc finger A20 and AN1 domain-containing stress-associated protein 6 (AHRD V1 *-*- C1BNQ4_9MAXI); contains Interpro domain(s) IPR000058 Zinc finger, AN1-type
Solyc01g086970.2	80.6228	393.069	2.28552	5e-05	0.00112329	yes	Zinc finger A20 and AN1 domain-containing stress-associated protein 6 (AHRD V1 ***- C1C2A2_9MAXI); contains Interpro domain(s) IPR000058 Zinc finger, AN1-type
Solyc01g086980.2	5.6242	8.76056	0.639375	0.25845	0.467127	no	Polyadenylate-binding protein (AHRD V1 *-*- C9S619_VERA1); contains Interpro domain(s) IPR012677 Nucleotide-binding, alpha-beta plait
Solyc01g086990.2	14.0569	22.0823	0.651605	0.1943	0.400492	no	Pre-mRNA-splicing factor SYF1 (AHRD V1 ***- C0HB68_SALSA); contains Interpro domain(s) IPR011990 Tetratricopeptide-like helical
Solyc01g087020.2	39.1852	72.0704	0.879099	0.1255	0.310233	no	Unknown Protein (AHRD V1)
Solyc01g087030.2	5.29129	15.4797	1.54869	0.01015	0.0620144	no	Makorin RING finger protein (AHRD V1 ***- Q7X7W8_PEA); contains Interpro domain(s) IPR000571 Zinc finger, CCCH-type
Solyc01g087040.2	158.739	43.9227	-1.85362	0.0027	0.024209	yes	Thylakoid lumenal 19 kDa protein, chloroplastic (AHRD V1 ***- TL19_ARATH); contains Interpro domain(s) IPR016123 Mog1/PsbP, alpha/beta/alpha sandwich
Solyc01g087070.2	0.75321	0.646587	-0.220208	0.83555	0.90778	no	Mitochondrial ADP/ATP carrier proteins (AHRD V1 **** Q2UU95_ASPOR); contains Interpro domain(s) IPR002113 Adenine nucleotide translocator 1
Solyc01g087090.2	60.2952	52.6074	-0.196778	0.721	0.84081	no	cDNA clone J023009A03 full insert sequence (AHRD V1 ***- B7EG04_ORYSJ)
Solyc01g087120.2	214.307	180.76	-0.245605	0.6393	0.788392	no	F1-ATP synthase delta subunit (AHRD V1 ***- Q9SXX1_IPOBA); contains Interpro domain(s) IPR000711 ATPase, F1 complex, OSCP/delta subunit
Solyc01g087130.2	1.45971	0.665148	-1.13393	0.32265	0.533912	no	MYB transcription factor (AHRD V1 **-- Q70KC5_EUCGU); contains Interpro domain(s) IPR015495 Myb transcription factor
Solyc01g087140.2	3.25454	0.273422	-3.57325	0.01205	0.0697804	no	Harpin-induced protein (AHRD V1 *-*- B6TDG9_MAIZE)
Solyc01g087160.2	55.8678	43.8259	-0.350235	0.5759	0.74495	no	Unknown Protein (AHRD V1)
Solyc01g087170.2	50.3578	40.053	-0.330304	0.70035	0.82767	no	Zinc finger CCCH domain-containing protein 30 (AHRD V1 ***- C3H30_ARATH); contains Interpro domain(s) IPR002110 Ankyrin
Solyc01g087180.2	0.13442	98.9938	9.52444	0.1843	0.389969	no	Unknown Protein (AHRD V1)
Solyc01g087190.2	46.3067	24.2344	-0.934166	0.08	0.236328	no	Chaperonin-like protein (AHRD V1 *-*- Q2LJI6_9NOSO); contains Interpro domain(s) IPR003435 Chaperonin-like RbcX
Solyc01g087200.2	4.63682	5.14367	0.149662	0.78755	0.881691	no	Cc-nbs-lrr, resistance protein
Solyc01g087210.2	286.644	57.8711	-2.30835	0.00045	0.00646406	yes	Cellulose synthase (AHRD V1 **** Q6XP46_SOLTU); contains Interpro domain(s) IPR005150 Cellulose synthase
Solyc01g087230.2	35.8113	26.7098	-0.423044	0.40495	0.608064	no	Unknown Protein (AHRD V1)
Solyc01g087240.2	30.4213	116.73	1.94002	0.00035	0.00540542	yes	Nuclear transcription factor Y subunit A-1 (AHRD V1 *-** B6TAR1_MAIZE); contains Interpro domain(s) IPR001289 CCAAT-binding transcription factor, subunit B
Solyc01g087250.2	12.9648	40.2267	1.63355	0.0016	0.0165254	yes	Carotenoid cleavage dioxygenase 1A
Solyc01g087260.2	50.3037	45.5795	-0.142279	0.80785	0.892539	no	Carotenoid cleavage dioxygenase 1B
Solyc01g087270.2	262.402	76.436	-1.77946	0.4933	0.682581	no	Carotenoid cleavage dioxygenase 2 (AHRD V1 ***- Q2PHF7_LACSA); contains Interpro domain(s) IPR004294 Carotenoid oxygenase
Solyc01g087290.2	14.6942	7.96179	-0.884078	0.2063	0.41511	no	TRNA-dihydrouridine synthase (AHRD V1 ***- A2VQL7_9BURK); contains Interpro domain(s) IPR001269 tRNA-dihydrouridine synthase
Solyc01g087300.2	10.234	13.0166	0.346978	0.63105	0.782493	no	tRNA-dihydrouridine synthase (AHRD V1 ***- D0HBH3_VIBMI); contains Interpro domain(s) IPR001269 tRNA-dihydrouridine synthase
Solyc01g087350.2	1.32301	2.46785	0.899427	0.6287	0.781017	no	Unknown Protein (AHRD V1)
Solyc01g087370.2	0.180948	0.731675	2.01563	0.28485	0.496149	no	PHD finger family protein (AHRD V1 *-*- D7LU24_ARALY)
Solyc01g087400.2	0.0815303	0.956085	3.55173	0.0897	0.252604	no	PHD finger family protein (AHRD V1 *-*- D7LU24_ARALY)
Solyc01g087420.2	0.464418	1.77669	1.93569	0.0484	0.172748	no	PHD zinc finger-containing protein (AHRD V1 *--- D3BN85_POLPA); contains Interpro domain(s) IPR011011 Zinc finger, FYVE/PHD-type
Solyc01g087430.2	7.46498	10.7699	0.528798	0.3069	0.519058	no	PHD zinc finger-containing protein (AHRD V1 *--- D3BN85_POLPA); contains Interpro domain(s) IPR011011 Zinc finger, FYVE/PHD-type
Solyc01g087470.2	7.4892	19.7479	1.39882	0.01025	0.0624566	no	Peptidyl-prolyl cis-trans isomerase (AHRD V1 *--- A8P033_COPC7); contains Interpro domain(s) IPR001179 Peptidyl-prolyl cis-trans isomerase, FKBP-type
Solyc01g087490.2	18.1332	33.1368	0.869796	0.08425	0.243669	no	CONSTANS interacting protein 6 (Fragment) (AHRD V1 **-- Q2VY13_SOLLC); contains Interpro domain(s) IPR004082 Protein of unknown function DUF1423, plant
Solyc01g087500.2	4.32584	0.137167	-4.97897	0.00065	0.00847531	yes	DNA topoisomerase 2 (AHRD V1 **** Q8GSC4_TOBAC); contains Interpro domain(s) IPR001241 DNA topoisomerase, type IIA, subunit B or N-terminal
Solyc01g087520.2	164.135	111.342	-0.559887	0.25965	0.468266	no	Ferredoxin-thioredoxin reductase variable chain (AHRD V1 *-*- B6UCW8_MAIZE); contains Interpro domain(s) IPR004207 Ferredoxin thioredoxin reductase, alpha chain
Solyc01g087530.2	14.939	11.3845	-0.392008	0.41945	0.621755	no	Zinc transporter (AHRD V1 *-*- D5H5M3_SALRM); contains Interpro domain(s) IPR003689 Zinc/iron permease
Solyc01g087540.2	97.1967	11.9605	-3.02262	5e-05	0.00112329	yes	Os01g0611000 protein (Fragment) (AHRD V1 ***- Q0JLB5_ORYSJ); contains Interpro domain(s) IPR006946 Protein of unknown function DUF642
Solyc01g087550.2	5.53952	16.4519	1.57042	0.0397	0.153054	no	Nitrate reductase (AHRD V1 *--- Q7ZA50_9HYPO); contains Interpro domain(s) IPR001199 Cytochrome b5
Solyc01g087560.2	55.7886	12.052	-2.2107	5e-05	0.00112329	yes	24-sterol C-methyltransferase (AHRD V1 **** Q2QDF7_GOSHI); contains Interpro domain(s) IPR013705 Sterol methyltransferase C-terminal
Solyc01g087570.2	18.7708	17.5474	-0.0972314	0.88835	0.937545	no	Unknown Protein (AHRD V1)
Solyc01g087580.2	4.99086	9.45115	0.921201	0.41645	0.619112	no	Unknown Protein (AHRD V1)
Solyc01g087590.2	1.80836	14.2038	2.97352	0.0008	0.00997793	yes	Polyamine oxidase (AHRD V1 **** Q4H439_TOBAC); contains Interpro domain(s) IPR002937 Amine oxidase
Solyc01g087600.2	17.1141	8.39844	-1.02699	0.04065	0.155621	no	Protein E03H4.4 partially confirmed by transcript evidence (AHRD V1 *-*- O17744_CAEEL)
Solyc01g087610.2	5.56641	3.9933	-0.479164	0.37845	0.58559	no	Alpha-N-acetylglucosaminidase (AHRD V1 **** Q9ZR45_TOBAC); contains Interpro domain(s) IPR007781 Alpha-N-acetylglucosaminidase
Solyc01g087620.2	336.415	402.325	0.258119	0.5978	0.759374	no	Unknown Protein (AHRD V1)
Solyc01g087640.2	13.9407	32.6932	1.22969	0.01935	0.096377	no	Cinnamoyl CoA reductase-like protein (AHRD V1 ***- A9PFK4_POPTR); contains Interpro domain(s) IPR016040 NAD(P)-binding domain
Solyc01g087650.2	34.4456	15.2211	-1.17824	0.0219	0.105028	no	Conserved oligomeric Golgi complex subunit 8 (AHRD V1 ***- COG8_MOUSE); contains Interpro domain(s) IPR016632 Conserved oligomeric Golgi complex, subunit 8
Solyc01g087670.2	5.84299	11.7632	1.0095	0.0514	0.18015	no	Guanine nucleotide-binding protein G(I)/G(S)/G(T) subunit beta-1 (AHRD V1 *--* GBB1_DANRE); contains Interpro domain(s) IPR007319 Small-subunit processome, Utp21
Solyc01g087680.2	232.042	114.853	-1.01461	0.0532	0.183786	no	Uncharacterized membrane protein (AHRD V1 ***- A5GLU3_SYNPW); contains Interpro domain(s) IPR016804 Uncharacterised conserved protein UCP022348
Solyc01g087690.1	2.26238	0.672615	-1.74999	0.10975	0.284767	no	RNA polymerase sigma factor (AHRD V1 ***- Q59965_SYNP2); contains Interpro domain(s) IPR013325 RNA polymerase sigma factor, region 2
Solyc01g087710.2	42.4307	1.90061	-4.48057	5e-05	0.00112329	yes	Uncharacterized membrane protein (AHRD V1 ***- A5GLU3_SYNPW); contains Interpro domain(s) IPR005134 Uncharacterised protein family UPF0114
Solyc01g087720.2	2.1836	5.5788	1.35324	0.0447	0.164242	no	Structural maintenance of chromosomes family protein (AHRD V1 ***- D7M7H7_ARALY); contains Interpro domain(s) IPR003395 RecF/RecN/SMC protein, N-terminal
Solyc01g087730.2	217.172	360.879	0.732676	0.17445	0.379198	no	50S ribosomal protein L1 (AHRD V1 ***- A8YGI8_MICAE); contains Interpro domain(s) IPR005878 Ribosomal protein L1, bacterial-type
Solyc01g087740.1	0.999257	0.134064	-2.89794	0.0222	0.105877	no	Subtilisin-like protease (AHRD V1 **-- O82777_SOLLC); contains Interpro domain(s) IPR015500 Peptidase S8, subtilisin-related
Solyc01g087750.2	226.678	31.9334	-2.82751	5e-05	0.00112329	yes	Homology to unknown gene (Fragment) (AHRD V1 ***- Q015C3_OSTTA)
Solyc01g087770.2	3.35996	0.814197	-2.045	0.0477	0.17123	no	Subtilisin-like protease (AHRD V1 **-- O82777_SOLLC); contains Interpro domain(s) IPR015500 Peptidase S8, subtilisin-related
Solyc01g087780.2	39.7	18.4233	-1.10761	0.024	0.111235	no	Subtilisin-like protease (AHRD V1 **-- O82006_SOLLC); contains Interpro domain(s) IPR015500 Peptidase S8, subtilisin-related IPR000209 Peptidase S8 and S53, subtilisin, kexin, sedolisin
Solyc01g087790.2	12.1165	26.083	1.10613	0.0288	0.124724	no	Subtilisin-like protease (AHRD V1 **-- O82006_SOLLC); contains Interpro domain(s) IPR015500 Peptidase S8, subtilisin-related
Solyc01g087800.2	6.49244	4.66537	-0.476772	0.43545	0.635962	no	Subtilisin-like protease (AHRD V1 **-- O82777_SOLLC); contains Interpro domain(s) IPR015500 Peptidase S8, subtilisin-related
Solyc01g087820.2	3.79277	8.14824	1.10324	0.0621	0.201449	no	Subtilisin-like protease (AHRD V1 **-- O82777_SOLLC); contains Interpro domain(s) IPR015500 Peptidase S8, subtilisin-related IPR000209 Peptidase S8 and S53, subtilisin, kexin, sedolisin
Solyc01g087850.2	10.5987	0.628561	-4.07569	5e-05	0.00112329	yes	Subtilisin-like protease (AHRD V1 **-- O82777_SOLLC); contains Interpro domain(s) IPR015500 Peptidase S8, subtilisin-related IPR000209 Peptidase S8 and S53, subtilisin, kexin, sedolisin
Solyc01g087860.2	4.23885	5.00997	0.241132	0.76015	0.864665	no	Unknown Protein (AHRD V1)
Solyc01g087870.2	3.86992	5.06043	0.386958	0.52655	0.709006	no	Glucosamine--fructose-6-phosphate aminotransferase (AHRD V1 ***- A8IZE7_CHLRE); contains Interpro domain(s) IPR005855 Glucosamine-fructose-6-phosphate aminotransferase, isomerising
Solyc01g087880.2	8.70545	20.6682	1.24742	0.11355	0.291491	no	Unknown Protein (AHRD V1)
Solyc01g087890.2	8.5226	7.1196	-0.259497	0.62145	0.775687	no	Choline transporter-like protein 5-A (Fragment) (AHRD V1 *--- CTL5A_DANRE); contains Interpro domain(s) IPR007603 Protein of unknown function DUF580
Solyc01g087900.2	69.6886	128.145	0.87878	0.0923	0.256807	no	N-alpha-acetyltransferase 20, NatB catalytic subunit (AHRD V1 **** NAA20_DICDI); contains Interpro domain(s) IPR000182 GCN5-related N-acetyltransferase
Solyc01g087910.2	3.55304	8.07153	1.18379	0.076	0.228962	no	F-box/WD-40 repeat-containing protein At3g52030 (AHRD V1 ***- FBW4_ARATH); contains Interpro domain(s) IPR017986 WD40 repeat, region
Solyc01g087970.2	4.41626	0.255938	-4.10896	0.00355	0.0293159	yes	Serine carboxypeptidase 1 (AHRD V1 **** B6SW38_MAIZE); contains Interpro domain(s) IPR001563 Peptidase S10, serine carboxypeptidase
Solyc01g087980.2	1.72719	13.4978	2.96623	0.2614	0.469962	no	Unknown Protein (AHRD V1)
Solyc01g087990.2	0.0861343	1.86682	4.43785	0.4062	0.60898	no	MADS-box transcription factor 3 (AHRD V1 ***- D3U2H2_ORYSA); contains Interpro domain(s) IPR002100 Transcription factor, MADS-box
Solyc01g088000.2	21.619	26.6109	0.299716	0.5495	0.726334	no	Methyltransferase (AHRD V1 *-*- D0N411_PHYIN); contains Interpro domain(s) IPR013216 Methyltransferase type 11
Solyc01g088010.1	0.135297	1.26374	3.2235	0.19195	0.39787	no	Lactoylglutathione lyase family protein (AHRD V1 **** D7LHM5_ARALY); contains Interpro domain(s) IPR004360 Glyoxalase/bleomycin resistance protein/dioxygenase
Solyc01g088020.2	44.9816	46.1846	0.0380773	0.94435	0.967237	no	Protein transport protein sec31 (AHRD V1 **-- C8V1I6_EMENI); contains Interpro domain(s) IPR017986 WD40 repeat, region
Solyc01g088030.2	4.44953	6.097	0.454447	0.82865	0.90365	no	Structure-specific endonuclease subunit slx1 (AHRD V1 *-*- D3PJZ8_9MAXI); contains Interpro domain(s) IPR000305 Excinuclease ABC, C subunit, N-terminal
Solyc01g088040.2	42.9809	105.918	1.30118	0.65755	0.80004	no	Unknown Protein (AHRD V1)
Solyc01g088050.2	41.4012	13.0325	-1.66756	0.0009	0.0109238	yes	Receptor-like protein kinase At3g21340 (AHRD V1 **** RLK6_ARATH); contains Interpro domain(s) IPR002290 Serine/threonine protein kinase
Solyc01g088060.2	0.796389	1.08884	0.451244	0.6243	0.778063	no	Nbs-lrr, resistance protein
Solyc01g088070.2	0.377095	1.21078	1.68293	0.2536	0.462194	no	Nbs-lrr resistance protein (AHRD V1 *-*- B9GV80_POPTR)
Solyc01g088080.2	67.8377	52.6604	-0.365368	0.48905	0.679403	no	T-complex protein theta subunit (AHRD V1 ***- A8IF08_CHLRE); contains Interpro domain(s) IPR012721 T-complex protein 1, theta subunit
Solyc01g088090.2	33.1623	62.8422	0.92219	0.0611	0.199748	no	Hydrolase alpha/beta fold family protein (AHRD V1 ***- D7M5W5_ARALY); contains Interpro domain(s) IPR000073 Alpha/beta hydrolase fold-1
Solyc01g088100.2	22.4029	28.8117	0.36297	0.4887	0.67923	no	Zinc finger CCCH domain-containing protein 22 (AHRD V1 ***- C3H22_ORYSJ); contains Interpro domain(s) IPR000571 Zinc finger, CCCH-type
Solyc01g088130.2	1.12099	1.71994	0.617581	0.5777	0.746425	no	CST complex subunit STN1 (AHRD V1 ***- STN1_ARATH); contains Interpro domain(s) IPR012340 Nucleic acid-binding, OB-fold
Solyc01g088140.2	19.7083	14.5208	-0.440681	0.44985	0.647889	no	Unknown Protein (AHRD V1)
Solyc01g088150.2	6.53853	7.86619	0.266699	0.65615	0.798981	no	Glycerol-3-phosphate dehydrogenase-like protein (AHRD V1 **** Q8S2G5_ORYSJ); contains Interpro domain(s) IPR006168 NAD-dependent glycerol-3-phosphate dehydrogenase
Solyc01g088160.2	0.299633	0.838756	1.48505	0.19735	0.404519	no	Cytokinin oxidase/dehydrogenase (AHRD V1 **** C3VPM6_SOLTU); contains Interpro domain(s) IPR015345 Cytokinin dehydrogenase 1, FAD and cytokinin binding
Solyc01g088170.2	10.603	17.0857	0.688309	0.18815	0.393557	no	Aldehyde oxidase (AHRD V1 ***- Q9FV24_SOLLC); contains Interpro domain(s) IPR002346 Molybdopterin dehydrogenase, FAD-binding
Solyc01g088240.2	12.2514	11.9497	-0.0359743	0.95145	0.971103	no	F-box family protein (AHRD V1 ***- D7M7Q4_ARALY); contains Interpro domain(s) IPR001810 Cyclin-like F-box
Solyc01g088250.2	11.8846	13.0282	0.132541	0.81305	0.89484	no	IQ-domain 11 (AHRD V1 ***- D7M5A6_ARALY); contains Interpro domain(s) IPR000048 IQ calmodulin-binding region
Solyc01g088260.2	1.38807	0.40789	-1.76683	0.23065	0.439686	no	Germin-like protein 5 (AHRD V1 ***- A8QK91_VITVI); contains Interpro domain(s) IPR014710 RmlC-like jelly roll fold
Solyc01g088300.2	13.3387	2.57469	-2.37315	0.00475	0.0365392	yes	Germin-like protein 6 (AHRD V1 ***- C7S8C0_SOYBN); contains Interpro domain(s) IPR014710 RmlC-like jelly roll fold
Solyc01g088310.2	14.7096	6.94738	-1.08222	0.0505	0.177856	no	Geranylgeranyl reductase (AHRD V1 ***- Q09JZ1_BRARP); contains Interpro domain(s) IPR011774 Geranylgeranyl reductase, plants and cyanobacteria
Solyc01g088350.2	19.644	10.0583	-0.965696	0.1051	0.277641	no	NADH dehydrogenase (AHRD V1 *--- NDUF3_XENTR); contains Interpro domain(s) IPR007523 Protein of unknown function DUF498
Solyc01g088370.2	48.2173	96.8985	1.00692	0.04535	0.165922	no	Eukaryotic translation initiation factor 3 subunit B (AHRD V1 **** B2VZ72_PYRTR); contains Interpro domain(s) IPR011400 Translation initiation factor eIF-3b
Solyc01g088390.2	3.01853	1.46155	-1.04635	0.1918	0.397741	no	Sister chromatid cohesion protein DCC1 (AHRD V1 ***- B5XCA8_SALSA); contains Interpro domain(s) IPR019128 Sister chromatid cohesion protein DCC1
Solyc01g088400.2	23.0929	3.28992	-2.81133	5e-05	0.00112329	yes	CER1 (AHRD V1 **-- B6TFH3_MAIZE); contains Interpro domain(s) IPR006694 Fatty acid hydroxylase
Solyc01g088430.2	4.53094	2.33651	-0.955455	0.1522	0.348997	no	CER1 (AHRD V1 **-- B6TFH3_MAIZE); contains Interpro domain(s) IPR006694 Fatty acid hydroxylase
Solyc01g088440.2	5.39838	6.8667	0.34709	0.65685	0.799565	no	Ring H2 finger protein (AHRD V1 *-*- D9ZHD8_HYPPE); contains Interpro domain(s) IPR018957 Zinc finger, C3HC4 RING-type
Solyc01g088450.2	6.24172	1.5307	-2.02775	0.05205	0.181373	no	RING finger-like (AHRD V1 *-*- Q5Z5F8_ORYSJ); contains Interpro domain(s) IPR018957 Zinc finger, C3HC4 RING-type
Solyc01g088460.2	2.05563	0.864918	-1.24895	0.44835	0.646243	no	Unknown Protein (AHRD V1)
Solyc01g088470.2	38.0587	18.6324	-1.03041	0.14015	0.332614	no	50S ribosomal protein L18 family (AHRD V1 ***- D7LAX4_ARALY); contains Interpro domain(s) IPR005484 Ribosomal protein L18/L5
Solyc01g088480.2	60.4866	22.2527	-1.44264	0.0061	0.0434496	yes	Adenylate kinase (AHRD V1 ***- Q9XHP7_CERRI); contains Interpro domain(s) IPR006266 UMP-CMP kinase
Solyc01g088490.2	0.290935	0.800217	1.45969	0.31745	0.529571	no	Pentatricopeptide repeat-containing protein (AHRD V1 ***- D7KG17_ARALY); contains Interpro domain(s) IPR002885 Pentatricopeptide repeat
Solyc01g088500.2	3.0279	0.0537419	-5.81613	0.2279	0.437305	no	Genomic DNA chromosome 5 TAC clone K6A12 (AHRD V1 ***- Q9FGR6_ARATH)
Solyc01g088510.2	48.7993	38.5248	-0.341072	0.4945	0.683248	no	Dynamin like protein (AHRD V1 ***- D3BTL7_POLPA); contains Interpro domain(s) IPR000375 Dynamin central region
Solyc01g088520.2	53.2186	40.6937	-0.387126	0.5721	0.742158	no	Dynamin-related protein 1A (AHRD V1 ***- B6U4J8_MAIZE)
Solyc01g088530.2	21.3474	7.10471	-1.58722	0.0099	0.0609192	no	Transposon protein (AHRD V1 ***- B6TXP6_MAIZE)
Solyc01g088550.2	16.3166	8.98997	-0.859955	0.12575	0.310597	no	Purine permease family protein (AHRD V1 **-* D7MCV2_ARALY); contains Interpro domain(s) IPR004853 Protein of unknown function DUF250
Solyc01g088560.2	53.1609	38.6394	-0.460291	0.35685	0.566058	no	Ras-related protein Rab-6A (AHRD V1 ***- B6STE7_MAIZE); contains Interpro domain(s) IPR015600 Rab6-related
Solyc01g088570.2	110.19	86.6433	-0.346834	0.47115	0.664423	no	Acyl carrier protein (AHRD V1 ***- B9SKH3_RICCO); contains Interpro domain(s) IPR003231 Acyl carrier protein (ACP)
Solyc01g088590.2	2.50371	2.37429	-0.0765692	0.9223	0.954058	no	Invertase inhibitor (AHRD V1 ***- A7IZL0_COFCA); contains Interpro domain(s) IPR006501 Pectinesterase inhibitor
Solyc01g088600.2	41.3126	17.0536	-1.2765	0.01225	0.0703306	no	PDE320 (AHRD V1 ***- D7L613_ARALY)
Solyc01g088610.2	277.297	203.357	-0.447415	0.35755	0.566672	no	chaperonin (AHRD V1 ***- B5IMI3_9CHRO); contains Interpro domain(s) IPR001476 Chaperonin Cpn10
Solyc01g088620.2	5.52251	4.8851	-0.176935	0.7992	0.888573	no	Ferredoxin-like (AHRD V1 ***- Q6EP30_ORYSJ)
Solyc01g088630.1	6.48684	4.34103	-0.579479	0.4358	0.636127	no	RING finger protein (AHRD V1 *-*- C6EUD3_SOYBN); contains Interpro domain(s) IPR018957 Zinc finger, C3HC4 RING-type
Solyc01g088640.2	2.81916	4.0245	0.513546	0.4412	0.640943	no	Ring finger protein 12 (AHRD V1 *-*- Q4V889_RAT); contains Interpro domain(s) IPR018957 Zinc finger, C3HC4 RING-type
Solyc01g088650.2	10.6112	4.94196	-1.10243	0.06395	0.20506	no	Dolichyl pyrophosphate Glc1Man9GlcNAc2 alpha-1 3-glucosyltransferase (AHRD V1 **** C5FMG1_NANOT); contains Interpro domain(s) IPR004856 Glycosyltransferase, ALG6/ALG8
Solyc01g088660.2	6.33956	51.816	3.03094	0.0005	0.00695577	yes	Os04g0585900 protein (Fragment) (AHRD V1 *-*- Q0JAP2_ORYSJ); contains Interpro domain(s) IPR007650 Protein of unknown function DUF581
Solyc01g088670.1	0.313509	1.11617	1.83198	0.1247	0.309186	no	Pentatricopeptide repeat-containing protein (AHRD V1 ***- D7M761_ARALY); contains Interpro domain(s) IPR002885 Pentatricopeptide repeat
Solyc01g088690.2	1.47238	5.35607	1.86302	0.03375	0.138124	no	ATP binding / serine-threonine kinase (AHRD V1 **** C5DB71_VITVI); contains Interpro domain(s) IPR002290 Serine/threonine protein kinase
Solyc01g088700.2	39.3474	70.6025	0.84345	0.1233	0.307485	no	Eukaryotic translation initiation factor 4 gamma 1 (AHRD V1 *-*- A9QXE6_MESAU); contains Interpro domain(s) IPR016021 MIF4-like, type 1/2/3
Solyc01g088710.2	17.5221	12.9967	-0.431035	0.4418	0.6413	no	Metacaspase (AHRD V1 ***- A8NU42_COPC7); contains Interpro domain(s) IPR011600 Peptidase C14, caspase catalytic
Solyc01g088720.2	3.26949	4.33555	0.407149	0.527	0.7094	no	Transcription initiation factor IIB (AHRD V1 *-** B6K3D6_SCHJY); contains Interpro domain(s) IPR000812 Transcription factor TFIIB related
Solyc01g088730.2	5.77274	15.0426	1.38173	0.0369	0.146089	no	Chaperone protein DnaJ (AHRD V1 *-*- A6CVH2_9VIBR); contains Interpro domain(s) IPR003095 Heat shock protein DnaJ
Solyc01g088740.2	11.1258	11.6382	0.06497	0.90755	0.946433	no	Casein kinase II subunit beta-4 (AHRD V1 **** B6TGH2_MAIZE); contains Interpro domain(s) IPR000704 Casein kinase II, regulatory subunit
Solyc01g088750.2	1.71048	2.59316	0.600307	0.3714	0.578732	no	Pentatricopeptide repeat-containing protein (AHRD V1 ***- D7KWX2_ARALY); contains Interpro domain(s) IPR002885 Pentatricopeptide repeat
Solyc01g088760.2	0.851673	6.39539	2.90866	0.00345	0.028713	yes	Cytochrome P450
Solyc01g088770.2	22.7512	56.1742	1.30397	0.06675	0.211488	no	Os04g0665000 protein (Fragment) (AHRD V1 ***- Q0J999_ORYSJ); contains Interpro domain(s) IPR010625 CHCH
Solyc01g088780.2	4.35139	0.33494	-3.6995	0.01835	0.09301	no	Rho-related GTP-binding protein RhoC (AHRD V1 **-- RHOC_PONAB); contains Interpro domain(s) IPR003578 Ras small GTPase, Rho type
Solyc01g088800.2	20.1228	24.3335	0.274107	0.5814	0.748798	no	Polyadenylate-binding protein (AHRD V1 *--- C1GL98_PARBD); contains Interpro domain(s) IPR000504 RNA recognition motif, RNP-1
Solyc01g088810.2	0.671322	2.53264	1.91556	0.05205	0.181373	no	Ankyrin repeat protein (AHRD V1 **-- B1Q4U3_9ROSI); contains Interpro domain(s) IPR002110 Ankyrin
Solyc01g088820.2	8.60964	3.7437	-1.20149	0.0837	0.24265	no	Transcription factor (AHRD V1 **-- D7LLP9_ARALY); contains Interpro domain(s) IPR006578 MADF domain
Solyc01g089850.2	66.6353	1.09675	-5.92497	0.00065	0.00847531	yes	Cyclin-dependent protein kinase regulator Pho80 (AHRD V1 **** B6QI37_PENMQ); contains Interpro domain(s) IPR012389 Negative regulatory factor PREG
Solyc01g089860.2	67.2944	40.505	-0.732388	0.1352	0.325102	no	Unknown Protein (AHRD V1)
Solyc01g089870.2	25.5469	59.1235	1.21058	0.0161	0.084864	no	Pentatricopeptide repeat-containing protein (AHRD V1 ***- D7KP29_ARALY); contains Interpro domain(s) IPR002885 Pentatricopeptide repeat
Solyc01g089880.2	11.9353	4.42515	-1.43143	0.0682	0.21428	no	Unknown Protein (AHRD V1); contains Interpro domain(s) IPR004895 Prenylated rab acceptor PRA1
Solyc01g089890.2	2.32999	1.1946	-0.963798	0.32385	0.535114	no	Unknown Protein (AHRD V1); contains Interpro domain(s) IPR004895 Prenylated rab acceptor PRA1
Solyc01g089900.2	1.6354	2.80643	0.77909	0.3338	0.544524	no	Alpha-mannosyltransferase (AHRD V1 **** B7FU21_PHATR); contains Interpro domain(s) IPR005599 Alg9-like mannosyltransferase
Solyc01g089960.2	1.50008	2.93656	0.96909	0.3174	0.529537	no	WRKY family transcription factor (AHRD V1 *-*- D7LBR5_ARALY); contains Interpro domain(s) IPR003657 DNA-binding WRKY
Solyc01g089970.2	605.768	490.996	-0.303053	0.5819	0.749208	no	Nucleoside diphosphate kinase (AHRD V1 ***- Q3Y5A4_SOLCH); contains Interpro domain(s) IPR001564 Nucleoside diphosphate kinase, core
Solyc01g089980.2	29.8827	6.72557	-2.15158	0.00115	0.0130803	yes	Engulfment and cell motility protein (AHRD V1 ***- Q16Y60_AEDAE); contains Interpro domain(s) IPR006816 Engulfment and cell motility, ELMO
Solyc01g090120.2	29.2795	13.0983	-1.16051	0.06185	0.200999	no	Blue copper protein (AHRD V1 *--- B6UB13_MAIZE); contains Interpro domain(s) IPR003245 Plastocyanin-like
Solyc01g090160.2	0.651618	8.03042	3.62338	0.25445	0.463137	no	Unknown Protein (AHRD V1)
Solyc01g090170.2	84.425	59.3406	-0.508651	0.3142	0.526516	no	Ras-related protein Rab-1A (AHRD V1 ***- C0HBJ4_SALSA); contains Interpro domain(s) IPR003579 Ras small GTPase, Rab type
Solyc01g090180.2	25.6618	1.15965	-4.46786	0.0017	0.0172625	yes	Extradiol ring-cleavage dioxygenase class III protein subunit B (AHRD V1 ***- B8GF38_METPE); contains Interpro domain(s) IPR014436 Extradiol aromatic ring-opening dioxygenase, DODA type
Solyc01g090190.2	315.149	238.107	-0.404425	0.44275	0.642163	no	Nuclear RNA binding protein (AHRD V1 ***- C7TPG6_SOLTU); contains Interpro domain(s) IPR006861 Hyaluronan/mRNA binding protein
Solyc01g090200.2	5.23919	5.30271	0.0173866	0.97315	0.984854	no	Glycyl-tRNA synthetase beta subunit (AHRD V1 ***- D2PQC6_KRIFD); contains Interpro domain(s) IPR002311 Glycyl-tRNA synthetase, class IIc, beta subunit, N-terminal
Solyc01g090210.2	0.499905	1.25551	1.32855	0.31135	0.523987	no	Genomic DNA chromosome 5 P1 clone MCA23 (AHRD V1 ***- Q9FIK5_ARATH)
Solyc01g090220.2	1.85889	6.20135	1.73814	0.0269	0.119295	no	Lipase (Fragment) (AHRD V1 *--- Q9ZTW1_DIACA); contains Interpro domain(s) IPR002921 Lipase, class 3
Solyc01g090230.2	16.0699	11.1548	-0.526696	0.3016	0.513746	no	GRAM domain containing protein (AHRD V1 *-*- B4FWB9_MAIZE); contains Interpro domain(s) IPR004182 GRAM
Solyc01g090240.2	15.2541	1.62262	-3.2328	5e-05	0.00112329	yes	Protein kinase 5 (AHRD V1 ***- Q8W4K8_ARATH); contains Interpro domain(s) IPR002290 Serine/threonine protein kinase
Solyc01g090250.2	0.379998	1.67337	2.13869	0.11645	0.296703	no	Integrator complex subunit 4 (AHRD V1 *-*- C0HAD1_SALSA); contains Interpro domain(s) IPR016024 Armadillo-type fold
Solyc01g090260.2	0.728226	3.56065	2.28968	0.02425	0.111964	no	HEAT repeat family protein expressed (AHRD V1 ***- Q10N57_ORYSJ)
Solyc01g090270.2	35.1584	10.3356	-1.76624	0.0022	0.0209958	yes	Bzip-like transcription factor-like (AHRD V1 *-*- Q7X997_ORYSJ); contains Interpro domain(s) IPR006867 Protein of unknown function DUF632
Solyc01g090280.2	9.84296	10.4166	0.0817161	0.8845	0.935283	no	Leucine carboxyl methyltransferase family protein (AHRD V1 **** D7KP37_ARALY); contains Interpro domain(s) IPR016651 Leucine carboxyl methyltransferase, LCTM1 1
Solyc01g090290.2	27.1897	32.3267	0.249663	0.6274	0.779937	no	COP9 signalosome complex subunit 7 (AHRD V1 ***- B4F8L1_MAIZE); contains Interpro domain(s) IPR000717 Proteasome component region PCI
Solyc01g090340.2	159.298	97.3008	-0.711205	0.1537	0.351367	no	Ethylene responsive transcription factor 1b (AHRD V1 *-*- C0J9I8_9ROSA); contains Interpro domain(s) IPR001471 Pathogenesis-related transcriptional factor and ERF, DNA-binding
Solyc01g090380.2	5.65127	6.12515	0.116172	0.86115	0.922455	no	Os02g0655100 protein (Fragment) (AHRD V1 ***- Q0DZ09_ORYSJ); contains Interpro domain(s) IPR018881 Uncharacterised protein family UPF0565
Solyc01g090390.1	0.202105	0.923635	2.19222	0.09015	0.253319	no	Pentatricopeptide repeat-containing protein (AHRD V1 ***- D7LBT2_ARALY); contains Interpro domain(s) IPR002885 Pentatricopeptide repeat
Solyc01g090400.2	2.71675	1.32822	-1.03239	0.30925	0.521666	no	EF hand family protein (AHRD V1 ***- B6T381_MAIZE)
Solyc01g090410.2	0.638556	6.99217	3.45285	0.33305	0.544004	no	Palmitoyl protein thioesterase family protein (AHRD V1 **** D7LRP2_ARALY); contains Interpro domain(s) IPR002472 Palmitoyl protein thioesterase
Solyc01g090420.2	22.738	16.1476	-0.493784	0.35175	0.561069	no	Armadillo/beta-catenin repeat family protein (AHRD V1 **-- D7LBT5_ARALY); contains Interpro domain(s) IPR011989 Armadillo-like helical
Solyc01g090430.2	4.57622	4.20504	-0.122036	0.84155	0.911343	no	Cc-nbs-lrr, resistance protein
Solyc01g090440.2	4.78607	1.42835	-1.74449	0.0128	0.0724532	no	Unknown Protein (AHRD V1)
Solyc01g090450.2	11.4196	10.548	-0.114542	0.8539	0.918011	no	Actin-related protein 2/3 complex subunit 5 (AHRD V1 **** A5AQ06_VITVI); contains Interpro domain(s) IPR006789 ARP2/3 complex 16 kDa subunit (p16-Arc)
Solyc01g090460.2	8.2632	6.8316	-0.274478	0.66525	0.805884	no	Homeobox-leucine zipper protein (AHRD V1 *-*- Q39862_SOYBN); contains Interpro domain(s) IPR001356 Homeobox IPR017970 Homeobox, conserved site
Solyc01g090470.2	4.41471	13.3466	1.59608	0.0363	0.144664	no	Bfr2 (AHRD V1 **-- B6JYE3_SCHJY); contains Interpro domain(s) IPR012617 TRAUB
Solyc01g090480.2	14.3254	18.0635	0.334499	0.5034	0.690638	no	Nucleic acid binding protein (AHRD V1 **** B6UDK8_MAIZE); contains Interpro domain(s) IPR018111 K Homology, type 1, subgroup
Solyc01g090490.1	1.34538	1.66776	0.309897	0.6903	0.822186	no	mTERF family protein (AHRD V1 **-- B6SVQ8_MAIZE); contains Interpro domain(s) IPR003690 Mitochodrial transcription termination factor-related
Solyc01g090500.2	41.7162	54.4733	0.384941	0.45445	0.651092	no	Unknown Protein (AHRD V1)
Solyc01g090510.2	0.131993	0.762204	2.52972	0.04765	0.171186	no	Pentatricopeptide repeat-containing protein (AHRD V1 ***- D7LJ24_ARALY); contains Interpro domain(s) IPR002885 Pentatricopeptide repeat
Solyc01g090550.2	8.88971	13.1503	0.564889	0.31125	0.523916	no	DNAJ chaperone (AHRD V1 ***- B0W7V8_CULQU); contains Interpro domain(s) IPR003095 Heat shock protein DnaJ
Solyc01g090560.2	5.95549	12.3585	1.05321	0.1052	0.277784	no	Ethylene-responsive transcription factor 4 (AHRD V1 *-*- ERF78_ARATH); contains Interpro domain(s) IPR001471 Pathogenesis-related transcriptional factor and ERF, DNA-binding
Solyc01g090590.2	6.43566	10.7494	0.740098	0.18355	0.389969	no	Os11g0109966 protein (Fragment) (AHRD V1 *-*- C7J8E6_ORYSJ)
Solyc01g090640.2	0.58408	0.723897	0.309619	0.78725	0.881628	no	Chromodomain helicase DNA binding protein 1-like (Predicted) (AHRD V1 **-- D3ZRY1_RAT)
Solyc01g090670.2	11.0498	9.06985	-0.284873	0.6012	0.762087	no	Nuclear pore glycoprotein p62 (AHRD V1 *--- C0HBQ2_SALSA); contains Interpro domain(s) IPR007758 Nucleoporin, Nsp1-like, C-terminal
Solyc01g090680.2	25.3092	30.8361	0.28496	0.56245	0.735438	no	Genomic DNA chromosome 5 TAC clone K11J9 (AHRD V1 *-*- Q9FKH0_ARATH)
Solyc01g090690.2	26.5588	47.5507	0.840278	0.0854	0.245737	no	Elongation factor G (AHRD V1 ***- B0SNI8_LEPBP); contains Interpro domain(s) IPR004540 Translation elongation factor EFG/EF2
Solyc01g090700.2	11.0824	25.5174	1.20321	0.0222	0.105877	no	Enoyl-CoA-hydratase (AHRD V1 ***- Q9SE41_AVIMR); contains Interpro domain(s) IPR001753 Crotonase, core
Solyc01g090710.2	1.30171	0.790777	-0.719068	0.49475	0.683332	no	Malate dehydrogenase, cytoplasmic (AHRD V1 **** MDHC_ORYSJ); contains Interpro domain(s) IPR011274 Malate dehydrogenase, NAD-dependent, cytosolic
Solyc01g090720.2	1.9503	5.10242	1.38748	0.12745	0.313085	no	Unknown Protein (AHRD V1)
Solyc01g090730.2	2.28594	1.88688	-0.276787	0.73985	0.853328	no	Squamosa promoter binding protein 1 (AHRD V1 *-*- Q1MU24_PHYPA); contains Interpro domain(s) IPR004333 Transcription factor, SBP-box
Solyc01g090740.2	19.8266	72.3063	1.86668	0.00225	0.0212265	yes	Zinc ion binding protein (AHRD V1 ***- D7LRR6_ARALY)
Solyc01g090750.2	42.869	54.8277	0.354971	0.4615	0.65677	no	T-complex protein 1 subunit alpha (AHRD V1 ***- B9SF60_RICCO); contains Interpro domain(s) IPR012715 T-complex protein 1, alpha subunit
Solyc01g090760.2	5.67611	0.342738	-4.04973	0.0412	0.156922	no	GATA transcription factor 9 (AHRD V1 *-*- B6STZ1_MAIZE); contains Interpro domain(s) IPR016679 Transcription factor, GATA, plant
Solyc01g090770.2	23.4517	16.6833	-0.491284	0.33245	0.543449	no	Unknown Protein (AHRD V1); contains Interpro domain(s) IPR016803 Uncharacterised conserved protein UCP022280
Solyc01g090780.2	6.62982	11.4717	0.791035	0.1074	0.281415	no	Ccr4-Not transcription complex subunit (AHRD V1 *--* C5G9N0_AJEDR); contains Interpro domain(s) IPR007196 CCR4-Not complex component, Not1
Solyc01g090790.2	92.6533	88.1462	-0.0719443	0.8868	0.936567	no	BHLH transcription factor (AHRD V1 *-** B6TXR4_MAIZE); contains Interpro domain(s) IPR001092 Basic helix-loop-helix dimerisation region bHLH
Solyc01g090800.2	5.15107	0.317052	-4.02208	0.0514	0.18015	no	Cyclin-dependent kinase (AHRD V1 **** A6YTD1_CUCME); contains Interpro domain(s) IPR012389 Negative regulatory factor PREG
Solyc01g090840.2	0.474313	1.25405	1.40268	0.29165	0.503387	no	Cys2/His2 zinc-finger transcription factor (AHRD V1 **** Q4U316_SILLA); contains Interpro domain(s) IPR007087 Zinc finger, C2H2-type
Solyc01g090850.2	4.21088	5.37915	0.353258	0.56665	0.738478	no	Unknown Protein (AHRD V1); contains Interpro domain(s) IPR003604 Zinc finger, U1-type
Solyc01g090860.2	0.598266	1.27665	1.0935	0.1568	0.355443	no	Poly(A) RNA polymerase protein 1 (AHRD V1 *--- TRF5_YEAST); contains Interpro domain(s) IPR002934 Nucleotidyltransferase
Solyc01g090870.1	1.67832	0.587686	-1.5139	0.25515	0.463851	no	ATOFP17/OFP17 (AHRD V1 ***- D7LBN3_ARALY)
Solyc01g090880.2	42.066	45.7348	0.120638	0.80485	0.891621	no	Holliday junction resolvase (AHRD V1 ***- B6TEN1_MAIZE); contains Interpro domain(s) IPR005227 Resolvase, holliday junction-type, YqgF-like
Solyc01g090900.2	46.3507	38.8474	-0.254772	0.6211	0.775303	no	Unknown Protein (AHRD V1)
Solyc01g090910.2	32.3659	24.7009	-0.38991	0.42265	0.624581	no	Vesicle-associated membrane protein-associated protein A (AHRD V1 ***- B6UGD8_MAIZE); contains Interpro domain(s) IPR016763 Vesicle-associated membrane protein
Solyc01g090920.2	0.589416	0.826575	0.487859	0.7025	0.828911	no	EF hand family protein (AHRD V1 ***- B6TBW8_MAIZE); contains Interpro domain(s) IPR011992 EF-Hand type
Solyc01g090940.2	26.3073	13.6283	-0.948859	0.0669	0.211852	no	Phosphatidate cytidylyltransferase (AHRD V1 **** B9RD70_RICCO); contains Interpro domain(s) IPR000374 Phosphatidate cytidylyltransferase
Solyc01g090950.2	25.9763	12.2984	-1.07872	0.03535	0.142384	no	GRAS family transcription factor (AHRD V1 **-- B9GPD0_POPTR); contains Interpro domain(s) IPR005202 GRAS transcription factor
Solyc01g090970.2	170.3	1.64824	-6.69101	5e-05	0.00112329	yes	Cortical cell-delineating protein (AHRD V1 **-- B6UGA2_MAIZE); contains Interpro domain(s) IPR013770 Plant lipid transfer protein and hydrophobic protein, helical
Solyc01g090990.2	14.3454	12.3105	-0.220688	0.7067	0.831804	no	Vesicle-associated membrane protein-associated protein (AHRD V1 ***- Q1ANA7_WHEAT); contains Interpro domain(s) IPR016763 Vesicle-associated membrane protein
Solyc01g091020.2	14.3928	12.9271	-0.154947	0.9019	0.94362	no	Golgi SNAP receptor complex member 1 (AHRD V1 **** B5X829_SALSA); contains Interpro domain(s) IPR007705 Vesicle transport v-SNARE
Solyc01g091030.2	22.8193	14.955	-0.609623	0.74715	0.857537	no	Auxin-responsive family protein (AHRD V1 ***- D7LRT5_ARALY); contains Interpro domain(s) IPR003676 Auxin responsive SAUR protein
Solyc01g091040.2	5.03066	7.35637	0.548247	0.81035	0.893554	no	Cysteine-rich repeat secretory protein 15 (AHRD V1 ***- CRR15_ARATH); contains Interpro domain(s) IPR002902 Protein of unknown function DUF26
Solyc01g091050.2	19.0531	0.91174	-4.38526	0.18995	0.395674	no	Pectinesterase (AHRD V1 ***- B9RD90_RICCO); contains Interpro domain(s) IPR000070 Pectinesterase, catalytic
Solyc01g091070.2	10.6022	19.6113	0.887326	0.4762	0.668484	no	Methionine aminopeptidase (AHRD V1 ***- B9RD92_RICCO); contains Interpro domain(s) IPR002467 Peptidase M24A, methionine aminopeptidase, subfamily 1
Solyc01g091080.2	3.34843	2.93974	-0.187795	0.9289	0.957872	no	Tubulin-specific chaperone D (AHRD V1 **** C0H9S8_SALSA); contains Interpro domain(s) IPR016024 Armadillo-type fold
Solyc01g091090.2	4.07191	3.28871	-0.308186	0.87735	0.931531	no	Beta-tubulin cofactor-like protein (AHRD V1 ***- Q9LZY9_ARATH); contains Interpro domain(s) IPR016024 Armadillo-type fold
Solyc01g091120.2	62.4324	72.6261	0.218193	0.7995	0.888691	no	Os03g0825600 protein (Fragment) (AHRD V1 ***- Q0DM67_ORYSJ); contains Interpro domain(s) IPR006943 Protein of unknown function DUF641, plant
Solyc01g091130.2	13.0658	19.1199	0.549276	0.57015	0.740532	no	Nitroreductase (AHRD V1 ***- Q2WAQ2_MAGSA); contains Interpro domain(s) IPR000415 Nitroreductase-like
Solyc01g091160.2	4.52664	37.0852	3.03433	0.0002	0.00352534	yes	Agmatinase (AHRD V1 ***- Q1IPT1_ACIBL); contains Interpro domain(s) IPR006035 Ureohydrolase
Solyc01g091170.2	7.29816	3.26231	-1.16164	0.10015	0.270209	no	Agmatinase (AHRD V1 ***- Q1IPT1_ACIBL); contains Interpro domain(s) IPR016160 Aldehyde dehydrogenase, conserved site IPR006035 Ureohydrolase
Solyc01g091190.2	41.6756	27.825	-0.582824	0.24295	0.453712	no	3-phosphoshikimate 1-carboxyvinyltransferase (AHRD V1 ***- Q30CZ8_FAGSY); contains Interpro domain(s) IPR001986 3-phosphoshikimate 1-carboxyvinyltransferase, core
Solyc01g091200.2	25.4028	8.90912	-1.51163	0.00415	0.0329034	yes	NAD dependent epimerase/dehydratase family protein expressed (AHRD V1 ***- Q2MJA7_ORYSJ); contains Interpro domain(s) IPR016040 NAD(P)-binding domain
Solyc01g091210.2	18.7292	16.0603	-0.221794	0.67885	0.815477	no	tRNA 2&apos-phosphotransferase (AHRD V1 ***- B6K5D9_SCHJY); contains Interpro domain(s) IPR002745 Phosphotransferase KptA/Tpt1
Solyc01g091220.2	63.8124	73.8352	0.210472	0.673	0.811684	no	40S ribosomal protein S13 (AHRD V1 ***- D7LRU2_ARALY); contains Interpro domain(s) IPR000589 Ribosomal protein S15
Solyc01g091230.2	19.5999	1.39359	-3.81397	5e-05	0.00112329	yes	Receptor like kinase, RLK
Solyc01g091240.2	10.0005	2.57526	-1.95727	0.00555	0.0408513	yes	Pentatricopeptide repeat-containing protein (AHRD V1 ***- D7KHY5_ARALY); contains Interpro domain(s) IPR002885 Pentatricopeptide repeat
Solyc01g091260.2	35.632	67.0921	0.912967	0.0748	0.226859	no	AT2G45380 protein (Fragment) (AHRD V1 *-*- B9DGW8_ARATH)
Solyc01g091270.2	5.29215	87.5316	4.04788	5e-05	0.00112329	yes	AT2G45380 protein (Fragment) (AHRD V1 ***- B9DGW8_ARATH)
Solyc01g091280.2	17.5554	24.3181	0.470118	0.3703	0.577743	no	Palmitoyltransferase PFA4 (AHRD V1 **** A8N304_COPC7); contains Interpro domain(s) IPR001594 Zinc finger, DHHC-type
Solyc01g091310.2	11.4177	20.388	0.836449	0.1098	0.284856	no	WD-40 repeat protein (AHRD V1 **-- B2IZJ6_NOSP7); contains Interpro domain(s) IPR017986 WD40 repeat, region
Solyc01g091320.2	66.8784	51.2655	-0.383551	0.4966	0.684841	no	Sterol 4-alpha-methyl-oxidase 2 (AHRD V1 **** D7KH21_ARALY); contains Interpro domain(s) IPR006694 Fatty acid hydroxylase
Solyc01g091330.2	3.48481	1.98901	-0.809027	0.30015	0.512241	no	Maleylacetoacetate isomerase/glutathione S-transferase (AHRD V1 ***- C9Q4X6_9VIBR); contains Interpro domain(s) IPR005955 Maleylacetoacetate isomerase
Solyc01g091340.2	1.03538	2.0108	0.957611	0.27265	0.482379	no	Peptidyl-prolyl cis-trans isomerase (AHRD V1 *-*- Q7VAT7_PROMA); contains Interpro domain(s) IPR001179 Peptidyl-prolyl cis-trans isomerase, FKBP-type
Solyc01g091350.2	1.86597	4.99611	1.42088	0.0617	0.200764	no	ATP-dependent DNA helicase 2 subunit KU80 (AHRD V1 **-* KU80_ARATH); contains Interpro domain(s) IPR016194 Spen Paralogue and Orthologue C-terminal-like
Solyc01g091360.2	11.0197	4.98094	-1.1456	0.10365	0.275351	no	Homology to unknown gene (AHRD V1 ***- Q00VP3_OSTTA); contains Interpro domain(s) IPR010865 Protein of unknown function DUF1499
Solyc01g091370.2	1.5335	0.460427	-1.73579	0.07535	0.227573	no	AT-hook motif nuclear localized protein 1 (AHRD V1 ***- Q8VYJ2_ARATH); contains Interpro domain(s) IPR005175 Protein of unknown function DUF296
Solyc01g091380.2	1.55734	2.25144	0.531764	0.47355	0.666004	no	Microtubule-associated protein MAP65-1a (AHRD V1 **** Q9FEV9_TOBAC); contains Interpro domain(s) IPR007145 MAP65/ASE1
Solyc01g091390.2	10.2376	8.03317	-0.349841	0.51555	0.700768	no	Unknown Protein (AHRD V1)
Solyc01g091420.1	2.95612	1.07585	-1.45823	0.14605	0.341328	no	LOB domain protein 30 (AHRD V1 ***- D7M5R6_ARALY); contains Interpro domain(s) IPR004883 Lateral organ boundaries, LOB
Solyc01g091430.1	0	1.09266	#	0.0387	0.15032	no	ATP-dependent DNA helicase 2 subunit KU80 (AHRD V1 **-- KU80_ARATH); contains Interpro domain(s) IPR014893 Ku, C-terminal
Solyc01g091450.2	6.78178	5.68133	-0.255434	0.6681	0.808219	no	Pentatricopeptide repeat-containing protein (AHRD V1 ***- D7KP55_ARALY); contains Interpro domain(s) IPR002885 Pentatricopeptide repeat
Solyc01g091460.2	27.5421	19.6617	-0.48625	0.3478	0.558097	no	ARF guanine-nucleotide exchange factor 2 (AHRD V1 *--* GEA2_YEAST); contains Interpro domain(s) IPR000904 SEC7-like
Solyc01g091480.2	1.68093	1.23475	-0.445035	0.52805	0.71018	no	Kinesin (AHRD V1 *-*- D2VUW4_NAEGR); contains Interpro domain(s) IPR001752 Kinesin, motor region
Solyc01g091500.2	3.41384	3.66411	0.10207	0.86195	0.922498	no	Forkhead-associated domain-containing protein (AHRD V1 ***- D7LCJ5_ARALY); contains Interpro domain(s) IPR000253 Forkhead-associated
Solyc01g091510.2	4.8913	8.53727	0.803556	0.1794	0.385464	no	Ankyrin repeat and zinc finger domain containing protein 1 (AHRD V1 ***- B2WH31_PYRTR); contains Interpro domain(s) IPR002110 Ankyrin
Solyc01g091520.2	149.315	60.4157	-1.30537	0.0185	0.0935082	no	Enoyl-CoA hydratase/isomerase family protein (AHRD V1 **** D7KSC7_ARALY); contains Interpro domain(s) IPR001753 Crotonase, core
Solyc01g091530.2	443.617	19.8562	-4.48166	5e-05	0.00112329	yes	Fasciclin-like arabinogalactan protein 13 (AHRD V1 ***- A9XTL8_GOSHI); contains Interpro domain(s) IPR000782 FAS1 domain
Solyc01g091540.1	1.04303	0.683914	-0.608888	0.58825	0.75336	no	Growth-regulating factor 12 (AHRD V1 *--- Q6AWX7_ORYSJ); contains Interpro domain(s) IPR014977 WRC
Solyc01g091550.2	23.5835	17.2213	-0.453587	0.41555	0.618231	no	Thioesterase family protein (AHRD V1 **** B6UFY3_MAIZE); contains Interpro domain(s) IPR006683 Thioesterase superfamily
Solyc01g091570.2	11.224	8.42098	-0.414522	0.5096	0.696344	no	Thioesterase family protein (AHRD V1 **** D7LS72_ARALY); contains Interpro domain(s) IPR006683 Thioesterase superfamily
Solyc01g091580.2	41.9438	31.2549	-0.424376	0.4002	0.604418	no	Signal recognition particle-docking protein FtsY (AHRD V1 ***- A7H885_ANADF); contains Interpro domain(s) IPR004390 Cell division transporter substrate-binding protein FtsY
Solyc01g091590.2	0.810533	41.881	5.69128	0.00105	0.0122908	yes	SRC2 protein (AHRD V1 ***- A7XAJ8_9CONI); contains Interpro domain(s) IPR000008 C2 calcium-dependent membrane targeting
Solyc01g091600.2	38.226	23.0675	-0.728691	0.14655	0.341869	no	RING finger family protein (AHRD V1 *-*- D6RU92_SILLA); contains Interpro domain(s) IPR018957 Zinc finger, C3HC4 RING-type
Solyc01g091620.2	28.1791	23.0653	-0.288903	0.55705	0.73194	no	Glycogen synthase kinase (AHRD V1 **** C7AE95_SOYBN); contains Interpro domain(s) IPR002290 Serine/threonine protein kinase
Solyc01g091630.2	30.4011	38.9853	0.358807	0.48745	0.678588	no	Homeobox-leucine zipper protein ATHB-9 (AHRD V1 *-*- ATBH9_ARATH); contains Interpro domain(s) IPR002913 Lipid-binding START
Solyc01g091640.2	70.6836	21.0539	-1.74728	0.00195	0.019135	yes	Dehydration responsive protein (AHRD V1 ***- C0JJG7_SOYBN); contains Interpro domain(s) IPR004159 Protein of unknown function DUF248, methyltransferase putative
Solyc01g091650.2	31.0669	38.6355	0.314551	0.51765	0.70204	no	COP9 signalosome complex subunit 1 (AHRD V1 ***- B6THB6_MAIZE); contains Interpro domain(s) IPR019585 26S proteasome, regulatory subunit Rpn7
Solyc01g091660.2	4.31962	0.199177	-4.43878	0.0412	0.156922	no	Alcohol dehydrogenase (Fragment) (AHRD V1 ***- Q6R4X9_ZEAMM); contains Interpro domain(s) IPR002347 Glucose/ribitol dehydrogenase
Solyc01g091670.2	2.47672	0.514268	-2.26784	0.03525	0.142076	no	Progesterone 5-beta-reductase (AHRD V1 ***- D6N9X0_NEROL); contains Interpro domain(s) IPR016040 NAD(P)-binding domain
Solyc01g091690.2	7.43384	9.7917	0.397451	0.45655	0.652756	no	Dehydration-responsive family protein (AHRD V1 **-- D7M5L0_ARALY); contains Interpro domain(s) IPR004159 Protein of unknown function DUF248, methyltransferase putative
Solyc01g091700.2	1.09011	0.407914	-1.41814	0.21685	0.427483	no	F-box protein PP2-B1 (AHRD V1 ***- PP2B1_ARATH); contains Interpro domain(s) IPR001810 Cyclin-like F-box
Solyc01g091710.2	17.7148	6.93687	-1.3526	0.0166	0.086566	no	F-box family protein (AHRD V1 ***- B9IC68_POPTR)
Solyc01g091720.2	1.50191	2.80879	0.90315	0.60135	0.762171	no	F-box family protein (AHRD V1 ***- B9IC68_POPTR)
Solyc01g091730.2	323.818	334.338	0.0461233	0.93265	0.959823	no	Peroxisomal membrane protein 11-5 (AHRD V1 ***- PX115_ORYSJ); contains Interpro domain(s) IPR008733 Peroxisomal biogenesis factor 11
Solyc01g091740.2	28.1059	9.69747	-1.53519	0.0052	0.0391027	yes	Armadillo/beta-catenin repeat family protein (AHRD V1 **-- D7LD78_ARALY); contains Interpro domain(s) IPR011989 Armadillo-like helical
Solyc01g091750.2	24.2877	28.0649	0.208543	0.66285	0.80454	no	Arginine/serine-rich splicing factor (AHRD V1 ***- D8L816_9POAL); contains Interpro domain(s) IPR012677 Nucleotide-binding, alpha-beta plait
Solyc01g091770.2	11.4803	11.5984	0.0147624	0.9783	0.987028	no	Ring H2 finger protein (AHRD V1 *-*- D9ZHD8_HYPPE); contains Interpro domain(s) IPR018957 Zinc finger, C3HC4 RING-type
Solyc01g091780.2	37.0648	12.3795	-1.58209	0.00565	0.0413518	yes	Fructosamine kinase family protein (AHRD V1 ***- D7LS54_ARALY); contains Interpro domain(s) IPR016477 Fructosamine/Ketosamine-3-kinase
Solyc01g091790.2	5.08205	1.67438	-1.60178	0.12075	0.304061	no	Unknown Protein (AHRD V1)
Solyc01g091800.2	34.6554	28.4141	-0.286474	0.5699	0.74026	no	Ribosomal RNA small subunit methyltransferase A (AHRD V1 ***- D6YS21_WADCW); contains Interpro domain(s) IPR011530 rRNA adenine dimethylase
Solyc01g091820.2	2.18468	3.56996	0.708485	0.32675	0.538136	no	Flap structure-specific endonuclease (AHRD V1 *-** D7DTU0_METV3); contains Interpro domain(s) IPR006084 DNA repair protein (XPGC)/yeast Rad
Solyc01g091830.2	0.70557	1.33648	0.921572	0.40655	0.609151	no	Unknown Protein (AHRD V1)
Solyc01g091840.2	1.05723	1.31255	0.312082	0.70705	0.831999	no	3&apos-phosphoadenosine 5&apos-phosphosulfate transporter 1 (AHRD V1 **** B2BMP5_CANFA); contains Interpro domain(s) IPR013657 UAA transporter
Solyc01g091850.2	1.01394	7.22874	2.83377	0.01265	0.0720325	no	Integral membrane protein (AHRD V1 ***- Q22DU5_TETTH); contains Interpro domain(s) IPR008217 Protein of unknown function DUF125, transmembrane
Solyc01g091860.2	4.58031	4.867	0.0875872	0.8933	0.940077	no	SET domain-containing protein (AHRD V1 ***- D7KP61_ARALY); contains Interpro domain(s) IPR001214 SET
Solyc01g091870.2	0.760998	2.17154	1.51275	0.0639	0.205045	no	Major facilitator superfamily domain-containing protein 8 (AHRD V1 *--- MFSD8_XENLA); contains Interpro domain(s) IPR004331 SPX, N-terminal
Solyc01g091880.2	20.5491	25.3058	0.30039	0.5412	0.720259	no	ATPase (AHRD V1 ***- D3E0U6_METRM); contains Interpro domain(s) IPR003348 ATPase, anion-transporting
Solyc01g091890.2	38.356	41.1326	0.100833	0.84825	0.914761	no	Ubiquitin-related modifier 1 homolog (AHRD V1 ***- C1BWZ5_ESOLU); contains Interpro domain(s) IPR015221 Ubiquitin related modifier 1
Solyc01g091900.2	9.92667	12.475	0.32966	0.5343	0.714864	no	Peroxisomal membrane protein PEX16 (AHRD V1 ***- B0XLA6_CULQU); contains Interpro domain(s) IPR013919 Peroxisome membrane protein, Pex16
Solyc01g091910.2	3.41526	4.4673	0.387407	0.5042	0.691437	no	Phospholipase D (AHRD V1 **** Q9XGT0_GOSHI); contains Interpro domain(s) IPR011402 Phospholipase D, plant
Solyc01g091920.2	7.6017	2.23738	-1.76451	0.0121	0.0698909	no	Subtilisin-like protease (AHRD V1 **-- A9XG40_TOBAC); contains Interpro domain(s) IPR015500 Peptidase S8, subtilisin-related
Solyc01g091930.2	0.827803	0.855265	0.0470835	0.9524	0.971579	no	Subtilisin-like serine protease (AHRD V1 **-- Q8L7D2_ARATH); contains Interpro domain(s) IPR015500 Peptidase S8, subtilisin-related
Solyc01g091940.2	4.97692	4.49671	-0.146383	0.81795	0.898101	no	CRS2-associated factor 1, chloroplastic (AHRD V1 ***- CAF1P_ARATH); contains Interpro domain(s) IPR001890 RNA-binding, CRM domain
Solyc01g091950.2	13.3295	21.7535	0.706622	0.1773	0.382954	no	1-acylglycerophosphocholine O-acyltransferase 1 (AHRD V1 **** PCAT1_DROME); contains Interpro domain(s) IPR002123 Phospholipid/glycerol acyltransferase
Solyc01g092950.2	10.4846	18.7813	0.84102	0.2238	0.433854	no	MADS-box transcription factor 2 (AHRD V1 **** D1MFS7_HEVBR); contains Interpro domain(s) IPR002487 Transcription factor, K-box
Solyc01g093970.2	23.7583	5.70999	-2.05687	0.00045	0.00646406	yes	Glycosyltransferase (AHRD V1 **-- B9IC41_POPTR); contains Interpro domain(s) IPR002495 Glycosyl transferase, family 8
Solyc01g093990.2	23.0181	3.98819	-2.52896	0.0003	0.00478861	yes	Glyoxylate reductase/hydroxypyruvate reductase (AHRD V1 ***- GRHPR_HUMAN); contains Interpro domain(s) IPR006140 D-isomer specific 2-hydroxyacid dehydrogenase, NAD-binding
Solyc01g094000.2	33.2328	22.7297	-0.548031	0.26325	0.471794	no	Poly(A) RNA polymerase (AHRD V1 *--- B6K2B5_SCHJY); contains Interpro domain(s) IPR002058 PAP/25A-associated
Solyc01g094010.2	65.2357	11.3015	-2.52914	5e-05	0.00112329	yes	CXE carboxylesterase (AHRD V1 **-- Q0ZPW6_9ROSA); contains Interpro domain(s) IPR013094 Alpha/beta hydrolase fold-3
Solyc01g094020.2	22.817	1.56326	-3.86748	5e-05	0.00112329	yes	Receptor kinase-like protein (AHRD V1 *-*- Q9STJ8_ARATH); contains Interpro domain(s) IPR002290 Serine/threonine protein kinase
Solyc01g094030.2	33.9277	26.2075	-0.372483	0.46115	0.65653	no	Syt1 synaptotagmin Ca2+-dependent lipid-binding protein putati (IC) (AHRD V1 *--* Q01EW7_OSTTA); contains Interpro domain(s) IPR018029 C2 membrane targeting protein
Solyc01g094040.2	12.8142	41.2953	1.68823	0.00285	0.0250205	yes	Plastocyanin-like domain containing protein expressed (AHRD V1 **-- Q2QRP3_ORYSJ); contains Interpro domain(s) IPR003245 Plastocyanin-like
Solyc01g094050.1	6.35171	4.03698	-0.653869	0.2055	0.414276	no	Os04g0555600 protein (Fragment) (AHRD V1 ***- Q0JB55_ORYSJ)
Solyc01g094060.2	9.16465	4.89497	-0.904779	0.06645	0.210759	no	Beige/BEACH domain containing protein (AHRD V1 *--- A8PYX1_BRUMA); contains Interpro domain(s) IPR000409 Beige/BEACH
Solyc01g094080.2	10.3934	22.6906	1.12643	0.0297	0.127281	no	Cytochrome P450
Solyc01g094090.2	1.66905	0.841102	-0.988676	0.3115	0.524142	no	Enoyl-CoA-hydratase (AHRD V1 ***- Q9SE41_AVIMR); contains Interpro domain(s) IPR001753 Crotonase, core
Solyc01g094140.2	0.476669	6.22691	3.70746	0.00325	0.0276074	yes	Cytochrome P450
Solyc01g094150.2	7.16514	8.03447	0.165207	0.76395	0.867029	no	26S protease regulatory subunit 6A (AHRD V1 *--- PRS6A_RAT); contains Interpro domain(s) IPR003959 ATPase, AAA-type, core
Solyc01g094170.2	6.41195	1.51697	-2.07957	0.00265	0.0239148	yes	Digalactosyldiacylglycerol synthase 2, chloroplastic (AHRD V1 ***- DGDG2_LOTJA); contains Interpro domain(s) IPR001296 Glycosyl transferase, group 1
Solyc01g094190.2	15.6351	6.64172	-1.23516	0.03755	0.147886	no	dTDP-4-dehydrorhamnose reductase (AHRD V1 ***- D7VML6_9SPHI); contains Interpro domain(s) IPR016040 NAD(P)-binding domain
Solyc01g094200.2	84.2515	54.7728	-0.621244	0.21005	0.418965	no	NAD-dependent malic enzyme 2 (AHRD V1 ***- C2WKU6_BACCE); contains Interpro domain(s) IPR012302 Malic enzyme, NAD-binding
Solyc01g094210.2	1.49953	1.83736	0.293124	0.7713	0.872028	no	Carbonyl reductase 3 (AHRD V1 **** B6TRS7_MAIZE); contains Interpro domain(s) IPR002347 Glucose/ribitol dehydrogenase
Solyc01g094220.2	5.45078	13.7632	1.33628	0.04575	0.167014	no	Carbonyl reductase 3 (AHRD V1 **** B6TRS7_MAIZE); contains Interpro domain(s) IPR002347 Glucose/ribitol dehydrogenase
Solyc01g094240.2	0.300354	0.98263	1.70999	0.1729	0.376916	no	Short-chain dehydrogenase/reductase (AHRD V1 ***- B0KZQ5_CAPAN); contains Interpro domain(s) IPR002347 Glucose/ribitol dehydrogenase
Solyc01g094250.2	0.842707	11.7217	3.79801	0.0005	0.00695577	yes	Short-chain dehydrogenase/reductase (AHRD V1 ***- B0KZQ5_CAPAN); contains Interpro domain(s) IPR002347 Glucose/ribitol dehydrogenase
Solyc01g094280.2	24.8287	33.8532	0.447283	0.40535	0.608285	no	FolD bifunctional protein (AHRD V1 ***- B6TJF9_MAIZE); contains Interpro domain(s) IPR000672 Tetrahydrofolate dehydrogenase/cyclohydrolase
Solyc01g094290.2	24.9237	24.3021	-0.0364419	0.9413	0.965155	no	Glutathione-regulated potassium-efflux system protein (AHRD V1 *-*- B3CM92_WOLPP); contains Interpro domain(s) IPR004771 K+/H+ exchanger
Solyc01g094340.2	3.75935	13.3793	1.83145	0.0024	0.0223272	yes	Acetyl-coenzyme A carboxylase carboxyl transferase subunit alpha (AHRD V1 *-*- A0YRC5_LYNSP); contains Interpro domain(s) IPR001095 Acetyl-CoA carboxylase, alpha subunit
Solyc01g094350.2	29.3253	31.1084	0.085159	0.86885	0.926423	no	ATP-dependent RNA Helicase (AHRD V1 ***- Q7PDT0_PLAYO); contains Interpro domain(s) IPR011545 DNA/RNA helicase, DEAD/DEAH box type, N-terminal
Solyc01g094360.2	1.49212	0.025575	-5.86649	0.22065	0.43113	no	MYB transcription factor (AHRD V1 *-** Q6R098_ARATH); contains Interpro domain(s) IPR015495 Myb transcription factor
Solyc01g094370.2	71.8161	106.55	0.569146	0.2697	0.479222	no	Remorin 2 (AHRD V1 ***- Q9XEX9_SOLLC); contains Interpro domain(s) IPR005516 Remorin, C-terminal region
Solyc01g094410.2	51.2586	67.9604	0.406902	0.4778	0.670314	no	Phosphoribosylanthranilate transferase (Fragment) (AHRD V1 *--- Q43085_PEA); contains Interpro domain(s) IPR013583 Phosphoribosyltransferase C-terminal, plant
Solyc01g094420.2	31.2087	22.3187	-0.483698	0.3186	0.530365	no	Ulp1 protease family protein (AHRD V1 *-*- Q2A9J8_BRAOL); contains Interpro domain(s) IPR015410 Region of unknown function DUF1985
Solyc01g094460.2	26.3904	5.31463	-2.31197	0.0003	0.00478861	yes	AT-hook motif nuclear localized protein 1 (AHRD V1 ***- O04696_PEA); contains Interpro domain(s) IPR005175 Protein of unknown function DUF296
Solyc01g094470.2	54.3311	61.2865	0.173791	0.74255	0.854753	no	Unknown Protein (AHRD V1)
Solyc01g094480.2	62.4303	65.0928	0.0602521	0.90835	0.94661	no	Pre-mRNA-splicing factor prp46 (AHRD V1 **-- B6K7I2_SCHJY); contains Interpro domain(s) IPR020472 G-protein beta WD-40 repeat, region
Solyc01g094490.2	0.799505	2.76634	1.7908	0.14095	0.333693	no	NAC transcription factor (AHRD V1 *-*- B3VK71_TOBAC); contains Interpro domain(s) IPR003441 No apical meristem (NAM) protein
Solyc01g094500.2	5.70927	4.44481	-0.361187	0.5463	0.724063	no	Riboflavin biosynthesis protein ribD (AHRD V1 ***- B6TRH4_MAIZE); contains Interpro domain(s) IPR004794 Riboflavin biosynthesis protein RibD
Solyc01g094520.2	9.19226	6.30876	-0.543063	0.3832	0.589802	no	Kelch-like protein 14 (AHRD V1 ***- B6T7I5_MAIZE); contains Interpro domain(s) IPR015915 Kelch-type beta propeller
Solyc01g094530.2	8.09447	9.44287	0.222288	0.7015	0.828217	no	Acyl-CoA thioesterase (AHRD V1 ***- Q8GYW7_ARATH); contains Interpro domain(s) IPR003703 Acyl-CoA thioesterase
Solyc01g094540.2	25.9349	22.9611	-0.175706	0.75345	0.861106	no	Small nuclear ribonucleoprotein-associated protein B (AHRD V1 *-*- B6T3Z9_MAIZE); contains Interpro domain(s) IPR017131 Small ribonucleoprotein associated, SmB/SmN
Solyc01g094550.2	13.2069	22.645	0.777898	0.1174	0.298409	no	Acyl-CoA thioesterase family protein (AHRD V1 ***- D7KP80_ARALY); contains Interpro domain(s) IPR003703 Acyl-CoA thioesterase
Solyc01g094560.2	17.9687	31.5194	0.810753	0.19325	0.399375	no	60S ribosomal protein L36 (AHRD V1 ***- B9I1L9_POPTR); contains Interpro domain(s) IPR000509 Ribosomal protein L36e
Solyc01g094570.2	3.10061	9.60935	1.63189	0.0179	0.0915761	no	Calmodulin-binding heat-shock-like protein (AHRD V1 **-* Q9SMU2_ARATH); contains Interpro domain(s) IPR002921 Lipase, class 3
Solyc01g094580.2	6.62351	5.01888	-0.40023	0.44425	0.643204	no	Beta-amylase 9 (AHRD V1 **** D7M5N4_ARALY); contains Interpro domain(s) IPR013781 Glycoside hydrolase, subgroup, catalytic core
Solyc01g094590.2	0.473958	0.793811	0.744035	0.5029	0.690319	no	Gibberellin 20-oxidase-like protein (AHRD V1 **-* Q9FGV8_ARATH); contains Interpro domain(s) IPR005123 Oxoglutarate and iron-dependent oxygenase
Solyc01g094610.2	0.760727	0.045113	-4.07576	0.1878	0.393189	no	Rop guanine nucleotide exchange factor 2 (AHRD V1 **-* ROGF2_ARATH); contains Interpro domain(s) IPR005512 Rop nucleotide exchanger, PRONE
Solyc01g094620.2	16.2236	15.3176	-0.0829091	0.8726	0.928839	no	Mediator of RNA polymerase II transcription subunit 12 (AHRD V1 *--- B2G3S6_ZYGRO); contains Interpro domain(s) IPR019035 Mediator complex, subunit Med12
Solyc01g094630.2	3.93142	12.0918	1.62091	0.0465	0.168595	no	Unknown Protein (AHRD V1)
Solyc01g094640.2	9.20638	15.3434	0.736909	0.15595	0.354316	no	( related) (AHRD V1 ***- Q2HTJ8_MEDTR)
Solyc01g094660.2	3.50147	12.0778	1.78633	0.00335	0.0281136	yes	Receptor-like protein kinase (AHRD V1 *-*- Q9FZP2_ARATH); contains Interpro domain(s) IPR002290 Serine/threonine protein kinase
Solyc01g094670.2	11.8972	7.04516	-0.755919	0.20155	0.409738	no	Aberrant root formation protein 4 (AHRD V1 ***- ALF4_ARATH)
Solyc01g094680.2	19.7559	24.4555	0.307875	0.53455	0.714987	no	Signal peptide peptidase (AHRD V1 **** Q9MA44_ARATH); contains Interpro domain(s) IPR007369 Peptidase A22B, signal peptide peptidase
Solyc01g094690.2	378.877	42.5594	-3.15418	5e-05	0.00112329	yes	Aquaporin (AHRD V1 ***- Q40266_MESCR); contains Interpro domain(s) IPR012269 Aquaporin
Solyc01g094700.2	267.204	23.1324	-3.52996	5e-05	0.00112329	yes	Glycerol-3-phosphate acyltransferase 4 (AHRD V1 **** D7KQ54_ARALY); contains Interpro domain(s) IPR002123 Phospholipid/glycerol acyltransferase
Solyc01g094720.2	134.538	39.9972	-1.75004	0.00385	0.0310975	yes	Vesicular glutamate transporter (AHRD V1 **-* B3A011_9PULM); contains Interpro domain(s) IPR016196 Major facilitator superfamily, general substrate transporter
Solyc01g094750.2	10.5647	0.401791	-4.71666	0.00065	0.00847531	yes	Cytochrome P450
Solyc01g094770.2	51.4851	62.0924	0.270262	0.606	0.765169	no	Unknown Protein (AHRD V1)
Solyc01g094780.2	1.38844	1.10439	-0.330211	0.7674	0.86914	no	Unknown Protein (AHRD V1)
Solyc01g094790.2	9.89408	14.1429	0.515439	0.4042	0.607517	no	Cysteine synthase (AHRD V1 ***- Q9FS29_SOLTU); contains Interpro domain(s) IPR005859 Cysteine synthase A
Solyc01g094800.2	12.442	23.4057	0.911637	0.07835	0.233053	no	Chromodomain-helicase-DNA-binding protein 1 (AHRD V1 *--* CHD1_DROME); contains Interpro domain(s) IPR000330 SNF2-related
Solyc01g094810.2	36.607	15.6646	-1.22461	0.02355	0.109797	no	Ubiquitin-conjugating enzyme (AHRD V1 **** D2VN46_NAEGR); contains Interpro domain(s) IPR015581 Ubiquitin-conjugating enzyme
Solyc01g094820.2	1.26437	2.68386	1.08589	0.1576	0.356408	no	ARID/BRIGHT DNA-binding domain-containing protein/ELM2 domain-containing protein/Myb-like DNA-binding domain-containing protein (AHRD V1 **-- Q1PEA0_ARATH); contains Interpro domain(s) IPR001606 AT-rich interaction region
Solyc01g094830.2	2.14988	2.17043	0.0137222	0.98425	0.989943	no	Receptor-like protein kinase (AHRD V1 **** Q39203_ARATH); contains Interpro domain(s) IPR002528 Multi antimicrobial extrusion protein MatE
Solyc01g094840.2	11.7237	6.16861	-0.926417	0.16415	0.366546	no	RING finger protein 13 (AHRD V1 *-*- RNF13_RAT); contains Interpro domain(s) IPR018957 Zinc finger, C3HC4 RING-type
Solyc01g094850.1	0.27952	1.11074	1.9905	0.0704	0.218835	no	Pentatricopeptide repeat-containing protein (AHRD V1 ***- D7LDV7_ARALY); contains Interpro domain(s) IPR002885 Pentatricopeptide repeat
Solyc01g094860.2	1.25184	1.94002	0.632025	0.3839	0.590126	no	Transmembrane protein 8B (AHRD V1 *-*- TMM8B_HUMAN)
Solyc01g094880.2	6.87546	4.68887	-0.552215	0.2784	0.489004	no	Protein RIC1 homolog (AHRD V1 **-- RIC1_MOUSE); contains Interpro domain(s) IPR009771 Protein of unknown function DUF1339
Solyc01g094890.2	40.9537	30.1647	-0.441134	0.3919	0.597195	no	Ferric reductase oxidase (AHRD V1 **-* D6RVS5_HORVU); contains Interpro domain(s) IPR013121 Ferric reductase, NAD binding
Solyc01g094910.2	22.477	23.362	0.0557147	0.91215	0.94795	no	Ferric reductase oxidase (AHRD V1 **-* D6RVS5_HORVU); contains Interpro domain(s) IPR013121 Ferric reductase, NAD binding
Solyc01g094920.2	97.6482	79.6472	-0.293969	0.57145	0.741528	no	Receptor-like kinase (AHRD V1 ***- C6ZRN8_SOYBN)
Solyc01g094930.2	71.2846	54.9072	-0.376596	0.47445	0.666907	no	CAAX prenyl protease 1 (AHRD V1 ***- B4FBL0_MAIZE); contains Interpro domain(s) IPR001915 Peptidase M48, Ste24p
Solyc01g094940.2	33.2755	17.9266	-0.89236	0.07465	0.226784	no	Receptor-like protein kinase (AHRD V1 ***- Q9LYS5_ARATH); contains Interpro domain(s) IPR002290 Serine/threonine protein kinase
Solyc01g094950.2	235.023	266.272	0.1801	0.74735	0.857658	no	Protein BPS1, chloroplastic (AHRD V1 **-- BPS1_ARATH)
Solyc01g094960.2	20.3934	15.5317	-0.392879	0.42555	0.627431	no	Mitogen-activated protein kinase 4 (AHRD V1 **** D7R517_SOLLC); contains Interpro domain(s) IPR008351 JNK MAP kinase
Solyc01g095000.2	59.7623	79.9142	0.419216	0.40825	0.610788	no	Homology to unknown gene (AHRD V1 *-*- Q019E6_OSTTA)
Solyc01g095010.2	5.62802	6.06851	0.108716	0.8638	0.923603	no	Diacylglycerol kinase catalytic region (AHRD V1 **** D0LGX1_HALO1); contains Interpro domain(s) IPR001206 Diacylglycerol kinase, catalytic region
Solyc01g095020.2	18.7573	20.2041	0.1072	0.82555	0.902174	no	cDNA clone J023132J12 full insert sequence (AHRD V1 ***- B7EL27_ORYSJ)
Solyc01g095030.2	35.3869	57.3441	0.696429	0.16865	0.371956	no	MYB transcription factor (Fragment) (AHRD V1 **-* A1DR87_CATRO); contains Interpro domain(s) IPR006447 Myb-like DNA-binding region, SHAQKYF class
Solyc01g095040.2	38.619	25.1267	-0.62009	0.2231	0.4331	no	Glyoxylate/hydroxypyruvate reductase B (AHRD V1 *--- GHRB_SERP5); contains Interpro domain(s) IPR006140 D-isomer specific 2-hydroxyacid dehydrogenase, NAD-binding
Solyc01g095050.2	222.612	484.923	1.12323	0.0268	0.118998	no	Negatively light-regulated protein (AHRD V1 ***- B4FAY8_MAIZE); contains Interpro domain(s) IPR012482 Lg106-like
Solyc01g095060.2	0.853018	3.46352	2.02159	0.2171	0.427743	no	Unknown Protein (AHRD V1)
Solyc01g095070.2	52.12	4.62922	-3.493	5e-05	0.00112329	yes	Heavy metal-associated domain containing protein expressed (AHRD V1 *-*- Q8S5W0_ORYSJ); contains Interpro domain(s) IPR006121 Heavy metal transport/detoxification protein
Solyc01g095100.2	2.18742	2.26679	0.0514208	0.9535	0.97231	no	WRKY transcription factor 23 (AHRD V1 ***- C9DI12_9ROSI); contains Interpro domain(s) IPR003657 DNA-binding WRKY
Solyc01g095110.2	1.88417	2.52821	0.424186	0.5209	0.704282	no	Pentatricopeptide repeat-containing protein (AHRD V1 ***- D7LSA9_ARALY); contains Interpro domain(s) IPR002885 Pentatricopeptide repeat
Solyc01g095120.2	20.5965	12.8707	-0.678309	0.20325	0.411667	no	Alpha/beta hydrolase fold (AHRD V1 **-- A4FFA2_SACEN); contains Interpro domain(s) IPR000073 Alpha/beta hydrolase fold-1
Solyc01g095140.2	3.08654	215.45	6.12522	5e-05	0.00112329	yes	Late embryogenesis abundant protein (Fragment) (AHRD V1 **-- B7TGG5_PINSY); contains Interpro domain(s) IPR013990 Water Stress and Hypersensitive response
Solyc01g095150.2	28.9574	604.831	4.38453	5e-05	0.00112329	yes	Late embryogenesis abundant protein (Fragment) (AHRD V1 **-- B7TGE2_PINSY); contains Interpro domain(s) IPR013990 Water Stress and Hypersensitive response
Solyc01g095160.2	1.18118	0.881214	-0.422661	0.6199	0.774286	no	Pentatricopeptide repeat-containing protein (AHRD V1 ***- D7MB20_ARALY); contains Interpro domain(s) IPR002885 Pentatricopeptide repeat
Solyc01g095170.2	1.66175	20.9981	3.65948	0.0017	0.0172625	yes	Harpin-induced protein (AHRD V1 ***- B6SP51_MAIZE); contains Interpro domain(s) IPR010847 Harpin-induced 1
Solyc01g095180.2	57.8536	28.7985	-1.00641	0.05205	0.181373	no	RING finger protein 38 (AHRD V1 *-*- RNF38_HUMAN); contains Interpro domain(s) IPR018957 Zinc finger, C3HC4 RING-type
Solyc01g095200.2	164.107	279.397	0.767676	0.14735	0.341995	no	Reticulon family protein (AHRD V1 ***- B2WS91_9BRAS); contains Interpro domain(s) IPR003388 Reticulon
Solyc01g095210.2	3.67569	4.70478	0.356113	0.5687	0.739575	no	Golgin candidate 4 (AHRD V1 **-- GOGC4_ARATH)
Solyc01g095220.2	17.2759	19.6632	0.186744	0.7938	0.885564	no	Unknown Protein (AHRD V1)
Solyc01g095230.2	2.20898	4.96288	1.1678	0.1278	0.313557	no	Programmed cell death 7 (AHRD V1 *-*- Q567N3_DANRE)
Solyc01g095240.2	0.626869	0.995162	0.666768	0.601	0.761941	no	Unknown Protein (AHRD V1)
Solyc01g095250.1	0.909978	0.452365	-1.00835	0.366	0.574326	no	Acidic chitinase (AHRD V1 ***- Q71HN4_FICAW); contains Interpro domain(s) IPR001223 Glycoside hydrolase, family 18, catalytic domain
Solyc01g095270.2	74.0278	34.6249	-1.09626	0.03435	0.139381	no	SOUL heme-binding protein-like (AHRD V1 *-*- D7G9H5_ECTSI); contains Interpro domain(s) IPR018790 Protein of unknown function DUF2358
Solyc01g095280.2	27.7753	15.5531	-0.836601	0.11165	0.288209	no	Protein ABIL1 (AHRD V1 **-- B6TCZ2_MAIZE)
Solyc01g095290.2	15.8547	4.94736	-1.68018	0.007	0.0476997	yes	1 3-alpha-D-xylosyltransferase (AHRD V1 **-* Q9ZSJ2_ARATH); contains Interpro domain(s) IPR003388 Reticulon
Solyc01g095300.2	9.98021	11.6718	0.225882	0.6599	0.802157	no	Glycosyl transferase group 1 (AHRD V1 *-** D2LJY9_RHOVA); contains Interpro domain(s) IPR001296 Glycosyl transferase, group 1
Solyc01g095310.1	0	0.919721	#	0.0004	0.00591496	yes	Acidic chitinase (AHRD V1 **-- Q71HN4_FICAW); contains Interpro domain(s) IPR001223 Glycoside hydrolase, family 18, catalytic domain
Solyc01g095320.2	5.0461	400.254	6.30961	5e-05	0.00112329	yes	BCL-2-associated athanogene 6 (AHRD V1 *-*- D7LDX9_ARALY); contains Interpro domain(s) IPR003103 Apoptosis regulator Bcl-2 protein, BAG
Solyc01g095330.2	4.23707	242.29	5.83752	0.3211	0.533054	no	Unknown Protein (AHRD V1)
Solyc01g095340.2	5.37962	330.89	5.9427	0.2966	0.508582	no	Unknown Protein (AHRD V1)
Solyc01g095360.2	4.25535	0.112128	-5.24606	0.0927	0.257129	no	C2 domain-containing protein (AHRD V1 *-*- D7M4Y1_ARALY); contains Interpro domain(s) IPR018029 C2 membrane targeting protein
Solyc01g095370.2	20.4067	6.01391	-1.76267	0.00425	0.0335346	yes	F-box family protein (AHRD V1 ***- B9I8S9_POPTR); contains Interpro domain(s) IPR001810 Cyclin-like F-box
Solyc01g095390.2	0.552029	2.99247	2.43852	0.07215	0.221759	no	SKIP interacting protein 7 (Fragment) (AHRD V1 *-*- B8Q893_ORYSI)
Solyc01g095400.2	45.9693	35.4248	-0.375909	0.4752	0.667443	no	Kelch-like protein 6 (AHRD V1 *-*- B5X1S7_SALSA); contains Interpro domain(s) IPR013089 Kelch related
Solyc01g095410.2	126.63	333.139	1.39551	0.01905	0.0955406	no	Eukaryotic translation initiation factor 1A (AHRD V1 **** Q7Y1V3_ORYSJ); contains Interpro domain(s) IPR001253 Translation initiation factor 1A (eIF-1A)
Solyc01g095420.2	10.491	18.2907	0.801956	0.18345	0.389969	no	Unknown Protein (AHRD V1)
Solyc01g095430.2	2217.63	368.108	-2.59082	5e-05	0.00112329	yes	Threonine endopeptidase (AHRD V1 **-- B6TCN7_MAIZE)
Solyc01g095450.2	0.852981	0.0856784	-3.31551	0.1294	0.315987	no	GDSL esterase/lipase At4g01130 (AHRD V1 ***- GDL61_ARATH); contains Interpro domain(s) IPR001087 Lipase, GDSL
Solyc01g095460.2	9.7051	75.6854	2.9632	5e-05	0.00112329	yes	G-box binding factor 3 (AHRD V1 **** D7LDY1_ARALY); contains Interpro domain(s) IPR012900 G-box binding, MFMR
Solyc01g095470.2	20.7689	112.181	2.43333	5e-05	0.00112329	yes	Aldose 1-epimerase family protein (AHRD V1 ***- D7LSC1_ARALY); contains Interpro domain(s) IPR008183 Aldose 1-epimerase
Solyc01g095480.2	16.9622	19.8624	0.227711	0.69325	0.823747	no	Ribonuclease PH (AHRD V1 ***- RNPH_STRGG); contains Interpro domain(s) IPR001247 Exoribonuclease, phosphorolytic domain 1
Solyc01g095490.2	19.4209	25.4382	0.389383	0.4723	0.664834	no	Ubiquitin-conjugating enzyme E2 8 (AHRD V1 **** UBC8_ARATH); contains Interpro domain(s) IPR000608 Ubiquitin-conjugating enzyme, E2
Solyc01g095510.2	9.91554	18.4432	0.895323	0.0835	0.242236	no	Mitochondrial carrier family (AHRD V1 ***- C1E2Y0_9CHLO); contains Interpro domain(s) IPR002113 Adenine nucleotide translocator 1
Solyc01g095520.2	13.5311	1.57495	-3.10291	0.0179	0.0915761	no	Arabinogalactan peptide 16 (AHRD V1 **-- AGP16_ARATH); contains Interpro domain(s) IPR009424 Protein of unknown function DUF1070
Solyc01g095530.2	2532.25	317.613	-2.99508	5e-05	0.00112329	yes	Unknown Protein (AHRD V1)
Solyc01g095540.2	6.9038	5.18175	-0.413951	0.51765	0.70204	no	UDP-galactose transporter 6 (AHRD V1 **** D7LWC1_ARALY); contains Interpro domain(s) IPR007271 Nucleotide-sugar transporter
Solyc01g095550.2	0.0300288	0.785128	4.70851	0.1843	0.389969	no	Receptor-interacting serine/threonine-protein kinase 1 (AHRD V1 *--* RIPK1_HUMAN); contains Interpro domain(s) IPR010632 Protein of unknown function DUF1221
Solyc01g095560.2	1.52985	0.404142	-1.92046	0.20585	0.414658	no	Unknown Protein (AHRD V1)
Solyc01g095570.2	41.879	20.6521	-1.01994	0.0379	0.148649	no	Mitochondrial carrier-like protein (AHRD V1 ***- Q2PYY0_SOLTU); contains Interpro domain(s) IPR002067 Mitochondrial carrier protein
Solyc01g095580.2	16.2685	5.74883	-1.50074	0.0054	0.0401724	yes	GH3 family protein (AHRD V1 ***- B9I8V1_POPTR); contains Interpro domain(s) IPR004993 GH3 auxin-responsive promoter
Solyc01g095590.2	20.9126	4.97719	-2.07097	0.00015	0.00282873	yes	Extra-large G-protein-like (AHRD V1 ***- Q6K2T0_ORYSJ)
Solyc01g095610.2	5.45958	1.12865	-2.27419	0.00635	0.0447544	yes	Leaf senescence protein-like (AHRD V1 ***- Q654T8_ORYSJ); contains Interpro domain(s) IPR004253 Protein of unknown function DUF231, plant
Solyc01g095620.2	226.245	76.3323	-1.56752	0.00815	0.0528289	no	UDP-glucosyltransferase (AHRD V1 **-* B8QI32_9MAGN); contains Interpro domain(s) IPR002213 UDP-glucuronosyl/UDP-glucosyltransferase
Solyc01g095630.2	1.65141	53.0405	5.00533	0.00025	0.00420581	yes	WRKY transcription factor (AHRD V1 ***- D3YEX5_SOLLC); contains Interpro domain(s) IPR003657 DNA-binding WRKY
Solyc01g095650.2	0.968633	0.263644	-1.87736	0.3009	0.513036	no	Histone H3 (AHRD V1 ***- B7XEI9_NICTO); contains Interpro domain(s) IPR000164 Histone H3
Solyc01g095670.2	46.3318	22.9324	-1.01462	0.0419	0.158296	no	Rhodanese-related sulfurtransferase (AHRD V1 *--- A0NUG1_9RHOB); contains Interpro domain(s) IPR001763 Rhodanese-like
Solyc01g095680.2	11.9586	32.9638	1.46284	0.0089	0.0563376	no	Unknown Protein (AHRD V1)
Solyc01g095690.2	0.74851	1.84359	1.30042	0.1648	0.367157	no	Pentatricopeptide repeat-containing protein (AHRD V1 ***- D7KIA6_ARALY); contains Interpro domain(s) IPR002885 Pentatricopeptide repeat
Solyc01g095700.2	145.602	39.7125	-1.87436	0.0001	0.0020252	yes	Abscisic acid receptor PYL8 (AHRD V1 **-* PYL8_ARATH); contains Interpro domain(s) IPR019587 Polyketide cyclase/dehydrase
Solyc01g095710.2	2.04742	5.51526	1.42962	0.01515	0.0812779	no	ATP-dependent RNA helicase (AHRD V1 *-** Q173G5_AEDAE); contains Interpro domain(s) IPR014001 DEAD-like helicase, N-terminal
Solyc01g095720.2	2.46527	5.49778	1.1571	0.088	0.250075	no	Lipase (AHRD V1 *-*- C1FIH0_9CHLO); contains Interpro domain(s) IPR002921 Lipase, class 3
Solyc01g095730.2	5.72339	9.65888	0.754986	0.13185	0.319982	no	Os12g0114200 protein (Fragment) (AHRD V1 *--- Q0IQL4_ORYSJ)
Solyc01g095740.2	27.6784	48.5936	0.812007	0.1085	0.282986	no	ATP-dependent RNA helicase DBP4 (AHRD V1 *-** C1GZM0_PARBA); contains Interpro domain(s) IPR011545 DNA/RNA helicase, DEAD/DEAH box type, N-terminal
Solyc01g095790.2	70.6754	96.0018	0.441852	0.35595	0.565474	no	Splicing factor 3a subunit 3 (AHRD V1 *-*- D8TLN4_VOLCA)
Solyc01g095800.2	10.66	18.6978	0.810659	0.1219	0.305172	no	F-box/LRR-repeat protein (AHRD V1 *-*- C0S347_PARBP); contains Interpro domain(s) IPR006553 Leucine-rich repeat, cysteine-containing subtype
Solyc01g095890.2	3.76752	7.52124	0.997356	0.0609	0.199489	no	Histone-lysine N-methyltransferase (AHRD V1 *-*- B3LSN4_YEAS1); contains Interpro domain(s) IPR001214 SET
Solyc01g095900.2	20.1276	49.8737	1.30911	0.0126	0.0718609	no	Protein TIF31 homolog (AHRD V1 *--- TIF31_ASPCL); contains Interpro domain(s) IPR011990 Tetratricopeptide-like helical
Solyc01g095930.2	0	4.57444	#	5e-05	0.00112329	yes	O-acyltransferase WSD1 (AHRD V1 **-- WSD1_ARATH); contains Interpro domain(s) IPR004255 Uncharacterised protein family UPF0089
Solyc01g095940.2	0	3.34731	#	0.0413	0.156947	no	O-acyltransferase WSD1 (AHRD V1 **-- WSD1_ARATH); contains Interpro domain(s) IPR009721 Protein of unknown function DUF1298
Solyc01g095970.2	9.09521	7.15898	-0.345353	0.51095	0.697251	no	Dynamin 2 (AHRD V1 ***- Q4V8Z7_DANRE); contains Interpro domain(s) IPR001401 Dynamin, GTPase region
Solyc01g095980.2	30.2206	11.4348	-1.40211	0.0131	0.0737589	no	Acid phosphatase/vanadium-dependent haloperoxidase related (AHRD V1 *--- A4XKK1_CALS8); contains Interpro domain(s) IPR003832 Acid phosphatase/vanadium-dependent haloperoxidase related
Solyc01g095990.2	80.3166	54.2926	-0.564942	0.27535	0.485541	no	Phosphatidylinositol kinase family-like protein (Fragment) (AHRD V1 *--- C3SA88_BRADI); contains Interpro domain(s) IPR000403 Phosphatidylinositol 3- and 4-kinase, catalytic
Solyc01g096000.2	48.8085	19.4333	-1.3286	0.0123	0.0705504	no	Harpin-induced protein (AHRD V1 ***- B6SQ86_MAIZE); contains Interpro domain(s) IPR010847 Harpin-induced 1
Solyc01g096010.2	1.64683	7.42786	2.17325	0.00135	0.0147521	yes	Unknown Protein (AHRD V1)
Solyc01g096020.2	15.9957	10.0979	-0.663628	0.25615	0.464968	no	E3 ubiquitin-protein ligase sina (AHRD V1 **-* B0WR23_CULQU); contains Interpro domain(s) IPR004162 Seven in absentia protein
Solyc01g096030.2	3.47586	5.66283	0.704154	0.2516	0.460685	no	ENTH/VHS domain-containing protein (AHRD V1 *--- D3BFQ6_POLPA); contains Interpro domain(s) IPR018610 Protein of unknown function DUF2043
Solyc01g096040.2	276.195	72.3838	-1.93195	0.00345	0.028713	yes	Aspartic proteinase nepenthesin I (AHRD V1 **-- A9ZMF9_NEPAL); contains Interpro domain(s) IPR001461 Peptidase A1
Solyc01g096050.2	7.46458	27.32	1.87182	0.00135	0.0147521	yes	Transcription factor (AHRD V1 *--* Q9M4A8_MAIZE); contains Interpro domain(s) IPR011598 Helix-loop-helix DNA-binding
Solyc01g096060.2	22.5207	14.0864	-0.676947	0.2066	0.41529	no	Nuclear envelope protein that mediates the nuclear export of importin alpha (Srp1p) (AHRD V1 **-* C4R5I2_PICPG); contains Interpro domain(s) IPR013713 Exportin, Cse1-like
Solyc01g096070.2	12.9245	9.5581	-0.435316	0.38745	0.592912	no	Auxin response factor 9 (AHRD V1 **** D7R605_SOLLC); contains Interpro domain(s) IPR010525 Auxin response factor
Solyc01g096080.2	16.073	10.073	-0.674143	0.27855	0.489133	no	Unknown Protein (AHRD V1)
Solyc01g096090.2	169.964	194.474	0.194353	0.6998	0.827182	no	Fiber protein Fb11 (AHRD V1 ***- Q8GT82_GOSBA)
Solyc01g096100.2	37.1498	30.9077	-0.265389	0.59335	0.756229	no	AT2G46550 protein (Fragment) (AHRD V1 ***- B9DHY8_ARATH)
Solyc01g096110.2	4.49445	6.41888	0.514177	0.30655	0.518563	no	WD repeat protein (AHRD V1 *--- A1CP90_ASPCL); contains Interpro domain(s) IPR017986 WD40 repeat, region
Solyc01g096120.2	1.57251	1.30281	-0.271437	0.74465	0.856189	no	Dof zinc finger protein 2 (AHRD V1 *-*- A5HWF1_HORVD); contains Interpro domain(s) IPR003851 Zinc finger, Dof-type
Solyc01g096130.2	71.7166	40.2842	-0.832093	0.0898	0.252728	no	ORM1-like protein 2 (AHRD V1 ***- B4FEN2_MAIZE); contains Interpro domain(s) IPR007203 ORMDL
Solyc01g096150.2	47.307	8.30659	-2.50973	0.00025	0.00420581	yes	NC domain-containing protein (AHRD V1 **-- A6MD14_9ORYZ); contains Interpro domain(s) IPR007053 NC
Solyc01g096160.2	6.60964	7.93594	0.26383	0.61015	0.767729	no	Predicted kinase (AHRD V1 *-*- Q2W8E8_MAGSA); contains Interpro domain(s) IPR012887 L-fucokinase
Solyc01g096180.2	3.36513	5.50471	0.710002	0.3165	0.528914	no	Arginine/serine-rich splicing factor 31 (AHRD V1 **-- D7LSQ1_ARALY); contains Interpro domain(s) IPR000504 RNA recognition motif, RNP-1
Solyc01g096190.2	23.4068	4.48951	-2.3823	5e-05	0.00112329	yes	Calcium-transporting ATPase (AHRD V1 ***- A8NHF4_COPC7); contains Interpro domain(s) IPR005782 ATPase, P-type, calcium-transporting
Solyc01g096200.2	3.66875	16.7385	2.18981	0.0001	0.0020252	yes	Pentatricopeptide repeat-containing protein (AHRD V1 *-*- D7M1E8_ARALY); contains Interpro domain(s) IPR011989 Armadillo-like helical
Solyc01g096210.2	3.47381	1.44023	-1.27022	0.0952	0.261258	no	Pentatricopeptide repeat-containing protein (AHRD V1 ***- D7M846_ARALY); contains Interpro domain(s) IPR002885 Pentatricopeptide repeat
Solyc01g096220.2	29.0008	2.57243	-3.49489	0.0003	0.00478861	yes	Ras-related protein Rab-25 (AHRD V1 ***- RAB25_BOVIN); contains Interpro domain(s) IPR015595 Rab11-related
Solyc01g096230.2	8.92065	5.65943	-0.656493	0.26305	0.471623	no	ATPase AAA family protein expressed (AHRD V1 **-- Q8GZX0_ORYSJ); contains Interpro domain(s) IPR003959 ATPase, AAA-type, core
Solyc01g096240.2	499.288	97.7194	-2.35316	5e-05	0.00112329	yes	Homology to unknown gene (AHRD V1 ***- Q01FV7_OSTTA)
Solyc01g096250.2	43.3681	7.19072	-2.59243	0.0001	0.0020252	yes	Unknown Protein (AHRD V1)
Solyc01g096260.2	16.7696	0.561782	-4.8997	0.0016	0.0165254	yes	Unknown Protein (AHRD V1)
Solyc01g096270.2	123.386	111.853	-0.141568	0.77695	0.875135	no	Unknown Protein (AHRD V1)
Solyc01g096280.1	3.05097	3.65817	0.261855	0.72385	0.84245	no	Cytochrome P450
Solyc01g096290.2	259.918	283.241	0.123972	0.799	0.888515	no	Ubiquitin (AHRD V1 ***- C0SFI2_PARBP); contains Interpro domain(s) IPR019956 Ubiquitin subgroup
Solyc01g096300.2	1.46012	3.60862	1.30536	0.0468	0.16914	no	Cysteine-type endopeptidase/ ubiquitin thiolesterase (AHRD V1 **-- B6TDL6_MAIZE)
Solyc01g096320.2	3.6031	539.301	7.22571	5e-05	0.00112329	yes	Homeobox leucine zipper protein (AHRD V1 ***- Q9XH73_PRUAR); contains Interpro domain(s) IPR001356 Homeobox
Solyc01g096340.2	73.1827	540.145	2.88377	5e-05	0.00112329	yes	Auxin-induced SAUR-like protein (AHRD V1 ***- Q8S351_CAPAN); contains Interpro domain(s) IPR003676 Auxin responsive SAUR protein
Solyc01g096350.2	13.3401	9.1711	-0.540602	0.31225	0.524756	no	Calcium dependent protein kinase-like protein (AHRD V1 **** Q9FIM9_ARATH); contains Interpro domain(s) IPR002290 Serine/threonine protein kinase
Solyc01g096360.2	69.6786	5.82424	-3.58057	5e-05	0.00112329	yes	Rho GTPase activating protein 2 (AHRD V1 ***- Q6UQ72_ORYSJ); contains Interpro domain(s) IPR000198 RhoGAP
Solyc01g096370.2	62.1504	12.4458	-2.32011	5e-05	0.00112329	yes	BHLH transcription factor (AHRD V1 *-** Q401N4_9LILI); contains Interpro domain(s) IPR011598 Helix-loop-helix DNA-binding
Solyc01g096390.2	7.47104	7.23218	-0.0468771	0.9278	0.957007	no	DNA-directed RNA polymerase (AHRD V1 ***- D7LEE8_ARALY); contains Interpro domain(s) IPR006592 RNA polymerase, N-terminal
Solyc01g096400.2	11.3636	5.55683	-1.03208	0.0811	0.238061	no	Unknown Protein (AHRD V1)
Solyc01g096410.2	1.08257	0.982904	-0.139333	0.8662	0.924856	no	Phosphatidylinositol-4-phosphate 5-kinase family protein (AHRD V1 ***- D7L735_ARALY); contains Interpro domain(s) IPR017163 Phosphatidylinositol-4-phosphate 5-kinase, plant
Solyc01g096420.2	10.3983	38.3947	1.88457	0.0028	0.0247377	yes	Predicted NADPH-dependent FMN reductase (AHRD V1 ***- Q0W0S0_UNCMA); contains Interpro domain(s) IPR005025 NADPH-dependent FMN reductase
Solyc01g096430.2	37.7555	22.5433	-0.743989	0.16525	0.367912	no	Predicted NADPH-dependent FMN reductase (AHRD V1 ***- Q0W0S0_UNCMA); contains Interpro domain(s) IPR005025 NADPH-dependent FMN reductase
Solyc01g096450.2	238.189	3.87597	-5.9414	5e-05	0.00112329	yes	Aspartic proteinase nepenthesin-1 (AHRD V1 **-- B6TDX6_MAIZE); contains Interpro domain(s) IPR001461 Peptidase A1
Solyc01g096460.2	15.635	7.43873	-1.07165	0.0745	0.22648	no	U-box domain-containing protein 4 (AHRD V1 **-- PUB4_ARATH); contains Interpro domain(s) IPR011989 Armadillo-like helical
Solyc01g096470.2	41.841	26.5455	-0.656452	0.1837	0.389969	no	Transcription factor (AHRD V1 *--* D7LUT4_ARALY)
Solyc01g096480.2	58.9421	75.2251	0.351916	0.4809	0.673096	no	Thioredoxin protein (AHRD V1 ***- Q6JE37_NICBE); contains Interpro domain(s) IPR013766 Thioredoxin domain
Solyc01g096490.2	17.6758	16.7293	-0.0793954	0.86645	0.924959	no	Kinase family protein (AHRD V1 *--- D7MA69_ARALY); contains Interpro domain(s) IPR002110 Ankyrin
Solyc01g096500.2	28.8101	22.2039	-0.375763	0.46565	0.659872	no	D-erythro-sphingosine kinase (AHRD V1 *-** D7MES6_ARALY); contains Interpro domain(s) IPR001206 Diacylglycerol kinase, catalytic region
Solyc01g096510.2	0.676504	40.9368	5.91916	0.01385	0.076622	no	Sigma factor binding protein 1 (AHRD V1 *-*- D1MWZ4_CITLA); contains Interpro domain(s) IPR008889 VQ
Solyc01g096520.2	44.2171	60.9922	0.46402	0.3581	0.567096	no	Peptidyl-prolyl cis-trans isomerase (AHRD V1 ***- B9GX77_POPTR); contains Interpro domain(s) IPR002130 Peptidyl-prolyl cis-trans isomerase, cyclophilin-type
Solyc01g096530.2	13.2127	27.3058	1.04728	0.04985	0.176392	no	Trafficking protein particle complex subunit 3 (AHRD V1 ***- B6U299_MAIZE); contains Interpro domain(s) IPR016721 TRAPP I complex, Bet3
Solyc01g096540.2	3.96894	5.48775	0.46746	0.40035	0.604418	no	AT5g06970/MOJ9_14 (AHRD V1 **-- Q8RX56_ARATH); contains Interpro domain(s) IPR008528 Protein of unknown function DUF810
Solyc01g096550.2	2.45958	8.93689	1.86136	0.00785	0.0516057	no	Protein arginine methyltransferase (AHRD V1 *-** C1E5H4_9CHLO); contains Interpro domain(s) IPR013216 Methyltransferase type 11
Solyc01g096570.2	198.949	142.094	-0.485556	0.38625	0.591977	no	Exonuclease family protein expressed (AHRD V1 **-- Q2R3D7_ORYSJ); contains Interpro domain(s) IPR006055 Exonuclease
Solyc01g096580.2	136.837	217.708	0.669931	0.1723	0.376125	no	30S ribosomal protein S10 (AHRD V1 ***- RS10_CAMFF); contains Interpro domain(s) IPR005729 Ribosomal protein S10, eukaryotic/archaeal
Solyc01g096590.2	204.148	232.607	0.18828	0.69855	0.826352	no	30S ribosomal protein S10 (AHRD V1 ***- RS10_CAMFF); contains Interpro domain(s) IPR005729 Ribosomal protein S10, eukaryotic/archaeal
Solyc01g096600.2	7.40474	15.8692	1.0997	0.0442	0.163201	no	THO complex subunit 1 (AHRD V1 **-- B0WA57_CULQU)
Solyc01g096610.2	11.9814	21.8458	0.86656	0.119	0.300953	no	UPF0468 protein C16orf80 homolog (AHRD V1 ***- C1BNI4_9MAXI); contains Interpro domain(s) IPR007714 Protein of unknown function DUF667
Solyc01g096620.2	3.23887	10.9788	1.76116	0.1241	0.308417	no	Unknown Protein (AHRD V1)
Solyc01g096630.2	7.77625	24.1002	1.6319	0.03975	0.153148	no	ACI112 (AHRD V1 ***- Q3SC80_SOLLC)
Solyc01g096640.2	2.7088	7.49585	1.46844	0.32965	0.540893	no	Unknown Protein (AHRD V1)
Solyc01g096650.2	1.01918	0	#	0.0035	0.0290089	yes	RING finger protein (AHRD V1 *-*- C5FG83_NANOT); contains Interpro domain(s) IPR001841 Zinc finger, RING-type
Solyc01g096660.2	407.723	251.218	-0.698651	0.1989	0.406407	no	Genomic DNA chromosome 5 P1 clone MOJ9 (AHRD V1 ***- Q9FL44_ARATH)
Solyc01g096670.2	43.1552	10.9899	-1.97335	0.00085	0.0104573	yes	Cytochrome P450
Solyc01g096680.2	0.72662	0.106466	-2.7708	0.06005	0.197995	no	Microtubule-associated protein MAP65-1a (AHRD V1 **** Q9FEV9_TOBAC); contains Interpro domain(s) IPR007145 MAP65/ASE1
Solyc01g096700.2	69.0767	178.533	1.36992	0.02495	0.113858	no	Chaperone protein dnaJ 1 (AHRD V1 *-*- DNAJ1_THET8); contains Interpro domain(s) IPR015609 Molecular chaperone, heat shock protein, Hsp40, DnaJ
Solyc01g096710.2	45.411	59.4327	0.388215	0.43585	0.636127	no	Nuclear transcription factor Y subunit C-1 (AHRD V1 *--- B6SWV5_MAIZE); contains Interpro domain(s) IPR003958 Transcription factor CBF/NF-Y/archaeal histone
Solyc01g096730.2	1.89068	5.30964	1.48971	0.03335	0.137107	no	Major facilitator superfamily transporter (AHRD V1 **-- A8NUY3_COPC7); contains Interpro domain(s) IPR016196 Major facilitator superfamily, general substrate transporter
Solyc01g096740.2	2.96053	3.00468	0.021356	0.97825	0.987028	no	Transporter major facilitator family (AHRD V1 **-- C4M254_ENTHI); contains Interpro domain(s) IPR016196 Major facilitator superfamily, general substrate transporter
Solyc01g096760.2	12.999	26.5617	1.03095	0.0685	0.21485	no	Pre-rRNA-processing protein TSR2 (AHRD V1 ***- B6SI82_MAIZE); contains Interpro domain(s) IPR019398 Pre-rRNA-processing protein TSR2, conserved region
Solyc01g096770.2	7.80085	1.63504	-2.2543	0.52645	0.708977	no	Unknown Protein (AHRD V1)
Solyc01g096780.2	75.9449	34.391	-1.14292	0.03455	0.139972	no	Sperm-associated SUN domain protein (AHRD V1 *--- A5HL83_DROME); contains Interpro domain(s) IPR012919 Sad1/UNC-like, C-terminal
Solyc01g096790.2	0.445256	3.7011	3.05525	0.1933	0.399387	no	B3 domain-containing protein REM20 (AHRD V1 ***- REM20_ARATH); contains Interpro domain(s) IPR003340 Transcriptional factor B3
Solyc01g096800.2	1.63618	11.9171	2.86464	0.0005	0.00695577	yes	SWI4 1 Peter Pan-like protein suppressor (AHRD V1 **-- D0MSA0_PHYIN); contains Interpro domain(s) IPR007109 Brix domain
Solyc01g096810.2	67.7625	106.748	0.655655	0.2314	0.440234	no	Ethylene insensitive 3 class transcription factor (AHRD V1 **** D5L146_MALDO); contains Interpro domain(s) IPR006957 Ethylene insensitive 3
Solyc01g096830.2	29.958	21.5713	-0.473828	0.34475	0.55534	no	Calcium-transporting ATPase 1 (AHRD V1 *-** ATC1_YEAST); contains Interpro domain(s) IPR006544 ATPase, P-type, unknown pump specificity (type V)
Solyc01g096840.2	1.3681	0.413641	-1.72572	0.09565	0.262095	no	Os02g0794300 protein (Fragment) (AHRD V1 *-*- Q0DWU9_ORYSJ); contains Interpro domain(s) IPR007573 Protein of unknown function DUF566
Solyc01g096850.2	2.47338	4.02868	0.703825	0.23095	0.439887	no	Protein FAR1-RELATED SEQUENCE 3 (AHRD V1 ***- FRS3_ARATH); contains Interpro domain(s) IPR018289 MULE transposase, conserved domain
Solyc01g096870.2	74.5939	68.4474	-0.124063	0.80465	0.891509	no	Prolyl-tRNA synthetase (AHRD V1 **** Q7XZD2_RAPSA); contains Interpro domain(s) IPR004499 Prolyl-tRNA synthetase, class IIa, prokaryotic-type
Solyc01g096880.2	75.7273	32.8514	-1.20486	0.0246	0.112745	no	Nitrate transporter (AHRD V1 **** Q9SZY4_ARATH); contains Interpro domain(s) IPR000109 TGF-beta receptor, type I/II extracellular region
Solyc01g096890.2	1.50921	2.4843	0.719046	0.3566	0.565811	no	Genomic DNA chromosome 5 P1 clone MXI22 (AHRD V1 *-*- Q9FK37_ARATH)
Solyc01g096900.2	5.82676	10.6667	0.872342	0.0898	0.252728	no	DNA gyrase subunit A family protein (AHRD V1 ***- D7L923_ARALY); contains Interpro domain(s) IPR005743 DNA gyrase, subunit A
Solyc01g096910.2	13.0182	14.171	0.122413	0.8136	0.895227	no	Vacuolar protein sorting 36 family protein (AHRD V1 ***- D7LY74_ARALY); contains Interpro domain(s) IPR007286 EAP30
Solyc01g096920.2	1.81286	11.1265	2.61766	0.0009	0.0109238	yes	Polyadenylation factor I complex subunit Yth1 (CPSF subunit) (ISS) (AHRD V1 *-*- Q01E48_OSTTA); contains Interpro domain(s) IPR019496 Nuclear fragile X mental retardation-interacting protein 1, conserved region
Solyc01g096930.2	1.94779	4.78667	1.29718	0.0463	0.168309	no	Phospholipid-transporting ATPase (AHRD V1 **** B6JZB6_SCHJY); contains Interpro domain(s) IPR006539 ATPase, P-type, phospholipid-translocating, flippase
Solyc01g096940.2	6.43078	1.37287	-2.2278	0.002	0.0195408	yes	Receptor like kinase, RLK
Solyc01g096950.2	9.06209	5.9212	-0.613955	0.2833	0.494354	no	Retinoblastoma-binding protein-like (AHRD V1 **-* Q9LJC6_ARATH); contains Interpro domain(s) IPR017986 WD40 repeat, region
Solyc01g096960.2	4.1761	1.57379	-1.40791	0.10385	0.275628	no	22.7 kDa class IV heat shock protein (AHRD V1 *--- HSP41_PEA); contains Interpro domain(s) IPR008978 HSP20-like chaperone
Solyc01g096970.2	2.59654	1.28123	-1.01907	0.68635	0.819966	no	Unknown Protein (AHRD V1); contains Interpro domain(s) IPR003123 Vacuolar sorting protein 9
Solyc01g096980.1	2.29806	2.5591	0.155224	0.86395	0.923709	no	Restricted tev movement 2 (AHRD V1 *--- D5K219_ARATH); contains Interpro domain(s) IPR008978 HSP20-like chaperone
Solyc01g096990.2	14.1806	16.7281	0.238357	0.81495	0.896276	no	Guanine nucleotide exchange factor Vps9 (AHRD V1 **-* C5JGG6_AJEDS); contains Interpro domain(s) IPR013995 Vacuolar sorting protein 9, subgroup
Solyc01g097000.2	21.7005	3.45125	-2.65254	0.27295	0.482721	no	Beta-D-glucosidase (AHRD V1 ***- Q7XAS3_GOSHI); contains Interpro domain(s) IPR001764 Glycoside hydrolase, family 3, N-terminal
Solyc01g097010.2	56.2012	59.7193	0.0875964	0.89855	0.942067	no	Nucleic acid binding protein (AHRD V1 **-* B6U2B4_MAIZE); contains Interpro domain(s) IPR018111 K Homology, type 1, subgroup
Solyc01g097020.2	172.019	130.754	-0.395707	0.42775	0.629085	no	Unknown Protein (AHRD V1)
Solyc01g097030.2	22.7708	12.3084	-0.887536	0.07995	0.236328	no	Mutator-like transposase (AHRD V1 ***- Q9SR14_ARATH); contains Interpro domain(s) IPR004332 Transposase, MuDR, plant
Solyc01g097040.2	3.33062	2.27451	-0.550234	0.38505	0.590639	no	IFA-binding protein-like (AHRD V1 *-*- Q5ZC01_ORYSJ); contains Interpro domain(s) IPR007656 Protein of unknown function DUF593
Solyc01g097070.2	1.61039	0.159326	-3.33736	0.08825	0.25055	no	DNA topoisomerase (AHRD V1 *--- B4Q9Z3_DROSI); contains Interpro domain(s) IPR010666 Zinc finger, GRF-type
Solyc01g097120.2	28.6477	15.7581	-0.862324	0.0955	0.261803	no	Os02g0200800 protein (Fragment) (AHRD V1 *-*- Q0E303_ORYSJ); contains Interpro domain(s) IPR009675 Targeting for Xklp2
Solyc01g097130.2	8.59832	7.38189	-0.220064	0.6871	0.820482	no	Pentatricopeptide repeat-containing protein (AHRD V1 ***- D7LT70_ARALY); contains Interpro domain(s) IPR002885 Pentatricopeptide repeat
Solyc01g097140.2	26.1142	53.6842	1.03966	0.06145	0.200166	no	Dual-specificity tyrosine-phosphatase CDC25 (AHRD V1 **** Q10SX6_ORYSJ); contains Interpro domain(s) IPR001763 Rhodanese-like
Solyc01g097150.2	3.86214	5.10574	0.40272	0.70985	0.833829	no	Unknown Protein (AHRD V1)
Solyc01g097160.2	16.9361	32.5579	0.942911	0.05905	0.196164	no	FAD dependent oxidoreductase (AHRD V1 ***- B7G7N7_PHATR); contains Interpro domain(s) IPR006076 FAD dependent oxidoreductase
Solyc01g097170.2	25.5597	24.0271	-0.0892107	0.86045	0.922092	no	Unknown Protein (AHRD V1)
Solyc01g097190.2	17.5445	42.6889	1.28284	0.0088	0.0559199	no	Ankyrin repeat protein-like (AHRD V1 ***- Q6K268_ORYSJ); contains Interpro domain(s) IPR002110 Ankyrin
Solyc01g097230.2	11.2245	4.51847	-1.31274	0.0589	0.19581	no	PRA1 family protein E (AHRD V1 *-*- PRA1E_ARATH); contains Interpro domain(s) IPR004895 Prenylated rab acceptor PRA1
Solyc01g097240.2	2.17184	67.3139	4.95392	5e-05	0.00112329	yes	Pathogenesis-related protein 4B (Fragment) (AHRD V1 **-- Q6LBM4_TOBAC); contains Interpro domain(s) IPR018226 Barwin, conserved site IPR001153 Barwin
Solyc01g097250.2	5.91441	5.25408	-0.170797	0.78715	0.881571	no	Genomic DNA chromosome 5 P1 clone MJJ3 (AHRD V1 *--- Q9FFJ8_ARATH)
Solyc01g097270.2	21.6694	18.5281	-0.225938	0.6852	0.819295	no	Chitinase (Fragment) (AHRD V1 *--- Q38777_ALLSA); contains Interpro domain(s) IPR000726 Glycoside hydrolase, family 19, catalytic IPR001153 Barwin
Solyc01g097280.2	16.3495	4.32125	-1.91972	0.0186	0.093804	no	Chitinase (Fragment) (AHRD V1 *--- B8QVF0_ZEAMP); contains Interpro domain(s) IPR000726 Glycoside hydrolase, family 19, catalytic IPR001153 Barwin
Solyc01g097290.2	79.5388	42.8064	-0.893832	0.11845	0.300234	no	Auxin responsive protein (AHRD V1 ***- D9IQE6_CATRO); contains Interpro domain(s) IPR003311 AUX/IAA protein
Solyc01g097300.2	18.8977	26.2904	0.476328	0.4238	0.625667	no	Prefoldin subunit 4 (AHRD V1 ***- B6SLQ1_MAIZE); contains Interpro domain(s) IPR016661 Prefoldin, subunit 4
Solyc01g097310.2	179.667	121.729	-0.561658	0.25555	0.464345	no	Sec-independent protein translocase protein tatA/E homolog (AHRD V1 *-*- D7DW94_NOSA0); contains Interpro domain(s) IPR006312 Twin-arginine translocation protein TatA/E
Solyc01g097320.2	8.72765	5.96533	-0.54899	0.2889	0.50012	no	Mediator of RNA polymerase II transcription subunit 14 (Predicted) (AHRD V1 *-*- B4USR1_OTOGA); contains Interpro domain(s) IPR013947 Mediator complex, subunit Med14
Solyc01g097330.2	11.477	7.25969	-0.660762	0.23185	0.44072	no	Opaque 2 (Fragment) (AHRD V1 *--- Q84YB2_ZEAPE); contains Interpro domain(s) IPR011616 bZIP transcription factor, bZIP-1
Solyc01g097340.2	156.871	24.4244	-2.68319	5e-05	0.00112329	yes	NAD-dependent epimerase/dehydratase family protein-like protein (AHRD V1 ***- Q2XPW6_SOLTU); contains Interpro domain(s) IPR016040 NAD(P)-binding domain
Solyc01g097350.2	18.2825	23.5309	0.364096	0.47555	0.667779	no	Calcium-binding EF hand family protein (AHRD V1 ***- D7M6Y9_ARALY)
Solyc01g097360.2	22.6567	26.4464	0.223132	0.72695	0.844644	no	Unknown Protein (AHRD V1)
Solyc01g097390.2	2.31994	0.189545	-3.61348	0.02415	0.111587	no	Aldo/keto reductase family protein (AHRD V1 ***- D7KWQ9_ARALY); contains Interpro domain(s) IPR001395 Aldo/keto reductase
Solyc01g097440.2	23.3221	15.7813	-0.563477	0.2533	0.461925	no	Peptide-N(4)-(N-acetyl-beta-glucosaminyl)asparagine amidase (AHRD V1 **-* PNG1_ARATH); contains Interpro domain(s) IPR002931 Transglutaminase-like
Solyc01g097450.2	0.0636681	1.40007	4.45879	0.28205	0.49279	no	Thioredoxin-like protein 1 (AHRD V1 ***- B6SHZ5_MAIZE); contains Interpro domain(s) IPR015467 Thioredoxin, core
Solyc01g097460.2	631.005	119.28	-2.4033	0.0002	0.00352534	yes	Ribose-5-phosphate isomerase (AHRD V1 ***- A8IRQ1_CHLRE); contains Interpro domain(s) IPR004788 Ribose 5-phosphate isomerase
Solyc01g097470.2	4.3009	1.68145	-1.35493	0.08715	0.248951	no	Neurogenic locus notch protein-like (AHRD V1 ***- B6SSE6_MAIZE)
Solyc01g097500.2	9.44698	8.04683	-0.231432	0.6634	0.804829	no	Serine/threonine kinase (AHRD V1 *-** C4QNN2_SCHMA); contains Interpro domain(s) IPR002290 Serine/threonine protein kinase
Solyc01g097510.2	10.4839	22.7575	1.11818	0.0413	0.156947	no	Annexin 3 (AHRD V1 ***- A9X4R3_BRAJU); contains Interpro domain(s) IPR015472 Annexin like protein IPR001464 Annexin
Solyc01g097520.2	63.9366	97.2915	0.605672	0.21415	0.424242	no	Annexin 11 (AHRD V1 ***- D6QX28_SOYBN); contains Interpro domain(s) IPR009118 Annexin, type plant
Solyc01g097540.2	14.5675	13.1938	-0.142894	0.8076	0.892481	no	Annexin 3 (AHRD V1 ***- A9X4R3_BRAJU); contains Interpro domain(s) IPR015472 Annexin like protein IPR001464 Annexin
Solyc01g097570.2	5.11518	0.511581	-3.32175	0.0584	0.194756	no	Unknown Protein (AHRD V1)
Solyc01g097590.2	1.11292	3.56556	1.67977	0.0822	0.239811	no	Pseudouridine synthase (AHRD V1 ***- A6ZP82_YEAS7); contains Interpro domain(s) IPR001656 Pseudouridine synthase, TruD
Solyc01g097600.1	0.685529	4.39619	2.68097	0.0156	0.0828807	no	tRNA pseudouridine synthase D (AHRD V1 ***- D3BIM4_POLPA); contains Interpro domain(s) IPR001656 Pseudouridine synthase, TruD
Solyc01g097610.2	19.2839	14.964	-0.365899	0.49725	0.685372	no	F-box family protein (AHRD V1 ***- B9HV09_POPTR); contains Interpro domain(s) IPR017451 F-box associated type 1
Solyc01g097630.1	0.294518	0.836677	1.50632	0.2768	0.487337	no	BAC19.2 (AHRD V1 ***- Q9FYX4_SOLLC)
Solyc01g097640.2	2.65429	8.7443	1.72002	0.0022	0.0209958	yes	Ribosome biogenesis protein BMS1 homolog (AHRD V1 *--- BMS1_HUMAN); contains Interpro domain(s) IPR007034 Protein of unknown function DUF663
Solyc01g097650.2	3.674	2.11368	-0.797595	0.26315	0.471755	no	Serine incorporator 1 (AHRD V1 **-- B5X3W1_SALSA); contains Interpro domain(s) IPR005016 TMS membrane protein/tumour differentially expressed protein
Solyc01g097670.2	0.561919	1.43299	1.3506	0.0874	0.249331	no	Pentatricopeptide repeat-containing protein (AHRD V1 ***- D7MHD4_ARALY); contains Interpro domain(s) IPR002885 Pentatricopeptide repeat
Solyc01g097730.2	0.726798	2.08098	1.51764	0.1861	0.391488	no	Pentatricopeptide repeat-containing protein (AHRD V1 ***- D7KN02_ARALY); contains Interpro domain(s) IPR002885 Pentatricopeptide repeat
Solyc01g097740.2	36.5567	34.9514	-0.0647843	0.8966	0.941802	no	Tetratricopeptide repeat protein KIAA0103 (AHRD V1 ***- B6TNR5_MAIZE); contains Interpro domain(s) IPR011990 Tetratricopeptide-like helical
Solyc01g097760.2	241.551	227.198	-0.0883802	0.87985	0.932985	no	Ribosomal protein L7a (AHRD V1 ***- A8J567_CHLRE); contains Interpro domain(s) IPR001921 Ribosomal protein L7A
Solyc01g097770.2	33.1658	63.1131	0.928241	0.09405	0.25952	no	Serine/threonine protein kinase (AHRD V1 *-** D2V878_NAEGR); contains Interpro domain(s) IPR002290 Serine/threonine protein kinase
Solyc01g097790.2	21.6822	21.0023	-0.0459615	0.9251	0.955697	no	AT5G28150-like protein (Fragment) (AHRD V1 *-*- D6PS16_9BRAS); contains Interpro domain(s) IPR008586 Protein of unknown function DUF868, plant
Solyc01g097800.2	41.1797	35.8449	-0.200167	0.6971	0.825777	no	Galactose-6-phosphate isomerase subunit lacB (AHRD V1 *-*- LACB_CLOAB); contains Interpro domain(s) IPR012100 DNA-damage-repair/toleration protein, DRT102
Solyc01g097810.2	128.999	104.289	-0.306763	0.5424	0.721087	no	Zeta-carotene desaturase
Solyc01g097820.2	4.44642	5.60651	0.334457	0.63905	0.788351	no	SOUL heme-binding protein (AHRD V1 *--- A8JFN5_CHLRE); contains Interpro domain(s) IPR018790 Protein of unknown function DUF2358
Solyc01g097830.2	2.62871	4.10826	0.644174	0.42075	0.623097	no	AT5G28150-like protein (Fragment) (AHRD V1 *-*- D6PS19_9BRAS); contains Interpro domain(s) IPR008586 Protein of unknown function DUF868, plant
Solyc01g097840.2	1.98795	4.45516	1.1642	0.1137	0.291834	no	Serine/threonine protein kinase (AHRD V1 *-** D0NNA3_PHYIN); contains Interpro domain(s) IPR002290 Serine/threonine protein kinase
Solyc01g097860.2	263.153	57.6725	-2.18994	0.0005	0.00695577	yes	Membrane protein (AHRD V1 *-*- A8JG04_CHLRE); contains Interpro domain(s) IPR010903 Protein of unknown function DUF1517
Solyc01g097870.2	111.309	130.744	0.232169	0.63885	0.788265	no	40S ribosomal protein S24 (AHRD V1 ***- C6TAW2_SOYBN); contains Interpro domain(s) IPR001976 Ribosomal protein S24e
Solyc01g097880.2	29.5252	56.7341	0.942268	0.06505	0.20763	no	Deaminase (AHRD V1 *-*- D6B5U0_9ACTO); contains Interpro domain(s) IPR016193 Cytidine deaminase-like
Solyc01g097890.2	40.0381	17.6021	-1.18563	0.03055	0.129451	no	Os03g0370250 protein (Fragment) (AHRD V1 *--- C7J0C0_ORYSJ); contains Interpro domain(s) IPR007592 Protein of unknown function DUF573
Solyc01g097910.2	131.848	44.0952	-1.58018	0.00485	0.0371505	yes	Rubredoxin family protein (AHRD V1 *-*- D7KP11_ARALY); contains Interpro domain(s) IPR004039 Rubredoxin-type Fe(Cys)4 protein
Solyc01g097920.2	7.72208	1.96118	-1.97726	0.01525	0.0816207	no	Cysteine synthase (AHRD V1 ***- Q9FSF5_TOBAC); contains Interpro domain(s) IPR005859 Cysteine synthase A
Solyc01g097930.2	3.36055	0.238372	-3.81741	0.0598	0.197495	no	Cysteine synthase (AHRD V1 ***- Q9FSF5_TOBAC); contains Interpro domain(s) IPR005859 Cysteine synthase A
Solyc01g097960.2	0	6.80036	#	5e-05	0.00112329	yes	Late embryogenesis abundant protein D-34 (AHRD V1 **-- B6UH67_MAIZE); contains Interpro domain(s) IPR007011 Seed maturation protein
Solyc01g097970.2	12.8165	2.77218	-2.20891	0.0081	0.0527127	no	Deoxyuridine 5&apos-triphosphate nucleotidohydrolase (AHRD V1 ***- C1E7B9_9CHLO); contains Interpro domain(s) IPR008181 DeoxyUTP pyrophosphatase subfamily 1
Solyc01g097980.2	15.4524	14.6955	-0.0724573	0.8923	0.939891	no	Kinase family protein (AHRD V1 *-** D7M4D4_ARALY); contains Interpro domain(s) IPR002290 Serine/threonine protein kinase
Solyc01g097990.2	1.54813	0	#	0.0014	0.0151068	yes	Acetyltransferase GNAT family protein expressed (AHRD V1 ***- Q852L8_ORYSJ); contains Interpro domain(s) IPR016181 Acyl-CoA N-acyltransferase
Solyc01g098000.2	25.319	24.0999	-0.0711924	0.8919	0.939649	no	Elongation factor-like protein (AHRD V1 ***- Q3HVL1_SOLTU); contains Interpro domain(s) IPR014038 Translation elongation factor EF1B, beta and delta chains, guanine nucleotide exchange
Solyc01g098010.2	1.15988	0.381436	-1.60446	0.17365	0.378004	no	Acetyltransferase GNAT family protein expressed (AHRD V1 ***- Q852L7_ORYSJ); contains Interpro domain(s) IPR000182 GCN5-related N-acetyltransferase
Solyc01g098020.2	48.0752	37.8493	-0.345025	0.52195	0.70528	no	Acetyltransferase GNAT family protein expressed (AHRD V1 ***- Q75GC2_ORYSJ); contains Interpro domain(s) IPR000182 GCN5-related N-acetyltransferase
Solyc01g098030.2	36.7557	39.3661	0.0989874	0.8546	0.918652	no	Contains similarity to RNA-binding protein from Arabidopsis thaliana gi|2129727 and contains RNA recognition PF|00076 domain (AHRD V1 *-*- Q8LA02_ARATH)
Solyc01g098040.2	61.5686	21.658	-1.50729	0.004	0.0320088	yes	Methyltransferase type 12 (AHRD V1 *-*- D5C2M0_NITHN); contains Interpro domain(s) IPR013217 Methyltransferase type 12
Solyc01g098080.2	1.9658	2.46133	0.324319	0.6671	0.807693	no	BY-inesin-like protein 5 (AHRD V1 ***- Q9AVP5_TOBAC); contains Interpro domain(s) IPR001752 Kinesin, motor region
Solyc01g098090.2	15.7409	27.1618	0.78706	0.11915	0.30108	no	WD repeat-containing protein (AHRD V1 ***- B6JWM7_SCHJY); contains Interpro domain(s) IPR020472 G-protein beta WD-40 repeat, region
Solyc01g098100.2	16.9693	45.0929	1.40997	0.0098	0.0604478	no	60S ribosome subunit biogenesis protein NIP7 (AHRD V1 ***- B4FKM9_MAIZE); contains Interpro domain(s) IPR016686 Ribosome biogenesis factor, NIP7
Solyc01g098110.2	18.3571	7.86274	-1.22324	0.02115	0.102409	no	Hydrolase alpha/beta fold family protein (AHRD V1 **-- D7L9I6_ARALY); contains Interpro domain(s) IPR007130 Diacylglycerol acyltransferase
Solyc01g098120.2	23.6208	19.5115	-0.27573	0.6058	0.765169	no	Unknown Protein (AHRD V1)
Solyc01g098130.2	26.5243	19.9599	-0.410209	0.5045	0.69157	no	Unknown Protein (AHRD V1)
Solyc01g098140.2	0.994098	1.80653	0.861759	0.2782	0.488843	no	Neutral cholesterol ester hydrolase 1 (AHRD V1 *--- NCEH1_BOVIN); contains Interpro domain(s) IPR013094 Alpha/beta hydrolase fold-3
Solyc01g098150.2	7.22437	17.3668	1.26539	0.0166	0.086566	no	Pentatricopeptide repeat-containing protein (AHRD V1 ***- D7MHD4_ARALY); contains Interpro domain(s) IPR002885 Pentatricopeptide repeat
Solyc01g098160.2	52.9747	42.6073	-0.314203	0.5405	0.720016	no	Cell division protein kinase 12 (AHRD V1 ***- CDK12_HUMAN); contains Interpro domain(s) IPR002290 Serine/threonine protein kinase
Solyc01g098170.2	4.95808	7.02661	0.503047	0.3267	0.538103	no	Exportin 5 (Fragment) (AHRD V1 *--- Q5JTE8_HUMAN); contains Interpro domain(s) IPR013598 Exportin-1/Importin-beta-like
Solyc01g098180.2	12.3186	25.8822	1.07112	0.02825	0.123138	no	Translation initiation factor eIF-2B subunit epsilon (AHRD V1 **** B6K2K2_SCHJY); contains Interpro domain(s) IPR003307 eIF4-gamma/eIF5/eIF2-epsilon
Solyc01g098190.2	47.3053	62.4914	0.401654	0.4217	0.623891	no	Sodium/hydrogen exchanger (AHRD V1 **** Q1JRA2_SOLLC); contains Interpro domain(s) IPR018407 Na+/H+ exchanger, isoforms 1-4, conserved region
Solyc01g098200.2	3.02663	0.464786	-2.70307	0.01685	0.0874913	no	Vesicle-associated membrane protein-associated protein A (AHRD V1 **-- B6UGD8_MAIZE); contains Interpro domain(s) IPR016763 Vesicle-associated membrane protein
Solyc01g098210.2	14.5337	8.21055	-0.823853	0.16645	0.369628	no	Transmembrane protein adipocyte-associated 1 homolog (AHRD V1 **-- TPRA1_DANRE); contains Interpro domain(s) IPR018781 Protein of unknown function, transmembrane-40
Solyc01g098230.2	2.86272	10.2298	1.83731	0.0173	0.089366	no	Mitochondrial import inner membrane translocase subunit TIM44 (AHRD V1 ***- D7L3P3_ARALY); contains Interpro domain(s) IPR007379 Mitochondrial inner membrane translocase complex, subunit Tim44-related
Solyc01g098250.2	12.058	12.3576	0.0354184	0.94795	0.969062	no	Chaperone protein dnaJ 49 (AHRD V1 *-*- DNJ49_ARATH); contains Interpro domain(s) IPR003095 Heat shock protein DnaJ
Solyc01g098280.2	0.0782829	0.726984	3.21515	0.22515	0.434886	no	Heat shock protein DnaJ (AHRD V1 *-*- A2Q3G0_MEDTR)
Solyc01g098320.2	4.58026	4.19915	-0.125332	0.86895	0.926423	no	DNA-directed RNA polymerase subunit H (AHRD V1 *-*- RPOH_METJA); contains Interpro domain(s) IPR014381 DNA-directed RNA polymerase, RPB5 subunit
Solyc01g098340.2	6.19179	15.152	1.29108	0.0153	0.0817431	no	DNAJ heat shock N-terminal domain-containing protein (Fragment) (AHRD V1 *-*- D7L312_ARALY); contains Interpro domain(s) IPR015609 Molecular chaperone, heat shock protein, Hsp40, DnaJ
Solyc01g098350.2	19.7488	26.8069	0.440843	0.37495	0.582008	no	Cyclin-dependent protein kinase (AHRD V1 *-** B6SH69_MAIZE); contains Interpro domain(s) IPR017060 Cyclin L
Solyc01g098380.2	28.4859	25.9576	-0.134091	0.7934	0.885338	no	Dihydrodipicolinate reductase family protein (AHRD V1 **** D7LKV2_ARALY); contains Interpro domain(s) IPR011859 Dihydrodipicolinate reductase, plant
Solyc01g098390.2	45.5626	39.3954	-0.209825	0.68845	0.821118	no	GID1-like gibberellin receptor (AHRD V1 **-- A7MAQ4_HORVU); contains Interpro domain(s) IPR013094 Alpha/beta hydrolase fold-3
Solyc01g098400.2	2.02962	24.027	3.56538	0.0243	0.112051	no	Histidine phosphotransfer protein (AHRD V1 **** B9I823_POPTR); contains Interpro domain(s) IPR008207 Signal transduction histidine kinase, phosphotransfer (Hpt) region
Solyc01g098410.2	8.12236	3.4303	-1.24356	0.0334	0.137219	no	Receptor-like kinase (AHRD V1 *-** C0SW32_SOYBN); contains Interpro domain(s) IPR002290 Serine/threonine protein kinase
Solyc01g098430.2	41.0534	16.846	-1.28509	0.01425	0.0780943	no	Breast carcinoma amplified sequence 3 (Fragment) (AHRD V1 *--- B1AR77_MOUSE); contains Interpro domain(s) IPR011046 WD40 repeat-like
Solyc01g098450.2	0.919668	2.36444	1.36231	0.0618	0.200944	no	Genomic DNA chromosome 3 P1 clone MYF24 (AHRD V1 ***- Q9LS59_ARATH)
Solyc01g098460.2	14.3063	20.1835	0.496533	0.33925	0.549614	no	Ribosomal RNA large subunit methyltransferase F (AHRD V1 ***- D0KHS1_PECWW); contains Interpro domain(s) IPR017182 S-adenosyl-L-methionine dependent methyltransferase, Mett10D, predicted
Solyc01g098480.1	0.337646	0.804416	1.25243	0.20455	0.413051	no	Pentatricopeptide repeat-containing protein (AHRD V1 ***- D7LKZ8_ARALY); contains Interpro domain(s) IPR002885 Pentatricopeptide repeat
Solyc01g098500.2	59.2145	5.68703	-3.3802	5e-05	0.00112329	yes	Glucose transporter 8 (AHRD V1 ***- Q2KKJ3_SOLIN); contains Interpro domain(s) IPR003663 Sugar/inositol transporter
Solyc01g098510.2	0.748017	0.08261	-3.17868	0.27795	0.488553	no	Unknown Protein (AHRD V1)
Solyc01g098540.2	0.102325	1.6054	3.9717	0.25035	0.459511	no	Unknown Protein (AHRD V1)
Solyc01g098550.2	34.0116	22.7937	-0.577391	0.2435	0.454317	no	Tryptophan synthase alpha chain (AHRD V1 ***- Q8LA83_ARATH); contains Interpro domain(s) IPR002028 Tryptophan synthase, alpha chain
Solyc01g098560.2	14.6768	99.1292	2.75577	5e-05	0.00112329	yes	Glucose transporter 8 (AHRD V1 ***- Q2KKJ3_SOLIN); contains Interpro domain(s) IPR003663 Sugar/inositol transporter
Solyc01g098570.2	7.49697	7.08077	-0.0824024	0.89265	0.939891	no	Unknown Protein (AHRD V1)
Solyc01g098580.2	11.0971	7.99161	-0.473623	0.43725	0.637252	no	Phosphoglycerate mutase family protein (AHRD V1 ***- C1DZH2_9CHLO); contains Interpro domain(s) IPR013078 Phosphoglycerate mutase
Solyc01g098590.2	25.2265	19.119	-0.399931	0.42705	0.628618	no	Phosphoglycerate mutase family protein (AHRD V1 ***- C1DZH2_9CHLO); contains Interpro domain(s) IPR013078 Phosphoglycerate mutase
Solyc01g098600.2	3.98756	3.40366	-0.228422	0.7435	0.85541	no	Unknown Protein (AHRD V1); contains Interpro domain(s) IPR010471 Protein of unknown function DUF1068
Solyc01g098610.2	20.8934	10.6801	-0.968124	0.06925	0.216414	no	Glutathione synthetase (AHRD V1 **** Q6F4I7_ZINEL); contains Interpro domain(s) IPR005615 Glutathione synthase, eukaryotic
Solyc01g098620.2	1.1946	0.441452	-1.4362	0.37995	0.586597	no	Unknown Protein (AHRD V1)
Solyc01g098630.2	2.11994	7.21587	1.76715	0.0272	0.120184	no	Import inner membrane translocase subunit Tim44 (AHRD V1 *--- B3Q8B6_RHOPT); contains Interpro domain(s) IPR007379 Mitochondrial inner membrane translocase complex, subunit Tim44-related
Solyc01g098640.2	387.512	153.104	-1.33973	0.0309	0.130445	no	UPF0603 protein At1g54780, chloroplastic (AHRD V1 **-- U603_ARATH); contains Interpro domain(s) IPR007621 Protein of unknown function DUF477
Solyc01g098650.2	19.3809	6.7705	-1.5173	0.6188	0.773393	no	GDSL esterase/lipase At1g54790 (AHRD V1 ***- GDL22_ARATH); contains Interpro domain(s) IPR001087 Lipase, GDSL
Solyc01g098690.2	0.361258	3.80257	3.39587	0.0038	0.0308452	yes	LRR receptor-like serine/threonine-protein kinase, RLP
Solyc01g098700.2	3.53324	2.55421	-0.468112	0.4902	0.68006	no	Branched-chain amino acid aminotransferase-like protein (AHRD V1 ***- Q84L60_CICAR); contains Interpro domain(s) IPR001544 Aminotransferase, class IV
Solyc01g098710.2	1.18723	0.682975	-0.797702	0.35595	0.565474	no	Aspartyl protease family protein (AHRD V1 **-- D7LT22_ARALY); contains Interpro domain(s) IPR001461 Peptidase A1
Solyc01g098730.2	16.1722	9.83752	-0.717152	0.23675	0.446794	no	Unknown Protein (AHRD V1)
Solyc01g098740.2	29.958	1.0435	-4.84344	5e-05	0.00112329	yes	Receptor protein kinase-like protein (AHRD V1 *-*- Q9LJU5_ARATH); contains Interpro domain(s) IPR002290 Serine/threonine protein kinase
Solyc01g098750.2	13.6277	13.6573	0.00313048	0.9966	0.997096	no	RING finger protein B (AHRD V1 *--- RNGB_DICDI); contains Interpro domain(s) IPR018957 Zinc finger, C3HC4 RING-type
Solyc01g098760.2	68.5204	74.4056	0.118877	0.8081	0.892651	no	Heavy metal-associated domain containing protein expressed (AHRD V1 *--- Q2RAL3_ORYSJ); contains Interpro domain(s) IPR006121 Heavy metal transport/detoxification protein
Solyc01g098780.2	79.4424	71.0108	-0.16187	0.75805	0.863308	no	Signal peptidase complex subunit 3 (AHRD V1 **** B0XD98_CULQU); contains Interpro domain(s) IPR007653 Signal peptidase 22 kDa subunit
Solyc01g098800.2	14.4192	32.9435	1.192	0.03265	0.135306	no	Sodium/calcium exchanger family protein (AHRD V1 *-** C5PBJ7_COCP7); contains Interpro domain(s) IPR004837 Sodium/calcium exchanger membrane region
Solyc01g098810.2	38.0656	29.0151	-0.391681	0.4561	0.652577	no	Heat shock protein-like protein (AHRD V1 ***- Q84KA6_CUCME); contains Interpro domain(s) IPR008978 HSP20-like chaperone
Solyc01g098820.2	4.87844	1.53703	-1.66627	0.0371	0.146592	no	Phototropic-responsive NPH3 family protein (AHRD V1 **-- D7KEU3_ARALY); contains Interpro domain(s) IPR004249 NPH3
Solyc01g098830.2	6.17246	7.25698	0.233522	0.7355	0.849829	no	RING zinc finger protein-like protein (AHRD V1 **-- Q84KA3_CUCME); contains Interpro domain(s) IPR018957 Zinc finger, C3HC4 RING-type
Solyc01g098840.2	28.926	14.6012	-0.986285	0.0714	0.220504	no	Mevalonate kinase (AHRD V1 **** Q944G2_HEVBR); contains Interpro domain(s) IPR006205 Mevalonate kinase
Solyc01g098860.2	1.07064	0.0980855	-3.44829	0.18715	0.392418	no	Uncharacterized GPI-anchored protein At3g06035 (AHRD V1 ***- UGPI4_ARATH)
Solyc01g098870.2	12.8485	11.5399	-0.154967	0.76395	0.867029	no	Nucleolar GTPase (AHRD V1 *-*- A6YTC8_CUCME)
Solyc01g098880.2	37.3668	43.9253	0.233295	0.63825	0.788062	no	Seryl-tRNA synthetase (AHRD V1 ***- D7M641_ARALY); contains Interpro domain(s) IPR002317 Seryl-tRNA synthetase, class IIa
Solyc01g098900.2	47.5976	15.3869	-1.62918	0.0033	0.0279142	yes	Yip1 domain-containing protein (AHRD V1 **-- D3BM06_POLPA); contains Interpro domain(s) IPR006977 Yip1 domain
Solyc01g098910.2	2.44316	14.2632	2.54548	0.00235	0.021941	yes	Mitochondrial carrier protein (AHRD V1 ***- C5P0Z3_COCP7); contains Interpro domain(s) IPR001993 Mitochondrial substrate carrier
Solyc01g098920.2	43.4858	63.7431	0.551726	0.27205	0.481694	no	Mitochondrial Rho GTPase 1 (AHRD V1 **** B2WA10_PYRTR); contains Interpro domain(s) IPR013567 EF hand associated, type-2
Solyc01g098930.2	5.55361	3.14371	-0.820957	0.3435	0.554166	no	Cyclin (AHRD V1 **** D8UD80_VOLCA); contains Interpro domain(s) IPR012389 Negative regulatory factor PREG
Solyc01g098950.1	0.0528357	0.797318	3.91557	0.2507	0.45978	no	Glyceraldehyde-3-phosphate dehydrogenase (AHRD V1 ***- Q9XG67_TOBAC); contains Interpro domain(s) IPR000173 Glyceraldehyde 3-phosphate dehydrogenase
Solyc01g098980.2	1.59352	0.0681052	-4.54831	0.00545	0.0404113	yes	Kinesin (AHRD V1 *-*- A6YTD6_CUCME); contains Interpro domain(s) IPR015748 Mitogen activated protein kinase kinase kinase 3
Solyc01g098990.2	76.666	28.1134	-1.44733	0.00485	0.0371505	yes	Os06g0146300 protein (Fragment) (AHRD V1 ***- Q0DEL6_ORYSJ); contains Interpro domain(s) IPR018962 Domain of unknown function DUF1995
Solyc01g099000.1	0.355122	0.872518	1.29687	0.20295	0.411382	no	Pentatricopeptide repeat-containing protein (AHRD V1 ***- D7L3T5_ARALY); contains Interpro domain(s) IPR002885 Pentatricopeptide repeat
Solyc01g099010.2	11.8042	4.72378	-1.32129	0.0493	0.175165	no	GDSL esterase/lipase At1g28590 (AHRD V1 **** GDL8_ARATH); contains Interpro domain(s) IPR001087 Lipase, GDSL
Solyc01g099020.2	231.656	40.0773	-2.53113	0.0001	0.0020252	yes	GDSL esterase/lipase At5g03980 (AHRD V1 ***- GDL74_ARATH); contains Interpro domain(s) IPR001087 Lipase, GDSL
Solyc01g099030.2	5.54505	0.443896	-3.6429	0.0038	0.0308452	yes	GDSL esterase/lipase At1g28590 (AHRD V1 **** GDL8_ARATH); contains Interpro domain(s) IPR001087 Lipase, GDSL
Solyc01g099090.2	35.092	19.6542	-0.836304	0.10755	0.281523	no	Beta-mannosidase (AHRD V1 ***- D7IJR3_9BACE); contains Interpro domain(s) IPR013781 Glycoside hydrolase, subgroup, catalytic core
Solyc01g099100.2	8.97879	32.4273	1.85262	0.0013	0.0143269	yes	Long-chain-fatty-acid coa ligase (AHRD V1 ***- Q16WF9_AEDAE); contains Interpro domain(s) IPR000873 AMP-dependent synthetase and ligase
Solyc01g099110.2	31.7085	22.1033	-0.520608	0.3012	0.513403	no	Xaa-pro aminopeptidase (AHRD V1 **-- A1DF27_NEOFI); contains Interpro domain(s) IPR000994 Peptidase M24, structural domain
Solyc01g099120.2	12.6013	4.24586	-1.56944	0.02955	0.126758	no	Protein AUXIN RESPONSE 4 (AHRD V1 ***- AXR4_ARATH)
Solyc01g099130.2	58.8735	27.9198	-1.07633	0.0277	0.121739	no	LysM domain containing protein (AHRD V1 ***- B6TTS5_MAIZE); contains Interpro domain(s) IPR018392 Peptidoglycan-binding lysin domain
Solyc01g099140.2	8.99827	7.19426	-0.322801	0.5853	0.751466	no	Transmembrane protein 49 (AHRD V1 ***- B6TDW5_MAIZE)
Solyc01g099150.2	0.927301	0.165493	-2.48627	0.03995	0.153588	no	Lipoxygenase (AHRD V1 **** Q9FT17_SOLLC); contains Interpro domain(s) IPR001246 Lipoxygenase, plant
Solyc01g099160.2	3.66926	11.7842	1.68329	0.00575	0.0419479	yes	Lipoxygenase (AHRD V1 **** Q9FT17_SOLLC); contains Interpro domain(s) IPR001246 Lipoxygenase, plant
Solyc01g099180.2	4.58248	0.478964	-3.25814	0.0003	0.00478861	yes	Lipoxygenase (AHRD V1 **** Q9FT17_SOLLC); contains Interpro domain(s) IPR001246 Lipoxygenase, plant
Solyc01g099220.2	1.43439	3.71736	1.37385	0.02425	0.111964	no	DNA polymerase (AHRD V1 *-*- B9RF68_RICCO); contains Interpro domain(s) IPR006172 DNA-directed DNA polymerase, family B
Solyc01g099230.2	1.88935	6.36187	1.75156	0.0101	0.0617507	no	Zinc finger protein VAR3, chloroplastic (AHRD V1 *--- VAR3_ARATH); contains Interpro domain(s) IPR001876 Zinc finger, RanBP2-type
Solyc01g099240.2	108.931	26.6059	-2.0336	0.0012	0.0135047	yes	3-hydroxyisobutyrate dehydrogenase (AHRD V1 ***- A3ZMK4_9PLAN); contains Interpro domain(s) IPR015815 3-hydroxyacid dehydrogenase/reductase
Solyc01g099260.2	32.4804	32.3139	-0.00741763	0.98835	0.992301	no	Chaperone protein dnaJ (AHRD V1 *-*- A7J483_9EURY); contains Interpro domain(s) IPR001623 Heat shock protein DnaJ, N-terminal
Solyc01g099270.2	1.56758	0.198312	-2.9827	0.0693	0.216458	no	Microtubule binding protein (AHRD V1 ***- A6YTD5_CUCME)
Solyc01g099280.2	23.105	22.836	-0.0168934	0.97385	0.985231	no	5&apos-AMP-activated protein kinase gamma-1 subunit (AHRD V1 **** Q1M178_ONCMY); contains Interpro domain(s) IPR000644 Cystathionine beta-synthase, core
Solyc01g099290.2	1.15468	5.4453	2.23752	0.00565	0.0413518	yes	Cullin-like protein1 (AHRD V1 ***- Q8LP18_PEA); contains Interpro domain(s) IPR016159 Cullin repeat-like
Solyc01g099300.2	2.84228	3.49628	0.298768	0.66435	0.805333	no	MORC family CW-type zinc finger 3 (AHRD V1 *--- Q4VBZ9_HUMAN); contains Interpro domain(s) IPR003594 ATP-binding region, ATPase-like
Solyc01g099310.2	0.520841	2.38137	2.19287	0.03465	0.140252	no	RNA polymerase II holoenzyme cyclin-like subunit (AHRD V1 *-** SSN8_GIBMO); contains Interpro domain(s) IPR015432 Cyclin H
Solyc01g099340.2	0.693172	0.956771	0.46496	0.6492	0.794638	no	Zinc finger protein (AHRD V1 *--- Q764N7_MALDO); contains Interpro domain(s) IPR007087 Zinc finger, C2H2-type
Solyc01g099350.2	11.134	15.2483	0.453687	0.38955	0.594516	no	Acyl-CoA binding protein 4 acyl-CoA-binding domain 4 (AHRD V1 **-* D7L3U2_ARALY); contains Interpro domain(s) IPR015915 Kelch-type beta propeller
Solyc01g099360.2	14.5837	19.7732	0.439194	0.3775	0.584588	no	PWWP domain-containing protein (AHRD V1 *-*- D7L3U3_ARALY); contains Interpro domain(s) IPR000313 PWWP
Solyc01g099370.2	13.8811	249.017	4.16505	5e-05	0.00112329	yes	SRC2 homolog (Fragment) (AHRD V1 ***- B3IYJ9_9SOLA); contains Interpro domain(s) IPR018029 C2 membrane targeting protein
Solyc01g099400.2	74.3849	44.8317	-0.730492	0.1508	0.34671	no	WD-repeat domain phosphoinositide-interacting protein 3 (AHRD V1 **-- B6SUF7_MAIZE); contains Interpro domain(s) IPR017986 WD40 repeat, region
Solyc01g099410.2	420.012	21.0339	-4.31965	5e-05	0.00112329	yes	Histone H2A (AHRD V1 ***- Q8H0G7_TOBAC); contains Interpro domain(s) IPR002119 Histone H2A
Solyc01g099460.1	0.472961	0.979357	1.05011	0.27535	0.485541	no	ATP-dependent DNA helicase (AHRD V1 *-*- D8G648_9CYAN); contains Interpro domain(s) IPR004589 DNA helicase, ATP-dependent, RecQ type
Solyc01g099470.2	0.531618	1.05386	0.987221	0.4271	0.62864	no	ATP-dependent DNA helicase Q-like SIM (AHRD V1 *-*- RQSIM_ARATH)
Solyc01g099520.2	106.517	74.1013	-0.52351	0.30565	0.517767	no	Rapid alkalinization factor 2 (AHRD V1 **-- Q6TF28_SOLCH); contains Interpro domain(s) IPR008801 Rapid ALkalinization Factor
Solyc01g099560.2	0.943007	0.772377	-0.287963	0.82595	0.902284	no	Carbonyl reductase 3 (AHRD V1 **** B6TRS7_MAIZE); contains Interpro domain(s) IPR002347 Glucose/ribitol dehydrogenase
Solyc01g099590.2	4.34254	32.0091	2.88187	0.00055	0.00749567	yes	Glutathione-S-transferase (AHRD V1 **** A3FMP5_SOLLC); contains Interpro domain(s) IPR004046 Glutathione S-transferase, C-terminal
Solyc01g099600.2	52.1663	15.7349	-1.72915	0.00135	0.0147521	yes	Copper chaperone (AHRD V1 *--- B6TJ24_MAIZE); contains Interpro domain(s) IPR006121 Heavy metal transport/detoxification protein
Solyc01g099630.2	634.168	2.85945	-7.79298	5e-05	0.00112329	yes	Xyloglucan endotransglucosylase/hydrolase 5 (AHRD V1 **** C0IRG4_ACTDE); contains Interpro domain(s) IPR016455 Xyloglucan endotransglucosylase/hydrolase IPR008263 Glycoside hydrolase, family 16, active site
Solyc01g099640.2	2.8419	0.770004	-1.88392	0.28925	0.500439	no	Unknown Protein (AHRD V1)
Solyc01g099650.2	2.70206	0.19183	-3.81616	0.0017	0.0172625	yes	Formin 3 (AHRD V1 *-*- D0QAN4_ARATH); contains Interpro domain(s) IPR015425 Actin-binding FH2
Solyc01g099660.2	0.0663993	0.767404	3.53075	0.0919	0.256206	no	Heat shock protein (AHRD V1 ***- Q84KP8_CYAME); contains Interpro domain(s) IPR013126 Heat shock protein 70
Solyc01g099670.2	323.253	299.727	-0.109013	0.84995	0.915614	no	40S ribosomal protein S10-like (AHRD V1 ***- Q2XTB2_SOLTU); contains Interpro domain(s) IPR005326 Plectin/S10, N-terminal
Solyc01g099680.2	410.339	226.285	-0.858674	0.1406	0.33317	no	REF-like stress related protein 1 (AHRD V1 *--- Q6XNP4_HEVBR); contains Interpro domain(s) IPR008802 Rubber elongation factor
Solyc01g099690.2	187.574	188.662	0.00834527	0.98755	0.991878	no	ATP-dependent Clp protease proteolytic subunit (AHRD V1 ***- B9RFA9_RICCO); contains Interpro domain(s) IPR001907 Peptidase S14, ClpP
Solyc01g099700.2	18.4813	13.9146	-0.409462	0.42945	0.630662	no	Os07g0673000 protein (Fragment) (AHRD V1 ***- Q0D3Q5_ORYSJ)
Solyc01g099710.2	13.7045	22.3102	0.703052	0.18265	0.389969	no	Tafazzin (AHRD V1 *-*- Q6PUS0_DANRE); contains Interpro domain(s) IPR000872 Tafazzin
Solyc01g099720.2	11.2331	16.2514	0.5328	0.3458	0.556387	no	Alpha subunit of F-actin capping protein (AHRD V1 **** D7L3V5_ARALY); contains Interpro domain(s) IPR018315 F-actin capping protein, alpha subunit, actin binding
Solyc01g099730.2	2.75056	6.06995	1.14196	0.67875	0.815465	no	Unknown Protein (AHRD V1)
Solyc01g099740.2	44.9344	45.5972	0.0211248	0.9736	0.985038	no	Small nuclear ribonucleoprotein sm (AHRD V1 *--- Q17AC0_AEDAE); contains Interpro domain(s) IPR006649 Like-Sm ribonucleoprotein, eukaryotic and archaea-type, core
Solyc01g099750.2	5.49039	8.3925	0.612192	0.56825	0.739551	no	Heparan-alpha-glucosaminide N-acetyltransferase (AHRD V1 **-- D2QUR2_SPILD); contains Interpro domain(s) IPR019259 Protein of unknown function DUF2261, transmembrane
Solyc01g099760.2	188.017	175.088	-0.102785	0.84445	0.913006	no	26S protease regulatory subunit 6A homolog (AHRD V1 ***- PRS6A_SOLLC); contains Interpro domain(s) IPR005937 26S proteasome subunit P45
Solyc01g099770.2	2592.59	3151.12	0.281468	0.67855	0.815387	no	Translationally-controlled tumor protein homolog (AHRD V1 ***- B5XDL0_SALSA); contains Interpro domain(s) IPR001983 Translationally controlled tumour-associated TCTP
Solyc01g099780.2	34.0618	27.6779	-0.299418	0.55385	0.729844	no	Translationally-controlled tumor protein homolog (AHRD V1 ***- B5XDL0_SALSA); contains Interpro domain(s) IPR001983 Translationally controlled tumour-associated TCTP
Solyc01g099790.2	144.362	60.3797	-1.25755	0.0238	0.110535	no	AT3G05545 protein (Fragment) (AHRD V1 ***- B9DHH4_ARATH); contains Interpro domain(s) IPR018957 Zinc finger, C3HC4 RING-type
Solyc01g099800.2	7.71708	65.3445	3.08194	0.0125	0.0714258	no	Unknown Protein (AHRD V1)
Solyc01g099810.2	16.9287	119.075	2.81433	0.0001	0.0020252	yes	Arginine/serine-rich splicing factor (AHRD V1 ***- Q176A9_AEDAE); contains Interpro domain(s) IPR000504 RNA recognition motif, RNP-1
Solyc01g099820.2	0.715345	1.38394	0.952069	0.46345	0.658114	no	Hypoxia induced protein conserved region containing protein (AHRD V1 ***- B6TGV9_MAIZE); contains Interpro domain(s) IPR007667 Hypoxia induced protein conserved region
Solyc01g099830.2	208.564	293.908	0.494875	0.33435	0.544799	no	60S ribosomal protein L22-2 (AHRD V1 ***- D7L3W0_ARALY); contains Interpro domain(s) IPR002671 Ribosomal protein L22e
Solyc01g099840.2	600.196	1877.04	1.64495	0.00875	0.0557196	no	Auxin-repressed protein (AHRD V1 ***- B4FA62_MAIZE); contains Interpro domain(s) IPR008406 Dormancyauxin associated
Solyc01g099850.2	16.8622	21.2205	0.331663	0.53665	0.716947	no	Multi-pass transmembrane protein (AHRD V1 ***- Q5CLX7_CRYHO); contains Interpro domain(s) IPR018143 Folate receptor, conserved region
Solyc01g099860.2	16.5615	12.0888	-0.454166	0.395	0.599595	no	Serine/threonine-protein phosphatase (AHRD V1 **** Q84T16_PHAAT); contains Interpro domain(s) IPR006186 Serine/threonine-specific protein phosphatase and bis(5-nucleosyl)-tetraphosphatase
Solyc01g099880.2	0.903894	16.8077	4.21682	0.0021	0.0202336	yes	RAG1-activating protein 1 homolog (AHRD V1 **-- R1AP1_DANRE); contains Interpro domain(s) IPR018179 RAG1-activating protein 1 homologue
Solyc01g099890.2	34.9144	29.2468	-0.255541	0.5975	0.759207	no	Malignant T cell amplified sequence 1 (AHRD V1 **-- D0FH72_BRABE); contains Interpro domain(s) IPR016437 Translation machinery-associated RNA binding protein, predicted
Solyc01g099900.2	552.492	543.14	-0.0246293	0.9659	0.980099	no	Ribosomal protein L18 (AHRD V1 ***- C5X0Q5_SORBI); contains Interpro domain(s) IPR000039 Ribosomal protein L18e
Solyc01g099910.2	19.9593	3.04106	-2.71441	0.00225	0.0212265	yes	Epoxide hydrolase (AHRD V1 ***- B3VMR4_NICBE); contains Interpro domain(s) IPR000639 Epoxide hydrolase-like
Solyc01g099930.2	13.3697	11.3878	-0.231468	0.7079	0.832566	no	Pectinesterase (Fragment) (AHRD V1 *-*- D7U9X3_VITVI)
Solyc01g099960.2	4.88252	1.12627	-2.11607	0.01025	0.0624566	no	Pectinesterase (AHRD V1 ***- B9RFE3_RICCO); contains Interpro domain(s) IPR000070 Pectinesterase, catalytic
Solyc01g099970.2	2.98424	11.4023	1.93388	0.00145	0.0154527	yes	F-box/LRR-repeat protein 14 (AHRD V1 *-*- B5X325_SALSA); contains Interpro domain(s) IPR006553 Leucine-rich repeat, cysteine-containing subtype
Solyc01g099980.2	1.02287	43.1	5.39699	5e-05	0.00112329	yes	Glycine-rich protein (AHRD V1 *--- D7M9Z2_ARALY); contains Interpro domain(s) IPR009836 Protein of unknown function DUF1399
Solyc01g100000.2	2.37522	5.59341	1.23566	0.14435	0.338991	no	F-box protein PP2-B1 (AHRD V1 ***- PP2B1_ARATH); contains Interpro domain(s) IPR001810 Cyclin-like F-box
Solyc01g100010.2	1.53369	7.95286	2.37447	0.014	0.0771215	no	F-box protein PP2-B1 (AHRD V1 ***- PP2B1_ARATH); contains Interpro domain(s) IPR001810 Cyclin-like F-box
Solyc01g100020.2	0.566756	1.54205	1.44405	0.05565	0.189571	no	Phospholipase D (AHRD V1 **** A3KH17_ARATH); contains Interpro domain(s) IPR016555 Phospholipase D, eukaryota
Solyc01g100030.2	50.9857	4.73792	-3.42777	5e-05	0.00112329	yes	Deoxyuridine 5&apos-triphosphate nucleotidohydrolase (AHRD V1 ***- D0NVQ2_PHYIN); contains Interpro domain(s) IPR008181 DeoxyUTP pyrophosphatase subfamily 1
Solyc01g100040.2	158.244	285.357	0.850614	0.1132	0.290964	no	Integrin-linked kinase-associated serine/threonine phosphatase 2C (AHRD V1 **** ILKAP_HUMAN); contains Interpro domain(s) IPR015655 Protein phosphatase 2C
Solyc01g100050.2	45.0123	56.4573	0.326842	0.5529	0.729176	no	WD-40 repeat protein (AHRD V1 *--- Q8Z020_ANASP); contains Interpro domain(s) IPR017986 WD40 repeat, region
Solyc01g100060.2	36.195	63.7646	0.816962	0.1024	0.273748	no	Pre-mRNA-splicing factor 38A (AHRD V1 *-*- B5X2T8_SALSA); contains Interpro domain(s) IPR005037 PRP38
Solyc01g100080.2	4.78507	13.304	1.47525	0.02885	0.124851	no	Single-stranded DNA binding (AHRD V1 ***- Q2HW28_MEDTR); contains Interpro domain(s) IPR000424 Primosome PriB/single-strand DNA-binding
Solyc01g100100.2	0.287167	0.792528	1.46457	0.37035	0.577743	no	RING finger protein (AHRD V1 *-*- B8M8P5_TALSN); contains Interpro domain(s) IPR001841 Zinc finger, RING-type
Solyc01g100110.2	91.4431	20.4823	-2.1585	5e-05	0.00112329	yes	Integrin-linked kinase-associated serine/threonine phosphatase 2C (AHRD V1 **** ILKAP_BOVIN); contains Interpro domain(s) IPR015655 Protein phosphatase 2C
Solyc01g100130.2	9.32466	10.0861	0.11324	0.82115	0.899976	no	PHD-finger family protein (AHRD V1 *-*- B6U0S2_MAIZE); contains Interpro domain(s) IPR019787 Zinc finger, PHD-finger
Solyc01g100140.2	13.8969	10.0392	-0.469116	0.44455	0.643535	no	Protein DEHYDRATION-INDUCED 19 homolog 3 (AHRD V1 **-- DI193_ARATH); contains Interpro domain(s) IPR008598 Drought induced 19
Solyc01g100160.2	26.4168	13.8254	-0.934136	0.3367	0.547378	no	Protein DEHYDRATION-INDUCED 19 homolog 3 (AHRD V1 ***- DI193_ARATH); contains Interpro domain(s) IPR008598 Drought induced 19
Solyc01g100170.2	5.77725	8.00326	0.470205	0.4311	0.632315	no	Soluble NSF Attachment Protein (SNAP) Receptor (SNARE) (AHRD V1 **** D7G2Z0_ECTSI); contains Interpro domain(s) IPR010989 t-SNARE
Solyc01g100180.2	10.4723	8.86201	-0.240873	0.6822	0.817492	no	DNA polymerase III polC-type (AHRD V1 *-*- D2GFM8_STAAU); contains Interpro domain(s) IPR006055 Exonuclease
Solyc01g100190.2	6.134	7.57519	0.304454	0.5955	0.75757	no	Misato homolog 1 (AHRD V1 *--- C1BN10_9MAXI); contains Interpro domain(s) IPR019746 Tubulin/FtsZ, N-terminal
Solyc01g100200.2	7.27979	28.151	1.95122	0.00065	0.00847531	yes	GRAS family transcription factor (AHRD V1 **-* B9GJL6_POPTR); contains Interpro domain(s) IPR005202 GRAS transcription factor
Solyc01g100210.2	1.39568	1.44989	0.0549666	0.94695	0.968638	no	Glycosyltransferase (AHRD V1 *-*- B9N4D7_POPTR); contains Interpro domain(s) IPR002495 Glycosyl transferase, family 8
Solyc01g100220.2	2.25124	1.23984	-0.860559	0.4191	0.621667	no	GATA transcription factor 22 (AHRD V1 *-*- B6U513_MAIZE); contains Interpro domain(s) IPR000679 Zinc finger, GATA-type
Solyc01g100230.2	188.037	197.935	0.0740063	0.8829	0.934765	no	Chaperone protein dnaJ (AHRD V1 ***- B6U761_MAIZE); contains Interpro domain(s) IPR001623 Heat shock protein DnaJ, N-terminal
Solyc01g100240.2	4.79516	12.6537	1.39991	0.0107	0.0645247	no	Calmodulin-binding protein (AHRD V1 **** D7L2U6_ARALY); contains Interpro domain(s) IPR012416 Calmodulin binding protein-like
Solyc01g100250.2	11.979	13.6801	0.191572	0.73005	0.846669	no	ABC transporter permease protein (AHRD V1 ***- Q08TD1_STIAU); contains Interpro domain(s) IPR003453 Protein of unknown function DUF140
Solyc01g100260.2	11.697	8.97177	-0.382678	0.46695	0.660885	no	Guanosine-5&apos-triphosphate 3&apos-diphosphate pyrophosphatase (AHRD V1 **-- D8MKR7_9ENTR); contains Interpro domain(s) IPR003695 Ppx/GppA phosphatase
Solyc01g100270.2	0.859616	9.32067	3.43867	0.0002	0.00352534	yes	3&apos-5&apos exonuclease family protein (AHRD V1 *-*- Q23B12_TETTH); contains Interpro domain(s) IPR002562 3'-5' exonuclease
Solyc01g100280.2	1.13494	0.583244	-0.960447	0.2699	0.479389	no	ATP-DEPENDENT DNA HELICASE (AHRD V1 *-** Q8SRI7_ENCCU); contains Interpro domain(s) IPR004589 DNA helicase, ATP-dependent, RecQ type
Solyc01g100290.2	10.858	2.82489	-1.94249	0.00185	0.0184439	yes	Unknown Protein (AHRD V1)
Solyc01g100300.2	3.36513	1.39154	-1.27398	0.6131	0.770154	no	Unknown Protein (AHRD V1)
Solyc01g100310.2	7.29717	3.67382	-0.990057	0.17165	0.375368	no	Calmodulin-binding protein (AHRD V1 *-*- D7L4F9_ARALY); contains Interpro domain(s) IPR012442 Protein of unknown function DUF1645
Solyc01g100320.2	151.48	70.1439	-1.11074	0.0286	0.124304	no	Thioredoxin/protein disulfide isomerase (AHRD V1 **** Q2U681_ASPOR); contains Interpro domain(s) IPR005788 Disulphide isomerase
Solyc01g100330.2	17.4015	20.7411	0.253281	0.63515	0.785791	no	Zinc finger matrin type 2 (AHRD V1 ***- Q6DEN8_XENTR); contains Interpro domain(s) IPR003604 Zinc finger, U1-type
Solyc01g100340.2	1.36314	2.09191	0.617893	0.48115	0.67329	no	Pentatricopeptide repeat-containing protein (AHRD V1 ***- D7KIZ3_ARALY); contains Interpro domain(s) IPR002885 Pentatricopeptide repeat
Solyc01g100350.2	278.82	359.817	0.36793	0.48375	0.675239	no	ADP-ribosylation factor-like protein 3 (AHRD V1 **-- ARL3_CAEEL); contains Interpro domain(s) IPR006687 GTP-binding protein SAR1
Solyc01g100360.2	35.3161	15.3883	-1.1985	0.0214	0.103233	no	Dihydrolipoyl dehydrogenase (AHRD V1 ***- B5LAW5_CAPAN); contains Interpro domain(s) IPR006258 Dihydrolipoamide dehydrogenase
Solyc01g100370.2	7.37275	23.4547	1.6696	0.2945	0.506325	no	Universal stress protein (AHRD V1 ***- B6SNQ1_MAIZE); contains Interpro domain(s) IPR006016 UspA
Solyc01g100380.2	438.512	130.256	-1.75127	0.00595	0.0426838	yes	Calreticulin 2 calcium-binding protein (AHRD V1 **** A8HMC0_CHLRE); contains Interpro domain(s) IPR009169 Calreticulin
Solyc01g100400.2	3.75313	3.82981	0.0291777	0.9669	0.980724	no	Pseudouridine synthase family protein (AHRD V1 ***- D7KAZ8_ARALY); contains Interpro domain(s) IPR006145 Pseudouridine synthase, RsuA and RluB/C/D/E/F
Solyc01g100410.2	17.3438	21.7785	0.328479	0.5186	0.702854	no	Iron-sulfur cluster insertion protein ErpA (AHRD V1 ***- C8Q1G7_9GAMM); contains Interpro domain(s) IPR016092 FeS cluster insertion
Solyc01g100420.2	1.56337	6.08568	1.96076	0.0149	0.0803898	no	Peptide chain release factor 2 (AHRD V1 ***- B6SY98_MAIZE); contains Interpro domain(s) IPR004374 Peptide chain release factor 2
Solyc01g100430.2	10.5839	18.5663	0.810814	0.12735	0.312967	no	Ribosomal RNA small subunit methyltransferase A (AHRD V1 ***- RSMA_CYAP8); contains Interpro domain(s) IPR011530 rRNA adenine dimethylase
Solyc01g100450.1	0.654583	2.42081	1.88684	0.04835	0.17274	no	Pentatricopeptide repeat-containing protein (AHRD V1 ***- D7KJU9_ARALY); contains Interpro domain(s) IPR002885 Pentatricopeptide repeat
Solyc01g100460.2	1.61036	20.5144	3.67118	0.0002	0.00352534	yes	BZIP transcription factor (AHRD V1 **** C0LQL1_9CARY); contains Interpro domain(s) IPR011616 bZIP transcription factor, bZIP-1
Solyc01g100480.2	25.0158	19.6652	-0.3472	0.49355	0.68263	no	Unknown Protein (AHRD V1)
Solyc01g100490.2	2.71143	5.12242	0.91777	0.2488	0.458389	no	Nicotianamine synthase (AHRD V1 ***- A3DUI9_MALXI); contains Interpro domain(s) IPR004298 Nicotianamine synthase
Solyc01g100500.2	18.5255	45.8723	1.30811	0.0127	0.0721582	no	Microfibrillar-associated protein 1 (AHRD V1 *-*- C1BVS1_9MAXI); contains Interpro domain(s) IPR009730 Micro-fibrillar-associated 1, C-terminal
Solyc01g100520.2	395.15	228.158	-0.792371	0.17085	0.374573	no	ATP-dependent Clp protease proteolytic subunit (AHRD V1 ***- Q93YH0_SOLLC); contains Interpro domain(s) IPR018215 Peptidase S14, ClpP, active site
Solyc01g100530.2	27.6134	12.6766	-1.1232	0.03305	0.136152	no	Protein EFR3 homolog A (AHRD V1 *--- EFR3A_HUMAN); contains Interpro domain(s) IPR016024 Armadillo-type fold
Solyc01g100540.2	2.15577	3.86373	0.841792	0.2103	0.419325	no	PAPA-1-like conserved region family protein expressed (AHRD V1 *-*- Q2QNL8_ORYSJ); contains Interpro domain(s) IPR006880 PAPA-1-like conserved region
Solyc01g100570.2	66.7243	141.312	1.0826	0.03925	0.151674	no	Nucleolar protein (AHRD V1 ***- Q9LTV0_ARATH); contains Interpro domain(s) IPR002687 Pre-mRNA processing ribonucleoprotein, binding region
Solyc01g100580.2	1.97141	5.58869	1.50328	0.02385	0.11071	no	Pentatricopeptide repeat-containing protein (AHRD V1 ***- D7KB79_ARALY); contains Interpro domain(s) IPR002885 Pentatricopeptide repeat
Solyc01g100590.2	30.4558	28.3564	-0.10304	0.83575	0.90778	no	Unknown Protein (AHRD V1); contains Interpro domain(s) IPR019020 Cytochrome c-552/DMSO reductase-like, haem-binding domain
Solyc01g100600.2	2.2035	0.0788239	-4.80502	0.10705	0.280865	no	Kelch domain-containing protein 3 (AHRD V1 *--- B0W5R4_CULQU); contains Interpro domain(s) IPR015915 Kelch-type beta propeller
Solyc01g100610.2	42.7845	22.7364	-0.912085	0.07705	0.230665	no	Solute carrier family 40 member 1 (AHRD V1 **-- S40A1_DANRE); contains Interpro domain(s) IPR016196 Major facilitator superfamily, general substrate transporter
Solyc01g100650.2	38.9537	14.233	-1.45252	0.00605	0.0432467	yes	NHL repeat containing 2 (AHRD V1 *--- B2RR26_MOUSE); contains Interpro domain(s) IPR011042 Six-bladed beta-propeller, TolB-like
Solyc01g100660.2	205.653	66.3029	-1.63306	0.00695	0.0474305	yes	Transcription factor (AHRD V1 ***- D7L4N5_ARALY)
Solyc01g100690.2	5.98955	16.6653	1.47633	0.0294	0.126475	no	Unknown Protein (AHRD V1)
Solyc01g100700.2	36.5308	54.3774	0.573893	0.25825	0.467086	no	Unknown Protein (AHRD V1); contains Interpro domain(s) IPR019083 IGR protein motif
Solyc01g100710.2	32.5445	20.9466	-0.635699	0.348	0.558139	no	Unknown Protein (AHRD V1)
Solyc01g100720.2	39.7572	38.0614	-0.0628863	0.89785	0.94201	no	Importin alpha-1b subunit (AHRD V1 ***- B6T451_MAIZE); contains Interpro domain(s) IPR011989 Armadillo-like helical
Solyc01g100730.2	3.34318	3.92112	0.230045	0.7206	0.840565	no	UPF0176 protein yceA (AHRD V1 *--- YCEA_ECOL6); contains Interpro domain(s) IPR001763 Rhodanese-like
Solyc01g100740.2	1.4825	2.49304	0.749873	0.3518	0.561099	no	Xaa-pro dipeptidase (AHRD V1 ***- C1GRT5_PARBA); contains Interpro domain(s) IPR000994 Peptidase M24, structural domain
Solyc01g100750.2	12.2477	0.835001	-3.87458	0.0049	0.0373909	yes	Susceptibility homeodomain transcription factor (Fragment) (AHRD V1 *-*- Q8SAA7_ORYSA); contains Interpro domain(s) IPR007493 Protein of unknown function DUF538
Solyc01g100760.2	63.6158	25.4152	-1.32369	0.03885	0.150547	no	Susceptibility homeodomain transcription factor (Fragment) (AHRD V1 *-*- Q8SAA7_ORYSA); contains Interpro domain(s) IPR007493 Protein of unknown function DUF538
Solyc01g100770.2	127.333	62.7711	-1.02043	0.0747	0.226821	no	Susceptibility homeodomain transcription factor (Fragment) (AHRD V1 *-*- Q8SAA7_ORYSA); contains Interpro domain(s) IPR007493 Protein of unknown function DUF538
Solyc01g100780.2	6.57897	5.602	-0.23192	0.75135	0.859902	no	Agenet domain-containing protein (AHRD V1 ***- D7KJP0_ARALY); contains Interpro domain(s) IPR008395 Agenet
Solyc01g100800.1	0.375022	0.707795	0.916358	0.34555	0.556164	no	Pentatricopeptide repeat-containing protein (AHRD V1 ***- D7KB47_ARALY); contains Interpro domain(s) IPR002885 Pentatricopeptide repeat
Solyc01g100810.2	6.54774	16.9643	1.37344	0.00815	0.0528289	no	Neutral invertase (AHRD V1 ***- A7LH71_VITVI); contains Interpro domain(s) IPR006937 Plant neutral invertase
Solyc01g100820.2	8.67828	10.2358	0.238142	0.6654	0.806012	no	AP-3 complex subunit mu-2 (AHRD V1 ***- B6TBI2_MAIZE); contains Interpro domain(s) IPR001392 Clathrin adaptor, mu subunit
Solyc01g100840.2	9.80788	17.2554	0.81503	0.2501	0.459511	no	Trafficking protein particle complex subunit 4 (AHRD V1 ***- B6U8Z1_MAIZE); contains Interpro domain(s) IPR007233 Sybindin-like protein
Solyc01g100850.2	22.5753	22.3228	-0.016227	0.97185	0.984093	no	ABC transporter ATP-binding protein (AHRD V1 ***- Q88ZT3_LACPL); contains Interpro domain(s) IPR003439 ABC transporter-like
Solyc01g100860.2	146.622	154.503	0.0755403	0.92035	0.952749	no	ADP-ribosylation factor (AHRD V1 ***- D7KT27_ARALY); contains Interpro domain(s) IPR006688 ADP-ribosylation factor
Solyc01g100870.2	159.003	102.233	-0.637188	0.40185	0.605319	no	ADP-ribosylation factor (AHRD V1 ***- Q9M7P4_CAPAN); contains Interpro domain(s) IPR006688 ADP-ribosylation factor
Solyc01g100900.2	5.1861	6.44594	0.313741	0.6175	0.772783	no	MtN21 nodulin protein-like (AHRD V1 ***- B6TBZ6_MAIZE); contains Interpro domain(s) IPR000620 Protein of unknown function DUF6, transmembrane
Solyc01g100910.2	1.73656	0.643282	-1.43271	0.1539	0.351602	no	MtN21 nodulin protein-like (AHRD V1 ***- B6TBZ6_MAIZE); contains Interpro domain(s) IPR000620 Protein of unknown function DUF6, transmembrane
Solyc01g100920.2	1.11775	4.31643	1.94924	0.02655	0.118294	no	Nodulin-like protein (AHRD V1 ***- Q84TV1_GOSHI); contains Interpro domain(s) IPR000620 Protein of unknown function DUF6, transmembrane
Solyc01g100930.2	40.231	12.584	-1.67671	0.0041	0.0325641	yes	GDSL esterase/lipase At1g09390 (AHRD V1 ***- GDL2_ARATH); contains Interpro domain(s) IPR001087 Lipase, GDSL
Solyc01g100940.2	3.9148	57.0804	3.86598	0.00045	0.00646406	yes	Unknown Protein (AHRD V1)
Solyc01g100950.2	0.515685	1.82749	1.8253	0.33395	0.544572	no	Glucose-6-phosphate 1-dehydrogenase (AHRD V1 ***- B9RFN8_RICCO); contains Interpro domain(s) IPR001282 Glucose-6-phosphate dehydrogenase
Solyc01g100960.2	0.419571	1.92392	2.19706	0.1542	0.351976	no	Glucose-6-phosphate 1-dehydrogenase (AHRD V1 ***- B9RFN8_RICCO); contains Interpro domain(s) IPR001282 Glucose-6-phosphate dehydrogenase
Solyc01g100970.2	338.308	451.675	0.416947	0.4894	0.67942	no	Pyrrolidone-carboxylate peptidase (AHRD V1 **** B6SP89_MAIZE); contains Interpro domain(s) IPR000816 Peptidase C15, pyroglutamyl peptidase I
Solyc01g100980.2	3.24226	0.187057	-4.11545	0.0063	0.0445061	yes	Polygalacturonase (AHRD V1 ***- B6TPQ7_MAIZE); contains Interpro domain(s) IPR012334 Pectin lyase fold
Solyc01g100990.2	7.09887	7.37278	0.0546186	0.9295	0.958272	no	Zinc finger matrin type 5 (AHRD V1 ***- B0S517_DANRE); contains Interpro domain(s) IPR000571 Zinc finger, CCCH-type
Solyc01g101000.2	340.367	200.362	-0.764481	0.20905	0.4179	no	Kinase family protein (AHRD V1 ***- D7M6L5_ARALY); contains Interpro domain(s) IPR002290 Serine/threonine protein kinase
Solyc01g101010.2	6.60507	10.1369	0.617976	0.2478	0.457897	no	AGAP008431-PA (Fragment) (AHRD V1 *-*- A7UUL5_ANOGA); contains Interpro domain(s) IPR007308 Protein of unknown function DUF408
Solyc01g101020.2	37.6364	37.4281	-0.00800506	0.9875	0.991878	no	FACT complex subunit SPT16 (AHRD V1 ***- D3AWW1_POLPA); contains Interpro domain(s) IPR013953 FACT complex subunit Spt16p/Cdc68p
Solyc01g101030.2	4.82416	1.65992	-1.53917	0.02785	0.12219	no	FACT complex subunit SPT16 (AHRD V1 ***- D3AWW1_POLPA); contains Interpro domain(s) IPR013953 FACT complex subunit Spt16p/Cdc68p
Solyc01g101040.2	127.646	61.082	-1.06333	0.0364	0.144903	no	ATP-citrate lyase A-3 (AHRD V1 **** D7KJQ3_ARALY); contains Interpro domain(s) IPR016102 Succinyl-CoA synthetase-like
Solyc01g101060.2	1366.14	928.656	-0.556886	0.4613	0.656692	no	S-adenosylmethionine synthase (AHRD V1 ***- B8LFH4_IPOBA); contains Interpro domain(s) IPR002133 S-adenosylmethionine synthetase
Solyc01g101090.2	14.4078	11.4575	-0.330554	0.52985	0.711806	no	TBC1 domain family member CG11727 (AHRD V1 **-* Y1727_DROME); contains Interpro domain(s) IPR000195 RabGAP/TBC
Solyc01g101100.2	51.5914	8.5819	-2.58776	5e-05	0.00112329	yes	Receptor-like protein kinase (AHRD V1 ***- Q9LYS5_ARATH); contains Interpro domain(s) IPR002290 Serine/threonine protein kinase
Solyc01g101120.2	16.6244	6.08772	-1.44933	0.01905	0.0955406	no	Glucan endo-1 3-beta-glucosidase 1 (AHRD V1 *-*- B4FGE4_MAIZE); contains Interpro domain(s) IPR012946 X8
Solyc01g101130.2	5.44563	25.8802	2.24868	0.0012	0.0135047	yes	Plant IF-like protein (AHRD V1 ***- B6TAT2_MAIZE)
Solyc01g101140.2	31.6394	37.5887	0.248576	0.61535	0.771534	no	LOC100005105 protein (Fragment) (AHRD V1 *-*- A4QNR9_DANRE); contains Interpro domain(s) IPR007491 Protein of unknown function DUF537
Solyc01g101150.1	0.620639	0.941677	0.601479	0.6407	0.789002	no	Pentatricopeptide repeat-containing protein (AHRD V1 ***- D7MRA3_ARALY); contains Interpro domain(s) IPR002885 Pentatricopeptide repeat
Solyc01g101160.2	71.1194	24.1971	-1.55541	0.00395	0.0317069	yes	Unknown Protein (AHRD V1)
Solyc01g101240.2	385.685	365.439	-0.0777898	0.8952	0.94104	no	Aspartic proteinase (AHRD V1 **** ASPRX_ORYSJ); contains Interpro domain(s) IPR001461 Peptidase A1
Solyc01g101250.2	2.42802	6.67072	1.45806	0.09055	0.254167	no	D111/G-patch domain-containing protein (AHRD V1 **-- D7M5C5_ARALY); contains Interpro domain(s) IPR000467 D111/G-patch
Solyc01g101260.2	1.21104	0.727303	-0.735618	0.5954	0.757496	no	Unknown Protein (AHRD V1)
Solyc01g102260.2	0	1.92185	#	5e-05	0.00112329	yes	Pheres1 (Fragment) (AHRD V1 ***- B2BFM9_ARALY); contains Interpro domain(s) IPR002100 Transcription factor, MADS-box
Solyc01g102290.2	309.81	610.363	0.978285	0.06315	0.203759	no	Stress-induced hydrophobic peptide (AHRD V1 **-- B9N409_POPTR); contains Interpro domain(s) IPR000612 Uncharacterised protein family UPF0057
Solyc01g102300.2	17.7362	79.3905	2.16227	0.00015	0.00282873	yes	BHLH transcription factor (AHRD V1 *-** B6TXR4_MAIZE); contains Interpro domain(s) IPR011598 Helix-loop-helix DNA-binding
Solyc01g102310.2	62.7219	16.0925	-1.96258	0.0017	0.0172625	yes	Unknown Protein (AHRD V1)
Solyc01g102330.2	53.1712	1.73188	-4.94023	5e-05	0.00112329	yes	Acetyl xylan esterase A (AHRD V1 **-- D0TLQ4_9BACE); contains Interpro domain(s) IPR005181 Protein of unknown function DUF303, acetylesterase putative
Solyc01g102340.2	3.48621	3.32343	-0.0689881	0.9152	0.949592	no	Myb-like transcription factor (AHRD V1 *--- B8XPP3_9ROSI); contains Interpro domain(s) IPR015495 Myb transcription factor
Solyc01g102350.2	105.035	42.1507	-1.31724	0.0191	0.0956057	no	Pectinacetylesterase like protein (Fragment) (AHRD V1 *--- Q56WP8_ARATH); contains Interpro domain(s) IPR004963 Pectinacetylesterase
Solyc01g102370.2	9.19596	11.4947	0.321899	0.5609	0.734425	no	Flap structure specific endonuclease 1 (AHRD V1 **** Q6DRB5_DANRE); contains Interpro domain(s) IPR006084 DNA repair protein (XPGC)/yeast Rad
Solyc01g102390.2	75.2996	20.4901	-1.87772	0.0005	0.00695577	yes	Germin-like protein (AHRD V1 ***- O65358_SOLTU); contains Interpro domain(s) IPR014710 RmlC-like jelly roll fold
Solyc01g102400.2	37.6414	15.5894	-1.27175	0.02385	0.11071	no	Germin-like protein (AHRD V1 ***- O65358_SOLTU); contains Interpro domain(s) IPR014710 RmlC-like jelly roll fold
Solyc01g102410.2	15.9552	21.7737	0.448561	0.3698	0.577483	no	Glutaminyl-tRNA synthetase (AHRD V1 ***- A8BEZ0_GIALA); contains Interpro domain(s) IPR004526 Glutamyl-tRNA synthetase, class Ic, archaeal/eukaryotic cytosolic
Solyc01g102450.2	0.191455	0.859995	2.16732	0.26035	0.46892	no	Transmembrane protein 34 (AHRD V1 ***- A9UM61_XENTR); contains Interpro domain(s) IPR005178 Protein of unknown function DUF300
Solyc01g102460.2	4.05346	4.15216	0.0347079	0.9668	0.980724	no	Unknown Protein (AHRD V1)
Solyc01g102470.2	10.4467	6.91754	-0.594715	0.35945	0.568388	no	Pentatricopeptide repeat-containing protein (AHRD V1 *-*- D7MEW5_ARALY); contains Interpro domain(s) IPR002885 Pentatricopeptide repeat
Solyc01g102480.2	23.6407	10.7459	-1.13749	0.02875	0.124687	no	Transmembrane protein 34 (AHRD V1 ***- C0H9K2_SALSA); contains Interpro domain(s) IPR005178 Protein of unknown function DUF300
Solyc01g102490.2	3.66667	8.24727	1.16945	0.0488	0.17373	no	NADPH adrenodoxin oxidoreductase fprA (NADPH-ferredoxin reductase) (AHRD V1 **-* A2VNR6_MYCTU); contains Interpro domain(s) IPR000759 Adrenodoxin reductase
Solyc01g102500.2	34.645	23.1537	-0.581404	0.2782	0.488843	no	Genomic DNA chromosome 5 TAC clone K1F13 (AHRD V1 *-*- Q9FJZ1_ARATH)
Solyc01g102510.2	32.7244	12.1495	-1.42947	0.0147	0.0796911	no	Genomic DNA chromosome 5 P1 clone MXC17 (AHRD V1 *--- Q9FIR4_ARATH); contains Interpro domain(s) IPR017986 WD40 repeat, region
Solyc01g102520.2	5.29571	0.173182	-4.93446	0.1003	0.270533	no	MLO-like protein 1 (AHRD V1 ***- Q94CG7_MAIZE); contains Interpro domain(s) IPR004326 Mlo-related protein
Solyc01g102530.2	17.3068	11.2924	-0.615982	0.34005	0.550515	no	SNARE associated Golgi protein (AHRD V1 *--- B7KHF6_CYAP7); contains Interpro domain(s) IPR015414 SNARE associated Golgi protein
Solyc01g102540.2	5.91601	6.25807	0.0810927	0.8699	0.926838	no	Nucleoporin (AHRD V1 *-*- C0KG86_DROSI)
Solyc01g102550.2	3.6123	4.15965	0.203545	0.75475	0.862102	no	Nucleoporin-like protein (AHRD V1 *-*- Q6YWF9_ORYSJ)
Solyc01g102560.2	58.0601	62.1318	0.0977854	0.8444	0.913006	no	Eukaryotic translation initiation factor 3 subunit 8-like protein (AHRD V1 ***- Q9LIL2_ARATH); contains Interpro domain(s) IPR000717 Proteasome component region PCI
Solyc01g102570.2	28.379	30.4572	0.101959	0.9437	0.966845	no	Eukaryotic translation initiation factor 3 subunit 8-like protein (AHRD V1 ***- Q9LIL2_ARATH); contains Interpro domain(s) IPR008905 Eukaryotic translation initiation factor 3 subunit 8, N-terminal
Solyc01g102580.2	186.816	40.6804	-2.19921	0.00585	0.0423189	yes	Endo-1 4-beta-glucanase (AHRD V1 ***- O04890_SOLLC); contains Interpro domain(s) IPR008928 Six-hairpin glycosidase-like IPR018221 Glycoside hydrolase, family 9, active site IPR001701 Glycoside hydrolase, family 9
Solyc01g102590.2	45.577	35.454	-0.362359	0.81625	0.896888	no	Eukaryotic translation initiation factor 3 subunit 8-like protein (AHRD V1 *-*- Q9LIL2_ARATH); contains Interpro domain(s) IPR000717 Proteasome component region PCI
Solyc01g102600.2	31.1634	24.3386	-0.356606	0.8103	0.893554	no	Eukaryotic translation initiation factor 3 subunit 8-like protein (AHRD V1 ***- Q9LIL2_ARATH); contains Interpro domain(s) IPR008905 Eukaryotic translation initiation factor 3 subunit 8, N-terminal
Solyc01g102610.2	191.593	39.4788	-2.27889	0.00055	0.00749567	yes	Ferric reductase oxidase (AHRD V1 **-* D6RVS5_HORVU); contains Interpro domain(s) IPR013130 Ferric reductase-like transmembrane component, N-terminal
Solyc01g102660.2	94.8577	181.354	0.934969	0.0793	0.234874	no	Maleylacetoacetate isomerase / glutathione S-transferase (AHRD V1 ***- Q6MR10_BDEBA); contains Interpro domain(s) IPR005955 Maleylacetoacetate isomerase
Solyc01g102670.2	5.3235	3.6587	-0.541047	0.7954	0.886528	no	HhH-GPD (AHRD V1 *--- Q2INY1_ANADE); contains Interpro domain(s) IPR011257 DNA glycosylase
Solyc01g102700.2	7.56536	5.65482	-0.419928	0.4327	0.633224	no	Receptor like kinase, RLK
Solyc01g102710.2	30.6924	5.57934	-2.45971	5e-05	0.00112329	yes	Receptor like kinase, RLK
Solyc01g102720.2	10.6455	2.39103	-2.15454	0.00965	0.0598903	no	START domain containing 10 (Fragment) (AHRD V1 **-- Q52LA1_MOUSE); contains Interpro domain(s) IPR002913 Lipid-binding START
Solyc01g102730.2	10.3683	0.595429	-4.12211	0.00255	0.0233739	yes	Cinnamoyl-CoA reductase family (AHRD V1 ***- D7LQ28_ARALY); contains Interpro domain(s) IPR016040 NAD(P)-binding domain
Solyc01g102740.2	6.9582	4.58776	-0.600925	0.3404	0.550934	no	NAC domain protein IPR003441 (AHRD V1 *-*- B9GVP9_POPTR); contains Interpro domain(s) IPR003441 No apical meristem (NAM) protein
Solyc01g102750.2	27.7299	41.6658	0.587421	0.24025	0.451045	no	PHD finger family protein (AHRD V1 **-- D7KBK9_ARALY); contains Interpro domain(s) IPR019787 Zinc finger, PHD-finger
Solyc01g102760.2	61.5638	49.9159	-0.302583	0.55745	0.732293	no	PHD finger family protein (AHRD V1 ***- D7KBK9_ARALY)
Solyc01g102770.1	81.8218	38.0131	-1.10599	0.5934	0.756229	no	Photosystem II reaction center protein Z (AHRD V1 ***- Q5IHA1_9SOLN); contains Interpro domain(s) IPR002644 Photosystem II protein PsbZ
Solyc01g102790.2	0.701971	1.66226	1.24366	0.1171	0.297856	no	Pentatricopeptide repeat-containing protein (AHRD V1 ***- D7KHY5_ARALY); contains Interpro domain(s) IPR002885 Pentatricopeptide repeat
Solyc01g102800.2	13.5879	15.7734	0.215171	0.6705	0.809749	no	Histidyl-tRNA synthetase (AHRD V1 *-*- Q52NV4_HUMAN); contains Interpro domain(s) IPR015807 Histidyl-tRNA synthetase, class IIa, subgroup
Solyc01g102810.2	5.67927	2.1736	-1.38562	0.0267	0.118758	no	DNA polymerase III gamma and tau subunit (AHRD V1 *-*- B5IJD5_9CHRO); contains Interpro domain(s) IPR012763 DNA polymerase III, subunit gamma/ tau
Solyc01g102820.2	11.6451	9.27822	-0.327799	0.5775	0.746284	no	2-C-methyl-D-erythritol 4-phosphate cytidylyltransferase (AHRD V1 ***- A9ZN09_HEVBR); contains Interpro domain(s) IPR001228 4-diphosphocytidyl-2C-methyl-D-erythritol synthase
Solyc01g102830.2	71.3584	65.2141	-0.129898	0.79535	0.886528	no	Unknown Protein (AHRD V1)
Solyc01g102840.2	3.33218	24.3845	2.87143	5e-05	0.00112329	yes	Tir-nbs, resistance protein fragment
Solyc01g102860.2	36.6891	41.8324	0.189268	0.7048	0.830649	no	Unknown Protein (AHRD V1)
Solyc01g102940.2	35.7887	12.2215	-1.55008	0.00565	0.0413518	yes	Methionine s-methyltransferase (AHRD V1 **** B9N0J3_POPTR); contains Interpro domain(s) IPR015424 Pyridoxal phosphate-dependent transferase, major region
Solyc01g102950.2	15.483	6.65811	-1.2175	0.0288	0.124724	no	FAD dependent oxidoreductase (AHRD V1 **-- B5VX05_SPIMA)
Solyc01g102960.2	0.737886	133.76	7.50203	0.00205	0.0198896	yes	class IV heat shock protein (AHRD V1 ***- B6T3F5_MAIZE); contains Interpro domain(s) IPR002068 Heat shock protein Hsp20
Solyc01g102970.2	7.1901	23.6437	1.71737	0.0029	0.0253732	yes	RNA-binding protein (AHRD V1 *--* Q5CPB6_CRYHO); contains Interpro domain(s) IPR012677 Nucleotide-binding, alpha-beta plait
Solyc01g102980.2	1.00316	0.823362	-0.284946	0.82145	0.900032	no	Zinc finger-homeodomain protein 1 (Fragment) (AHRD V1 **-- B0LK17_YUCFI); contains Interpro domain(s) IPR006456 ZF-HD homeobox protein Cys/His-rich dimerisation region
Solyc01g102990.2	7.65182	9.6072	0.328313	0.53465	0.715015	no	ATP-dependent Clp protease ATP-binding subunit clpX (AHRD V1 ***- B6SSC5_MAIZE); contains Interpro domain(s) IPR004487 ClpX, ATPase regulatory subunit
Solyc01g103010.2	20.1134	22.8321	0.182907	0.70125	0.828138	no	Cullin-associated NEDD8-dissociated protein 2 (AHRD V1 ***- B0WPV6_CULQU); contains Interpro domain(s) IPR011989 Armadillo-like helical
Solyc01g103020.2	19.7704	30.8816	0.6434	0.19755	0.4047	no	Survival of motor neuron-related-splicing factor 30 (AHRD V1 ***- C1BW46_ESOLU); contains Interpro domain(s) IPR018351 Tudor subgroup
Solyc01g103030.2	2.72699	7.20771	1.40223	0.03555	0.142903	no	Nitrate transporter (AHRD V1 **** Q7XAK5_PRUPE); contains Interpro domain(s) IPR000109 TGF-beta receptor, type I/II extracellular region
Solyc01g103040.2	1.63128	3.2427	0.991191	0.1666	0.369734	no	Mitotic checkpoint protein MAD1 (AHRD V1 *-*- A8JF64_CHLRE); contains Interpro domain(s) IPR008672 Mitotic checkpoint
Solyc01g103050.2	74.3877	63.8526	-0.220318	0.6742	0.812542	no	Auxin response factor 1 (AHRD V1 **** D9I2J0_SOLLC); contains Interpro domain(s) IPR010525 Auxin response factor
Solyc01g103070.2	4.51896	0.210947	-4.42104	0.08015	0.236655	no	Unknown Protein (AHRD V1)
Solyc01g103080.2	7.16094	16.652	1.21747	0.01675	0.0871222	no	ATP-dependent RNA helicase DOB1 (AHRD V1 **** B0WF10_CULQU); contains Interpro domain(s) IPR016438 RNA helicase, ATP-dependent, SK12/DOB1
Solyc01g103090.2	0.660256	2.51273	1.92816	0.04385	0.162506	no	Splicing factor U2af subunit (AHRD V1 *-*- B6T3Q5_MAIZE); contains Interpro domain(s) IPR009145 U2 auxiliary factor small subunit
Solyc01g103100.2	71.0691	15.9873	-2.1523	0.0001	0.0020252	yes	Short-chain dehydrogenase/reductase SDR (AHRD V1 ***- A6C8Y5_9PLAN); contains Interpro domain(s) IPR002347 Glucose/ribitol dehydrogenase
Solyc01g103110.2	40.473	22.0168	-0.878355	0.0784	0.233163	no	Unknown Protein (AHRD V1); contains Interpro domain(s) IPR007434 Protein of unknown function DUF482
Solyc01g103140.2	6.61401	3.01201	-1.1348	0.0603	0.198422	no	Voltage-gated chloride channel (AHRD V1 **** Q96325_ARATH); contains Interpro domain(s) IPR002251 Chloride channel plant CLC
Solyc01g103150.2	5.74063	14.7905	1.36539	0.0132	0.0740683	no	Os03g0731050 protein (Fragment) (AHRD V1 ***- C7IZG5_ORYSJ); contains Interpro domain(s) IPR004949 Protein of unknown function DUF266, plant
Solyc01g103160.2	10.3014	15.9873	0.634085	0.2202	0.43113	no	Pentatricopeptide repeat-containing protein (AHRD V1 *-*- D7LST4_ARALY); contains Interpro domain(s) IPR002885 Pentatricopeptide repeat
Solyc01g103170.2	2.60471	11.0277	2.08194	0.00825	0.0532862	no	Lysine ketoglutarate reductase trans-splicing related 1-like (AHRD V1 ***- Q5JLN0_ORYSJ); contains Interpro domain(s) IPR007877 Protein of unknown function DUF707
Solyc01g103180.2	4.43851	4.27797	-0.0531481	0.93185	0.959491	no	Protein FAR1-RELATED SEQUENCE 11 (AHRD V1 **-- FRS11_ARATH); contains Interpro domain(s) IPR018289 MULE transposase, conserved domain
Solyc01g103190.2	15.3247	22.3697	0.545683	0.41395	0.616561	no	COX assembly mitochondrial protein homolog (AHRD V1 ***- COXAM_SCHPO); contains Interpro domain(s) IPR013892 Cytochrome c oxidase biogenesis protein Cmc1-like
Solyc01g103200.2	90.5988	31.7443	-1.51299	0.026	0.116677	no	Unknown Protein (AHRD V1)
Solyc01g103210.2	74.0024	22.7738	-1.7002	0.06325	0.203936	no	Unknown Protein (AHRD V1)
Solyc01g103220.2	274.443	337.155	0.296905	0.5739	0.74332	no	Cytochrome c (AHRD V1 ***- B6SKR4_MAIZE); contains Interpro domain(s) IPR002327 Cytochrome c, class IA/ IB
Solyc01g103230.2	8.72418	5.44457	-0.680201	0.1844	0.389998	no	Non-lysosomal glucosylceramidase (AHRD V1 ***- B9SS77_RICCO); contains Interpro domain(s) IPR014551 Beta-glucosidase, GBA2 type
Solyc01g103250.2	1.19326	1.40942	0.240191	0.79595	0.886813	no	Histone-lysine N-methyltransferase NSD3 (AHRD V1 *--- NSD3_HUMAN); contains Interpro domain(s) IPR018144 Plus-3 domain, subgroup
Solyc01g103260.2	1.18964	1.5773	0.406941	0.69285	0.823434	no	Unknown Protein (AHRD V1)
Solyc01g103350.2	4.52031	2.46061	-0.877402	0.1924	0.398209	no	Cell division protein kinase 13 (AHRD V1 *-*- CDK13_MOUSE); contains Interpro domain(s) IPR002290 Serine/threonine protein kinase
Solyc01g103360.2	5.23314	3.3402	-0.647739	0.43695	0.637021	no	Expressed protein (Fragment) (AHRD V1 ***- B3VV14_POPTN); contains Interpro domain(s) IPR006514 Protein of unknown function DUF579, plant
Solyc01g103370.2	76.634	50.2976	-0.607495	0.2198	0.43113	no	Ras-related protein Rab-1A (AHRD V1 ***- C0HBJ4_SALSA); contains Interpro domain(s) IPR003579 Ras small GTPase, Rab type
Solyc01g103380.2	47.7709	34.556	-0.467196	0.345	0.555644	no	Ras-related protein Rab-25 (AHRD V1 ***- RAB25_MOUSE); contains Interpro domain(s) IPR015595 Rab11-related
Solyc01g103400.2	20.373	23.3512	0.196836	0.7416	0.854203	no	Unknown Protein (AHRD V1)
Solyc01g103410.2	135.688	182.137	0.424731	0.45095	0.648595	no	Nucleic acid binding protein (AHRD V1 **-* B6T8Q7_MAIZE); contains Interpro domain(s) IPR004087 K Homology
Solyc01g103420.2	8.13356	11.3634	0.482438	0.3597	0.568584	no	Upf3 regulator of nonsense transcripts-like protein B (AHRD V1 *--- Q2F5U6_BOMMO); contains Interpro domain(s) IPR005120 Regulator of nonsense-mediated decay, UPF3
Solyc01g103430.2	16.9649	37.7915	1.15551	0.02005	0.0988022	no	Glycogen synthase kinase (AHRD V1 **** C7AE95_SOYBN); contains Interpro domain(s) IPR002290 Serine/threonine protein kinase
Solyc01g103440.2	36.0495	21.8353	-0.723315	0.1814	0.388377	no	Phosphoribosylamine--glycine ligase (AHRD V1 ***- D7KJV0_ARALY); contains Interpro domain(s) IPR000115 Phosphoribosylglycinamide synthetase
Solyc01g103450.2	683.375	373.715	-0.870741	0.2058	0.414649	no	Chaperone DnaK (AHRD V1 ***- Q1SKX2_MEDTR); contains Interpro domain(s) IPR012725 Chaperone DnaK
Solyc01g103460.2	14.3186	15.8628	0.147752	0.79915	0.888572	no	3&apos-5&apos exonuclease (AHRD V1 ***- B0WTA6_CULQU); contains Interpro domain(s) IPR002562 3'-5' exonuclease
Solyc01g103470.2	1.10022	0.403352	-1.44767	0.2876	0.498873	no	Unknown Protein (AHRD V1)
Solyc01g103480.2	83.635	48.7555	-0.778541	0.133	0.321729	no	Coatomer subunit delta (AHRD V1 ***- B6TDR8_MAIZE); contains Interpro domain(s) IPR008968 Clathrin adaptor, mu subunit, C-terminal
Solyc01g103490.2	27.2684	7.6608	-1.83166	0.0004	0.00591496	yes	Necrotic spotted lesions 1 (Fragment) (AHRD V1 *-*- B6ZA21_HELAN); contains Interpro domain(s) IPR001862 Membrane attack complex component/perforin/complement C9
Solyc01g103510.2	11.8473	8.30036	-0.513313	0.38295	0.589568	no	Ribosomal protein L3-like (AHRD V1 ***- Q2VCJ2_SOLTU); contains Interpro domain(s) IPR000597 Ribosomal protein L3
Solyc01g103530.2	16.8315	6.00847	-1.4861	0.00845	0.054345	no	Receptor like kinase, RLK
Solyc01g103540.2	272.532	665.397	1.28779	0.02675	0.118863	no	YTH domain family 2 (Predicted) (AHRD V1 *-*- B2GUU1_RAT); contains Interpro domain(s) IPR007275 YT521-B-like protein
Solyc01g103560.2	6.97808	6.46388	-0.11043	0.86465	0.924181	no	tRNA pseudouridine synthase A (AHRD V1 ***- D6ZZF1_STAND); contains Interpro domain(s) IPR001406 Pseudouridine synthase I, TruA
Solyc01g103570.2	5.34926	13.4314	1.3282	0.0161	0.084864	no	DNA-binding bromodomain-containing protein-like (AHRD V1 *-** Q5VPG9_ORYSJ); contains Interpro domain(s) IPR001487 Bromodomain
Solyc01g103580.2	2.84129	4.66425	0.715099	0.40575	0.608558	no	Genomic DNA chromosome 5 P1 clone MCL19 (AHRD V1 ***- Q9FNL3_ARATH); contains Interpro domain(s) IPR007770 Protein of unknown function DUF679
Solyc01g103590.2	4.99488	10.4947	1.07114	0.1347	0.324461	no	Glyoxalase/bleomycin resistance protein/dioxygenase (AHRD V1 **-- Q2HVV5_MEDTR); contains Interpro domain(s) IPR004360 Glyoxalase/bleomycin resistance protein/dioxygenase
Solyc01g103620.2	5.30862	1.54589	-1.7799	0.0306	0.129572	no	Sodium Bile acid symporter family protein expressed (AHRD V1 **** Q2QX41_ORYSJ); contains Interpro domain(s) IPR002657 Bile acid:sodium symporter
Solyc01g103640.2	0.906489	0.523948	-0.790865	0.47905	0.67139	no	A_IG002N01.30 protein (Fragment) (AHRD V1 ***- O04624_ARATH); contains Interpro domain(s) IPR001578 Peptidase C12, ubiquitin carboxyl-terminal hydrolase 1
Solyc01g103650.2	1.42751	0.0903221	-3.98227	0.10565	0.278647	no	Hydrolase alpha/beta fold family (AHRD V1 **-- A4VRL9_PSEU5); contains Interpro domain(s) IPR012020 AB-hydrolase YheT, putative
Solyc01g103660.2	1.31393	0.907664	-0.533656	0.5279	0.710083	no	Alpha/beta hydrolase fold (AHRD V1 *--- B0KN71_PSEPG)
Solyc01g103670.2	9.10862	8.31599	-0.131345	0.79915	0.888572	no	Alpha/beta hydrolase fold-1 domain-containing protein (AHRD V1 **-- D3BTR9_POLPA)
Solyc01g103680.2	89.4831	115.587	0.369297	0.50035	0.688124	no	Coiled-coil domain containing 47 (AHRD V1 ***- Q0VBU4_MOUSE); contains Interpro domain(s) IPR012879 Protein of unknown function DUF1682
Solyc01g103690.2	1.76494	4.10718	1.21853	0.0461	0.167919	no	ATP-dependent RNA helicase A (AHRD V1 *-*- B0W4E8_CULQU); contains Interpro domain(s) IPR014001 DEAD-like helicase, N-terminal
Solyc01g103700.2	1.94246	0.500405	-1.95672	0.0932	0.258001	no	Unknown Protein (AHRD V1); contains Interpro domain(s) IPR008545 Protein of unknown function DUF827, plant
Solyc01g103710.2	94.1334	104.918	0.156491	0.74655	0.857229	no	Fe/S biogenesis protein nfuA (AHRD V1 *--- NFUA_BUCCC); contains Interpro domain(s) IPR001075 NIF system FeS cluster assembly, NifU, C-terminal
Solyc01g103720.2	6.46691	26.0589	2.01063	0.0571	0.192576	no	Ribosome biogenesis protein ERB1 (AHRD V1 ***- ERB1_CRYNE); contains Interpro domain(s) IPR011046 WD40 repeat-like
Solyc01g103740.2	7.10548	32.3972	2.18887	0.00145	0.0154527	yes	Ribosome biogenesis protein ERB1 (AHRD V1 ***- ERB1_CRYNE); contains Interpro domain(s) IPR012953 BOP1, N-terminal
Solyc01g103750.2	84.5467	39.7698	-1.08808	0.04915	0.174735	no	ATP phosphoribosyltransferase (AHRD V1 **** O46887_THLGO); contains Interpro domain(s) IPR001348 Histidine biosynthesis HisG: ATP phosphoribosyltransferase
Solyc01g103760.2	111.997	15.8224	-2.82342	5e-05	0.00112329	yes	DUF803 domain membrane protein (AHRD V1 **-- C1GHB7_PARBD); contains Interpro domain(s) IPR008521 Protein of unknown function DUF803
Solyc01g103770.2	2.11372	4.54395	1.10416	0.33295	0.54389	no	Protein p8 MTCP-1 (AHRD V1 ***- MTCPA_MOUSE); contains Interpro domain(s) IPR009069 MTCP1
Solyc01g103780.2	36.0871	15.3272	-1.23539	0.021	0.101846	no	TCP family transcription factor (AHRD V1 *-** A6MCZ2_9ORYZ); contains Interpro domain(s) IPR005333 Transcription factor, TCP
Solyc01g103800.2	153.713	167.444	0.123436	0.7949	0.886408	no	40S ribosomal protein S12 (AHRD V1 ***- A9P9K3_POPTR); contains Interpro domain(s) IPR000530 Ribosomal protein S12e
Solyc01g103850.2	10.2004	15.1735	0.572935	0.2995	0.511796	no	Ubiquitin-like domain containing CTD phosphatase 1 (AHRD V1 ***- B6TA38_MAIZE); contains Interpro domain(s) IPR011943 HAD-superfamily hydrolase, subfamily IIID
Solyc01g103860.2	0.0261103	1.74443	6.06199	0.2468	0.45722	no	Ch-cobra (AHRD V1 ***- B7S746_CUNLA); contains Interpro domain(s) IPR006918 Glycosyl-phosphatidyl inositol-anchored, plant
Solyc01g103870.1	0	1.62877	#	0.00975	0.0603039	no	SRF-type transcription factor family protein (AHRD V1 ***- Q53J20_SOLLC); contains Interpro domain(s) IPR002100 Transcription factor, MADS-box
Solyc01g103880.2	1.71391	2.40909	0.491193	0.6929	0.823439	no	BZIP transcription factor family protein expressed (AHRD V1 *--- Q2R8T2_ORYSJ)
Solyc01g103890.2	33.2976	70.7973	1.08828	0.028	0.12261	no	Magnesium transporter MRS2-4 (AHRD V1 **** MRS24_ARATH); contains Interpro domain(s) IPR002523 Mg2+ transporter protein, CorA-like
Solyc01g103920.2	0.429169	48.3742	6.81655	0.05145	0.18015	no	Ferredoxin I (AHRD V1 ***- Q93XJ9_SOLTU); contains Interpro domain(s) IPR010241 Ferredoxin [2Fe-2S], plant
Solyc01g103930.2	89.6668	52.5679	-0.770392	0.1372	0.328209	no	Transmembrane 9 superfamily protein member 3 (AHRD V1 ***- B6SY54_MAIZE); contains Interpro domain(s) IPR004240 Nonaspanin (TM9SF)
Solyc01g103940.2	79.346	107.915	0.443673	0.3836	0.589966	no	Serine/threonine protein kinase (AHRD V1 **** Q0PL87_CAMSI); contains Interpro domain(s) IPR015740 Plant protein serine/threonine kinase-like
Solyc01g103950.2	12.0102	16.546	0.462216	0.3721	0.579075	no	Thiamine-phosphate pyrophosphorylase/thiamine-phosphate pyrophosphorylase (AHRD V1 **-- A9NB66_COXBR); contains Interpro domain(s) IPR004399 Phosphomethylpyrimidine kinase type-2
Solyc01g103960.2	0.787329	0.370711	-1.08667	0.21155	0.421306	no	ATP-dependent DNA helicase Q1 (AHRD V1 *-** C1GRE2_PARBA); contains Interpro domain(s) IPR004589 DNA helicase, ATP-dependent, RecQ type
Solyc01g103970.2	7.36581	36.6788	2.31603	0.0006	0.00802589	yes	RING finger protein 170 (AHRD V1 ***- C1BQ68_9MAXI); contains Interpro domain(s) IPR018957 Zinc finger, C3HC4 RING-type
Solyc01g103980.2	34.7978	28.7918	-0.27334	0.59845	0.75972	no	RING finger protein 170 (AHRD V1 *-*- B5X7S9_SALSA); contains Interpro domain(s) IPR018957 Zinc finger, C3HC4 RING-type
Solyc01g103990.2	37.3255	242.755	2.70127	0.00015	0.00282873	yes	T-complex protein 11 (AHRD V1 ***- D7KML1_ARALY); contains Interpro domain(s) IPR008862 T-complex 11
Solyc01g104000.2	47.1169	37.1973	-0.341046	0.4953	0.683622	no	Serine hydroxymethyltransferase (AHRD V1 ***- A9PL12_POPTM); contains Interpro domain(s) IPR001085 Serine hydroxymethyltransferase
Solyc01g104010.2	0.902099	0.113496	-2.99064	0.17575	0.381016	no	F2E2.8 (AHRD V1 ***- Q9LM58_ARATH)
Solyc01g104020.2	118.462	42.5664	-1.47664	0.0058	0.0420581	yes	Embryo-specific 3 (AHRD V1 ***- Q2HUA9_MEDTR); contains Interpro domain(s) IPR010417 Embryo-specific 3
Solyc01g104030.2	12.6141	16.0837	0.350563	0.50195	0.689485	no	Inward rectifier potassium channel-like protein (Fragment) (AHRD V1 *-** Q1W7D1_SOLLC); contains Interpro domain(s) IPR000595 Cyclic nucleotide-binding
Solyc01g104040.2	7.43847	8.69516	0.225206	0.6534	0.797351	no	UDP-glucose glycoprotein glucosyltransferase (AHRD V1 **** D7KYS8_ARALY); contains Interpro domain(s) IPR009448 UDP-glucose:Glycoprotein Glucosyltransferase
Solyc01g104050.2	5.84448	6.94559	0.249022	0.6542	0.797918	no	Receptor-like kinase (AHRD V1 ***- A7VM41_MARPO); contains Interpro domain(s) IPR002290 Serine/threonine protein kinase
Solyc01g104060.2	20.7286	14.7107	-0.494754	0.3436	0.554278	no	Aminomethyltransferase (AHRD V1 ***- B0JMM8_MICAN); contains Interpro domain(s) IPR006222 Glycine cleavage T-protein, N-terminal
Solyc01g104070.2	7.66879	6.06707	-0.337999	0.53925	0.718934	no	Importin beta (AHRD V1 **-- D2VK12_NAEGR); contains Interpro domain(s) IPR011989 Armadillo-like helical
Solyc01g104080.2	19.9354	27.0153	0.438445	0.36785	0.576129	no	Hypothetical membrane spanning protein (AHRD V1 ***- A9KCV4_COXBN)
Solyc01g104110.2	0.139441	1.3278	3.25131	0.0667	0.211404	no	Legumin 11S-globulin (AHRD V1 **-- Q39770_GINBI); contains Interpro domain(s) IPR011051 Cupin, RmlC-type
Solyc01g104130.2	7.22589	14.826	1.03688	0.05695	0.192189	no	Oxidoreductase 2OG-Fe(II) oxygenase family protein-like (AHRD V1 *--- Q5VPG6_ORYSJ); contains Interpro domain(s) IPR005123 Oxoglutarate and iron-dependent oxygenase
Solyc01g104140.2	7.00332	15.4402	1.14058	0.0298	0.127558	no	Phosphatidylinositol-4-phosphate 5-kinase family protein (AHRD V1 ***- D7KLK6_ARALY); contains Interpro domain(s) IPR017163 Phosphatidylinositol-4-phosphate 5-kinase, plant
Solyc01g104160.2	9.62624	19.5115	1.01928	0.0663	0.210431	no	Uncharacterised protein At1g10890 (AHRD V1 *--- Y1089_ARATH)
Solyc01g104170.2	631.141	538.714	-0.228443	0.69	0.82217	no	Ankyrin repeat domain-containing protein 2 (AHRD V1 ***- B6TNC0_MAIZE); contains Interpro domain(s) IPR002110 Ankyrin
Solyc01g104190.2	24.0173	42.8434	0.835001	0.17425	0.378946	no	Unknown Protein (AHRD V1)
Solyc01g104220.2	31.8449	38.2806	0.265551	0.5884	0.75336	no	Transmembrane emp24 domain-containing protein 10 (AHRD V1 ***- B6SSF8_MAIZE); contains Interpro domain(s) IPR000348 emp24/gp25L/p24
Solyc01g104230.2	1.52979	0.0652167	-4.55195	0.16755	0.37075	no	F-box family protein (AHRD V1 ***- D7KLJ3_ARALY)
Solyc01g104240.2	8.98925	6.16151	-0.544917	0.34775	0.558097	no	Hydroxyproline-rich glycoprotein-like (AHRD V1 *-*- Q5JLQ2_ORYSJ)
Solyc01g104250.2	23.8861	13.4583	-0.827681	0.11845	0.300234	no	Rhomboid-like protein (AHRD V1 ***- B6T5H4_MAIZE); contains Interpro domain(s) IPR002610 Peptidase S54, rhomboid
Solyc01g104270.2	109.862	74.3719	-0.562868	0.30435	0.516775	no	Os12g0283800 protein (Fragment) (AHRD V1 *-*- Q0INW6_ORYSJ)
Solyc01g104280.2	19.7916	10.7914	-0.875001	0.1312	0.318875	no	Elongation of very long chain fatty acids-like 2 protein (AHRD V1 **** D4N2R0_MELGA); contains Interpro domain(s) IPR002076 GNS1/SUR4 membrane protein
Solyc01g104290.1	1.63679	0.03346	-5.61229	0.22075	0.43113	no	Thaumatin-like protein 12104-13574 (AHRD V1 ***- Q9CA24_ARATH); contains Interpro domain(s) IPR001938 Thaumatin, pathogenesis-related
Solyc01g104300.2	5.18049	13.1627	1.3453	0.0111	0.066034	no	Unknown Protein (AHRD V1); contains Interpro domain(s) IPR006927 Protein of unknown function DUF639
Solyc01g104310.2	15.9773	13.2764	-0.267158	0.6046	0.764464	no	Patatin-like phospholipase domain-containing protein (AHRD V1 *-*- B6KR35_TOXGO); contains Interpro domain(s) IPR002641 Patatin
Solyc01g104320.2	4.52388	7.88493	0.801537	0.23965	0.450527	no	PAP fibrillin (AHRD V1 ***- A2Q498_MEDTR); contains Interpro domain(s) IPR006843 PAP fibrillin
Solyc01g104350.2	7.01894	6.78648	-0.0485894	0.9317	0.959392	no	Unknown Protein (AHRD V1)
Solyc01g104370.2	628.563	477.107	-0.397744	0.46535	0.65955	no	60S acidic ribosomal protein P1 (AHRD V1 ***- B6T3C1_MAIZE); contains Interpro domain(s) IPR001813 Ribosomal protein 60S
Solyc01g104400.2	69.5266	7.42387	-3.22732	5e-05	0.00112329	yes	Blue copper protein (AHRD V1 **-- B6U7P6_MAIZE); contains Interpro domain(s) IPR003245 Plastocyanin-like
Solyc01g104410.2	1.07737	1.62941	0.596835	0.4872	0.678344	no	Sterol 3-beta-glucosyltransferase (AHRD V1 *-*- A4X1A3_SALTO)
Solyc01g104460.2	16.5773	22.7274	0.455217	0.39455	0.599214	no	Partner of Y14 and mago (AHRD V1 *-*- WIBG_CULQU); contains Interpro domain(s) IPR015362 Exon junction complex, Pym
Solyc01g104470.2	145.728	549.676	1.9153	0.01205	0.0697804	no	mRNA turnover protein 4 homolog (AHRD V1 **-- B5X718_SALSA)
Solyc01g104480.2	25.2723	34.368	0.443505	0.76535	0.868069	no	Unknown Protein (AHRD V1)
Solyc01g104500.2	15.1693	9.14116	-0.730709	0.22155	0.43162	no	Os07g0419800 protein (Fragment) (AHRD V1 *--- Q0D6Y1_ORYSJ); contains Interpro domain(s) IPR012866 Protein of unknown function DUF1644
Solyc01g104510.2	40.0628	46.0151	0.199843	0.7045	0.830458	no	Histone-binding protein RBBP7 (AHRD V1 **-* B5X3G4_SALSA); contains Interpro domain(s) IPR020472 G-protein beta WD-40 repeat, region
Solyc01g104530.2	18.5843	18.2686	-0.0247203	0.9604	0.976545	no	Protein serine/threonine kinase (AHRD V1 *-** D3BP85_POLPA); contains Interpro domain(s) IPR002290 Serine/threonine protein kinase
Solyc01g104540.2	7.14771	17.0804	1.25679	0.0232	0.108782	no	Unknown Protein (AHRD V1)
Solyc01g104560.2	10.1077	26.1332	1.37042	0.0139	0.0767577	no	Pinin/SDK/memA protein (AHRD V1 ***- A2Q483_MEDTR); contains Interpro domain(s) IPR006786 Pinin/SDK/memA protein
Solyc01g104570.2	16.3699	5.54869	-1.56083	0.0056	0.0411357	yes	Kinetochore protein ndc80 (AHRD V1 *-*- B6K5V0_SCHJY); contains Interpro domain(s) IPR005550 Kinetochore protein Ndc80
Solyc01g104580.2	7.96686	2.60094	-1.61498	0.0445	0.163873	no	Harpin-induced protein 1 containing protein expressed (AHRD V1 ***- Q10NQ5_ORYSJ); contains Interpro domain(s) IPR010847 Harpin-induced 1
Solyc01g104590.2	240.217	190.017	-0.33821	0.5624	0.735438	no	Ribosomal protein L3 (AHRD V1 ***- Q6SKP4_SOLLC); contains Interpro domain(s) IPR019926 Ribosomal protein L3, conserved site IPR000597 Ribosomal protein L3
Solyc01g104600.2	15.0685	12.9086	-0.2232	0.6897	0.822121	no	COP9 signalosome complex subunit 8 (AHRD V1 ***- B6SQ52_MAIZE); contains Interpro domain(s) IPR019280 COP9 signalosome, subunit CSN8
Solyc01g104620.2	0.879522	2.40021	1.44837	0.2872	0.498561	no	Unknown Protein (AHRD V1)
Solyc01g104630.2	1.28862	2.89091	1.1657	0.0851	0.245108	no	Pentatricopeptide repeat-containing protein (AHRD V1 ***- D7L9C2_ARALY); contains Interpro domain(s) IPR002885 Pentatricopeptide repeat
Solyc01g104640.2	2.23384	4.06923	0.865228	0.19205	0.397986	no	Helicase (AHRD V1 *--- D3B244_POLPA)
Solyc01g104650.2	16.3953	91.2067	2.47585	5e-05	0.00112329	yes	BZIP transcription factor (AHRD V1 **** Q53UC6_WHEAT); contains Interpro domain(s) IPR011700 Basic leucine zipper
Solyc01g104660.2	22.5859	33.507	0.569041	0.25735	0.46621	no	Exocyst subunit Exo70-interacting protein Roh1 (Fragment) (AHRD V1 *-*- C1IJU1_TOBAC); contains Interpro domain(s) IPR008511 Protein of unknown function DUF793
Solyc01g104670.2	43.9174	43.8452	-0.00237286	0.99555	0.996321	no	Tubby-like F-box protein 8 (AHRD V1 ***- TLP8_ORYSJ); contains Interpro domain(s) IPR000007 Tubby, C-terminal
Solyc01g104680.2	210.933	82.7355	-1.35021	0.0208	0.101311	no	GTP-binding nuclear protein Ran-A1 (AHRD V1 **-- B3TM31_ELAGV); contains Interpro domain(s) IPR018210 GTP-binding nuclear protein, Ran, conserved site IPR002041 Ran GTPase
Solyc01g104690.2	42.0106	48.1807	0.197701	0.7451	0.856597	no	Unknown Protein (AHRD V1)
Solyc01g104700.2	214.587	124.709	-0.783002	0.1174	0.298409	no	GTP-binding nuclear protein Ran-A1 (AHRD V1 **-- B3TM31_ELAGV); contains Interpro domain(s) IPR018210 GTP-binding nuclear protein, Ran, conserved site IPR002041 Ran GTPase
Solyc01g104710.2	71.001	366.922	2.36956	0.0008	0.00997793	yes	Unknown Protein (AHRD V1)
Solyc01g104720.2	91.6229	459.293	2.32563	0.00085	0.0104573	yes	Unknown Protein (AHRD V1)
Solyc01g104730.2	0.750323	3.93042	2.3891	0.03505	0.141365	no	MAPK activating protein (AHRD V1 ***- B6TKI4_MAIZE); contains Interpro domain(s) IPR005178 Protein of unknown function DUF300
Solyc01g104740.2	30.092	193.248	2.683	5e-05	0.00112329	yes	Multiprotein bridging factor 1 (AHRD V1 ***- C8C4P8_WHEAT); contains Interpro domain(s) IPR013729 Multiprotein bridging factor 1, N-terminal
Solyc01g104750.2	1.29876	4.57738	1.81738	0.58905	0.753819	no	MtN21 nodulin protein-like (AHRD V1 ***- B6TBZ6_MAIZE); contains Interpro domain(s) IPR000620 Protein of unknown function DUF6, transmembrane
Solyc01g104770.2	56.9811	22.7045	-1.3275	0.015	0.0807366	no	Actin (AHRD V1 ***- Q6F4H4_TOBAC); contains Interpro domain(s) IPR004000 Actin/actin-like
Solyc01g104780.2	1.14874	3.345	1.54196	0.19375	0.399814	no	Nodulin-related integral membrane protein DUF125 (AHRD V1 *-*- C7JBI4_ACEP3); contains Interpro domain(s) IPR008217 Protein of unknown function DUF125, transmembrane
Solyc01g104790.2	13.7882	10.0148	-0.461301	0.37325	0.580365	no	Unknown Protein (AHRD V1)
Solyc01g104840.2	180.485	130.084	-0.472438	0.35935	0.568388	no	RNA-binding protein RZ-1 (AHRD V1 **** D0V0M9_CAPAN); contains Interpro domain(s) IPR012677 Nucleotide-binding, alpha-beta plait
[truncated: 16,089 more rows]
