# Supplementary material for: Profiling of drought-responsive microRNA and mRNA in tomato using high-throughput sequencing
Source: BMC Genomics. 2017 Jun 26;18:481. doi: 10.1186/s12864-017-3869-1 (PMC5485680; doi:10.1186/s12864-017-3869-1)
Supplement: Supplementary file 4 — List of genes with confident expression in the drought-tolerant tomato IL9–1. a, FPKM: fragments per kilobase of exon model per million mapped reads. (XLSX 1915 kb) [file 12864_2017_3869_MOESM4_ESM.xlsx]

## Sheet: Sheet1
Additional file 4: Table S4 - List of genes with confident expression in the drought-tolerant tomato IL9-1.
Gene_ID	FPKMa		Log2(fold_change)	p_value	q_value	Significance	Annotation
	TCK	TD
Solyc00g005050.2	42.5519	43.9973	0.0481925	0.92755	0.972847	no	Arabinogalactan protein (AHRD V1 ***- B6SST2_MAIZE)
Solyc00g005840.2	132.77	102.09	-0.379089	0.45925	0.737299	no	Thioredoxin family protein (AHRD V1 ***- D7MCJ1_ARALY); contains Interpro domain(s) IPR015467 Thioredoxin, core
Solyc00g006490.2	4.62713	5.70439	0.301954	0.5988	0.820341	no	Serine/threonine-protein phosphatase 6 regulatory subunit 3 (AHRD V1 **-- SAPS3_HUMAN); contains Interpro domain(s) IPR007587 SIT4 phosphatase-associated protein
Solyc00g006800.2	70.4514	59.3561	-0.247231	0.66035	0.852445	no	Transaldolase (AHRD V1 ***- Q9FVH1_SOLLC); contains Interpro domain(s) IPR014634 Transaldolase, bacterial/plant type
Solyc00g006810.2	34.3538	19.688	-0.80315	0.1561	0.463305	no	Peptidyl-prolyl cis-trans isomerase (AHRD V1 *-*- Q8DJW8_THEEB); contains Interpro domain(s) IPR001179 Peptidyl-prolyl cis-trans isomerase, FKBP-type
Solyc00g006820.2	30.0446	12.0062	-1.32332	0.0124	0.117923	no	Peptide transporter-like protein (AHRD V1 **-* Q9LYR6_ARATH); contains Interpro domain(s) IPR000109 TGF-beta receptor, type I/II extracellular region
Solyc00g006830.2	16.9435	10.5983	-0.676899	0.1887	0.507693	no	No exine formation-1 (AHRD V1 **-- Q9LYR7_ARATH)
Solyc00g007010.2	4.86204	7.52126	0.629413	0.29995	0.61854	no	Phosphatidylinositol phosphate (PtdInsP) phosphatase involved in hydrolysis of PtdIns (AHRD V1 **** D6VWZ1_YEAST); contains Interpro domain(s) IPR002013 Synaptojanin, N-terminal
Solyc00g007060.2	11.9006	10.5768	-0.170134	0.7545	0.901801	no	Serine/threonine kinase-like protein ABC1063 (AHRD V1 **** Q1KMP8_HORVD); contains Interpro domain(s) IPR002290 Serine/threonine protein kinase
Solyc00g007070.2	60.5733	58.3195	-0.0547046	0.9184	0.971601	no	Heterogeneous nuclear ribonucleoprotein H1 (AHRD V1 **-- Q8C2Q7_MOUSE); contains Interpro domain(s) IPR012677 Nucleotide-binding, alpha-beta plait
Solyc00g007090.2	14.6616	7.45268	-0.976209	0.1472	0.449716	no	Multi-pass transmembrane protein (AHRD V1 *--- Q5CMR0_CRYHO); contains Interpro domain(s) IPR019328 GPI-GlcNAc transferase complex, PIG-H component
Solyc00g007100.2	6.22601	6.66128	0.0974911	0.87905	0.955182	no	Serine/threonine protein kinase (AHRD V1 **** Q2U105_ASPOR); contains Interpro domain(s) IPR002290 Serine/threonine protein kinase
Solyc00g007110.2	3.19203	3.04646	-0.0673373	0.93045	0.973166	no	Epidermal growth factor receptor substrate 15 (AHRD V1 *--- EPS15_HUMAN); contains Interpro domain(s) IPR011992 EF-Hand type
Solyc00g007120.2	4.97308	4.09038	-0.281904	0.6577	0.851639	no	Calcium-binding EF hand family protein (AHRD V1 ***- D7KK32_ARALY); contains Interpro domain(s) IPR011992 EF-Hand type
Solyc00g007130.2	2.25508	6.36492	1.49696	0.0428	0.248395	no	Amino acid transporter family protein (AHRD V1 **** D7LI10_ARALY); contains Interpro domain(s) IPR013057 Amino acid transporter, transmembrane
Solyc00g007140.1	2.74458	0.663139	-2.0492	0.3178	0.634016	no	Unknown Protein (AHRD V1)
Solyc00g007150.2	0.380761	1.21944	1.67926	0.2592	0.583568	no	Unknown Protein (AHRD V1)
Solyc00g007200.2	2.18835	2.37923	0.120651	0.8717	0.952282	no	MLO-like protein 3 (AHRD V1 ***- C6EWE6_VITVI); contains Interpro domain(s) IPR004326 Mlo-related protein
Solyc00g007220.2	0.92793	0.959191	0.0478024	0.9629	0.985355	no	Ring finger protein (AHRD V1 ***- O49869_HORVU); contains Interpro domain(s) IPR018957 Zinc finger, C3HC4 RING-type
Solyc00g007260.2	2.96515	5.56349	0.907885	0.1744	0.487484	no	Sentrin-specific protease 7 (AHRD V1 *-*- SENP7_HUMAN); contains Interpro domain(s) IPR003653 Peptidase C48, SUMO/Sentrin/Ubl1
Solyc00g007270.2	242.298	252.101	0.0572173	0.92095	0.971992	no	Translation initiation factor (AHRD V1 ***- A6ZWQ9_YEAS7); contains Interpro domain(s) IPR002769 Translation initiation factor IF6
Solyc00g007300.2	7.14545	11.0565	0.629802	0.28145	0.601514	no	Lrr, resistance protein fragment
Solyc00g008680.2	35.9693	27.1245	-0.407168	0.4415	0.726408	no	Calcium binding protein-like (AHRD V1 *--- Q656S9_ORYSJ); contains Interpro domain(s) IPR011992 EF-Hand type
Solyc00g009020.2	77.5284	100.019	0.367476	0.4772	0.74826	no	Mitochondrial ATP synthase (AHRD V1 ***- B6TLY8_MAIZE)
Solyc00g009060.2	33.7107	21.4011	-0.655524	0.24775	0.574756	no	Hypoxanthine phosphoribosyltransferase (AHRD V1 ***- B4UWA8_ARAHY); contains Interpro domain(s) IPR005904 Hypoxanthine phosphoribosyl transferase
Solyc00g009080.2	3.36048	3.00027	-0.163576	0.8757	0.95424	no	Unknown Protein (AHRD V1)
Solyc00g009090.2	1.14884	0.219855	-2.38555	0.07465	0.329745	no	Receptor like kinase, RLK
Solyc00g009100.2	9.78422	14.8092	0.597966	0.32405	0.637953	no	30S ribosomal protein S1-like (AHRD V1 ***- Q5ZC75_ORYSJ); contains Interpro domain(s) IPR003029 Ribosomal protein S1, RNA binding domain
Solyc00g009110.2	10.3075	8.06325	-0.354268	0.52015	0.774113	no	Inositol-1 4 5-trisphosphate 5-Phosphatase-like protein (AHRD V1 *-*- Q9M1W5_ARATH); contains Interpro domain(s) IPR000300 Inositol polyphosphate related phosphatase
Solyc00g009120.2	7.31214	15.9942	1.12918	0.09295	0.369091	no	Short-chain dehydrogenase/reductase family protein (AHRD V1 ***- D7LXC9_ARALY); contains Interpro domain(s) IPR002198 Short-chain dehydrogenase/reductase SDR
Solyc00g009140.2	10.3656	21.0361	1.02106	0.0903	0.364936	no	Short-chain dehydrogenase/reductase SDR (AHRD V1 ***- A4A816_9GAMM); contains Interpro domain(s) IPR002198 Short-chain dehydrogenase/reductase SDR
Solyc00g011880.2	9.05665	6.74996	-0.424097	0.55035	0.790151	no	AIG2-like protein (AHRD V1 ***- B4FVZ7_MAIZE); contains Interpro domain(s) IPR009288 AIG2-like
Solyc00g011890.2	5.3356	17.4029	1.7056	0.00235	0.038511	yes	Galactokinase like protein (AHRD V1 **** O23461_ARATH); contains Interpro domain(s) IPR012369 Galactokinase, glycosyltransferase
Solyc00g013120.2	6.05348	4.42689	-0.451472	0.6317	0.839273	no	Uncharacterized mitochondrial protein AtMg01330 (AHRD V1 *-*- M1330_ARATH)
Solyc00g013140.1	0.550206	0.708498	0.364791	0.7199	0.883346	no	NADH dehydrogenase subunit 5 (Fragment) (AHRD V1 ***- A1XJP5_SIMCH); contains Interpro domain(s) IPR003945 NADH-plastoquinone oxidoreductase, chain 5
Solyc00g013150.1	0	2.6098	#	0.0357	0.225839	no	Unknown Protein (AHRD V1)
Solyc00g013170.1	20.5629	10.75	-0.93571	0.3638	0.670977	no	Unknown Protein (AHRD V1)
Solyc00g014790.2	0.77205	0.716804	-0.107116	0.94165	0.977319	no	Unknown Protein (AHRD V1)
Solyc00g014800.1	1.00202	0.309143	-1.69656	0.3744	0.679457	no	Zinc-finger protein 1 (AHRD V1 *-*- D7KX25_ARALY); contains Interpro domain(s) IPR007087 Zinc finger, C2H2-type
Solyc00g014830.2	0.726598	0.139417	-2.38175	0.1417	0.442851	no	NADH-quinone oxidoreductase subunit D (AHRD V1 ***- C4YU74_9RICK); contains Interpro domain(s) IPR010219 NADH dehydrogenase I, D subunit
Solyc00g019730.1	0.892144	0.236564	-1.91505	0.18455	0.502787	no	Cytochrome c oxidase subunit 3 (AHRD V1 ***- Q5M9V7_TOBAC); contains Interpro domain(s) IPR000298 Cytochrome c oxidase, subunit III
Solyc00g019740.1	4.32827	1.24999	-1.79187	0.21755	0.5424	no	ATPase subunit 8 (AHRD V1 ***- B6VJW7_VITVI); contains Interpro domain(s) IPR003319 ATPase, F0 complex, subunit 8, mitochondrial, plant
Solyc00g019960.1	7.09834	2.39952	-1.56473	0.53445	0.781999	no	Unknown Protein (AHRD V1)
Solyc00g019970.2	0.415748	1.04169	1.32514	0.2859	0.605751	no	Unknown Protein (AHRD V1)
Solyc00g020010.1	3.05435	4.31288	0.497787	0.47675	0.748217	no	Unknown Protein (AHRD V1)
Solyc00g020020.2	1.02719	0.360603	-1.51023	0.2738	0.594526	no	Unknown Protein (AHRD V1)
Solyc00g022090.1	1.22605	0.281172	-2.12449	0.39445	0.695456	no	Unknown Protein (AHRD V1)
Solyc00g022100.1	1.34777	1.55538	0.20669	0.88575	0.958174	no	Ribosomal protein L10 (Fragment) (AHRD V1 ***- D1KY68_SARPR)
Solyc00g022110.2	4.10383	1.95319	-1.07114	0.1638	0.473568	no	Ribosomal protein L2 (AHRD V1 ***- Q5M9S7_TOBAC); contains Interpro domain(s) IPR002171 Ribosomal protein L2
Solyc00g024150.2	349.972	320.89	-0.125163	0.8237	0.933273	no	Pterin-4-alpha-carbinolamine dehydratase (AHRD V1 *-** B6T9C1_MAIZE); contains Interpro domain(s) IPR001533 Transcriptional coactivator/pterin dehydratase
Solyc00g025290.1	13.2186	7.66644	-0.785944	0.4115	0.706038	no	Hypothetical protein (nad5 intron) (AHRD V1 **-- Q7M2D8_WHEAT)
Solyc00g027770.2	31.5282	54.4025	0.787028	0.15215	0.45645	no	Pectinesterase (AHRD V1 **** B9SVI9_RICCO); contains Interpro domain(s) IPR000070 Pectinesterase, catalytic
Solyc00g030520.2	0.907879	0.381052	-1.25251	0.41255	0.706756	no	Endoplasmic reticulum-Golgi intermediate compartment protein 3 (Predicted) (AHRD V1 *-*- B1MTM4_CALMO); contains Interpro domain(s) IPR012936 Protein of unknown function DUF1692
Solyc00g039990.2	1.78658	3.7197	1.05799	0.32075	0.635558	no	TRNA nucleotidyltransferase (AHRD V1 ***- Q42867_LUPAL)
Solyc00g044350.2	4.10031	3.54186	-0.211229	0.82845	0.934251	no	EPIDERMAL PATTERNING FACTOR-like protein 1 (AHRD V1 ***- EPFL1_ARATH)
Solyc00g047700.2	163.778	135.433	-0.274157	0.60855	0.826104	no	Unknown Protein (AHRD V1)
Solyc00g049520.2	12.7957	4.92497	-1.37747	0.17465	0.487649	no	Unknown Protein (AHRD V1)
Solyc00g050130.1	7.49901	51.6679	2.7845	0.0001	0.00373413	yes	UDP-glucose glucosyltransferase (AHRD V1 **** D2KTV5_LOTJA); contains Interpro domain(s) IPR002213 UDP-glucuronosyl/UDP-glucosyltransferase
Solyc00g052940.2	1.08061	1.19334	0.14315	0.9033	0.965044	no	Nodulin-like protein (AHRD V1 **-- B6TIX8_MAIZE); contains Interpro domain(s) IPR000620 Protein of unknown function DUF6, transmembrane
Solyc00g053440.2	47.6781	46.6197	-0.0323863	0.9564	0.9826	no	Transmembrane BAX inhibitor motif-containing protein 4 (AHRD V1 **-- B6T5N6_MAIZE); contains Interpro domain(s) IPR006214 Uncharacterised protein family UPF0005
Solyc00g056680.1	0.599555	1.06553	0.829611	0.4351	0.721924	no	Lipase-like protein (AHRD V1 ***- Q949E1_ORYSA); contains Interpro domain(s) IPR002921 Lipase, class 3
Solyc00g058890.1	579.374	1171.86	1.01623	0.067	0.31358	no	Unknown Protein (AHRD V1)
Solyc00g059100.2	1.28831	1.87928	0.544701	0.60655	0.824551	no	WD-repeat protein-like (AHRD V1 **-- Q9FNN2_ARATH); contains Interpro domain(s) IPR020472 G-protein beta WD-40 repeat, region
Solyc00g068970.2	140.48	34.2956	-2.03427	0.00065	0.0156298	yes	Cytochrome P450 like_TBP (AHRD V1 ***- O04892_TOBAC)
Solyc00g072100.2	7.15152	8.02295	0.165883	0.8178	0.930557	no	LTRGag-pol-polymerase 3 (AHRD V1 *-*- B2BXJ4_ARALY)
Solyc00g075440.1	2.88016	0.0993928	-4.85687	0.07275	0.325511	no	Unknown Protein (AHRD V1)
Solyc00g080750.2	0.214085	0.779203	1.86382	0.16285	0.472164	no	Unknown Protein (AHRD V1)
Solyc00g082150.2	89.3398	33.065	-1.434	0.0067	0.0793943	no	Kinesin light chain (AHRD V1 **-- B6SKU4_MAIZE); contains Interpro domain(s) IPR011990 Tetratricopeptide-like helical
Solyc00g085070.2	76.5663	30.8642	-1.31078	0.01785	0.148298	no	Squalene monooxygenase (AHRD V1 ***- Q506K3_DATIN); contains Interpro domain(s) IPR013698 Squalene epoxidase
Solyc00g090870.2	5.01823	7.86087	0.647511	0.43825	0.723885	no	5-AMP-activated protein kinase subunit beta-1 (AHRD V1 *-*- C1BJ92_OSMMO); contains Interpro domain(s) IPR006828 5-AMP-activated protein kinase, beta subunit, complex-interacting region
Solyc00g091170.2	6.1349	5.27298	-0.218423	0.75365	0.901588	no	ATP binding protein (AHRD V1 ***- B6TPV9_MAIZE)
Solyc00g094530.1	0.402001	0.7899	0.974469	0.4303	0.718302	no	NADH-ubiquinone oxidoreductase chain 1 (AHRD V1 ***- Q5M9U6_TOBAC); contains Interpro domain(s) IPR001694 NADH:ubiquinone oxidoreductase, subunit 1
Solyc00g094540.1	0.616316	1.14436	0.892803	0.44185	0.726414	no	Unknown Protein (AHRD V1)
Solyc00g096460.1	11.0981	2.01762	-2.45958	0.3243	0.638082	no	AT4G08310 protein (Fragment) (AHRD V1 ***- B9DFL6_ARATH)
Solyc00g097960.1	1.54915	3.97453	1.35931	0.33635	0.646991	no	Unknown Protein (AHRD V1)
Solyc00g098560.2	2.14915	3.10951	0.532921	0.62495	0.834796	no	GDSL esterase/lipase At5g03980 (AHRD V1 **** GDL74_ARATH); contains Interpro domain(s) IPR001087 Lipase, GDSL
Solyc00g106650.1	5.11844	7.72062	0.593012	0.72765	0.887677	no	BZIP transcription factor family protein expressed (AHRD V1 *--- Q2R8T2_ORYSJ)
Solyc00g110870.2	19.9771	1.84594	-3.43591	0.00015	0.00519709	yes	Receptor like kinase, RLK
Solyc00g118680.2	1.47046	0.679385	-1.11396	0.51185	0.770248	no	Unknown Protein (AHRD V1)
Solyc00g125980.1	14.685	0	#	0.04605	0.25724	no	NADH-ubiquinone oxidoreductase chain 2 (AHRD V1 ***- NU2M_BETVU)
Solyc00g127660.2	12.5759	10.8476	-0.213276	0.77995	0.913213	no	Unknown Protein (AHRD V1)
Solyc00g127670.1	8.5148	9.52944	0.16242	0.8389	0.938693	no	Membrane protein (AHRD V1 ***- B6TDF9_MAIZE)
Solyc00g127870.2	8.25711	4.10893	-1.00687	0.23035	0.555365	no	Phosphatidylinositol N-acetylglucosaminyltransferase subunit P (AHRD V1 ***- B6TUG3_MAIZE); contains Interpro domain(s) IPR013717 PIG-P
Solyc00g128870.2	39.2162	40.8281	0.0581134	0.9222	0.972276	no	Nudix hydrolase 1 (AHRD V1 ***- A6ANR4_VIBHA); contains Interpro domain(s) IPR000086 NUDIX hydrolase domain
Solyc00g136260.1	11.7325	65.6216	2.48366	0.0021	0.0358056	yes	Ring H2 finger protein (AHRD V1 *-*- D9ZHD8_HYPPE); contains Interpro domain(s) IPR018957 Zinc finger, C3HC4 RING-type
Solyc00g136560.2	24.9378	110.289	2.14488	0.0008	0.01808	yes	Undecaprenyl pyrophosphate synthase (AHRD V1 *-*- D8G636_9CYAN); contains Interpro domain(s) IPR001441 Di-trans-poly-cis-decaprenylcistransferase-like
Solyc00g140060.2	10.9727	13.3539	0.28334	0.6764	0.860572	no	Tripeptidyl peptidase II (AHRD V1 ***- Q5VZU9_HUMAN); contains Interpro domain(s) IPR015500 Peptidase S8, subtilisin-related
Solyc00g156980.2	41.1481	2.18451	-4.23545	0.00035	0.0100185	yes	Choline dehydrogenase (AHRD V1 **-- A5L8M4_9GAMM); contains Interpro domain(s) IPR008671 Lycopene beta and epsilon cyclase
Solyc00g160780.2	2.97465	0.536078	-2.47221	0.1277	0.421016	no	Unknown Protein (AHRD V1)
Solyc00g164680.1	6.40015	8.63256	0.431684	0.5151	0.771395	no	ABC transporter G family member 11 (AHRD V1 ***- AB11G_ARATH); contains Interpro domain(s) IPR013525 ABC-2 type transporter
Solyc00g170200.1	24.5905	89.41	1.86234	0.0063	0.076275	no	Hydrolase alpha/beta fold family protein (AHRD V1 ***- D7L528_ARALY)
Solyc00g170210.2	11.718	9.10838	-0.363464	0.6957	0.870897	no	Unknown Protein (AHRD V1)
Solyc00g171810.2	1.22245	3.73824	1.61258	0.08685	0.357853	no	ATP synthase subunit a (AHRD V1 ***- Q45KQ5_CAPAN); contains Interpro domain(s) IPR000568 ATPase, F0 complex, subunit A
Solyc00g184350.2	11.9242	16.9054	0.50359	0.53255	0.781137	no	Genomic DNA chromosome 5 P1 clone MJJ3 (AHRD V1 ***- Q9FFK6_ARATH)
Solyc00g186050.1	2.15088	0.964026	-1.15778	0.36505	0.67187	no	Unknown Protein (AHRD V1)
Solyc00g187050.2	3.54951	11.4192	1.68578	0.0162	0.140041	no	Leucyl aminopeptidase (AHRD V1 ***- D7DWG6_NOSA0); contains Interpro domain(s) IPR011356 Peptidase M17, leucyl aminopeptidase
Solyc00g196060.2	31.5307	23.5419	-0.421528	0.4412	0.726191	no	Auxin response factor 6 (AHRD V1 ***- E0AD21_SOLLC); contains Interpro domain(s) IPR010525 Auxin response factor
Solyc00g206460.1	11.4252	8.35715	-0.45114	0.52675	0.77771	no	Os06g0220000 protein (Fragment) (AHRD V1 **-- Q0DDJ2_ORYSJ); contains Interpro domain(s) IPR006766 Phosphate-induced protein 1 conserved region
Solyc00g217960.1	2.75589	2.4936	-0.14429	0.89465	0.962335	no	Ring H2 finger protein (AHRD V1 *-*- D9ZHD8_HYPPE); contains Interpro domain(s) IPR018957 Zinc finger, C3HC4 RING-type
Solyc00g227860.1	12.1836	6.05818	-1.00799	0.1133	0.398058	no	UDP-glucosyltransferase (AHRD V1 ***- B3VI56_STERE); contains Interpro domain(s) IPR002213 UDP-glucuronosyl/UDP-glucosyltransferase
Solyc00g230080.1	4.41271	1.36187	-1.69608	0.34165	0.651029	no	Photosystem II D2 protein (AHRD V1 ***- D0FXW8_DUNSA); contains Interpro domain(s) IPR000484 Photosynthetic reaction centre, L/M
Solyc00g244290.1	7.58994	6.1444	-0.304816	0.7393	0.894325	no	NADH dehydrogenase subunit II (Fragment) (AHRD V1 *-*- O79467_SOLTU)
Solyc00g244300.1	6.06357	1.14006	-2.41106	0.3213	0.635558	no	Unknown Protein (AHRD V1)
Solyc00g247300.2	0.0456214	1.18207	4.69546	0.0931	0.369091	no	Cytochrome P450
Solyc00g256710.1	76.9294	22.6239	-1.76569	0.07395	0.32791	no	Unknown Protein (AHRD V1)
Solyc00g272810.1	6.99628	4.3427	-0.687996	0.46505	0.740536	no	N-acetyltransferase (AHRD V1 ***- B6SUK9_MAIZE); contains Interpro domain(s) IPR000182 GCN5-related N-acetyltransferase
Solyc00g277510.1	21.7276	18.8144	-0.207694	0.5535	0.79224	no	Photosystem Q(B) protein (AHRD V1 ***- Q95B48_PRUPE); contains Interpro domain(s) IPR000484 Photosynthetic reaction centre, L/M
Solyc00g278110.2	0.350254	0.876571	1.32347	0.4263	0.715911	no	CER1 (AHRD V1 **-- B6TFH3_MAIZE)
Solyc00g282510.1	3.83112	15.3642	2.00374	0.00455	0.0615532	no	Phenylalanine ammonia-lyase (AHRD V1 ***- B5LAW0_CAPAN); contains Interpro domain(s) IPR005922 Phenylalanine ammonia-lyase
Solyc00g289230.1	2.9242	4.52899	0.631148	0.4899	0.756577	no	Receptor protein kinase (AHRD V1 **** Q40096_IPOTF); contains Interpro domain(s) IPR002290 Serine/threonine protein kinase
Solyc00g311230.2	1.53282	0.634092	-1.27342	0.32595	0.639509	no	Unknown Protein (AHRD V1)
Solyc00g316530.1	42.6473	30.7571	-0.471534	0.69925	0.872117	no	Unknown Protein (AHRD V1)
Solyc00g323130.2	0.702305	3.61388	2.36338	0.0779	0.338055	no	Major latex-like protein (AHRD V1 **-- B5THI3_PANGI); contains Interpro domain(s) IPR000916 Bet v I allergen
Solyc01g005000.2	11.203	6.03113	-0.893378	0.1564	0.463479	no	Glutamate decarboxylase (AHRD V1 ***- Q1I1D8_CITSI); contains Interpro domain(s) IPR010107 Glutamate decarboxylase
Solyc01g005010.2	5.10409	7.88857	0.62811	0.4174	0.710278	no	Protein XRI1 (AHRD V1 *-*- XRI1_ARATH)
Solyc01g005020.2	7.61377	10.4441	0.456002	0.3936	0.695092	no	Sodium/hydrogen exchanger Na+ H+ antiporter (AHRD V1 *--* Q8IET0_PLAF7); contains Interpro domain(s) IPR018418 Na+/H+ exchanger, isoforms 7/8, conserved region
Solyc01g005030.2	9.60674	9.95223	0.0509728	0.9289	0.973088	no	Serine/threonine-protein kinase 36 (AHRD V1 *-*- STK36_HUMAN); contains Interpro domain(s) IPR004240 Nonaspanin (TM9SF)
Solyc01g005080.2	7.73429	6.25026	-0.307353	0.6152	0.829139	no	Microtubule-associated protein MAP65-1a (AHRD V1 **** C0J9Z7_ORYNI); contains Interpro domain(s) IPR007145 MAP65/ASE1
Solyc01g005100.2	0.361343	1.63376	2.17676	0.14315	0.44433	no	Prolyl 3-hydroxylase 1 (AHRD V1 *--- P3H1_CHICK); contains Interpro domain(s) IPR006620 Prolyl 4-hydroxylase, alpha subunit
Solyc01g005110.2	3.28617	10.9812	1.74056	0.07455	0.329641	no	cDNA clone J065210E11 full insert sequence (AHRD V1 **-- B7F922_ORYSJ); contains Interpro domain(s) IPR013174 Dolichol-phosphate mannosyltransferase subunit 3
Solyc01g005120.2	12.3312	9.86973	-0.321236	0.59735	0.8194	no	Xyloglucan endotransglucosylase/hydrolase 13 (AHRD V1 **** C0IRH2_ACTDE); contains Interpro domain(s) IPR016455 Xyloglucan endotransglucosylase/hydrolase
Solyc01g005130.2	48.3545	28.8324	-0.745961	0.15975	0.467884	no	Zinc finger protein 7 (AHRD V1 ***- B6U8J3_MAIZE); contains Interpro domain(s) IPR007087 Zinc finger, C2H2-type
Solyc01g005140.2	0	1.45323	#	0.0009	0.0197213	yes	Cytochrome b561 (AHRD V1 ***- Q3LGX5_CITLA); contains Interpro domain(s) IPR006593 Cytochrome b561/ferric reductase transmembrane
Solyc01g005210.2	12.2393	19.4974	0.671765	0.2067	0.5319	no	Alpha alpha-trehalose-phosphate synthase (UDP-forming) (AHRD V1 **** A3CXN9_METMJ); contains Interpro domain(s) IPR001830 Glycosyl transferase, family 20
Solyc01g005220.2	0.876816	1.01509	0.211263	0.812	0.92787	no	Necrotic spotted lesions 1 (Fragment) (AHRD V1 *-*- B6ZA18_HELAN); contains Interpro domain(s) IPR001862 Membrane attack complex component/perforin/complement C9
Solyc01g005240.2	14.9663	14.4133	-0.0543174	0.91495	0.969738	no	Aspartokinase (AHRD V1 ***- B9RGY9_RICCO); contains Interpro domain(s) IPR001341 Aspartate kinase region
Solyc01g005250.2	54.4549	33.6027	-0.696485	0.18785	0.50643	no	Aspartate-semialdehyde dehydrogenase (AHRD V1 ***- B6TWW1_MAIZE); contains Interpro domain(s) IPR005986 Aspartate-semialdehyde dehydrogenase, bacterial
Solyc01g005260.2	0.257595	0.794145	1.6243	0.235	0.561331	no	SEC14 cytosolic factor family protein (AHRD V1 **-- D7M8H6_ARALY); contains Interpro domain(s) IPR001251 Cellular retinaldehyde-binding/triple function, C-terminal
Solyc01g005270.2	1.17521	2.97181	1.33842	0.1951	0.517265	no	SEC14 cytosolic factor family protein (AHRD V1 **-- D7M8H6_ARALY); contains Interpro domain(s) IPR001251 Cellular retinaldehyde-binding/triple function, C-terminal
Solyc01g005290.2	0.215415	0.85875	1.99512	0.29335	0.612306	no	SEC14 cytosolic factor family protein (AHRD V1 **-- D7M8H6_ARALY); contains Interpro domain(s) IPR001251 Cellular retinaldehyde-binding/triple function, C-terminal
Solyc01g005300.2	33.7078	48.6009	0.527901	0.3318	0.643898	no	Flavin-binding kelch domain F box protein (AHRD V1 **-* D7KVS5_ARALY); contains Interpro domain(s) IPR015915 Kelch-type beta propeller
Solyc01g005330.2	24.9232	22.7928	-0.128911	0.8244	0.933319	no	microtubule associated protein Type 1 (AHRD V1 **-* Q9C9X0_ARATH); contains Interpro domain(s) IPR009768 Myosin II heavy chain-like
Solyc01g005340.2	5.63935	11.3736	1.01209	0.08865	0.362162	no	Ankyrin repeat family protein (AHRD V1 **-- Q9LVG7_ARATH); contains Interpro domain(s) IPR002110 Ankyrin
Solyc01g005370.2	0.275983	0.947519	1.77958	0.28735	0.607483	no	Calmodulin-2 (AHRD V1 ***- D7LFI7_ARALY); contains Interpro domain(s) IPR011992 EF-Hand type
Solyc01g005380.2	20.0636	15.8863	-0.336798	0.56625	0.801536	no	SET domain containing protein (AHRD V1 ***- B6U0H4_MAIZE); contains Interpro domain(s) IPR001214 SET
Solyc01g005400.2	0.172992	1.82378	3.39816	0.09305	0.369091	no	Calcium binding protein Caleosin (AHRD V1 **-* A8N0P5_COPC7); contains Interpro domain(s) IPR007736 Caleosin related
Solyc01g005410.2	3.49141	11.1066	1.66954	0.06225	0.301721	no	Calcium binding protein Caleosin (AHRD V1 **-* A8N0P5_COPC7); contains Interpro domain(s) IPR007736 Caleosin related
Solyc01g005420.2	7.98554	5.56435	-0.521177	0.5093	0.768165	no	SRC2-like protein (AHRD V1 ***- A4K8J5_CAPAN); contains Interpro domain(s) IPR018029 C2 membrane targeting protein
Solyc01g005430.2	2.53532	2.79722	0.141822	0.85975	0.948331	no	UBX domain protein 6 (AHRD V1 ***- Q7SXA8_DANRE); contains Interpro domain(s) IPR018997 PUB domain
Solyc01g005440.2	173.338	52.7207	-1.71715	0.0028	0.0433774	yes	Jasmonate ZIM-domain protein 3 (AHRD V1 **-- B2XVS2_SOLLC); contains Interpro domain(s) IPR010399 Tify
Solyc01g005450.2	0.29831	0.935327	1.64866	0.24785	0.574756	no	F-box protein family-like protein (AHRD V1 ***- Q7EY67_ORYSJ); contains Interpro domain(s) IPR001810 Cyclin-like F-box
Solyc01g005460.2	3.43896	0.721068	-2.25377	0.15065	0.454315	no	Dynein light chain 1 cytoplasmic (AHRD V1 ***- C1BWV4_ESOLU); contains Interpro domain(s) IPR001372 Dynein light chain, type 1 and 2
Solyc01g005470.2	1.61906	0.50682	-1.67561	0.24655	0.574756	no	Cell number regulator 10 (AHRD V1 **-- D9HP26_MAIZE); contains Interpro domain(s) IPR006461 Protein of unknown function Cys-rich
Solyc01g005480.2	5.49174	3.19767	-0.780241	0.2714	0.592379	no	Unknown Protein (AHRD V1); contains Interpro domain(s) IPR007749 Protein of unknown function DUF677
Solyc01g005490.2	22.6101	13.9943	-0.692126	0.22505	0.550494	no	Iaa-amino acid hydrolase 4 (AHRD V1 ***- B9IIQ5_POPTR); contains Interpro domain(s) IPR017439 Peptidase M20D, mername-AA028/carboxypeptidase Ss1
Solyc01g005520.2	36.0358	41.4057	0.2004	0.7436	0.89677	no	Tetratricopeptide TPR_2 repeat protein (AHRD V1 *--- A8ZVN6_DESOH); contains Interpro domain(s) IPR001478 PDZ/DHR/GLGF
Solyc01g005530.2	4.00888	2.74174	-0.548106	0.56775	0.802997	no	Genomic DNA chromosome 3 P1 clone MRP15 (AHRD V1 ***- Q9LJE3_ARATH)
Solyc01g005540.2	5.26525	4.53678	-0.214835	0.7255	0.886882	no	Lysyl-tRNA synthetase (AHRD V1 ***- B9SBP3_RICCO); contains Interpro domain(s) IPR002313 Lysyl-tRNA synthetase, class II
Solyc01g005550.2	77.2751	20.0312	-1.94776	0.00065	0.0156298	yes	Carboxyl-terminal peptidase (AHRD V1 ***- B6U8T6_MAIZE); contains Interpro domain(s) IPR004314 Protein of unknown function DUF239, plant
Solyc01g005560.2	254.27	220.984	-0.202418	0.7142	0.879975	no	Isocitrate dehydrogenase (AHRD V1 ***- D2D324_GOSHI); contains Interpro domain(s) IPR004790 Isocitrate dehydrogenase NADP-dependent, eukaryotic
Solyc01g005570.2	3.1548	6.12801	0.957868	0.3273	0.639906	no	Unknown Protein (AHRD V1); contains Interpro domain(s) IPR012438 Protein of unknown function DUF1639
Solyc01g005580.2	2.36438	5.07213	1.10113	0.2228	0.548795	no	Unknown Protein (AHRD V1); contains Interpro domain(s) IPR012438 Protein of unknown function DUF1639
Solyc01g005590.2	145.857	9.5848	-3.92767	0.00095	0.0204285	yes	Unknown Protein (AHRD V1)
Solyc01g005600.2	33.3817	43.8043	0.392018	0.4695	0.743627	no	Adenosine 5&apos-phosphosulfate reductase 8 (AHRD V1 ***- Q5EUC2_MAIZE); contains Interpro domain(s) IPR017936 Thioredoxin-like
Solyc01g005620.2	674.844	241.38	-1.48325	0.01135	0.111621	no	Mitochondrial 2-oxoglutarate/malate carrier protein (AHRD V1 **** Q9FSF4_TOBAC); contains Interpro domain(s) IPR001993 Mitochondrial substrate carrier
Solyc01g005640.2	2.05505	5.74107	1.48215	0.0676	0.314515	no	Uncharacterized plant-specific domain TIGR01589 family protein (AHRD V1 *-*- Q60CZ4_SOLDE); contains Interpro domain(s) IPR006476 Conserved hypothetical protein CHP01589, plant
Solyc01g005670.2	1.95221	2.99277	0.616373	0.4159	0.708842	no	Disease resistance protein (AHRD V1 ***- D1GEG2_BRARP)
Solyc01g005690.2	18.0968	17.614	-0.0390123	0.9473	0.979362	no	Unknown Protein (AHRD V1)
Solyc01g005700.2	6.91429	7.07242	0.0326232	0.95565	0.98218	no	Mutator-like transposase-like protein (AHRD V1 ***- Q9FI74_ARATH); contains Interpro domain(s) IPR004332 Transposase, MuDR, plant
Solyc01g005770.2	0.292681	1.16463	1.99248	0.45965	0.737601	no	Unknown Protein (AHRD V1)
Solyc01g005790.1	1.2577	2.10089	0.740218	0.43275	0.720306	no	Pentatricopeptide repeat-containing protein (AHRD V1 ***- D7KKP4_ARALY); contains Interpro domain(s) IPR002885 Pentatricopeptide repeat
Solyc01g005810.2	2.09	8.45732	2.0167	0.00785	0.0884161	no	Mak16 protein (AHRD V1 *-*- Q2HUC0_MEDTR); contains Interpro domain(s) IPR006958 Mak16 protein
Solyc01g005820.2	145.554	79.9415	-0.864538	0.1158	0.401941	no	Splicing factor arginine/serine-rich 4 (AHRD V1 *--- B6U7F9_MAIZE); contains Interpro domain(s) IPR012677 Nucleotide-binding, alpha-beta plait
Solyc01g005830.2	14.5394	5.55108	-1.38913	0.0388	0.234714	no	Glucan endo-1 3-beta-glucosidase 4 (AHRD V1 *-*- B6TL03_MAIZE); contains Interpro domain(s) IPR012946 X8
Solyc01g005840.2	18.4208	22.5312	0.290589	0.62385	0.834109	no	Ubiquitin-conjugating enzyme E2 E3 (AHRD V1 **** B6T544_MAIZE); contains Interpro domain(s) IPR000608 Ubiquitin-conjugating enzyme, E2
Solyc01g005870.1	1.46545	1.56293	0.0929047	0.9044	0.965356	no	LRR receptor-like serine/threonine-protein kinase, RLP
Solyc01g005910.2	14.5027	16.2108	0.160636	0.7823	0.914602	no	Acid phosphatase/vanadium-dependent haloperoxidase related (AHRD V1 *--- B2A528_NATTJ); contains Interpro domain(s) IPR003832 Acid phosphatase/vanadium-dependent haloperoxidase related
Solyc01g005920.2	1.85503	1.08775	-0.77009	0.423	0.714045	no	Amino acid permease (Fragment) (AHRD V1 ***- B8C3S3_THAPS); contains Interpro domain(s) IPR002293 Amino acid/polyamine transporter I
Solyc01g005930.2	3.24277	17.6147	2.44148	0.00305	0.0461343	yes	Unknown Protein (AHRD V1)
Solyc01g005950.2	26.2334	17.4444	-0.588642	0.2645	0.586006	no	Serine/threonine-protein phosphatase (AHRD V1 **** B9GY91_POPTR); contains Interpro domain(s) IPR006186 Serine/threonine-specific protein phosphatase and bis(5-nucleosyl)-tetraphosphatase
Solyc01g005960.2	23.6469	21.7003	-0.123939	0.8176	0.930557	no	ATP dependent RNA helicase (AHRD V1 ***- B3LKV6_YEAS1); contains Interpro domain(s) IPR011545 DNA/RNA helicase, DEAD/DEAH box type, N-terminal
Solyc01g005970.2	10.442	5.51763	-0.920271	0.1175	0.405076	no	Kelch-like protein 3 (AHRD V1 *-*- KLHL3_PONAB); contains Interpro domain(s) IPR015915 Kelch-type beta propeller
Solyc01g005980.2	12.716	18.6128	0.549651	0.36455	0.671501	no	POT family domain containing protein expressed (AHRD V1 *-*- D8L9H8_WHEAT); contains Interpro domain(s) IPR007493 Protein of unknown function DUF538
Solyc01g005990.2	82.9996	21.1599	-1.97177	0.00075	0.0172201	yes	Non-specific lipid-transfer protein (AHRD V1 *-*- B9REN2_RICCO); contains Interpro domain(s) IPR003612 Plant lipid transfer protein/seed storage/trypsin-alpha amylase inhibitor
Solyc01g006000.2	2.58778	2.96744	0.197502	0.7802	0.913259	no	GPI mannosyltransferase 2 (AHRD V1 **** A8N6M5_COPC7); contains Interpro domain(s) IPR007315 Mannosyltransferase, PIG-V
Solyc01g006010.2	5.13621	10.4831	1.02929	0.079	0.340606	no	Branchpoint-bridging protein (AHRD V1 *--- C1FYD8_PARBD)
Solyc01g006020.2	66.611	79.9194	0.262786	0.6272	0.83638	no	At3g32930-like protein (Fragment) (AHRD V1 *-*- B3SKU7_ARAHA)
Solyc01g006030.2	3.06743	5.04724	0.718463	0.4639	0.740091	no	E3 ubiquitin-protein ligase bre1 (AHRD V1 *-*- B6K254_SCHJY); contains Interpro domain(s) IPR018957 Zinc finger, C3HC4 RING-type
Solyc01g006040.2	1.38037	2.44529	0.824947	0.45235	0.733097	no	E3 ubiquitin-protein ligase BRE1-like 2 (AHRD V1 ***- BRE1B_ARATH)
Solyc01g006060.2	1.08396	0.294936	-1.87784	0.2831	0.603134	no	Disease resistance response protein (AHRD V1 ***- A8IXC7_BRACM); contains Interpro domain(s) IPR004265 Plant disease resistance response protein
Solyc01g006090.2	2.05539	2.30867	0.167652	0.86925	0.95153	no	rRNA processing protein Ebp2 (AHRD V1 **-- B6K460_SCHJY); contains Interpro domain(s) IPR008610 Eukaryotic rRNA processing
Solyc01g006100.2	0.788164	0.0674411	-3.5468	0.08395	0.353056	no	Cytosine-specific methyltransferase (AHRD V1 *-*- B4XTS9_ELAGV); contains Interpro domain(s) IPR001525 C-5 cytosine-specific DNA methylase
Solyc01g006110.2	7.13418	20.3698	1.51361	0.0118	0.114291	no	PP2A regulatory subunit TAP46 (AHRD V1 **-- B6TVR5_MAIZE); contains Interpro domain(s) IPR007304 TAP42-like protein
Solyc01g006120.2	64.6745	59.7038	-0.115373	0.8204	0.931802	no	Casein kinase-like protein (AHRD V1 ***- Q9LID3_ARATH); contains Interpro domain(s) IPR002290 Serine/threonine protein kinase
Solyc01g006130.2	41.8956	44.0431	0.0721192	0.8952	0.962375	no	Homology to unknown gene (AHRD V1 *-*- Q010T6_OSTTA); contains Interpro domain(s) IPR001305 Heat shock protein DnaJ, cysteine-rich region
Solyc01g006140.2	0.838661	0.255883	-1.7126	0.46405	0.740194	no	DNA replication factor Cdt1 (AHRD V1 *-*- CDT1_HUMAN); contains Interpro domain(s) IPR014939 DNA replication factor CDT1-like
Solyc01g006150.2	8.7077	15.9692	0.874927	0.14245	0.443739	no	Cation-efflux pump fieF (AHRD V1 ***- FIEF_KLEPN); contains Interpro domain(s) IPR002524 Cation efflux protein
Solyc01g006160.2	242.533	199.662	-0.28062	0.5883	0.81408	no	Unknown Protein (AHRD V1)
Solyc01g006170.2	5.27625	9.88698	0.906018	0.21595	0.541299	no	rRNA processing protein ebna1-binding protein-related (AHRD V1 *--* C4QG91_SCHMA); contains Interpro domain(s) IPR008610 Eukaryotic rRNA processing
Solyc01g006180.2	2.78956	8.32385	1.57721	0.0195	0.15754	no	GTP-binding protein-like (AHRD V1 ***- Q69NK1_ORYSJ)
Solyc01g006190.2	22.8946	37.7799	0.722614	0.1731	0.485832	no	E3 ubiquitin-protein ligase sina (AHRD V1 **-* B0WR23_CULQU); contains Interpro domain(s) IPR004162 Seven in absentia protein
Solyc01g006200.2	0.880187	3.89283	2.14494	0.1002	0.377996	no	Unknown Protein (AHRD V1)
Solyc01g006210.2	1.38488	0.750191	-0.884427	0.41225	0.706592	no	Non-structural maintenance of chromosomes element 1 homolog (AHRD V1 ***- B5X8H0_SALSA); contains Interpro domain(s) IPR011513 Nse1 non-SMC component of SMC5-6 complex
Solyc01g006220.2	0.808005	0.545472	-0.566858	0.5878	0.813714	no	Histone-lysine N-methyltransferase (AHRD V1 *-*- C1G685_PARBD); contains Interpro domain(s) IPR001214 SET
Solyc01g006230.2	13.7993	21.8885	0.665577	0.20735	0.5319	no	Cysteine protease (AHRD V1 **** A8NLD6_COPC7); contains Interpro domain(s) IPR005078 Peptidase C54
Solyc01g006260.2	5.31913	3.10203	-0.77798	0.4033	0.700851	no	Ribonuclease P/MRP protein subunit POP5 (AHRD V1 **** POP5_HUMAN); contains Interpro domain(s) IPR002759 Ribonuclease P-related
Solyc01g006280.2	203.198	102.993	-0.980333	0.10915	0.391839	no	Formate-tetrahydrofolate ligase (AHRD V1 ***- D0MR27_PHYIN); contains Interpro domain(s) IPR000559 Formate-tetrahydrofolate ligase, FTHFS
Solyc01g006290.2	7.79876	14.5503	0.899732	0.2923	0.611295	no	Peroxidase (AHRD V1 **** Q42964_TOBAC); contains Interpro domain(s) IPR002016 Haem peroxidase, plant/fungal/bacterial
Solyc01g006300.2	22.4274	147.188	2.71432	0.00025	0.00769084	yes	Peroxidase (AHRD V1 **** Q43774_SOLLC); contains Interpro domain(s) IPR002016 Haem peroxidase, plant/fungal/bacterial
Solyc01g006330.2	26.8207	15.026	-0.835888	0.12295	0.413155	no	PAP fibrillin family protein (AHRD V1 *-*- B7KDB3_CYAP7); contains Interpro domain(s) IPR006843 PAP fibrillin
Solyc01g006340.2	2.19212	4.72199	1.10707	0.16725	0.479057	no	ATP dependent RNA helicase (AHRD V1 ***- B3LKV6_YEAS1); contains Interpro domain(s) IPR011545 DNA/RNA helicase, DEAD/DEAH box type, N-terminal
Solyc01g006350.2	8.31905	10.8974	0.389492	0.46295	0.739531	no	Glucan synthase like 7 (AHRD V1 ***- D8TE42_SELML); contains Interpro domain(s) IPR003440 Glycosyl transferase, family 48
Solyc01g006360.2	3.95194	4.67211	0.241515	0.70835	0.876577	no	Glucan synthase like 7 (AHRD V1 ***- D8T771_SELML)
Solyc01g006370.2	9.3688	2.71615	-1.7863	0.00255	0.0404839	yes	Glucan synthase like 3 (AHRD V1 ***- D8R8I5_SELML); contains Interpro domain(s) IPR003440 Glycosyl transferase, family 48
Solyc01g006380.2	0.976208	0.320726	-1.60584	0.1332	0.429244	no	U-box domain-containing protein (AHRD V1 ***- B6V8G2_HELAN)
Solyc01g006400.2	1062.29	32.4232	-5.03402	5e-05	0.00217198	yes	Cysteine-rich extensin-like protein-4 (AHRD V1 *-*- Q08197_TOBAC)
Solyc01g006430.2	820.106	49.9754	-4.03652	5e-05	0.00217198	yes	Omega-6 fatty acid desaturase (AHRD V1 **** Q461Q1_HEVBR); contains Interpro domain(s) IPR005804 Fatty acid desaturase, type 1
Solyc01g006450.2	18.9129	7.21123	-1.39106	0.0217	0.168087	no	Enoyl reductase (AHRD V1 ***- P93062_BRANA); contains Interpro domain(s) IPR014358 Enoyl-[acyl-carrier-protein] reductase (NADH)
Solyc01g006480.2	4.29895	6.28013	0.546811	0.47495	0.746763	no	Alpha/beta hydrolase (AHRD V1 ***- Q83AV9_COXBU)
Solyc01g006490.2	8.32273	9.2709	0.155652	0.78305	0.914713	no	Protein YdiU (AHRD V1 ***- B5N5F2_SALET); contains Interpro domain(s) IPR003846 Uncharacterised protein family UPF0061
Solyc01g006500.2	1.51257	2.37918	0.65346	0.4233	0.714342	no	Pentatricopeptide repeat-containing protein (AHRD V1 ***- D7MMK8_ARALY); contains Interpro domain(s) IPR002885 Pentatricopeptide repeat
Solyc01g006510.2	44.6663	35.5054	-0.331148	0.53005	0.77952	no	L-threonine 3-dehydrogenase (AHRD V1 ***- TDH_ANADF); contains Interpro domain(s) IPR002328 Alcohol dehydrogenase, zinc-containing, conserved site
Solyc01g006520.2	6.64511	3.3197	-1.00124	0.0918	0.368047	no	Receptor-like protein kinase (AHRD V1 ***- Q39202_ARATH); contains Interpro domain(s) IPR002290 Serine/threonine protein kinase
Solyc01g006540.2	2.51272	1.56737	-0.6809	0.38445	0.688498	no	Lipoxygenase (AHRD V1 **** Q96573_SOLLC); contains Interpro domain(s) IPR001246 Lipoxygenase, plant
Solyc01g006560.2	15.865	21.8168	0.459591	0.4243	0.714609	no	Lipoxygenase (AHRD V1 **** C0KKU8_SOLLC); contains Interpro domain(s) IPR001246 Lipoxygenase, plant
Solyc01g006630.2	16.7194	14.0333	-0.25267	0.64615	0.845864	no	Oxidoreductase family protein (AHRD V1 ***- D7KZW5_ARALY); contains Interpro domain(s) IPR016040 NAD(P)-binding domain
Solyc01g006660.1	1.46185	0.120723	-3.59803	0.0388	0.234714	no	Subtilisin-like serine protease (AHRD V1 **-* Q8LAE1_ARATH); contains Interpro domain(s) IPR015500 Peptidase S8, subtilisin-related
Solyc01g006670.2	0.214404	0.694192	1.695	0.2502	0.5763	no	UDP-glucosyltransferase HvUGT5876 (AHRD V1 ***- D3WYW1_HORVD); contains Interpro domain(s) IPR002213 UDP-glucuronosyl/UDP-glucosyltransferase
Solyc01g006680.2	1.26056	3.97431	1.65664	0.08155	0.347185	no	Transcription factor jumonji jmjC domain protein (AHRD V1 *-** D5NKF9_9BURK); contains Interpro domain(s) IPR003347 Transcription factor jumonji/aspartyl beta-hydroxylase
Solyc01g006690.2	11.22	5.95683	-0.913452	0.1224	0.412509	no	Unknown Protein (AHRD V1)
Solyc01g006700.2	10.4717	10.0375	-0.0610963	0.9114	0.968482	no	Downstream neighbor of SON (AHRD V1 *-*- Q5U2V7_RAT)
Solyc01g006710.2	2.38816	5.0714	1.08649	0.08005	0.34308	no	ATP-dependent RNA helicase A-like protein (AHRD V1 ***- Q9FF84_ARATH); contains Interpro domain(s) IPR011545 DNA/RNA helicase, DEAD/DEAH box type, N-terminal
Solyc01g006720.2	18.6649	42.3494	1.18202	0.0258	0.186713	no	ABC transporter G family member 22 (AHRD V1 ***- AB22G_ARATH); contains Interpro domain(s) IPR013525 ABC-2 type transporter
Solyc01g006740.2	1.23801	1.6619	0.424817	0.5969	0.8194	no	Sucrose phosphate phosphatase (AHRD V1 ***- Q5J3P0_MALDO); contains Interpro domain(s) IPR012847 Sucrose phosphatase, plant and cyanobacteria
Solyc01g006780.2	20.6908	31.7094	0.615922	0.30025	0.618937	no	Unknown Protein (AHRD V1)
Solyc01g006790.2	32.0661	75.1849	1.22939	0.0338	0.218865	no	Unknown Protein (AHRD V1)
Solyc01g006800.2	23.9431	44.0567	0.879754	0.09885	0.376021	no	Methionine aminopeptidase (AHRD V1 ***- B9ST99_RICCO); contains Interpro domain(s) IPR002468 Peptidase M24A, methionine aminopeptidase, subfamily 2
Solyc01g006810.2	5.38175	5.27354	-0.0293028	0.96795	0.986771	no	RING-H2 zinc finger protein (Fragment) (AHRD V1 *-*- A1IW10_9LAMI); contains Interpro domain(s) IPR018957 Zinc finger, C3HC4 RING-type
Solyc01g006820.2	31.9756	7.16266	-2.1584	0.00635	0.0764521	no	Unknown Protein (AHRD V1)
Solyc01g006830.2	56.0515	10.4653	-2.42114	0.00015	0.00519709	yes	Os02g0200800 protein (Fragment) (AHRD V1 *-*- Q0E303_ORYSJ); contains Interpro domain(s) IPR009675 Targeting for Xklp2
Solyc01g006860.2	0.888486	2.68378	1.59484	0.1837	0.501895	no	Co-chaperone HscB-like protein (AHRD V1 ***- A8IK66_CHLRE); contains Interpro domain(s) IPR001623 Heat shock protein DnaJ, N-terminal
Solyc01g006870.2	3.88067	7.26469	0.904595	0.18135	0.498943	no	cDNA clone J023119C16 full insert sequence (AHRD V1 *-*- B7F733_ORYSJ)
Solyc01g006880.2	1.81365	1.78874	-0.0199457	0.9729	0.988683	no	Histone-lysine N-methyltransferase (AHRD V1 *-*- B6JWJ3_SCHJY); contains Interpro domain(s) IPR001214 SET
Solyc01g006890.2	9.68337	2.64175	-1.87401	0.0072	0.0833205	no	Genomic DNA chromosome 5 P1 clone MUK11 (AHRD V1 ***- Q9FMC4_ARATH)
Solyc01g006900.2	312.864	442.912	0.501486	0.37145	0.677212	no	Phosphatidylglycerol/phosphatidylinositol transfer protein (AHRD V1 -**- C5M4H0_CANTT); contains Interpro domain(s) IPR003172 MD-2-related lipid-recognition
Solyc01g006930.2	20.9316	39.3891	0.912113	0.1148	0.400157	no	Nuclear transcription factor Y subunit A-2 (AHRD V1 **** B6SM21_MAIZE); contains Interpro domain(s) IPR001289 CCAAT-binding transcription factor, subunit B
Solyc01g006940.2	57.4601	36.2851	-0.663183	0.20045	0.524214	no	Poly(U)-binding-splicing factor PUF60 (AHRD V1 *--* PUF60_BOVIN); contains Interpro domain(s) IPR003954 RNA recognition, region 1
Solyc01g006960.2	2.32158	3.05993	0.398394	0.5119	0.770256	no	Transport protein particle subunit trs85-2 (AHRD V1 *--- TR852_SCHPO)
Solyc01g006970.2	3.73475	6.47441	0.793736	0.1792	0.494997	no	ATP-dependent RNA helicase A-like protein (AHRD V1 ***- Q9FF84_ARATH); contains Interpro domain(s) IPR007502 Helicase-associated region
Solyc01g006980.2	41.95	34.9987	-0.261368	0.6265	0.835962	no	Malonyl CoA-acyl carrier protein transacylase containing protein expressed (AHRD V1 ***- Q10MS3_ORYSJ); contains Interpro domain(s) IPR004410 Malonyl CoA-acyl carrier protein transacylase
Solyc01g006990.2	9.54331	11.1244	0.221168	0.6891	0.866966	no	F-box family protein (AHRD V1 ***- D7KNJ0_ARALY); contains Interpro domain(s) IPR001810 Cyclin-like F-box
Solyc01g007010.2	1.22623	0.407079	-1.59085	0.21825	0.543205	no	U-box domain-containing protein (AHRD V1 ***- D7LU64_ARALY); contains Interpro domain(s) IPR003613 U box domain
Solyc01g007020.2	1.21515	1.19037	-0.0297262	0.97915	0.991015	no	U-box domain-containing protein (AHRD V1 ***- D7LU64_ARALY); contains Interpro domain(s) IPR003613 U box domain
Solyc01g007060.2	3.9609	5.25279	0.407254	0.56985	0.804584	no	At5g63850 (Fragment) (AHRD V1 *-*- Q3YIL4_ARATH)
Solyc01g007070.2	11.3663	18.9408	0.736731	0.1772	0.491909	no	BEL1-like homeodomain protein 1 (AHRD V1 **-- BLH1_ARATH); contains Interpro domain(s) IPR006563 POX
Solyc01g007100.2	30.8917	31.2951	0.0187169	0.9727	0.988683	no	Digalactosyldiacylglycerol synthase 1, chloroplastic (AHRD V1 ***- DGDG1_LOTJA); contains Interpro domain(s) IPR001296 Glycosyl transferase, group 1
Solyc01g007110.2	51.1084	55.9962	0.131768	0.81985	0.931422	no	NC domain-containing protein (AHRD V1 **-- D7LZP9_ARALY); contains Interpro domain(s) IPR007053 NC
Solyc01g007120.2	5.5863	11.9385	1.09565	0.09935	0.376928	no	Serine/threonine protein kinase (AHRD V1 **** Q2U6C8_ASPOR); contains Interpro domain(s) IPR000687 RIO kinase
Solyc01g007130.2	20.9622	18.1598	-0.207043	0.7052	0.875122	no	Receptor like kinase, RLK
Solyc01g007140.2	0.528267	1.71507	1.69893	0.06545	0.310528	no	Pre-rRNA-processing protein ipi1 (AHRD V1 *--- B6K6C3_SCHJY); contains Interpro domain(s) IPR016024 Armadillo-type fold
Solyc01g007150.2	20.9941	22.625	0.107929	0.84165	0.939916	no	Coatomer subunit beta-1 (AHRD V1 ***- D7MB61_ARALY); contains Interpro domain(s) IPR016460 Coatomer, beta subunit
Solyc01g007170.2	2.16466	0.408863	-2.40445	0.018	0.148972	no	Protein unc-13 homolog C (AHRD V1 *--- UN13C_RAT); contains Interpro domain(s) IPR013583 Phosphoribosyltransferase C-terminal, plant
Solyc01g007180.2	1.68847	3.14245	0.89617	0.3825	0.686927	no	Unknown Protein (AHRD V1)
Solyc01g007190.2	2.2434	3.66374	0.707628	0.46045	0.737992	no	Unknown Protein (AHRD V1)
Solyc01g007220.2	81.1619	41.2258	-0.977254	0.0741	0.328491	no	NHL1 (Fragment) (AHRD V1 **-- B0LZM3_ARATH); contains Interpro domain(s) IPR010847 Harpin-induced 1
Solyc01g007230.2	13.4187	13.7339	0.0335017	0.95845	0.983421	no	Harpin-induced protein-like (Fragment) (AHRD V1 *--- D2CFH8_COFAR); contains Interpro domain(s) IPR010847 Harpin-induced 1
Solyc01g007250.2	3.06223	8.05805	1.39585	0.0687	0.317581	no	U3 small nucleolar ribonucleoprotein protein IMP4 (AHRD V1 ***- D0N3A6_PHYIN); contains Interpro domain(s) IPR007109 Brix domain
Solyc01g007260.2	0.310094	0.847715	1.45087	0.2576	0.5821	no	Os04g0416500 protein (Fragment) (AHRD V1 ***- Q0JDA8_ORYSJ); contains Interpro domain(s) IPR004176 Clp, N-terminal
Solyc01g007280.2	3.50383	3.33216	-0.0724749	0.9368	0.975565	no	30S ribosomal protein S4 chloroplastic (AHRD V1 ***- B5MF80_PETIN); contains Interpro domain(s) IPR005709 Ribosomal protein S4, bacterial-type
Solyc01g007290.1	20.2737	6.9706	-1.54025	0.09735	0.373878	no	NAD(P)H-quinone oxidoreductase subunit J (AHRD V1 ***- NDHJ_TRIEI); contains Interpro domain(s) IPR020396 NADH:ubiquinone oxidoreductase, 30 kDa subunit, conserved site IPR001268 NADH:ubiquinone oxidoreductase, 30 kDa subunit
Solyc01g007300.1	23.7236	6.67872	-1.82868	0.0143	0.128233	no	NAD(P)H-quinone oxidoreductase subunit K chloroplastic (AHRD V1 ***- D3WB90_9BORA); contains Interpro domain(s) IPR006138 NADH:ubiquinone oxidoreductase, 20 kDa subunit
Solyc01g007310.2	18.9766	5.01691	-1.91935	0.0463	0.25822	no	NAD(P)H-quinone oxidoreductase subunit 3 (AHRD V1 ***- D3WDC8_BULAR); contains Interpro domain(s) IPR000440 NADH:ubiquinone/plastoquinone oxidoreductase, chain 3
Solyc01g007320.2	4935.24	1161.89	-2.08665	0.00885	0.0958094	no	ATP synthase subunit beta chloroplastic (AHRD V1 ***- Q8MBF8_9SOLA); contains Interpro domain(s) IPR005722 ATPase, F1 complex, beta subunit
Solyc01g007330.2	212.327	59.7641	-1.82894	0.00055	0.0139838	yes	Ribulose bisphosphate carboxylase large chain (AHRD V1 ***- RBL_SOLLC); contains Interpro domain(s) IPR000685 Ribulose bisphosphate carboxylase, large subunit, C-terminal
Solyc01g007340.2	1.06505	1.15458	0.116447	0.90665	0.96657	no	Acetyl-coenzyme A carboxylase carboxyl transferase subunit beta (AHRD V1 ***- ACCD_EPIVI); contains Interpro domain(s) IPR000438 Acetyl-CoA carboxylase carboxyl transferase, beta subunit
Solyc01g007350.2	7.51061	4.52396	-0.731344	0.41405	0.707603	no	Photosystem I reaction center subunit VIII (AHRD V1 *-*- Q3V525_ACOCL); contains Interpro domain(s) IPR001302 Photosystem I reaction centre, subunit VIII
Solyc01g007360.2	6.7392	2.44519	-1.46263	0.2342	0.560666	no	Photosystem I assembly protein ycf4 (AHRD V1 ***- Q06R54_9LAMI); contains Interpro domain(s) IPR003359 Photosystem I assembly Ycf4
Solyc01g007370.2	7.65388	3.55939	-1.10456	0.22015	0.545688	no	Chloroplast envelope membrane protein A (AHRD V1 ***- D7KRA3_ARALY); contains Interpro domain(s) IPR004282 CemA
Solyc01g007380.1	8.43566	3.28389	-1.36109	0.1578	0.465802	no	Apocytochrome f (AHRD V1 ***- D3WBH0_9AQUA); contains Interpro domain(s) IPR002325 Cytochrome f
Solyc01g007460.2	6.43831	5.7274	-0.168801	0.90565	0.965874	no	30S ribosomal protein S18 chloroplastic (AHRD V1 ***- D3WEG6_HEUSA); contains Interpro domain(s) IPR001648 Ribosomal protein S18
Solyc01g007470.1	3.27321	8.32948	1.34752	0.35465	0.662798	no	50S ribosomal protein L20 chloroplastic (AHRD V1 ***- Q06R42_9LAMI); contains Interpro domain(s) IPR005813 Ribosomal protein L20
Solyc01g007480.1	2.09249	12.0114	2.52111	0.39475	0.695665	no	Ribosomal protein S12 (Fragment) (AHRD V1 *-*- B0LN88_LYCCH)
Solyc01g007490.2	29.44	31.0885	0.0786017	0.89895	0.96377	no	ATP-dependent Clp protease proteolytic subunit (AHRD V1 ***- D3WCC1_NEROL); contains Interpro domain(s) IPR001907 Peptidase S14, ClpP
Solyc01g007500.2	68.6256	17.9467	-1.93503	0.00255	0.0404839	yes	Photosystem II CP47 chlorophyll apoprotein (AHRD V1 ***- D3WBA3_9BORA); contains Interpro domain(s) IPR017486 Photosystem II, PsbB
Solyc01g007520.2	19.6281	5.77357	-1.76539	0.1835	0.501837	no	Photosystem II reaction center protein H (AHRD V1 ***- C6JT33_9MYRT); contains Interpro domain(s) IPR001056 Photosystem II phosphoprotein PsbH
Solyc01g007530.2	34.2781	12.844	-1.4162	0.04125	0.243237	no	Cytochrome b6 (AHRD V1 ***- B3TN79_BRADI); contains Interpro domain(s) IPR005797 Cytochrome b/b6, N-terminal
Solyc01g007540.2	15.1532	5.5324	-1.45365	0.0691	0.318239	no	Cytochrome b6-f complex subunit 4 (AHRD V1 ***- A1XFY6_NUPAD); contains Interpro domain(s) IPR005870 Cytochrome b6/f complex, subunit IV
Solyc01g007560.2	3.60977	2.32199	-0.636546	0.7585	0.903689	no	DNA-directed RNA polymerase subunit alpha (AHRD V1 ***- D3WBC7_9BORA); contains Interpro domain(s) IPR011773 DNA-directed RNA polymerase, alpha subunit
Solyc01g007570.2	1.68972	1.39642	-0.275049	0.7352	0.891928	no	30S ribosomal protein S11 chloroplastic (AHRD V1 ***- D3WCH5_NEROL); contains Interpro domain(s) IPR019981 Ribosomal protein S11, bacterial-type
Solyc01g007580.2	2.05078	1.5965	-0.361262	0.8722	0.952528	no	30S ribosomal protein S8 (AHRD V1 ***- D4PBE7_PHODC); contains Interpro domain(s) IPR000630 Ribosomal protein S8
Solyc01g007590.2	0.730882	1.68034	1.20104	0.65835	0.851771	no	50S ribosomal protein L14 chloroplastic (AHRD V1 ***- D3WBB8_9BORA); contains Interpro domain(s) IPR005745 Ribosomal protein L14, bacterial-type
Solyc01g007600.2	2.27101	1.80932	-0.32789	0.72955	0.888752	no	50S ribosomal protein L16 chloroplastic (AHRD V1 ***- D3WCG3_NEROL); contains Interpro domain(s) IPR000114 Ribosomal protein L16
Solyc01g007610.2	3.75225	2.97593	-0.334415	0.7701	0.908327	no	30S ribosomal protein S3 chloroplastic (AHRD V1 ***- D3WBD9_9BORA); contains Interpro domain(s) IPR005704 Ribosomal protein S3, bacterial
Solyc01g007630.2	38.6869	24.7733	-0.643058	0.315	0.632011	no	50S ribosomal protein L2 chloroplastic (AHRD V1 ***- A6YA71_9MAGN); contains Interpro domain(s) IPR005880 Ribosomal protein L2, bacterial-type
Solyc01g007650.2	1.92473	0.582854	-1.72345	0.57765	0.808794	no	Ycf15 (AHRD V1 ***- D2KLP6_OLEEU); contains Interpro domain(s) IPR019645 Protein precursor Ycf15, putative, chloroplast
Solyc01g007660.2	30.6522	13.021	-1.23515	0.3328	0.644755	no	NAD(P)H-quinone oxidoreductase subunit 2 chloroplastic (AHRD V1 ***- D3WB81_9BORA); contains Interpro domain(s) IPR010096 NADH-quinone oxidoreductase, chain N
Solyc01g007670.2	204.438	108.605	-0.912568	0.27205	0.593083	no	30S ribosomal protein S7 chloroplastic (AHRD V1 ***- D3WBE1_9BORA); contains Interpro domain(s) IPR005717 Ribosomal protein S7, bacterial-type
Solyc01g007690.2	2280.03	986.075	-1.20928	0.07435	0.329346	no	Unknown Protein (AHRD V1)
Solyc01g007700.2	0	41.1852	#	0.11075	0.393868	no	Conserved protein (AHRD V1 *-*- C7TFZ2_LACRL)
Solyc01g007710.2	2770.43	972.72	-1.51001	0.01575	0.137111	no	Unknown Protein (AHRD V1)
Solyc01g007720.2	51	2.4193	-4.39783	0.1245	0.415376	no	ORF42f (AHRD V1 *-*- Q32989_PINTH)
Solyc01g007730.2	2031.3	1502.82	-0.434728	0.41465	0.707968	no	ORF91 (AHRD V1 *--- C1BRN8_9MAXI)
Solyc01g007740.2	40.3408	44.2005	0.131823	0.8055	0.925212	no	Peroxiredoxin (AHRD V1 **-- Q9FE12_PHAVU); contains Interpro domain(s) IPR000866 Alkyl hydroperoxide reductase/ Thiol specific antioxidant/ Mal allergen
Solyc01g007750.2	23.9238	12.1211	-0.980925	0.10585	0.387146	no	Mitochondrial transcription termination factor (Fragment) (AHRD V1 *--- C6FB10_PSEMZ); contains Interpro domain(s) IPR003690 Mitochodrial transcription termination factor-related
Solyc01g007760.2	2.28144	1.76014	-0.374253	0.65215	0.848575	no	Transcription factor E2F (AHRD V1 **** Q9LEL4_DAUCA); contains Interpro domain(s) IPR015633 E2F Family
Solyc01g007770.2	21.9965	24.0175	0.126813	0.84115	0.939916	no	Genomic DNA chromosome 5 P1 clone MHF15 (AHRD V1 ***- Q9FNI0_ARATH)
Solyc01g007780.2	1.22397	0.600252	-1.02793	0.71285	0.879314	no	Receptor expression-enhancing protein 3 (AHRD V1 *--- B6TB01_MAIZE); contains Interpro domain(s) IPR004345 TB2/DP1 and HVA22 related protein
Solyc01g007790.2	0.708562	1.34763	0.927457	0.4348	0.721883	no	UPF0554 protein C2orf43 homolog (AHRD V1 **-- CB043_CHICK); contains Interpro domain(s) IPR019363 Protein of unknown function DUF2305
Solyc01g007800.2	3.8246	0.722241	-2.40476	0.02515	0.183856	no	Plant-specific domain TIGR01568 family protein (AHRD V1 *--- B6SZV1_MAIZE); contains Interpro domain(s) IPR006458 Protein of unknown function DUF623, plant
Solyc01g007810.1	3.85699	0	#	5e-05	0.00217198	yes	Plant-specific domain TIGR01568 family protein (AHRD V1 *--- B6U9N9_MAIZE); contains Interpro domain(s) IPR006458 Protein of unknown function DUF623, plant
Solyc01g007840.2	39.9516	19.8757	-1.00725	0.0707	0.321075	no	CCR4-NOT transcription complex subunit 7 (AHRD V1 ***- B4FG48_MAIZE); contains Interpro domain(s) IPR006941 Ribonuclease CAF1
Solyc01g007850.2	1.16004	2.98011	1.36119	0.06795	0.315379	no	Pentatricopeptide repeat-containing protein (AHRD V1 ***- D7MHD4_ARALY); contains Interpro domain(s) IPR002885 Pentatricopeptide repeat
Solyc01g007860.2	270.786	184.553	-0.553118	0.32885	0.641124	no	Ubiquitin-conjugating enzyme family protein-like (AHRD V1 ***- Q3HVN0_SOLTU); contains Interpro domain(s) IPR000608 Ubiquitin-conjugating enzyme, E2
Solyc01g007870.2	2.19334	0.138474	-3.98544	0.2769	0.598191	no	Cyclin B-like protein (AHRD V1 *-*- Q5U8T5_9SOLA)
Solyc01g007880.2	5.38825	5.72268	0.0868764	0.8816	0.95657	no	MORN repeat protein (AHRD V1 *--- D4V7H0_BACVU); contains Interpro domain(s) IPR019746 Tubulin/FtsZ, N-terminal
Solyc01g007890.1	0.936283	1.72899	0.884911	0.5365	0.782857	no	Unknown Protein (AHRD V1)
Solyc01g007900.2	14.4072	15.3633	0.0926918	0.86955	0.951606	no	Tobamovirus multiplication protein (Fragment) (AHRD V1 ***- B0ZZ80_ARAHY); contains Interpro domain(s) IPR009457 Protein of unknown function DUF1084
Solyc01g007910.2	40.6228	36.4102	-0.157946	0.76115	0.904867	no	Succinyl-CoA ligase (AHRD V1 ***- B9RL91_RICCO); contains Interpro domain(s) IPR005810 Succinyl-CoA ligase, alpha subunit
Solyc01g007920.2	10.3931	20.3337	0.968241	0.11925	0.407695	no	Isochorismatase family protein (AHRD V1 ***- B5IAW4_ACIB4); contains Interpro domain(s) IPR000868 Isochorismatase-like
Solyc01g007930.2	9.96704	9.27426	-0.103932	0.87275	0.952619	no	Sel1 domain protein repeat-containing protein (AHRD V1 *-*- A5GBQ0_GEOUR); contains Interpro domain(s) IPR011990 Tetratricopeptide-like helical
Solyc01g007950.2	0.781969	0.761335	-0.038581	0.95945	0.983973	no	Peroxidase 1 (AHRD V1 *-*- B6T173_MAIZE); contains Interpro domain(s) IPR000823 Plant peroxidase
Solyc01g007990.2	3.04054	3.26319	0.101956	0.8906	0.96023	no	RLK, Receptor like protein, putative resistance protein with an antifungal domain
Solyc01g008000.2	241.475	267.05	0.145234	0.7891	0.918126	no	ADP-ribosylation factor (AHRD V1 ***- Q76ME3_WHEAT); contains Interpro domain(s) IPR006688 ADP-ribosylation factor
Solyc01g008010.2	6.5567	13.7204	1.06528	0.1267	0.419238	no	Os09g0327550 protein (Fragment) (AHRD V1 *-*- C7J753_ORYSJ); contains Interpro domain(s) IPR003863 Protein of unknown function DUF220
Solyc01g008020.2	85.5635	27.7921	-1.62232	0.0061	0.0745848	no	Equilibrative nucleoside transporter 1 (AHRD V1 **** Q4W6L4_ORYSJ); contains Interpro domain(s) IPR002259 Delayed-early response protein/equilibrative nucleoside transporter
Solyc01g008060.2	8.09033	19.453	1.26572	0.03905	0.235321	no	Phosphoglycerate mutase (AHRD V1 *--- A4TBN9_MYCGI); contains Interpro domain(s) IPR002156 Ribonuclease H
Solyc01g008070.2	12.8793	36.087	1.48643	0.00965	0.101731	no	Alpha/beta superfamily hydrolase (AHRD V1 *--- D0CIF5_9SYNE); contains Interpro domain(s) IPR010765 Protein of unknown function DUF1350
Solyc01g008080.2	79.1227	68.7063	-0.203649	0.762	0.905131	no	Ribosomal protein S27 (AHRD V1 ***- Q3HVK9_SOLTU); contains Interpro domain(s) IPR000592 Ribosomal protein S27e
Solyc01g008090.2	295.946	258.744	-0.193811	0.83205	0.935317	no	Ribosomal protein S27 (AHRD V1 ***- Q3HVK9_SOLTU); contains Interpro domain(s) IPR000592 Ribosomal protein S27e
Solyc01g008100.2	58.0113	38.5217	-0.59066	0.25255	0.577481	no	Transferase transferring glycosyl groups (AHRD V1 **-* D7MH74_ARALY)
Solyc01g008110.2	513.448	186.142	-1.46382	0.01335	0.123361	no	Cytochrome P450
Solyc01g008120.2	9.18477	10.3305	0.169599	0.74515	0.8977	no	Histone acetyltransferase (AHRD V1 **** B9HG17_POPTR); contains Interpro domain(s) IPR009255 Transcriptional coactivation
Solyc01g008130.2	0.658815	1.39955	1.08702	0.25095	0.5763	no	DEP domain-containing protein 1B (AHRD V1 *--- DEP1B_HUMAN); contains Interpro domain(s) IPR006869 Protein of unknown function DUF547
Solyc01g008140.2	16.4582	9.09102	-0.856292	0.1404	0.441174	no	Receptor kinase (AHRD V1 **** B8XA57_GOSBA); contains Interpro domain(s) IPR002290 Serine/threonine protein kinase
Solyc01g008160.2	23.8885	28.9668	0.27808	0.6032	0.822325	no	Tetratricopeptide repeat-containing protein (AHRD V1 ***- D7L8H9_ARALY); contains Interpro domain(s) IPR011990 Tetratricopeptide-like helical
Solyc01g008170.2	25.355	24.4006	-0.0553581	0.91395	0.969444	no	Zinc finger CCCH domain-containing protein 17 (AHRD V1 ***- C3H17_ARATH); contains Interpro domain(s) IPR000571 Zinc finger, CCCH-type
Solyc01g008180.2	11.9798	8.67177	-0.466208	0.39495	0.69577	no	DNA-binding protein (Fragment) (AHRD V1 *--* Q42051_ARATH); contains Interpro domain(s) IPR005516 Remorin, C-terminal region
Solyc01g008190.2	6.11343	7.2384	0.243688	0.77795	0.91254	no	Os05g0304100 protein (Fragment) (AHRD V1 *-*- Q0DJB8_ORYSJ)
Solyc01g008200.2	6.52024	7.39031	0.180711	0.81985	0.931422	no	Os05g0304100 protein (Fragment) (AHRD V1 ***- Q0DJB8_ORYSJ)
Solyc01g008230.2	130.344	30.2692	-2.1064	0.00025	0.00769084	yes	TCP family transcription factor (AHRD V1 *-** A6MCZ2_9ORYZ); contains Interpro domain(s) IPR005333 Transcription factor, TCP
Solyc01g008250.2	212.966	68.9176	-1.62768	0.0017	0.0312341	yes	Thioredoxin X (AHRD V1 ***- B6T9S0_MAIZE); contains Interpro domain(s) IPR015467 Thioredoxin, core
Solyc01g008260.2	4.66661	9.82286	1.07377	0.1558	0.462891	no	E2F-associated phosphoprotein (AHRD V1 ***- Q0P5M4_BOVIN); contains Interpro domain(s) IPR019370 E2F-associated phosphoprotein, C-terminal
Solyc01g008270.2	55.4987	32.0547	-0.791918	0.45925	0.737299	no	Prefoldin subunit 5 (AHRD V1 ***- B6TVU2_MAIZE); contains Interpro domain(s) IPR011599 Prefoldin alpha subunit
Solyc01g008280.2	23.7425	37.7393	0.668592	0.33245	0.644509	no	Serine/threonine-protein phosphatase 2A activator 2 (AHRD V1 **** B6TQY2_MAIZE); contains Interpro domain(s) IPR004327 Phosphotyrosyl phosphatase activator, PTPA
Solyc01g008290.2	7.22589	8.95963	0.310264	0.84425	0.940823	no	Dihydroorotate dehydrogenase (AHRD V1 ***- B6U892_MAIZE); contains Interpro domain(s) IPR005719 Dihydroorotate dehydrogenase, class 2
Solyc01g008310.2	12.6766	17.9972	0.505595	0.3368	0.647449	no	Phenylalanyl-tRNA synthetase beta chain (AHRD V1 **** B6SHI1_MAIZE); contains Interpro domain(s) IPR004531 Phenylalanyl-tRNA synthetase, class IIc, beta subunit, archae/euk cytosolic
Solyc01g008320.2	3.70614	6.97592	0.912467	0.12485	0.415822	no	DDHD domain containing 1 (AHRD V1 *--- Q3ZAU5_RAT); contains Interpro domain(s) IPR004177 DDHD
Solyc01g008330.2	54.7642	25.6583	-1.09381	0.04615	0.257716	no	Acetyl-CoA carboxylase biotin carboxylase (AHRD V1 ***- B4VQU4_9CYAN); contains Interpro domain(s) IPR004549 Acetyl-CoA carboxylase, biotin carboxylase
Solyc01g008340.2	1.3856	3.30678	1.25492	0.1711	0.483121	no	50S ribosomal protein L19 (AHRD V1 *-*- B6T8M1_MAIZE); contains Interpro domain(s) IPR001857 Ribosomal protein L19
Solyc01g008360.2	61.9037	83.4836	0.431467	0.43165	0.719791	no	Pre-mRNA branch site p14-like protein (AHRD V1 **-- B6T0W0_MAIZE); contains Interpro domain(s) IPR012677 Nucleotide-binding, alpha-beta plait
Solyc01g008370.2	75.711	102.759	0.440694	0.39165	0.693951	no	26S proteasome regulatory subunit (AHRD V1 ***- A8J8V5_CHLRE); contains Interpro domain(s) IPR000555 Mov34/MPN/PAD-1
Solyc01g008440.2	1.65605	4.42666	1.41847	0.0652	0.309938	no	Calcium-dependent protein kinase 8 (AHRD V1 **** Q6KC54_NICPL); contains Interpro domain(s) IPR002290 Serine/threonine protein kinase
Solyc01g008460.2	4.10383	13.0672	1.67091	0.03375	0.218865	no	2Fe-2S ferredoxin (AHRD V1 **-- B6U5I8_MAIZE); contains Interpro domain(s) IPR001041 Ferredoxin
Solyc01g008470.2	12.3167	6.97614	-0.82011	0.17805	0.492844	no	Non-selective cation channel-2 family (AHRD V1 **-- C1N231_MICPS); contains Interpro domain(s) IPR004728 Translocation protein Sec62
Solyc01g008480.2	0.247801	0.92796	1.90488	0.1525	0.457024	no	Pentatricopeptide repeat-containing protein (AHRD V1 ***- D7MTZ6_ARALY); contains Interpro domain(s) IPR002885 Pentatricopeptide repeat
Solyc01g008490.2	8.36034	11.6744	0.481711	0.4246	0.714652	no	Nuclear transcription factor Y subunit A-1 (AHRD V1 *-** B6TAR1_MAIZE); contains Interpro domain(s) IPR001289 CCAAT-binding transcription factor, subunit B
Solyc01g008510.2	0.0851329	3.2923	5.27323	0.2481	0.574756	no	Photosystem II 5 kDa protein, chloroplastic (AHRD V1 *-*- PST2_GOSHI)
Solyc01g008530.2	10.0354	14.568	0.537709	0.39605	0.696998	no	Cinnamoyl CoA reductase-like protein (AHRD V1 ***- B9HNY0_POPTR); contains Interpro domain(s) IPR016040 NAD(P)-binding domain
Solyc01g008550.2	111.709	114.405	0.0344056	0.94615	0.979227	no	Cinnamoyl CoA reductase-like protein (AHRD V1 ***- B9HNY0_POPTR); contains Interpro domain(s) IPR016040 NAD(P)-binding domain
Solyc01g008560.2	4.07668	10.9607	1.42688	0.0333	0.217172	no	NAD kinase 1 (AHRD V1 **** B6SWV6_MAIZE); contains Interpro domain(s) IPR002504 ATP-NAD/AcoX kinase
Solyc01g008600.2	1.94853	2.15469	0.145097	0.8488	0.942875	no	Zinc finger CCCH domain-containing protein 53 (AHRD V1 ***- C3H53_ORYSJ); contains Interpro domain(s) IPR000571 Zinc finger, CCCH-type
Solyc01g008620.2	0.901229	0.588422	-0.615043	0.6186	0.830949	no	Beta-1 3-glucanase (AHRD V1 ***- Q9SYX6_TOBAC); contains Interpro domain(s) IPR000490 Glycoside hydrolase, family 17
Solyc01g008660.2	0.973392	2.30683	1.24482	0.1649	0.475476	no	F-box family protein (AHRD V1 ***- B9HCS6_POPTR); contains Interpro domain(s) IPR001810 Cyclin-like F-box
Solyc01g008670.2	2.04619	0.597561	-1.77578	0.19175	0.511758	no	Cytochrome P450
Solyc01g008700.2	5.60536	8.92995	0.671844	0.3388	0.64896	no	cDNA clone 001-102-C05 full insert sequence (AHRD V1 **-- B7E7M9_ORYSJ)
Solyc01g008730.2	7.14142	9.73967	0.447661	0.4518	0.732549	no	BZIP transcription factor (AHRD V1 **** Q9SQK1_TOBAC); contains Interpro domain(s) IPR011616 bZIP transcription factor, bZIP-1
Solyc01g008760.2	5.18544	6.9256	0.417471	0.5999	0.820738	no	Genomic DNA chromosome 5 P1 clone MUB3 (AHRD V1 *-*- Q9FLF2_ARATH)
Solyc01g008770.2	23.3862	17.5677	-0.412729	0.4345	0.721883	no	Rho GTPase activating protein 12 (AHRD V1 *--* Q6P4P5_DANRE); contains Interpro domain(s) IPR000198 RhoGAP
Solyc01g008780.2	68.9129	81.6581	0.24482	0.63595	0.841106	no	Phospholipase A22 (AHRD V1 ***- B9SJ74_RICCO); contains Interpro domain(s) IPR016090 Phospholipase A2
Solyc01g008790.2	22.089	7.0858	-1.64033	0.0086	0.0945235	no	Phosphoesterase family protein (AHRD V1 ***- D7LEV5_ARALY); contains Interpro domain(s) IPR007312 Phosphoesterase
Solyc01g008800.1	0.407593	1.44273	1.8236	0.04885	0.265504	no	Tir-nbs-lrr, resistance protein
Solyc01g008810.2	33.3589	30.1199	-0.147355	0.80005	0.923121	no	Zinc finger family protein (AHRD V1 **-- D7LZ79_ARALY); contains Interpro domain(s) IPR018957 Zinc finger, C3HC4 RING-type
Solyc01g008820.2	28.4817	31.2319	0.132985	0.8003	0.923121	no	Signal peptide peptidase family protein (AHRD V1 ***- D7LQE4_ARALY); contains Interpro domain(s) IPR007369 Peptidase A22B, signal peptide peptidase
Solyc01g008830.1	1.87858	4.04087	1.10502	0.15225	0.456671	no	L-ascorbate oxidase (AHRD V1 ***- B9HQ45_POPTR); contains Interpro domain(s) IPR017760 L-ascorbate oxidase, plants
Solyc01g008840.2	2.77827	9.44229	1.76495	0.0219	0.168805	no	COP9 signalosome complex subunit 2 (AHRD V1 ***- B6TIW9_MAIZE); contains Interpro domain(s) IPR013143 PCI/PINT associated module
Solyc01g008850.2	16.0491	13.1011	-0.292807	0.6804	0.862991	no	CBL-interacting protein kinase 18 (AHRD V1 ***- C4P7W7_VITVI); contains Interpro domain(s) IPR002290 Serine/threonine protein kinase
Solyc01g008890.2	7.08914	10.1855	0.522829	0.40415	0.7014	no	Ethylene responsive transcription factor 2a (AHRD V1 *-*- C0J9I7_9ROSA); contains Interpro domain(s) IPR001471 Pathogenesis-related transcriptional factor and ERF, DNA-binding
Solyc01g008900.2	3.18299	3.1454	-0.0171386	0.97985	0.99126	no	Genomic DNA chromosome 3 P1 clone MJL14 (AHRD V1 **-- Q9LJG2_ARATH); contains Interpro domain(s) IPR001926 Pyridoxal phosphate-dependent enzyme, beta subunit
Solyc01g008910.2	3.7095	2.75678	-0.42824	0.542	0.785271	no	Scarecrow transcription factor family protein (AHRD V1 **-* D7MIP9_ARALY); contains Interpro domain(s) IPR005202 GRAS transcription factor
Solyc01g008920.2	32.2325	26.5181	-0.281539	0.60135	0.821357	no	NAD dependent epimerase/dehydratase family protein expressed (AHRD V1 **-- Q10L97_ORYSJ); contains Interpro domain(s) IPR013120 Male sterility, NAD-binding
Solyc01g008930.2	6.29009	17.7187	1.49412	0.02465	0.181428	no	Phycoerythrobilin ferredoxin oxidoreductase (AHRD V1 **** Q6E5A3_MAIZE); contains Interpro domain(s) IPR009249 Ferredoxin-dependent bilin reductase
Solyc01g008940.2	42.0569	32.1972	-0.385409	0.5945	0.81821	no	Anther protein (AHRD V1 ***- Q8RX90_TOBAC)
Solyc01g008950.2	212.132	229.059	0.110756	0.8318	0.935284	no	Calmodulin 5/6/7/8-like protein (AHRD V1 ***- Q3HVL6_SOLTU); contains Interpro domain(s) IPR011992 EF-Hand type
Solyc01g008960.2	178.75	167.952	-0.0898927	0.89035	0.96023	no	Argonaute 4-like protein (AHRD V1 ***- D5FQ91_PELHO); contains Interpro domain(s) IPR003165 Stem cell self-renewal protein Piwi
Solyc01g008970.2	143.291	163.201	0.187703	0.72595	0.887218	no	Heterogeneous nuclear ribonucleoprotein A3-like protein 2 (AHRD V1 *--- B6TV58_MAIZE); contains Interpro domain(s) IPR000504 RNA recognition motif, RNP-1
Solyc01g008980.2	3.94587	9.37525	1.24851	0.10035	0.378232	no	BZIP transcription factor (AHRD V1 **-- Q32WR6_MALDO); contains Interpro domain(s) IPR011616 bZIP transcription factor, bZIP-1
Solyc01g008990.2	3.20815	6.28727	0.970694	0.20105	0.525148	no	THO complex subunit 7 homolog (AHRD V1 ***- B5XFL3_SALSA); contains Interpro domain(s) IPR018018 Tho complex subunit 7
Solyc01g009000.2	32.0556	33.4934	0.0633016	0.90455	0.965356	no	RING finger protein 6 (AHRD V1 *--- RNF6_HUMAN); contains Interpro domain(s) IPR018957 Zinc finger, C3HC4 RING-type
Solyc01g009010.2	11.0165	15.2181	0.466118	0.4671	0.741978	no	4-diphosphocytidyl-2-C-methyl-D-erythritol kinase (AHRD V1 ***- A4USB3_NICBE); contains Interpro domain(s) IPR004424 4-diphosphocytidyl-2C-methyl-D-erythritol kinase
Solyc01g009020.2	139.946	118.09	-0.244979	0.64695	0.846204	no	Cysteine proteinase inhibitor (AHRD V1 **** Q2VY67_9ERIC); contains Interpro domain(s) IPR000010 Proteinase inhibitor I25, cystatin
Solyc01g009030.2	7.05713	4.97814	-0.503474	0.4091	0.704421	no	Nuclear control of ATPase protein (AHRD V1 *--- C9SK53_VERA1); contains Interpro domain(s) IPR013946 Nuclear control of ATP synthase 2
Solyc01g009040.2	1.96385	0.271899	-2.85254	0.0654	0.310528	no	Cyclin B1 (AHRD V1 **** Q9LD02_TOBAC); contains Interpro domain(s) IPR014400 Cyclin, A/B/D/E
Solyc01g009050.2	16.7451	26.3827	0.655855	0.2343	0.560666	no	Molybdenum cofactor biosynthesis protein (AHRD V1 ***- Q309F9_MAIZE); contains Interpro domain(s) IPR005110 MoeA, N-terminal, domain I and II
Solyc01g009060.2	28.3415	22.5029	-0.332806	0.54615	0.787522	no	BTB/POZ domain containing protein expressed (AHRD V1 ***- Q10C73_ORYSJ); contains Interpro domain(s) IPR013089 Kelch related
Solyc01g009070.2	0.161903	0.904721	2.48234	0.1099	0.393306	no	MYB transcription factor (AHRD V1 **-* Q9FR97_ARATH); contains Interpro domain(s) IPR015495 Myb transcription factor
Solyc01g009080.2	26.3755	41.221	0.644183	0.29535	0.61396	no	FHA domain containing protein (AHRD V1 ***- B6TP39_MAIZE); contains Interpro domain(s) IPR000253 Forkhead-associated
Solyc01g009090.2	34.5821	41.3056	0.25631	0.61275	0.827967	no	Serrate RNA effector molecule homolog (AHRD V1 *-*- SRRT_DROWI)
Solyc01g009100.2	107.23	85.2824	-0.330395	0.5366	0.782857	no	Ribosomal protein L30 (AHRD V1 ***- B3TLP4_ELAGV); contains Interpro domain(s) IPR000231 Ribosomal protein L30e
Solyc01g009110.2	5.4643	8.18765	0.583412	0.41175	0.706225	no	Histone deacetylase family protein expressed (AHRD V1 ***- Q2QWU2_ORYSJ); contains Interpro domain(s) IPR000286 Histone deacetylase superfamily
Solyc01g009120.2	8.42586	11.7844	0.483977	0.5427	0.785758	no	Histone deacetylase family protein expressed (AHRD V1 ***- Q2QWU2_ORYSJ); contains Interpro domain(s) IPR000286 Histone deacetylase superfamily
Solyc01g009150.2	14.8427	10.3967	-0.513624	0.40165	0.69966	no	Glycosyl hydrolase (Fragment) (AHRD V1 *-*- D9ZCE7_9CARY)
Solyc01g009160.2	0.985044	2.76541	1.48923	0.1932	0.514278	no	Harpin-induced protein-like (Fragment) (AHRD V1 **-- D2CFH8_COFAR); contains Interpro domain(s) IPR010847 Harpin-induced 1
Solyc01g009170.2	87.9953	51.0922	-0.784323	0.1901	0.50932	no	Ethylene insensitive 3 class transcription factor (AHRD V1 **** D5L146_MALDO); contains Interpro domain(s) IPR006957 Ethylene insensitive 3
Solyc01g009180.2	27.7428	31.3462	0.176178	0.74305	0.896295	no	5-methyltetrahydropteroyltriglutamate--homocysteine methyltransferase (AHRD V1 ***- B6UF55_MAIZE); contains Interpro domain(s) IPR006276 5-methyltetrahydropteroyltriglutamate--homocysteine S-methyltransferase
Solyc01g009200.2	1.84508	0.622057	-1.56856	0.24145	0.569732	no	Restricted tev movement 2 (AHRD V1 *--- D5K219_ARATH); contains Interpro domain(s) IPR008978 HSP20-like chaperone
Solyc01g009230.2	5.91382	8.35423	0.498418	0.36695	0.673482	no	Xanthine dehydrogenase/oxidase (AHRD V1 ***- A9YL93_RABIT); contains Interpro domain(s) IPR016208 Aldehyde oxidase/xanthine dehydrogenase
Solyc01g009280.2	8.26928	9.60283	0.215697	0.6792	0.862102	no	Serine/threonine-protein phosphatase (AHRD V1 **** D7LGU6_ARALY); contains Interpro domain(s) IPR012391 Serine/threonine protein phosphatase, BSU1
Solyc01g009290.2	15.1346	22.8951	0.597184	0.24855	0.574797	no	Polyribonucleotide 5&apos;-hydroxyl-kinase Clp1 (AHRD V1 **** CLP1_CHICK); contains Interpro domain(s) IPR010655 Pre-mRNA cleavage complex II Clp1
Solyc01g009300.2	4.20868	2.05649	-1.03319	0.12665	0.419238	no	Serine/threonine kinase (AHRD V1 *-** C4QNN2_SCHMA); contains Interpro domain(s) IPR002290 Serine/threonine protein kinase
Solyc01g009310.2	49.9186	62.4842	0.323912	0.5296	0.779455	no	Sterol reductase (AHRD V1 **** A8IA67_CHLRE); contains Interpro domain(s) IPR001171 Ergosterol biosynthesis ERG4/ERG24
Solyc01g009380.2	3.1075	5.46031	0.813228	0.23995	0.56782	no	Nicalin (AHRD V1 ***- B4FZF8_MAIZE); contains Interpro domain(s) IPR008710 Nicastrin
Solyc01g009390.2	7.32838	15.145	1.04727	0.0819	0.347818	no	MRNA decapping enzyme (AHRD V1 *-*- Q45NB8_XENLA); contains Interpro domain(s) IPR010334 Dcp1-like decapping
Solyc01g009420.2	155.23	77.6446	-0.99945	0.061	0.298086	no	Bifunctional polymyxin resistance arnA protein (AHRD V1 ***- B6TQB1_MAIZE); contains Interpro domain(s) IPR001509 NAD-dependent epimerase/dehydratase
Solyc01g009430.2	38.474	22.9092	-0.747958	0.1774	0.492227	no	Os02g0448600 protein (Fragment) (AHRD V1 *--- Q0E1G8_ORYSJ)
Solyc01g009450.2	28.0961	33.4432	0.251344	0.62675	0.836037	no	Mitochondrial inner membrane protease ATP23 (AHRD V1 ***- D0NY32_PHYIN); contains Interpro domain(s) IPR019165 Peptidase M76, ATP23
Solyc01g009500.2	6.91839	3.53137	-0.97021	0.1434	0.444867	no	Hydrolase alpha/beta fold family protein (AHRD V1 **** D7LRW3_ARALY); contains Interpro domain(s) IPR000073 Alpha/beta hydrolase fold-1
Solyc01g009520.2	92.3314	84.0408	-0.135732	0.79485	0.920501	no	Ribosomal protein (AHRD V1 ***- Q6ER67_ORYSJ); contains Interpro domain(s) IPR002143 Ribosomal protein L1
Solyc01g009570.2	2.15283	5.27215	1.29216	0.30845	0.627812	no	Unknown Protein (AHRD V1)
Solyc01g009610.2	13.1475	4.64898	-1.4998	0.04485	0.2539	no	Unknown Protein (AHRD V1)
Solyc01g009620.2	8.14586	10.3016	0.338732	0.61155	0.827448	no	Cleavage and polyadenylation specificity factor subunit 5 (AHRD V1 ***- C1BVK1_9MAXI); contains Interpro domain(s) IPR016706 Cleavage and polyadenylation specificity factor, 25 kDa subunit
Solyc01g009630.2	15.3916	35.7954	1.21763	0.03135	0.210091	no	Cleavage and polyadenylation specificity factor subunit 5 (AHRD V1 ***- C1BVK1_9MAXI); contains Interpro domain(s) IPR016706 Cleavage and polyadenylation specificity factor, 25 kDa subunit
Solyc01g009660.1	0	2.38044	#	5e-05	0.00217198	yes	Low-temperature-induced 65 kDa protein (AHRD V1 *-*- LTI65_ARATH)
Solyc01g009670.2	1.48388	2.08762	0.492483	0.52905	0.778977	no	CCA-adding enzyme (AHRD V1 *-*- CCA_STAES); contains Interpro domain(s) IPR002646 Polynucleotide adenylyltransferase region
Solyc01g009710.1	1.30225	0	#	0.03215	0.213375	no	Unknown Protein (AHRD V1)
Solyc01g009750.2	153.905	141.179	-0.124515	0.8245	0.933319	no	Unknown Protein (AHRD V1)
Solyc01g009760.2	6.06516	5.88781	-0.042814	0.9506	0.980356	no	GRAM-containing/ABA-responsive protein (Fragment) (AHRD V1 *--- C6FBQ3_PSEMZ); contains Interpro domain(s) IPR004182 GRAM
Solyc01g009770.2	1.43024	0.773044	-0.887633	0.48075	0.750011	no	Major ampullate spidroin 2-2 (AHRD V1 *-*- B6TJV0_MAIZE); contains Interpro domain(s) IPR001202 WW/Rsp5/WWP
Solyc01g009780.2	14.9556	26.7196	0.837217	0.12595	0.418197	no	LITAF-domain-containing protein (AHRD V1 ***- Q4U6G1_PEA); contains Interpro domain(s) IPR006629 LPS-induced tumor necrosis factor alpha factor
Solyc01g009820.2	11.0897	14.4486	0.381708	0.48305	0.752075	no	Hydroxyproline-rich glycoprotein family protein (AHRD V1 ***- D7LGA9_ARALY)
Solyc01g009850.2	3.11471	2.68857	-0.212257	0.76685	0.907341	no	Unknown Protein (AHRD V1)
Solyc01g009860.2	4.51475	22.5415	2.31987	0.00445	0.0604843	no	NAC domain transcription factor (AHRD V1 **** Q5DM36_WHEAT); contains Interpro domain(s) IPR003441 No apical meristem (NAM) protein
Solyc01g009900.2	1.12429	0.205412	-2.45242	0.14005	0.440558	no	Glutaredoxin (AHRD V1 ***- B9GF65_POPTR); contains Interpro domain(s) IPR011905 Glutaredoxin-like, plant II
Solyc01g009970.2	27.2086	21.8614	-0.315678	0.5555	0.794116	no	Amidohydrolase 2 (AHRD V1 ***- Q01SB2_SOLUE); contains Interpro domain(s) IPR006992 Amidohydrolase 2
Solyc01g009990.2	386.679	204.296	-0.920477	0.10375	0.384344	no	Peptidyl-prolyl cis-trans isomerase (AHRD V1 ***- B9RMA5_RICCO); contains Interpro domain(s) IPR002130 Peptidyl-prolyl cis-trans isomerase, cyclophilin-type
Solyc01g010000.2	14.4606	15.9345	0.140031	0.78915	0.918126	no	ACT domain-containing protein (AHRD V1 **-- D7M3X3_ARALY); contains Interpro domain(s) IPR002912 Amino acid-binding ACT
Solyc01g010020.2	2.13223	2.13139	-0.000567378	0.98765	0.994372	no	Calmodulin (AHRD V1 ***- B6SJJ2_MAIZE); contains Interpro domain(s) IPR003299 Flagellar calcium-binding protein (calflagin)
Solyc01g010030.2	5.60085	4.508	-0.313156	0.5997	0.820595	no	Receptor-like protein kinase At3g21340 (AHRD V1 *-*- RLK6_ARATH); contains Interpro domain(s) IPR002290 Serine/threonine protein kinase
Solyc01g010050.2	108.989	84.6448	-0.364693	0.4994	0.762943	no	S-adenosylmethionine decarboxylase proenzyme (AHRD V1 **** Q7XZQ9_VITVI); contains Interpro domain(s) IPR001985 S-adenosylmethionine decarboxylase
Solyc01g010060.2	0.718917	3.30129	2.19913	0.1312	0.426135	no	Unknown Protein (AHRD V1)
Solyc01g010130.2	4.50226	5.80829	0.367464	0.54055	0.784717	no	Transcription factor (AHRD V1 *-** D6MKM4_9ASPA); contains Interpro domain(s) IPR011598 Helix-loop-helix DNA-binding
Solyc01g010150.2	4.79738	3.35597	-0.515514	0.4391	0.724666	no	Unknown protein DS12 from 2D-PAGE of leaf, chloroplastic (AHRD V1 *--- UP12_ORYSJ); contains Interpro domain(s) IPR002912 Amino acid-binding ACT
Solyc01g010180.2	129.242	14.819	-3.12455	5e-05	0.00217198	yes	Unknown Protein (AHRD V1)
Solyc01g010190.2	10.4154	4.22338	-1.30225	0.08495	0.355188	no	Unknown Protein (AHRD V1)
Solyc01g010200.2	5.06771	10.3429	1.02924	0.2163	0.54158	no	LTRGag-pol-polymerase 3 (AHRD V1 ***- B2BXJ4_ARALY)
Solyc01g010220.2	7.36522	12.4613	0.758658	0.26835	0.588994	no	Unknown Protein (AHRD V1)
Solyc01g010230.2	11.3743	7.60936	-0.579924	0.4507	0.731864	no	Unknown Protein (AHRD V1)
Solyc01g010250.2	3.06005	13.7118	2.1638	0.00715	0.0830755	no	6-phosphogluconolactonase (AHRD V1 ***- B6U0H2_MAIZE); contains Interpro domain(s) IPR005900 6-phosphogluconolactonase
Solyc01g010270.2	125.54	59.2473	-1.08332	0.04065	0.241228	no	Nitrilase associated protein-like (Fragment) (AHRD V1 *--- Q1HEA6_MUSAC)
Solyc01g010290.2	9.75305	12.154	0.317507	0.5645	0.800299	no	Ureide permease 2 (AHRD V1 ***- B6U6B9_MAIZE); contains Interpro domain(s) IPR009834 Fatty acid elongase 3-ketoacyl-CoA synthase 1
Solyc01g010310.2	14.1705	5.12263	-1.46794	0.052	0.27468	no	Glucan endo-1 3-beta-glucosidase 3 (AHRD V1 *-*- B6UAN6_MAIZE); contains Interpro domain(s) IPR012946 X8
Solyc01g010370.2	1.42661	0.58424	-1.28796	0.16265	0.471901	no	Dehydration-responsive protein-like (AHRD V1 **-- Q653G1_ORYSJ); contains Interpro domain(s) IPR004159 Protein of unknown function DUF248, methyltransferase putative
Solyc01g010390.2	1.98189	2.48305	0.325233	0.6729	0.859088	no	Beta-glucosidase (AHRD V1 ***- D3YJ59_VITVI); contains Interpro domain(s) IPR001360 Glycoside hydrolase, family 1
Solyc01g010440.2	34.9932	39.4754	0.173878	0.75395	0.901632	no	Unknown Protein (AHRD V1)
Solyc01g010460.2	0.46648	1.70883	1.87312	0.16895	0.481563	no	Unknown Protein (AHRD V1)
Solyc01g010480.2	37.8513	66.7551	0.818534	0.11675	0.403779	no	Potassium voltage-gated channel subfamily H member 8 (AHRD V1 *--- KCNH8_HUMAN); contains Interpro domain(s) IPR013767 PAS fold
Solyc01g010510.2	0.232013	0.834129	1.84607	0.164	0.473988	no	Pentatricopeptide repeat-containing protein (AHRD V1 ***- D7KPN1_ARALY); contains Interpro domain(s) IPR002885 Pentatricopeptide repeat
Solyc01g010520.2	12.1174	24.3753	1.00834	0.07065	0.320932	no	Uncharacterized plant-specific domain TIGR01589 family protein (AHRD V1 ***- Q60CZ4_SOLDE); contains Interpro domain(s) IPR006476 Conserved hypothetical protein CHP01589, plant
Solyc01g010540.2	127.321	110.132	-0.209242	0.6848	0.865081	no	Ribosomal protein (AHRD V1 ***- B3TM27_ELAGV); contains Interpro domain(s) IPR002942 RNA-binding S4 IPR018079 Ribosomal protein S4, conserved site IPR001912 Ribosomal protein S4
Solyc01g010570.2	3.88399	8.02031	1.04612	0.14665	0.44922	no	Mucin-like protein (Fragment) (AHRD V1 ***- B0FSK5_9MAGN)
Solyc01g010580.2	174.177	160.509	-0.117904	0.82705	0.933983	no	Ribosomal protein (AHRD V1 ***- B3TM27_ELAGV); contains Interpro domain(s) IPR002942 RNA-binding S4 IPR018079 Ribosomal protein S4, conserved site IPR001912 Ribosomal protein S4
Solyc01g010590.2	8.40271	9.7972	0.221515	0.7192	0.883113	no	Peptidyl-prolyl cis-trans isomerase A (AHRD V1 ***- B6TSE8_MAIZE); contains Interpro domain(s) IPR002130 Peptidyl-prolyl cis-trans isomerase, cyclophilin-type
Solyc01g010640.2	277.034	83.0822	-1.73745	0.0018	0.0323159	yes	Uncharacterized membrane protein (AHRD V1 **-- Q46JN3_PROMT); contains Interpro domain(s) IPR001395 Aldo/keto reductase
Solyc01g010650.2	20.4899	17.7569	-0.206535	0.7118	0.878708	no	UDP-galactose transporter 3 (AHRD V1 **** D7KBJ4_ARALY); contains Interpro domain(s) IPR013657 UAA transporter
Solyc01g010660.2	6.43708	6.91206	0.10271	0.861	0.948746	no	Receptor-like protein kinase At3g21340 (AHRD V1 **** RLK6_ARATH); contains Interpro domain(s) IPR002290 Serine/threonine protein kinase
Solyc01g010700.2	23.1149	57.6545	1.31861	0.0136	0.124738	no	AKIN gamma (AHRD V1 **-- B4FX20_MAIZE); contains Interpro domain(s) IPR000644 Cystathionine beta-synthase, core
Solyc01g010710.2	2.31829	1.53192	-0.597724	0.47315	0.745968	no	Serine carboxypeptidase 1 (AHRD V1 **** B6U0V5_MAIZE); contains Interpro domain(s) IPR001563 Peptidase S10, serine carboxypeptidase
Solyc01g010750.2	244.469	251.675	0.0419108	0.94585	0.979086	no	Stress responsive protein (AHRD V1 *--- B6STP1_MAIZE); contains Interpro domain(s) IPR008997 Ricin B-related lectin
Solyc01g010760.2	119.798	99.1588	-0.272786	0.63915	0.842953	no	Porin/voltage-dependent anion-selective channel protein (AHRD V1 **** A9P802_POPTR); contains Interpro domain(s) IPR001925 Porin, eukaryotic type
Solyc01g010770.2	2.36117	11.2547	2.25296	0.43195	0.720083	no	Spfh domain / band 7 family protein (AHRD V1 **-- B4AS86_FRANO); contains Interpro domain(s) IPR001107 Band 7 protein
Solyc01g010780.2	30.0287	26.2129	-0.196065	0.70625	0.875601	no	ATP binding / serine-threonine kinase (AHRD V1 **** C5DB71_VITVI); contains Interpro domain(s) IPR002290 Serine/threonine protein kinase
Solyc01g010810.2	18.1638	14.8771	-0.287969	0.63695	0.841785	no	RAN guanine nucleotide release factor (AHRD V1 **-* B6TPU9_MAIZE); contains Interpro domain(s) IPR016123 Mog1/PsbP, alpha/beta/alpha sandwich
Solyc01g010820.2	16.248	21.8065	0.4245	0.42705	0.716405	no	Cullin C (AHRD V1 ***- D3BHJ6_POLPA); contains Interpro domain(s) IPR001373 Cullin, N-terminal
Solyc01g010830.2	5.75667	9.10405	0.661275	0.32665	0.639648	no	HAD-superfamily hydrolase (AHRD V1 ***- D5A3P4_SPIPL); contains Interpro domain(s) IPR011949 HAD-superfamily hydrolase, subfamily IA, REG-2-like
Solyc01g010860.2	8.52059	9.71984	0.18998	0.7391	0.894273	no	Sphingosine hydroxylase (AHRD V1 *--* A8N9Q2_COPC7); contains Interpro domain(s) IPR006694 Fatty acid hydroxylase
Solyc01g010870.2	15.7265	21.1528	0.42765	0.42835	0.717541	no	Dehydration-responsive family protein (AHRD V1 ***- D7KPN7_ARALY); contains Interpro domain(s) IPR004159 Protein of unknown function DUF248, methyltransferase putative
Solyc01g010880.2	4.94277	3.89888	-0.34226	0.62655	0.835964	no	E3 ubiquitin-protein ligase MARCH3 (AHRD V1 *--- B5X3M1_SALSA); contains Interpro domain(s) IPR011016 Zinc finger, RING-CH-type
Solyc01g010940.2	17.3798	16.5715	-0.0687069	0.90415	0.96528	no	Transmembrane emp24 domain-containing protein 10 (AHRD V1 ***- B6U439_MAIZE); contains Interpro domain(s) IPR000348 emp24/gp25L/p24
Solyc01g010950.2	11.4247	11.072	-0.0452425	0.9359	0.97532	no	Kinase family protein (AHRD V1 **** D7KBF8_ARALY); contains Interpro domain(s) IPR016253 Integrin-linked protein kinase
Solyc01g010970.2	0.80363	0.623366	-0.366453	0.6489	0.846836	no	ARGONAUTE 1 (AHRD V1 ***- D6RUV9_TOBAC); contains Interpro domain(s) IPR003165 Stem cell self-renewal protein Piwi
Solyc01g010990.2	3.8607	4.08266	0.0806457	0.9086	0.967588	no	Unknown Protein (AHRD V1)
Solyc01g011000.2	237.654	303.866	0.354574	0.53645	0.782857	no	Eukaryotic translation initiation factor 5A (AHRD V1 **** D6N3G5_GOSHI); contains Interpro domain(s) IPR001884 Translation elongation factor, IF5A
Solyc01g011030.2	21.3511	12.2206	-0.80499	0.15275	0.457456	no	RING zinc finger protein-like (AHRD V1 **-- B6SSZ2_MAIZE); contains Interpro domain(s) IPR001841 Zinc finger, RING-type
Solyc01g011040.2	25.5682	20.9826	-0.285158	0.58765	0.813702	no	LRR receptor-like serine/threonine-protein kinase, RLP
Solyc01g011090.2	0.747108	1.04895	0.48956	0.8113	0.927556	no	Phospholipid-transporting ATPase (AHRD V1 ***- C5G6U4_AJEDR); contains Interpro domain(s) IPR001757 ATPase, P-type, K/Mg/Cd/Cu/Zn/Na/Ca/Na/H-transporter
Solyc01g011100.2	7.34762	11.3579	0.628346	0.2623	0.584732	no	Phospholipid-transporting ATPase (AHRD V1 **** B6JZB6_SCHJY); contains Interpro domain(s) IPR006539 ATPase, P-type, phospholipid-translocating, flippase
Solyc01g011340.2	20.6966	30.9991	0.582834	0.27375	0.594526	no	Serine/threonine-protein phosphatase (AHRD V1 **** Q6VUQ5_SOLLC); contains Interpro domain(s) IPR006186 Serine/threonine-specific protein phosphatase and bis(5-nucleosyl)-tetraphosphatase
Solyc01g011350.2	3.13576	3.53692	0.173678	0.80905	0.926695	no	cDNA clone J013057D02 full insert sequence (AHRD V1 **-- B7EBX1_ORYSJ)
Solyc01g011510.2	5.99135	6.85503	0.194282	0.77515	0.911175	no	Aldehyde dehydrogenase (AHRD V1 ***- Q71LY7_ORYSI); contains Interpro domain(s) IPR012394 Aldehyde dehydrogenase NAD(P)-dependent IPR015590 Aldehyde dehydrogenase
Solyc01g014100.2	0	3.02373	#	0.0076	0.086445	no	Unknown Protein (AHRD V1)
Solyc01g014110.2	0.426255	0.827607	0.957231	0.41715	0.710063	no	Unknown Protein (AHRD V1)
Solyc01g014120.2	8.25185	3.37455	-1.29002	0.08795	0.360153	no	Unknown Protein (AHRD V1)
Solyc01g014140.2	3.15561	1.05856	-1.57582	0.3867	0.690168	no	Hcr9-9D (AHRD V1 ***- O50021_SOLPI)
Solyc01g014180.2	175.46	368.539	1.07068	0.0593	0.293839	no	Zinc finger A20 and AN1 domain-containing stress-associated protein 8 (AHRD V1 ***- SAP8_ORYSJ); contains Interpro domain(s) IPR000058 Zinc finger, AN1-type
Solyc01g014230.2	8.00205	9.09182	0.184198	0.73335	0.891104	no	U-box domain-containing protein 4 (AHRD V1 **-- PUB4_ARATH); contains Interpro domain(s) IPR011989 Armadillo-like helical
Solyc01g014270.2	2.72915	6.0497	1.14841	0.2779	0.59893	no	Unknown Protein (AHRD V1)
Solyc01g014280.2	2.03186	0.0938623	-4.43611	0.21125	0.536314	no	Unknown Protein (AHRD V1)
Solyc01g014290.1	3.86372	0	#	0.18045	0.497576	no	Unknown Protein (AHRD V1)
Solyc01g014320.2	0.393305	0.833955	1.08432	0.60305	0.82225	no	S-adenosyl-L-methionine salicylic acid carboxyl methyltransferase (AHRD V1 **** A7XZE9_9MAGN); contains Interpro domain(s) IPR005299 SAM dependent carboxyl methyltransferase
Solyc01g014380.2	4.93078	3.52944	-0.482377	0.5234	0.775811	no	Unknown Protein (AHRD V1)
Solyc01g014480.2	4.83382	5.54844	0.198918	0.75895	0.903735	no	Ethylene insensitive 3 class transcription factor (AHRD V1 *-** D5L144_MALDO); contains Interpro domain(s) IPR006957 Ethylene insensitive 3
Solyc01g014490.2	0.561609	1.50514	1.42226	0.2027	0.527408	no	Type II DNA topoisomerase VI subunit B (AHRD V1 ***- C1MLZ8_MICPS); contains Interpro domain(s) IPR015320 DNA topoisomerase VI, subunit B, transducer
Solyc01g014850.2	25.9323	27.7301	0.0967024	0.8669	0.950643	no	Zinc finger CCCH domain-containing protein 14 (AHRD V1 ***- C3H14_ORYSJ); contains Interpro domain(s) IPR018111 K Homology, type 1, subgroup
Solyc01g014860.2	15.0052	46.9712	1.64631	0.4994	0.762943	no	Zinc finger CCCH domain-containing protein 52 (AHRD V1 ***- C3H52_ARATH)
Solyc01g015020.2	5.09169	20.7359	2.02592	0.0042	0.0580446	no	PRLI-interacting factor A (Fragment) (AHRD V1 *-*- Q9FUB4_ARATH)
Solyc01g016410.2	1.72018	3.79365	1.14103	0.2106	0.535766	no	RING finger protein 43 (AHRD V1 *-*- RNF43_HUMAN); contains Interpro domain(s) IPR011016 Zinc finger, RING-CH-type
Solyc01g016470.2	51.0105	52.5757	0.0436012	0.9299	0.973088	no	Unknown Protein (AHRD V1); contains Interpro domain(s) IPR001813 Ribosomal protein 60S
Solyc01g017050.1	1.33184	0.5974	-1.15665	0.30985	0.628801	no	PG1 protein (Fragment) (AHRD V1 --*- D0EZ76_BACAM)
Solyc01g017600.2	72.9072	9.95363	-2.87277	5e-05	0.00217198	yes	Plant viral-response family protein (AHRD V1 **-- B6SQA7_MAIZE); contains Interpro domain(s) IPR006904 Protein of unknown function DUF716
Solyc01g018020.1	0.191665	1.47554	2.94459	0.0513	0.272649	no	Transketolase-like protein (AHRD V1 ***- Q8LE99_ARATH); contains Interpro domain(s) IPR005478 Bacterial transketolase
Solyc01g018090.1	1.99549	0	#	0.03215	0.213375	no	Photosystem I P700 chlorophyll a apoprotein A1 (AHRD V1 *-*- B0Z4L7_OENAR); contains Interpro domain(s) IPR001280 Photosystem I psaA and psaB
Solyc01g020240.2	3.47081	6.23784	0.845773	0.2825	0.602609	no	T31J12.1 protein (Fragment) (AHRD V1 ***- Q9ZPZ6_ARATH)
Solyc01g020320.2	9.50331	9.08344	-0.0651919	0.9396	0.97682	no	Unknown Protein (AHRD V1)
Solyc01g020440.2	4.74573	8.16123	0.782156	0.24565	0.574157	no	Replication factor C subunit 5 (AHRD V1 ***- B6T5I0_MAIZE); contains Interpro domain(s) IPR019483 DNA polymerase III, clamp-loader complex, subunit E, C-terminal
Solyc01g020520.2	0.632753	1.20495	0.929255	0.3862	0.690059	no	Membrane-bound transcription factor protease site 2 (AHRD V1 ***- Q4V9P5_DANRE); contains Interpro domain(s) IPR008915 Peptidase M50
Solyc01g021600.2	0.249641	1.127	2.17456	0.1601	0.468433	no	Disease resistance response protein (AHRD V1 ***- A8IXC7_BRACM); contains Interpro domain(s) IPR004265 Plant disease resistance response protein
Solyc01g021640.2	2.11921	2.83907	0.421896	0.58345	0.811657	no	DDB1- and CUL4-associated factor 4 (AHRD V1 **-- DCAF4_BOVIN); contains Interpro domain(s) IPR011046 WD40 repeat-like
Solyc01g021670.2	74.1961	114.933	0.631381	0.25385	0.578579	no	POT family domain containing protein expressed (AHRD V1 ***- D8L9H8_WHEAT); contains Interpro domain(s) IPR007493 Protein of unknown function DUF538
Solyc01g022740.2	7.61496	5.00783	-0.604649	0.30675	0.626213	no	Kelch-like protein 21 (AHRD V1 *-*- KLH21_MOUSE); contains Interpro domain(s) IPR015915 Kelch-type beta propeller
Solyc01g022750.2	112.959	70.8933	-0.672085	0.20315	0.528001	no	NADH dehydrogenase (AHRD V1 **** B5G1U3_TAEGU); contains Interpro domain(s) IPR008011 Complex 1 LYR protein
Solyc01g028810.2	314.542	309.932	-0.0213014	0.97385	0.989103	no	chaperonin (AHRD V1 ***- B4VMY1_9CYAN); contains Interpro domain(s) IPR001844 Chaperonin Cpn60
Solyc01g028830.2	15.6264	14.6647	-0.0916384	0.8671	0.950676	no	ATP binding / serine-threonine kinase (AHRD V1 **** C5DB71_VITVI); contains Interpro domain(s) IPR002290 Serine/threonine protein kinase
Solyc01g028860.2	220.725	195.505	-0.175048	0.7834	0.914713	no	YTH domain family 2 (Predicted) (AHRD V1 *--- B2GUU1_RAT); contains Interpro domain(s) IPR007275 YT521-B-like protein
Solyc01g028870.2	25.2564	26.2194	0.0539839	0.91925	0.971813	no	N utilization substance protein B homolog (AHRD V1 *-*- D5S311_CLODI); contains Interpro domain(s) IPR006027 NusB/RsmB/TIM44
Solyc01g028900.2	40.6451	61.7039	0.60228	0.24165	0.569893	no	1-deoxy-D-xylulose-5-phosphate synthase (AHRD V1 **-- DXS_DESAP); contains Interpro domain(s) IPR005475 Transketolase, central region
Solyc01g028930.2	5.15004	8.01653	0.638395	0.328	0.640406	no	TATA-box binding protein (AHRD V1 ***- Q9ZTX5_PHAVU); contains Interpro domain(s) IPR000814 TATA-box binding
Solyc01g033980.2	12.0755	9.55509	-0.337738	0.6767	0.860572	no	Unknown Protein (AHRD V1)
Solyc01g034020.2	66.2767	34.5615	-0.939334	0.08555	0.355632	no	Serine/threonine-protein phosphatase (AHRD V1 **** A5AT05_VITVI); contains Interpro domain(s) IPR006186 Serine/threonine-specific protein phosphatase and bis(5-nucleosyl)-tetraphosphatase
Solyc01g044250.1	5.63005	3.28862	-0.775668	0.6731	0.859156	no	Photosystem II CP43 chlorophyll apoprotein (AHRD V1 ***- B8R498_TRISU); contains Interpro domain(s) IPR000932 Photosystem antenna protein-like
Solyc01g044270.2	5.24954	7.29327	0.474374	0.4127	0.706818	no	Chaperone protein dnaJ 49 (AHRD V1 *-*- DNJ49_ARATH); contains Interpro domain(s) IPR003095 Heat shock protein DnaJ
Solyc01g044340.2	2.18831	4.06776	0.894414	0.42415	0.714609	no	Os09g0513800 protein (Fragment) (AHRD V1 *-*- Q0J0E7_ORYSJ)
Solyc01g044350.2	2.03373	3.32715	0.710155	0.29175	0.61081	no	Zinc finger (Ran-binding) family protein (AHRD V1 *-*- D7KYC9_ARALY); contains Interpro domain(s) IPR001876 Zinc finger, RanBP2-type
Solyc01g044360.2	35.1802	26.1124	-0.430027	0.39255	0.694586	no	Importin beta-3 (AHRD V1 **-- Q16TN4_AEDAE); contains Interpro domain(s) IPR011989 Armadillo-like helical
Solyc01g044490.2	2.48684	3.43734	0.466977	0.6434	0.844499	no	Elongation factor P family protein expressed (AHRD V1 ***- Q10BS5_ORYSJ); contains Interpro domain(s) IPR015365 Elongation factor P, C-terminal
Solyc01g049650.2	41.3358	25.76	-0.682262	0.22935	0.554441	no	Pyruvate kinase (AHRD V1 ***- B9SBM7_RICCO); contains Interpro domain(s) IPR001697 Pyruvate kinase
Solyc01g049680.2	42.1006	39.1159	-0.106086	0.84045	0.939515	no	Transcriptional activator protein Pur-alpha (AHRD V1 *-*- C1BSV9_9MAXI); contains Interpro domain(s) IPR006628 PUR-alpha/beta/gamma, DNA/RNA-binding
Solyc01g049690.2	62.5946	62.3745	-0.00508144	0.9932	0.996254	no	Transcriptional activator protein Pur-alpha (AHRD V1 ***- C1BSV9_9MAXI); contains Interpro domain(s) IPR006628 PUR-alpha/beta/gamma, DNA/RNA-binding
Solyc01g049770.2	0	1.3599	#	0.0051	0.0662962	no	Unknown Protein (AHRD V1)
Solyc01g049810.2	1.09469	1.06237	-0.0432368	0.9667	0.986245	no	Pentatricopeptide repeat-containing protein (AHRD V1 ***- D7MLP6_ARALY); contains Interpro domain(s) IPR002885 Pentatricopeptide repeat
Solyc01g049880.2	1.46515	2.06859	0.497601	0.6329	0.839706	no	Unknown Protein (AHRD V1)
Solyc01g049890.2	205.08	212.086	0.0484583	0.93095	0.973402	no	Unknown Protein (AHRD V1)
Solyc01g049900.2	0.331677	0.723182	1.12458	0.391	0.693404	no	Membrane-bound transcription factor protease site 2 (AHRD V1 ***- Q4V9P5_DANRE)
Solyc01g049920.1	5.63005	0	#	0.0702	0.319981	no	Unknown Protein (AHRD V1)
Solyc01g049930.2	1.19889	1.83915	0.617338	0.7133	0.879615	no	Unknown Protein (AHRD V1)
Solyc01g049960.2	45.7697	42.585	-0.104049	0.85835	0.947457	no	Unknown Protein (AHRD V1)
Solyc01g050040.2	3.64103	6.37585	0.808271	0.3125	0.63036	no	RING finger protein 13 (AHRD V1 *-*- RNF13_CHICK); contains Interpro domain(s) IPR018957 Zinc finger, C3HC4 RING-type
Solyc01g050070.2	6.63666	5.62687	-0.238125	0.73695	0.893225	no	Genomic DNA chromosome 3 P1 clone MRP15 (AHRD V1 *-*- Q9LJF0_ARATH)
Solyc01g056310.2	1.90884	0.470731	-2.01972	0.03985	0.238232	no	Laccase-2 (AHRD V1 **-- LAC2_ORYSJ); contains Interpro domain(s) IPR011707 Multicopper oxidase, type 3
Solyc01g056340.2	2.6238	3.60853	0.459754	0.49115	0.757695	no	DET1-like protein (AHRD V1 ***- D0EW63_ORYSI); contains Interpro domain(s) IPR019138 De-etiolated protein 1, Det1
Solyc01g056370.2	7.84807	5.84612	-0.424857	0.6876	0.866276	no	Unknown Protein (AHRD V1)
Solyc01g056480.2	2.49843	1.84605	-0.436575	0.66785	0.855927	no	Unknown Protein (AHRD V1)
Solyc01g056520.2	1.35173	2.93765	1.11986	0.1027	0.382503	no	RAN binding protein 16-like (AHRD V1 **-* Q9LHS4_ARATH); contains Interpro domain(s) IPR001494 Importin-beta, N-terminal
Solyc01g056570.2	19.9933	21.0752	0.0760257	0.8835	0.95725	no	Regulator of chromosome condensation (RCC1)-like protein (AHRD V1 *--- D0NM06_PHYIN); contains Interpro domain(s) IPR009091 Regulator of chromosome condensation/beta-lactamase-inhibitor protein II
Solyc01g056600.2	3.17637	3.86176	0.281879	0.78315	0.914713	no	Ribonuclease 3 (AHRD V1 *-*- RNC_THEFY); contains Interpro domain(s) IPR001159 Double-stranded RNA binding
Solyc01g056620.2	0.611496	2.25035	1.87973	0.1481	0.450396	no	DsRNA-binding protein (AHRD V1 *-*- B5BUY7_ARATH); contains Interpro domain(s) IPR001159 Double-stranded RNA binding
Solyc01g056690.2	12.5108	5.09122	-1.29709	0.03385	0.219024	no	Kinase family protein (AHRD V1 ***- D7LFV3_ARALY); contains Interpro domain(s) IPR014045 Protein phosphatase 2C, N-terminal
Solyc01g056720.2	18.4795	19.7535	0.0961828	0.8677	0.951092	no	Aquaporin SIP12 (AHRD V1 ***- D8FSL5_GOSHI); contains Interpro domain(s) IPR000425 Major intrinsic protein
Solyc01g056780.2	562.425	199.789	-1.49318	0.007	0.0817171	no	50S ribosomal protein L34 (AHRD V1 *-*- D7KDQ0_ARALY); contains Interpro domain(s) IPR000271 Ribosomal protein L34
Solyc01g056790.2	0.841895	1.09635	0.380997	0.80705	0.926028	no	Exostosin-like (AHRD V1 ***- Q2HVN7_MEDTR); contains Interpro domain(s) IPR004263 Exostosin-like
Solyc01g056800.1	1.03499	0.927428	-0.158311	0.92245	0.972276	no	Exostosin-like (AHRD V1 ***- Q2HVN7_MEDTR); contains Interpro domain(s) IPR004263 Exostosin-like
Solyc01g056810.2	0.542959	1.1249	1.05088	0.47415	0.746456	no	Syntaxin (AHRD V1 ***- Q6X9V9_HORVD); contains Interpro domain(s) IPR010989 t-SNARE
Solyc01g056830.2	0	1.84697	#	0.01225	0.117011	no	Syntaxin (Fragment) (AHRD V1 *-*- A0F0A7_NICBE)
Solyc01g056850.2	2.91326	12.4379	2.09404	0.00265	0.0416129	yes	CTP synthase (AHRD V1 ***- B6U7R1_MAIZE); contains Interpro domain(s) IPR004468 CTP synthase
Solyc01g056940.2	665.516	357.948	-0.894725	0.1177	0.405523	no	Ubiquitin (AHRD V1 ***- D3PHG3_9MAXI); contains Interpro domain(s) IPR019956 Ubiquitin subgroup
Solyc01g056980.2	4.65991	8.4812	0.863968	0.40535	0.701862	no	Unknown Protein (AHRD V1)
Solyc01g057000.2	0.413271	34.1884	6.37027	0.00025	0.00769084	yes	Universal stress protein family protein (AHRD V1 ***- D7LAT3_ARALY); contains Interpro domain(s) IPR006016 UspA
Solyc01g057020.2	51.7852	38.5736	-0.424925	0.45295	0.733451	no	PDE320 (AHRD V1 ***- D7L613_ARALY)
Solyc01g057040.2	8.49481	10.5697	0.315287	0.6222	0.833182	no	PDE320 (AHRD V1 ***- D7L613_ARALY)
Solyc01g057090.2	3.46808	4.77052	0.460009	0.4827	0.751838	no	Rhodopsin-like receptor (AHRD V1 ***- B6TUA3_MAIZE); contains Interpro domain(s) IPR019358 Protein of unknown function DUF2215
Solyc01g057200.2	37.7556	32.0394	-0.236843	0.65575	0.850316	no	Pentatricopeptide repeat-containing protein (AHRD V1 ***- D7MMK8_ARALY); contains Interpro domain(s) IPR002885 Pentatricopeptide repeat
Solyc01g057210.2	48.042	48.1888	0.00440074	0.9931	0.996254	no	Pyruvate dehydrogenase kinase (AHRD V1 **** Q700B0_CICAR); contains Interpro domain(s) IPR018955 Branched-chain alpha-ketoacid dehydrogenase kinase/Pyruvate dehydrogenase kinase, mitochondrial
Solyc01g057460.2	4.05913	5.52762	0.445485	0.69645	0.871142	no	CTV.22 (AHRD V1 ***- Q8H6Q7_PONTR)
Solyc01g057490.2	0	0.890064	#	0.02885	0.199356	no	Unknown Protein (AHRD V1)
Solyc01g057520.2	4.22777	2.79028	-0.599485	0.32685	0.639681	no	Genomic DNA chromosome 3 P1 clone MGD8 (AHRD V1 *--- Q9LUT8_ARATH); contains Interpro domain(s) IPR011989 Armadillo-like helical
Solyc01g057570.2	7.24369	9.08188	0.326266	0.6	0.820745	no	Alkylated DNA repair protein alkB (AHRD V1 **-- D0NI62_PHYIN)
Solyc01g057760.2	24.3104	26.3659	0.1171	0.8395	0.93906	no	ATP dependent RNA helicase (AHRD V1 *-*- B3LNW9_YEAS1); contains Interpro domain(s) IPR011545 DNA/RNA helicase, DEAD/DEAH box type, N-terminal
Solyc01g057770.2	7.9449	4.55246	-0.803383	0.2042	0.52898	no	AE family transporter anion exchange (AHRD V1 *--* A4RY02_OSTLU); contains Interpro domain(s) IPR003020 Bicarbonate transporter, eukaryotic
Solyc01g057780.2	12.5154	21.8589	0.804518	0.1327	0.428271	no	Zinc finger protein VAR3, chloroplastic (AHRD V1 **-- VAR3_ARATH); contains Interpro domain(s) IPR001876 Zinc finger, RanBP2-type
Solyc01g057830.2	389.792	161.208	-1.27378	0.03655	0.228292	no	30S ribosomal protein S1 (AHRD V1 **-- B4FUZ5_MAIZE); contains Interpro domain(s) IPR003029 Ribosomal protein S1, RNA binding domain
Solyc01g057840.2	1.78936	4.64349	1.37577	0.05235	0.275112	no	Serologically defined colon cancer antigen 1 (Fragment) (AHRD V1 **-- C7TZM6_SCHJA); contains Interpro domain(s) IPR008532 Protein of unknown function DUF814
Solyc01g057850.2	1.35951	3.04374	1.16276	0.1889	0.507733	no	Serologically defined colon cancer antigen 1 (Fragment) (AHRD V1 *--- C7TZM6_SCHJA); contains Interpro domain(s) IPR008532 Protein of unknown function DUF814
Solyc01g057900.2	10.1289	13.0408	0.364563	0.47985	0.749357	no	Ubiquitin-protein ligase (AHRD V1 *-** Q17BV9_AEDAE); contains Interpro domain(s) IPR000569 HECT
Solyc01g057910.2	0.179022	0.798862	2.15781	0.1539	0.459071	no	MYB transcription factor (AHRD V1 **** Q39550_CRAPL); contains Interpro domain(s) IPR015495 Myb transcription factor
Solyc01g058010.2	0.14548	1.10727	2.92812	0.14915	0.452237	no	Neutral invertase (AHRD V1 ***- A7LH71_VITVI); contains Interpro domain(s) IPR006937 Plant neutral invertase
Solyc01g058020.2	0.154948	0.891734	2.52483	0.5425	0.7856	no	Neutral invertase (AHRD V1 ***- A7LH71_VITVI); contains Interpro domain(s) IPR006937 Plant neutral invertase
Solyc01g058030.1	2.83553	1.91178	-0.568701	0.65655	0.851098	no	Gibberellin 2-oxidase (AHRD V1 **** A4GVL5_SOLLC); contains Interpro domain(s) IPR005123 Oxoglutarate and iron-dependent oxygenase
Solyc01g058040.1	3.81464	1.35731	-1.4908	0.394	0.695334	no	Gibberellin 2-oxidase (AHRD V1 ***- A4GVL5_SOLLC)
Solyc01g058140.2	21.6803	28.6252	0.400899	0.44455	0.727549	no	Beta-glucosidase A (AHRD V1 *-** B5YCI2_DICT6); contains Interpro domain(s) IPR018120 Glycoside hydrolase, family 1, active site IPR001360 Glycoside hydrolase, family 1
Solyc01g058160.2	0.861006	2.50354	1.53987	0.38665	0.690168	no	Agenet domain-containing protein (AHRD V1 ***- D7L5I9_ARALY); contains Interpro domain(s) IPR008395 Agenet
Solyc01g058170.2	0.839656	2.61047	1.63644	0.33625	0.646943	no	Agenet domain-containing protein (AHRD V1 ***- D7L5I9_ARALY); contains Interpro domain(s) IPR008395 Agenet
Solyc01g058190.2	32.1974	46.9127	0.543036	0.3184	0.634196	no	30S ribosomal protein S6 (AHRD V1 *-*- B4WXW0_9GAMM); contains Interpro domain(s) IPR000529 Ribosomal protein S6
Solyc01g058200.2	5.44958	8.39121	0.622732	0.82745	0.933983	no	Unknown Protein (AHRD V1)
Solyc01g058260.2	5.461	32.7796	2.58556	0.0001	0.00373413	yes	Poly(A) polymerase (AHRD V1 ***- Q56XM9_ARATH); contains Interpro domain(s) IPR007012 Poly(A) polymerase, central region
Solyc01g058270.2	1.66972	0.979323	-0.769754	0.34905	0.658166	no	CAS1 domain containing 1 (AHRD V1 **-- B0W8N6_CULQU); contains Interpro domain(s) IPR012419 Cas1p-like
Solyc01g058280.2	19.9807	30.9644	0.632001	0.3093	0.628451	no	Transmembrane protein 93 (AHRD V1 ***- B0WGS0_CULQU); contains Interpro domain(s) IPR008504 Protein of unknown function DUF786
Solyc01g058320.2	17.493	25.5723	0.547805	0.33485	0.645902	no	T6A9.7 protein (AHRD V1 *-*- Q9FZ23_ARATH)
Solyc01g058390.2	9.08137	14.3438	0.659442	0.23405	0.560456	no	Galactokinase (AHRD V1 **** B6V3B9_CUCME); contains Interpro domain(s) IPR000705 Galactokinase
Solyc01g058450.2	13.5622	11.2975	-0.263586	0.64915	0.846839	no	RNA binding protein (AHRD V1 *--* B6UFA0_MAIZE); contains Interpro domain(s) IPR015903 Ribonucleoprotein, BRUNO-like
Solyc01g058670.2	62.8823	41.8604	-0.587068	0.26355	0.585667	no	Transcription factor (AHRD V1 *-** D7L4N5_ARALY)
Solyc01g058720.2	38.9278	6.20839	-2.64851	0.00085	0.0189621	yes	NaCl-inducible Ca2+-binding protein (AHRD V1 **-* O22368_ARATH); contains Interpro domain(s) IPR011992 EF-Hand type
Solyc01g058730.2	17.2089	19.7488	0.198611	0.70435	0.874507	no	Os03g0310500 protein (Fragment) (AHRD V1 *-*- Q0DSF8_ORYSJ)
Solyc01g059830.2	15.8952	21.9851	0.467934	0.40065	0.699186	no	Enoyl-CoA hydratase (AHRD V1 ***- C1K4P1_ELAOL); contains Interpro domain(s) IPR001753 Crotonase, core
Solyc01g059860.2	9.14671	10.4993	0.198969	0.7071	0.875971	no	Kinase family protein (AHRD V1 ***- D7L5X4_ARALY); contains Interpro domain(s) IPR002290 Serine/threonine protein kinase
Solyc01g059870.2	34.8804	20.3359	-0.778387	0.1335	0.42965	no	Phytochrome B1
Solyc01g059880.2	67.8216	39.2685	-0.788374	0.16785	0.480218	no	ATP citrate lyase a-subunit (AHRD V1 **** Q93YH4_LUPAL); contains Interpro domain(s) IPR016141 Citrate synthase-like, core
Solyc01g059920.2	1.53145	0.934638	-0.71242	0.38175	0.686364	no	Genomic DNA chromosome 3 TAC clone K14A17 (AHRD V1 ***- Q9LSP4_ARATH); contains Interpro domain(s) IPR016027 Nucleic acid-binding, OB-fold-like
Solyc01g059930.2	180.1	341.793	0.924323	0.09435	0.369974	no	Universal stress protein (AHRD V1 ***- D6BRD7_9ROSI); contains Interpro domain(s) IPR006016 UspA
Solyc01g060030.2	23.254	32.358	0.476641	0.38415	0.688388	no	Zinc finger CCHC domain-containing protein 10 (AHRD V1 *-*- B6TKA1_MAIZE)
Solyc01g060040.2	2.20451	3.25596	0.562622	0.3372	0.647617	no	Bromodomain and WD repeat-containing protein 1 (Predicted) (AHRD V1 *-*- B4USY4_OTOGA); contains Interpro domain(s) IPR001487 Bromodomain
Solyc01g060050.1	1.99363	2.04128	0.0340746	0.97075	0.987936	no	WD-40 repeat protein-like (AHRD V1 **-- Q9FGX4_ARATH); contains Interpro domain(s) IPR020472 G-protein beta WD-40 repeat, region
Solyc01g060070.2	8.3563	43.9855	2.39609	0.0008	0.01808	yes	Pore protein homolog (AHRD V1 **-- Q3EA11_ARATH); contains Interpro domain(s) IPR003397 Mitochondrial inner membrane translocase complex, subunit Tim17/22
Solyc01g060080.2	2.37266	3.38319	0.511882	0.4419	0.726414	no	Serine/threonine-protein phosphatase 4 regulatory subunit 3 (AHRD V1 **-- PP4R3_DANRE); contains Interpro domain(s) IPR006887 Protein of unknown function DUF625
Solyc01g060090.1	2.49531	2.36367	-0.0781926	0.94205	0.9775	no	Serine/threonine-protein phosphatase 4 regulatory subunit 3 (AHRD V1 **-- PP4R3_DANRE)
Solyc01g060130.2	27.1529	15.7192	-0.788577	0.1426	0.443739	no	ADP-ribosylation factor-like protein 3 (AHRD V1 **-- ARL3_CAEEL); contains Interpro domain(s) IPR006687 GTP-binding protein SAR1
Solyc01g060140.2	35.1729	43.0729	0.292317	0.578	0.809088	no	Calmodulin-binding transcription activator 5 (AHRD V1 **** D7MA72_ARALY); contains Interpro domain(s) IPR002110 Ankyrin
Solyc01g060170.2	16.7202	25.7347	0.622124	0.3435	0.652827	no	Calmodulin-binding transcription activator 5 (AHRD V1 ***- D7MA72_ARALY); contains Interpro domain(s) IPR005559 CG-1
Solyc01g060180.2	156.836	57.3509	-1.45137	0.0149	0.131566	no	AMP-dependent synthetase and ligase (AHRD V1 ***- A1U2F4_MARAV); contains Interpro domain(s) IPR000873 AMP-dependent synthetase and ligase
Solyc01g060240.2	45.2382	5.07472	-3.15614	0.0049	0.0645702	no	Unknown Protein (AHRD V1); contains Interpro domain(s) IPR012482 Lg106-like
Solyc01g060280.2	5.39563	9.26148	0.779452	0.211	0.535995	no	STAM binding protein (AHRD V1 *--* B2W8T5_PYRTR); contains Interpro domain(s) IPR000555 Mov34/MPN/PAD-1
Solyc01g060410.2	1.05481	0.191109	-2.46451	0.07615	0.333356	no	Unknown Protein (AHRD V1)
Solyc01g060450.2	2.73369	0.164373	-4.0558	0.09545	0.371758	no	Unknown Protein (AHRD V1); contains Interpro domain(s) IPR009606 Protein of unknown function DUF1218
Solyc01g060470.2	84.9627	61.4624	-0.467125	0.387	0.690383	no	Importin alpha-1b subunit (AHRD V1 ***- B6T451_MAIZE); contains Interpro domain(s) IPR011989 Armadillo-like helical
Solyc01g065490.2	0.752652	4.9437	2.71554	0.0098	0.102588	no	Aldo/keto reductase (AHRD V1 **-- A2Q5A8_MEDTR); contains Interpro domain(s) IPR001395 Aldo/keto reductase
Solyc01g065500.2	5.90597	2.41662	-1.28918	0.03085	0.208265	no	Phosphoribosylanthranilate transferase (Fragment) (AHRD V1 *--- Q43085_PEA); contains Interpro domain(s) IPR013583 Phosphoribosyltransferase C-terminal, plant
Solyc01g065510.2	44.1495	10.2907	-2.10106	0.00075	0.0172201	yes	Unknown Protein (AHRD V1)
Solyc01g065530.2	20.7699	22.1115	0.0903046	0.8596	0.948286	no	COBRA-like protein (AHRD V1 ***- Q655F2_ORYSJ); contains Interpro domain(s) IPR006918 Glycosyl-phosphatidyl inositol-anchored, plant
Solyc01g065540.2	6.32769	7.20046	0.18641	0.7424	0.896261	no	Response regulator 8 (AHRD V1 *-*- Q9AV93_MAIZE); contains Interpro domain(s) IPR017053 Response regulator, plant B-type
Solyc01g065550.2	3.18711	6.64767	1.0606	0.16325	0.472769	no	Protein DEHYDRATION-INDUCED 19 homolog 4 (AHRD V1 ***- DI194_ARATH); contains Interpro domain(s) IPR008598 Drought induced 19
Solyc01g065560.2	3.99275	6.6021	0.725543	0.27945	0.599785	no	Os08g0100600 protein (Fragment) (AHRD V1 *-*- Q0J8P7_ORYSJ); contains Interpro domain(s) IPR008507 Protein of unknown function DUF789
Solyc01g065580.2	6.91364	16.4742	1.25269	0.0261	0.187549	no	Pumilio domain-containing protein KIAA0020 (AHRD V1 ***- B5X3V8_SALSA); contains Interpro domain(s) IPR011989 Armadillo-like helical
Solyc01g065680.2	3.49508	0.735475	-2.24858	0.1568	0.463959	no	Unknown Protein (AHRD V1)
Solyc01g065690.2	6.78945	5.6582	-0.262953	0.69675	0.871259	no	Heavy-metal associated domain protein (AHRD V1 *--- C3SA91_BRADI); contains Interpro domain(s) IPR006121 Heavy metal transport/detoxification protein
Solyc01g065700.2	3.63071	0.904638	-2.00484	0.0345	0.221407	no	Integrin-linked kinase-associated serine/threonine phosphatase 2C (AHRD V1 **** ILKAP_BOVIN); contains Interpro domain(s) IPR015655 Protein phosphatase 2C
Solyc01g065710.2	5.83548	6.45695	0.146001	0.8604	0.948553	no	Unknown Protein (AHRD V1)
Solyc01g065720.2	2.08443	4.96221	1.25133	0.04295	0.248765	no	Phospholipase D (AHRD V1 **** A3KH17_ARATH); contains Interpro domain(s) IPR016555 Phospholipase D, eukaryota
Solyc01g065840.2	0.968042	2.19149	1.17877	0.2349	0.561289	no	F-box/LRR-repeat protein At3g03360 (AHRD V1 *-*- FBL42_ARATH); contains Interpro domain(s) IPR001810 Cyclin-like F-box
Solyc01g065980.2	82.9301	78.8471	-0.0728383	0.8936	0.961744	no	Ethylene responsive transcription factor 2b (AHRD V1 *-** C0J9I6_9ROSA); contains Interpro domain(s) IPR001471 Pathogenesis-related transcriptional factor and ERF, DNA-binding
Solyc01g066040.2	15.6999	1.41329	-3.47363	0.04755	0.26259	no	Unknown Protein (AHRD V1)
Solyc01g066050.2	49.2728	35.2084	-0.484871	0.33975	0.649867	no	Peptidyl-prolyl cis-trans isomerase FKBP5 (AHRD V1 *--- FKBP5_HUMAN); contains Interpro domain(s) IPR011990 Tetratricopeptide-like helical
Solyc01g066060.2	9.62149	10.035	0.060714	0.92305	0.972408	no	DAG protein (AHRD V1 ***- B6UD77_MAIZE)
Solyc01g066160.1	7.11854	0	#	0.0079	0.0886328	no	Unknown Protein (AHRD V1)
Solyc01g066200.1	0	10.4223	#	0.0087	0.0950786	no	Unknown Protein (AHRD V1)
Solyc01g066260.2	0.106489	5.74579	5.75374	0.24805	0.574756	no	Unknown Protein (AHRD V1)
Solyc01g066270.2	0.642876	1.15555	0.845967	0.6001	0.820752	no	Unknown Protein (AHRD V1)
Solyc01g066290.2	1.35707	31.9381	4.55671	0.01825	0.150393	no	Unknown Protein (AHRD V1)
Solyc01g066310.2	10.41	16.294	0.646367	0.2464	0.574756	no	Acyl-CoA dehydrogenase (AHRD V1 *-** A6F634_9ALTE); contains Interpro domain(s) IPR009100 Acyl-CoA dehydrogenase/oxidase, middle and N-terminal
Solyc01g066340.2	4.34772	4.59255	0.0790368	0.9496	0.98004	no	Unknown Protein (AHRD V1)
Solyc01g066430.2	12.4423	32.9705	1.40592	0.0126	0.119234	no	Ring H2 finger protein (AHRD V1 *-*- D9ZHD8_HYPPE); contains Interpro domain(s) IPR018957 Zinc finger, C3HC4 RING-type
Solyc01g066440.2	8.07762	1.42879	-2.49913	0.01355	0.124477	no	Unknown Protein (AHRD V1)
Solyc01g066460.2	3.4096	0.358271	-3.25048	0.07045	0.320445	no	Epoxide hydrolase (AHRD V1 **** Q41413_SOLTU); contains Interpro domain(s) IPR000639 Epoxide hydrolase-like
Solyc01g066470.2	2.06132	0.220181	-3.22681	0.10955	0.392541	no	Epoxide hydrolase (AHRD V1 **** Q41413_SOLTU); contains Interpro domain(s) IPR000639 Epoxide hydrolase-like
Solyc01g066480.2	12.5942	24.452	0.9572	0.08405	0.353304	no	Fumarylacetoacetate hydrolase domain-containing protein 1 (AHRD V1 **-- B6TV71_MAIZE); contains Interpro domain(s) IPR002529 Fumarylacetoacetase, C-terminal-like
Solyc01g066520.2	5.26587	7.63399	0.535765	0.37405	0.679159	no	Dihydrolipoyllysine-residue acetyltransferase component of pyruvate dehydrogenase complex (AHRD V1 ***- C3BP76_9BACI); contains Interpro domain(s) IPR015761 Lipoamide Acyltransferase
Solyc01g066570.2	1.49242	6.21476	2.05804	0.0384	0.233274	no	Genomic DNA chromosome 5 TAC clone K14A3 (AHRD V1 *--- Q9FGQ9_ARATH); contains Interpro domain(s) IPR007650 Protein of unknown function DUF581
Solyc01g066590.2	75.3968	43.5516	-0.791778	0.1378	0.437536	no	Dynein light chain 2 cytoplasmic (AHRD V1 ***- B5XH01_SALSA); contains Interpro domain(s) IPR001372 Dynein light chain, type 1 and 2
Solyc01g066640.2	1.35929	0.60941	-1.15737	0.2043	0.52916	no	Os04g0405500 protein (Fragment) (AHRD V1 *-*- Q0JDG3_ORYSJ)
Solyc01g066680.2	260.549	5.09788	-5.67551	5e-05	0.00217198	yes	Phylloplanin (AHRD V1 *-*- Q1PCF2_TOBAC)
Solyc01g066690.2	15.0048	16.4155	0.129635	0.8019	0.923765	no	Translation initiation factor 2 gamma subunit (AHRD V1 **** Q684L1_9INSE); contains Interpro domain(s) IPR015256 Initiation factor eIF2 gamma, C-terminal
Solyc01g066700.2	0.0847134	1.11136	3.7136	0.2518	0.57672	no	Bifunctional polymyxin resistance protein ArnA (AHRD V1 **-- ARNA_SALPC); contains Interpro domain(s) IPR016040 NAD(P)-binding domain
Solyc01g066720.2	23.9006	52.2128	1.12736	0.0621	0.301079	no	Hypoxia induced protein conserved region containing protein (AHRD V1 ***- B6UCX6_MAIZE); contains Interpro domain(s) IPR007667 Hypoxia induced protein conserved region
Solyc01g066730.2	0.543041	1.00496	0.888003	0.58	0.810313	no	MADS-box protein (AHRD V1 *-*- D7KFE1_ARALY); contains Interpro domain(s) IPR002100 Transcription factor, MADS-box
Solyc01g066760.2	10.5238	1.00687	-3.38571	0.04725	0.26141	no	Unknown Protein (AHRD V1)
Solyc01g066770.2	0.457224	1.86365	2.02716	0.10885	0.391656	no	Chaperone protein dnaJ 49 (AHRD V1 ***- B6TUY9_MAIZE); contains Interpro domain(s) IPR003095 Heat shock protein DnaJ
Solyc01g066830.2	1.67549	3.93343	1.2312	0.17085	0.482996	no	Sentrin-specific protease 2 (AHRD V1 *-** B6TMK2_MAIZE); contains Interpro domain(s) IPR003653 Peptidase C48, SUMO/Sentrin/Ubl1
Solyc01g066840.2	444.879	395.582	-0.169435	0.75755	0.903199	no	40S ribosomal protein S21 (AHRD V1 ***- D7M5J1_ARALY); contains Interpro domain(s) IPR001931 Ribosomal protein S21e
Solyc01g066860.2	25.8395	3.57171	-2.85489	0.0048	0.0636405	no	Unknown Protein (AHRD V1)
Solyc01g066870.2	11.2056	9.2737	-0.273008	0.6543	0.849391	no	Protein phosphatase 2C containing protein (AHRD V1 ***- B6T998_MAIZE); contains Interpro domain(s) IPR015655 Protein phosphatase 2C
Solyc01g066880.2	3.9761	8.10941	1.02824	0.18735	0.506141	no	Copper chaperone (AHRD V1 *--- B6TJ24_MAIZE); contains Interpro domain(s) IPR006121 Heavy metal transport/detoxification protein
Solyc01g066900.2	6.91677	3.94855	-0.808775	0.2966	0.614858	no	Os12g0541400 protein (Fragment) (AHRD V1 ***- Q0IMU1_ORYSJ)
Solyc01g066910.2	15.8641	0.829856	-4.25676	0.02235	0.171053	no	PVR3-like protein (AHRD V1 ***- B6TYX6_MAIZE); contains Interpro domain(s) IPR003612 Plant lipid transfer protein/seed storage/trypsin-alpha amylase inhibitor
Solyc01g066940.2	6.18603	8.83392	0.514039	0.44435	0.727497	no	Vesicle-associated membrane protein 7B (AHRD V1 ***- D7KE73_ARALY); contains Interpro domain(s) IPR001388 Synaptobrevin
Solyc01g066980.2	3.2478	0.360595	-3.17101	0.0952	0.37137	no	Flowering promoting factor-like 1 (Fragment) (AHRD V1 *--- A6MZJ6_ORYSI)
Solyc01g067000.2	28.0832	31.9963	0.188197	0.72135	0.884247	no	SRC2 homolog (Fragment) (AHRD V1 *-*- B3IYJ9_9SOLA); contains Interpro domain(s) IPR018029 C2 membrane targeting protein
Solyc01g067010.2	9.27212	17.3291	0.902223	0.14915	0.452237	no	F-box family protein (AHRD V1 **-- B9HCS6_POPTR); contains Interpro domain(s) IPR017451 F-box associated type 1
Solyc01g067020.2	0.855445	1.21768	0.509387	0.5862	0.81309	no	Receptor like kinase, RLK
Solyc01g067030.2	0.258001	0.744762	1.5294	0.27235	0.593363	no	F-box family protein (AHRD V1 ***- B9HCS6_POPTR); contains Interpro domain(s) IPR017451 F-box associated type 1
Solyc01g067070.2	22.0295	7.97818	-1.4653	0.0209	0.164489	no	Mitochondrial deoxynucleotide carrier (AHRD V1 **** B4FIJ0_MAIZE); contains Interpro domain(s) IPR002067 Mitochondrial carrier protein
Solyc01g067080.2	5.14384	6.00438	0.223168	0.77895	0.912716	no	Genomic DNA chromosome 3 P1 clone MHC9 (AHRD V1 ***- Q9LIF6_ARATH)
Solyc01g067090.2	4.23032	3.49329	-0.276183	0.65265	0.848843	no	Homeodomain-like (AHRD V1 *-*- A2Q346_MEDTR)
Solyc01g067100.2	29.288	46.4757	0.66617	0.20725	0.5319	no	Cullin 1-like protein C (AHRD V1 ***- A0ELU7_PETIN); contains Interpro domain(s) IPR001373 Cullin, N-terminal
Solyc01g067120.2	0.464819	0.827001	0.83122	0.608	0.825743	no	Cullin 1-like protein C (AHRD V1 ***- A0ELU7_PETIN); contains Interpro domain(s) IPR016159 Cullin repeat-like
Solyc01g067280.2	6.74059	13.8566	1.03963	0.13405	0.430539	no	F-box domain containing protein (AHRD V1 ***- B6T548_MAIZE); contains Interpro domain(s) IPR001810 Cyclin-like F-box
Solyc01g067290.2	69.5963	27.4166	-1.34396	0.029	0.199992	no	NAD-dependent epimerase/dehydratase (AHRD V1 **-- C8RY11_9RHOB); contains Interpro domain(s) IPR016040 NAD(P)-binding domain
Solyc01g067300.2	0.0847803	1.97039	4.53861	0.0706	0.320932	no	UPF0497 membrane protein 13 (AHRD V1 ***- U497D_SOYBN); contains Interpro domain(s) IPR006459 Uncharacterised protein family UPF0497, trans-membrane plant subgroup
Solyc01g067330.2	2.41695	6.31252	1.38503	0.16555	0.476556	no	UPF0497 membrane protein 4 (AHRD V1 ***- U4974_VITVI); contains Interpro domain(s) IPR006459 Uncharacterised protein family UPF0497, trans-membrane plant subgroup
Solyc01g067360.2	0.863119	0.241187	-1.83941	0.24665	0.574756	no	CHY zinc finger family protein expressed (AHRD V1 ***- Q2QP88_ORYSJ); contains Interpro domain(s) IPR008913 Zinc finger, CHY-type
Solyc01g067380.2	7.35983	4.43454	-0.730887	0.2936	0.612532	no	Lipase (AHRD V1 ***- B6V3M3_9ROSI); contains Interpro domain(s) IPR002921 Lipase, class 3
Solyc01g067390.2	9.50607	17.7296	0.899236	0.09275	0.369091	no	Chromodomain-helicase-DNA-binding protein 2 (AHRD V1 *--* CHD2_HUMAN); contains Interpro domain(s) IPR000330 SNF2-related
Solyc01g067400.2	23.158	19.1306	-0.275629	0.5962	0.819242	no	Serine/threonine-protein kinase (AHRD V1 **** C6ZRV0_SOYBN); contains Interpro domain(s) IPR002290 Serine/threonine protein kinase
Solyc01g067440.2	0.745879	2.10876	1.49938	0.296	0.614204	no	Glutaredoxin (AHRD V1 ***- B9MZY7_POPTR); contains Interpro domain(s) IPR011905 Glutaredoxin-like, plant II
Solyc01g067460.1	0.754688	3.51756	2.22062	0.2161	0.541315	no	Glutaredoxin family protein (AHRD V1 ***- D7MAF1_ARALY); contains Interpro domain(s) IPR011905 Glutaredoxin-like, plant II
Solyc01g067480.2	3.5813	1.69071	-1.08285	0.1511	0.454958	no	Kelch-domain-containing protein (AHRD V1 *--- C5FLF8_NANOT); contains Interpro domain(s) IPR015915 Kelch-type beta propeller
Solyc01g067490.2	8.41976	13.6233	0.694225	0.21525	0.540595	no	Anaphase-promoting complex subunit 7 (AHRD V1 **-- C0H9K6_SALSA); contains Interpro domain(s) IPR011990 Tetratricopeptide-like helical
Solyc01g067500.2	25.1225	29.9314	0.252677	0.635	0.840888	no	Serine/threonine-protein phosphatase 2A regulatory subunit B&apos;&apos; subunit gamma (AHRD V1 ***- P2R3C_RAT); contains Interpro domain(s) IPR011992 EF-Hand type
Solyc01g067510.2	6.98187	0.157835	-5.46713	0.0278	0.194825	no	Receptor-like kinase (AHRD V1 **** A7VM36_MARPO); contains Interpro domain(s) IPR002290 Serine/threonine protein kinase
Solyc01g067530.2	22.7838	28.7179	0.333938	0.53325	0.781699	no	GTPase obg (AHRD V1 ***- D5XBC9_THEPJ); contains Interpro domain(s) IPR014100 GTP-binding protein Obg/CgtA
Solyc01g067550.2	21.6846	18.4964	-0.229425	0.6593	0.852172	no	Zinc finger CCCH domain-containing protein 58 (AHRD V1 ***- C3H58_ARATH); contains Interpro domain(s) IPR000571 Zinc finger, CCCH-type
Solyc01g067560.2	2.4226	3.3037	0.447526	0.4543	0.733713	no	Always early protein 3 (AHRD V1 **-- D7L0S7_ARALY); contains Interpro domain(s) IPR010561 DIRP
Solyc01g067570.2	0.423091	1.23627	1.54696	0.2295	0.554441	no	Unknown Protein (AHRD V1)
Solyc01g067580.2	3.03583	4.4824	0.56218	0.54035	0.784717	no	Unknown Protein (AHRD V1)
Solyc01g067590.2	17.9589	14.0992	-0.34909	0.49335	0.758555	no	5&apos-AMP-activated protein kinase gamma-1 subunit (AHRD V1 **** Q1M178_ONCMY); contains Interpro domain(s) IPR000644 Cystathionine beta-synthase, core
Solyc01g067600.2	0.89802	1.96584	1.13033	0.13005	0.424794	no	CW-type Zinc Finger family protein expressed (AHRD V1 *-*- Q10LI9_ORYSJ); contains Interpro domain(s) IPR011124 Zinc finger, CW-type
Solyc01g067610.2	0.25414	1.83612	2.85296	0.13185	0.427283	no	Unknown Protein (AHRD V1)
Solyc01g067620.2	0.0882236	1.04389	3.56466	0.1181	0.406194	no	1-aminocyclopropane-1-carboxylate oxidase (AHRD V1 **-- ACCO_MUSAC); contains Interpro domain(s) IPR005123 Oxoglutarate and iron-dependent oxygenase
Solyc01g067630.2	21.0578	8.24647	-1.3525	0.04835	0.264555	no	MRNA complete cds clone RAFL24-13-K22 (AHRD V1 ***- Q67YQ9_ARATH)
Solyc01g067640.2	9.20326	5.09418	-0.853295	0.1605	0.468956	no	Cell division protein kinase 12 (AHRD V1 ***- CDK12_HUMAN); contains Interpro domain(s) IPR002290 Serine/threonine protein kinase
Solyc01g067660.2	97.443	126.638	0.378079	0.50175	0.764023	no	Beta-amylase (AHRD V1 **** Q5F304_SOYBN); contains Interpro domain(s) IPR013781 Glycoside hydrolase, subgroup, catalytic core
Solyc01g067670.2	1.20683	3.97906	1.72121	0.62415	0.834114	no	Unknown Protein (AHRD V1)
Solyc01g067680.2	6.33668	12.6921	1.00213	0.12285	0.41306	no	Tubby-like F-box protein 6 (AHRD V1 ***- TLP6_ORYSJ); contains Interpro domain(s) IPR000007 Tubby, C-terminal
Solyc01g067710.2	21.0482	35.2467	0.743789	0.16455	0.475022	no	Sodium/hydrogen exchanger (AHRD V1 **** Q1JRA3_SOLLC); contains Interpro domain(s) IPR018407 Na+/H+ exchanger, isoforms 1-4, conserved region
Solyc01g067720.2	3.0097	6.73946	1.16301	0.1297	0.424292	no	Vesicle-associated membrane protein-associated protein (AHRD V1 *-*- Q1ANA7_WHEAT); contains Interpro domain(s) IPR000535 Major sperm protein
Solyc01g067730.2	389.848	301.724	-0.369684	0.4926	0.758555	no	Acyl carrier protein (AHRD V1 ***- Q9XF20_CAPCH); contains Interpro domain(s) IPR003231 Acyl carrier protein (ACP)
Solyc01g067740.2	790.64	980.118	0.309936	0.6035	0.822604	no	Superoxide dismutase (AHRD V1 **** B1Q475_CAPCH); contains Interpro domain(s) IPR001424 Superoxide dismutase, copper/zinc binding
Solyc01g067750.2	16.1704	5.74431	-1.49315	0.00755	0.0860461	no	Shikimate dehydrogenase (AHRD V1 ***- B6TSW1_MAIZE); contains Interpro domain(s) IPR001381 Dehydroquinase class I
Solyc01g067790.2	1.49732	1.80585	0.270295	0.69845	0.871814	no	Mediator of DNA damage checkpoint protein 1 (AHRD V1 *--- MDC1_PIG); contains Interpro domain(s) IPR001357 BRCT
Solyc01g067800.2	8.93746	15.285	0.774181	0.21155	0.536494	no	E3 ubiquitin-protein ligase MARCH1 (AHRD V1 *--* MARH1_MOUSE); contains Interpro domain(s) IPR011016 Zinc finger, RING-CH-type
Solyc01g067820.2	6.72062	7.63571	0.184167	0.827	0.933983	no	Unknown Protein (AHRD V1)
Solyc01g067830.2	26.2667	24.7732	-0.0844506	0.88285	0.956965	no	U1 small nuclear ribonucleoprotein C protein (AHRD V1 *-*- C1MKH9_MICPS); contains Interpro domain(s) IPR013085 Zinc finger, U1-C type
Solyc01g067890.2	170.121	74.5905	-1.1895	0.03765	0.231483	no	1-deoxy-D-xylulose 5-phosphate synthase 1 (AHRD V1 ***- C7U110_SOLLC); contains Interpro domain(s) IPR005474 Transketolase, N-terminal IPR005475 Transketolase, central region IPR005477 Deoxyxylulose-5-phosphate synthase
Solyc01g067900.2	369.101	130.78	-1.49687	0.0065	0.0779865	no	Rapid alkalinization factor 2 (AHRD V1 **-- Q84UC8_9ROSI); contains Interpro domain(s) IPR008801 Rapid ALkalinization Factor
Solyc01g067930.2	66.4972	36.4566	-0.867113	0.2536	0.578353	no	Alpha-1 6-xylosyltransferase (Fragment) (AHRD V1 **-- Q5TIN3_GOSRA); contains Interpro domain(s) IPR008630 Galactosyl transferase
Solyc01g067940.2	71.1677	45.3302	-0.65075	0.47	0.743737	no	Unknown Protein (AHRD V1)
Solyc01g068000.2	24.0663	37.5594	0.642163	0.24985	0.576185	no	Serine/threonine phosphatase family protein (AHRD V1 **** C1E0J1_9CHLO); contains Interpro domain(s) IPR015655 Protein phosphatase 2C
Solyc01g068020.2	21.6012	9.8484	-1.13315	0.0702	0.319981	no	Cyclase/dehydrase (AHRD V1 ***- B6T2Z5_MAIZE); contains Interpro domain(s) IPR005031 Streptomyces cyclase/dehydrase
Solyc01g068030.2	170.962	61.1956	-1.48218	0.01435	0.128415	no	Cyclase/dehydrase (AHRD V1 ***- B6T2Z5_MAIZE); contains Interpro domain(s) IPR005031 Streptomyces cyclase/dehydrase
Solyc01g068050.2	2.63729	2.76319	0.0672769	0.9295	0.973088	no	tRNA guanosine-2&apos;-O-methyltransferase TRM13 (AHRD V1 ***- TRM13_VANPO); contains Interpro domain(s) IPR007871 Methyltransferase TRM13
Solyc01g068060.2	85.1657	59.2892	-0.522503	0.3196	0.635447	no	Autophagy-related protein 8 (AHRD V1 ***- A6P6J6_FAGES); contains Interpro domain(s) IPR004241 Light chain 3 (LC3)
Solyc01g068070.2	0.339973	1.26016	1.89011	0.04415	0.252084	no	Wd-repeat protein (AHRD V1 *-*- C1FDE0_9CHLO); contains Interpro domain(s) IPR017986 WD40 repeat, region
Solyc01g068080.2	1.04793	0.567447	-0.884991	0.3883	0.690866	no	Dihydroflavonol 4-reductase family (AHRD V1 ***- D7MD06_ARALY); contains Interpro domain(s) IPR016040 NAD(P)-binding domain
Solyc01g068100.2	99.2833	88.8979	-0.159403	0.80015	0.923121	no	Squamosa promoter binding protein-like 1 (AHRD V1 *-*- Q56YT3_ARATH); contains Interpro domain(s) IPR004333 Transcription factor, SBP-box
Solyc01g068130.2	27.6633	4.20445	-2.71798	0.0001	0.00373413	yes	Os05g0272200 protein (Fragment) (AHRD V1 *-*- Q0DJJ5_ORYSJ)
Solyc01g068140.2	6.35218	1.70006	-1.90166	0.0141	0.127032	no	10-deacetylbaccatin III-10-O-acetyl transferase-like (AHRD V1 **-* Q9FTH0_ORYSJ); contains Interpro domain(s) IPR003480 Transferase
Solyc01g068150.2	4.38224	7.67996	0.809432	0.2972	0.615615	no	Chromosome 11 contig 1 DNA sequence (AHRD V1 *-*- Q00YQ7_OSTTA); contains Interpro domain(s) IPR019331 NEFA-interacting nuclear protein NIP30, N-terminal
Solyc01g068160.2	31.4635	25.8641	-0.282725	0.62495	0.834796	no	Cysteine desulfurase like (AHRD V1 **-- B0JY75_MICAN); contains Interpro domain(s) IPR000192 Aminotransferase, class V/Cysteine desulfurase
Solyc01g068170.2	6.94169	9.77555	0.493891	0.41965	0.711725	no	Oxidoreductase/ transition metal ion binding protein (AHRD V1 *-*- D7LU03_ARALY)
Solyc01g068180.2	0.630334	1.17153	0.8942	0.34615	0.655271	no	Pentatricopeptide repeat-containing protein (AHRD V1 ***- D7MFI7_ARALY); contains Interpro domain(s) IPR002885 Pentatricopeptide repeat
Solyc01g068190.2	41.4196	41.5558	0.00473536	0.9924	0.995856	no	Unknown Protein (AHRD V1)
Solyc01g068200.2	32.8979	25.3667	-0.375059	0.47185	0.745346	no	Abscisic acid insensitive 8 homologue (Fragment) (AHRD V1 *--- A5A6Q3_TRIMO)
Solyc01g068210.2	9.42691	15.427	0.710597	0.1812	0.498906	no	Glutamate dehydrogenase (AHRD V1 ***- A2TQI4_9FLAO); contains Interpro domain(s) IPR006095 Glutamate/phenylalanine/leucine/valine dehydrogenase
Solyc01g068240.2	9.66925	19.0779	0.980429	0.06685	0.313387	no	Ubiquitin carboxyl-terminal hydrolase (AHRD V1 **** D7MBK9_ARALY); contains Interpro domain(s) IPR001394 Peptidase C19, ubiquitin carboxyl-terminal hydrolase 2
Solyc01g068250.2	0.843759	0.329747	-1.35547	0.30675	0.626213	no	WD-40 repeat family protein (AHRD V1 **-- Q1EPE0_MUSAC); contains Interpro domain(s) IPR017986 WD40 repeat, region
Solyc01g068260.2	0.602797	1.00885	0.742967	0.44045	0.725315	no	BRCT domain-containing protein (AHRD V1 *--- D3BB36_POLPA); contains Interpro domain(s) IPR001357 BRCT
Solyc01g068270.2	5.34477	3.26316	-0.711859	0.23755	0.564459	no	Receptor-like kinase (AHRD V1 *-*- A7VM42_MARPO); contains Interpro domain(s) IPR002290 Serine/threonine protein kinase
Solyc01g068280.2	1.22325	1.40003	0.194733	0.78015	0.913259	no	Chromodomain-helicase-DNA-binding protein 1-like (AHRD V1 *--- CHD1L_DANRE); contains Interpro domain(s) IPR000330 SNF2-related
Solyc01g068290.2	12.6487	12.3232	-0.0376063	0.94255	0.97766	no	tRNA uridine 5-carboxymethylaminomethyl modification enzyme mnmG (AHRD V1 ***- B4VZ14_9CYAN); contains Interpro domain(s) IPR004416 Glucose-inhibited division protein A
Solyc01g068330.2	4.5657	7.29487	0.676046	0.2315	0.55674	no	Cell division protease ftsH homolog (AHRD V1 *--- FTSH_ODOSI); contains Interpro domain(s) IPR003959 ATPase, AAA-type, core
Solyc01g068370.2	3.25282	4.92746	0.599153	0.4269	0.716292	no	Histone-lysine N-methyltransferase, H3 lysine-9 specific 3 (AHRD V1 **** EHMT2_HUMAN); contains Interpro domain(s) IPR001214 SET
Solyc01g068390.2	15.8796	16.033	0.0138708	0.97725	0.990542	no	Zinc finger family protein (AHRD V1 ***- D7LSV3_ARALY); contains Interpro domain(s) IPR001841 Zinc finger, RING-type
Solyc01g068400.2	38.6053	61.3381	0.667986	0.20555	0.530569	no	Tubulin-specific chaperone A (AHRD V1 **** C1C4Y4_RANCA); contains Interpro domain(s) IPR004226 Tubulin binding cofactor A
Solyc01g068450.2	0.837413	3.11013	1.89296	0.15665	0.463822	no	Genomic DNA chromosome 3 P1 clone MSJ11 (AHRD V1 *--- Q9LW04_ARATH); contains Interpro domain(s) IPR019191 Essential protein Yae1, N-terminal
Solyc01g068460.2	4.54523	8.29228	0.867416	0.1467	0.44922	no	Pathogen-induced calmodulin-binding protein (Fragment) (AHRD V1 *-*- Q8H6W8_PHAVU); contains Interpro domain(s) IPR012417 Calmodulin-binding, plant
Solyc01g068470.2	4.18483	5.3702	0.359805	0.6017	0.821384	no	CM0216.540.nc protein (Fragment) (AHRD V1 ***- B0BL99_LOTJA)
Solyc01g068480.2	14.7749	15.4848	0.0677101	0.8964	0.962953	no	Embryo defective 2765 (Fragment) (AHRD V1 *-*- D3U0D1_9MAGN)
Solyc01g068490.2	0.384215	0.6853	0.834824	0.4919	0.758176	no	U-box domain-containing protein (AHRD V1 **-- Q1ENX4_MUSAC); contains Interpro domain(s) IPR011989 Armadillo-like helical
Solyc01g068500.2	0.361848	1.50106	2.05252	0.036	0.227091	no	Early-responsive to dehydration protein-like (AHRD V1 **-- Q5JKX1_ORYSJ); contains Interpro domain(s) IPR003864 Protein of unknown function DUF221
Solyc01g068530.2	522.419	351.74	-0.570699	0.3079	0.627506	no	30S ribosomal protein S9 (AHRD V1 ***- C5JX04_AJEDS); contains Interpro domain(s) IPR000754 Ribosomal protein S9
Solyc01g068560.2	23.696	22.7287	-0.060129	0.91845	0.971601	no	Unknown Protein (AHRD V1)
Solyc01g068580.2	13.5399	13.1531	-0.0418212	0.9402	0.976857	no	C9orf78 (AHRD V1 **-- C3KGZ0_ANOFI); contains Interpro domain(s) IPR010756 Hepatocellular carcinoma-associated antigen 59
Solyc01g068590.2	6.79903e-05	4.82578	16.1151	0.2048	0.529632	no	Unknown Protein (AHRD V1)
Solyc01g068600.2	5.99272	3.7119	-0.691054	0.4057	0.702117	no	Paladin-like protein (AHRD V1 **-- D0NS27_PHYIN)
Solyc01g068610.2	7.45357	9.54588	0.356947	0.51605	0.771489	no	Metal ion binding protein (AHRD V1 **-- D7LSR9_ARALY)
Solyc01g068620.2	38.6867	24.5308	-0.657242	0.21155	0.536494	no	Cyclase/dehydrase (AHRD V1 *-*- D7E269_NOSA0); contains Interpro domain(s) IPR005031 Streptomyces cyclase/dehydrase
Solyc01g068640.2	3.2246	6.08734	0.916692	0.1701	0.48255	no	Uncharacterized aarF domain-containing protein kinase 4 (AHRD V1 **-* ADCK4_RAT); contains Interpro domain(s) IPR004147 ABC-1
Solyc01g073640.2	856.793	68.6839	-3.6409	5e-05	0.00217198	yes	Uncharacterized oxidoreductase Mb1385 (AHRD V1 ***- Y1385_MYCBO); contains Interpro domain(s) IPR002347 Glucose/ribitol dehydrogenase
Solyc01g073650.2	52.0483	74.5439	0.518239	0.32115	0.635558	no	Serine/threonine-protein phosphatase (AHRD V1 **** B9GY91_POPTR); contains Interpro domain(s) IPR006186 Serine/threonine-specific protein phosphatase and bis(5-nucleosyl)-tetraphosphatase
Solyc01g073660.2	9.90754	13.9034	0.488836	0.3741	0.679178	no	Uncharacterized MFS-type transporter C19orf28 (AHRD V1 **-- CS028_HUMAN); contains Interpro domain(s) IPR016196 Major facilitator superfamily, general substrate transporter
Solyc01g073680.2	69.1515	126.522	0.871553	0.0931	0.369091	no	Non-specific lipid-transfer protein (AHRD V1 ***- C6TMC6_SOYBN); contains Interpro domain(s) IPR013770 Plant lipid transfer protein and hydrophobic protein, helical
Solyc01g073690.2	274.559	208.144	-0.399535	0.47755	0.748537	no	V-type ATP synthase subunit D (AHRD V1 ***- B0WRC9_CULQU); contains Interpro domain(s) IPR002699 ATPase, V1/A1 complex, subunit D
Solyc01g073700.2	2.50946	1.05165	-1.25472	0.18145	0.499038	no	26S protease regulatory subunit 8 homolog (AHRD V1 *--- PRS8_ENCCU); contains Interpro domain(s) IPR003959 ATPase, AAA-type, core
Solyc01g073710.2	30.3728	60.7299	0.999627	0.08345	0.35223	no	Calcium-binding EF hand family protein (AHRD V1 ***- D7LKY8_ARALY); contains Interpro domain(s) IPR011992 EF-Hand type
Solyc01g073720.2	0.489224	2.26214	2.20912	0.162	0.471122	no	Unknown Protein (AHRD V1)
Solyc01g073730.2	3.9542	7.05745	0.835762	0.21045	0.535717	no	Molybdenum cofactor biosynthesis protein A (AHRD V1 ***- D0MDU9_RHOM4); contains Interpro domain(s) IPR013483 Molybdenum cofactor biosynthesis protein A
Solyc01g073740.2	53.8346	29.5345	-0.866133	0.1233	0.413447	no	Citrate synthase (AHRD V1 ***- O24135_TOBAC); contains Interpro domain(s) IPR010109 Citrate synthase, eukaryotic
Solyc01g073750.2	20.3735	24.2102	0.248922	0.6184	0.830949	no	Glucan synthase like 3 (AHRD V1 ***- D8R8I5_SELML); contains Interpro domain(s) IPR003440 Glycosyl transferase, family 48
Solyc01g073770.2	15.3755	40.9022	1.41155	0.01185	0.114583	no	PRLI-interacting factor A (AHRD V1 *-*- B6TGN5_MAIZE)
Solyc01g073870.2	5.1554	8.1834	0.666615	0.26235	0.584732	no	ATP synthase subunit-like protein (AHRD V1 *-*- Q6YWH6_ORYSJ)
Solyc01g073880.2	4.1273	0.290217	-3.83	0.12105	0.409958	no	CHP-rich zinc finger protein-like (AHRD V1 **-- Q9LRV1_ARATH); contains Interpro domain(s) IPR011424 C1-like
Solyc01g073900.2	15.1376	12.6583	-0.258057	0.6682	0.855932	no	RING finger protein 5 (AHRD V1 *-*- B6T0C5_MAIZE); contains Interpro domain(s) IPR001841 Zinc finger, RING-type
Solyc01g073910.2	5.24698	5.95664	0.183012	0.8143	0.92902	no	Homeobox-leucine zipper protein 14 (AHRD V1 *-*- D7LZT3_ARALY); contains Interpro domain(s) IPR003106 Leucine zipper, homeobox-associated
Solyc01g073920.2	20.0332	20.2459	0.0152325	0.98175	0.991963	no	Unknown Protein (AHRD V1)
Solyc01g073930.2	2.06823	2.13407	0.0452097	0.95425	0.9815	no	N-terminal asparagine amidohydrolase family protein (AHRD V1 **** D7LLL3_ARALY)
Solyc01g073940.2	12.1549	20.0821	0.724369	0.243	0.571362	no	Zinc finger CCCH domain-containing protein 14 (AHRD V1 ***- C3H14_ORYSJ); contains Interpro domain(s) IPR018111 K Homology, type 1, subgroup
Solyc01g073950.2	4.88497	7.07156	0.533677	0.3681	0.674375	no	Bromodomain protein (AHRD V1 ***- B9N6H8_POPTR); contains Interpro domain(s) IPR001487 Bromodomain
Solyc01g073960.2	10.7108	15.4116	0.524948	0.35195	0.661039	no	ENT domain containing protein (AHRD V1 ***- B6THJ4_MAIZE); contains Interpro domain(s) IPR005491 ENT
Solyc01g074000.2	184.877	4.42012	-5.38634	5e-05	0.00217198	yes	Histone H3 (AHRD V1 ***- D8L9K7_WHEAT); contains Interpro domain(s) IPR000164 Histone H3
Solyc01g074010.2	13.8318	9.39798	-0.557571	0.31145	0.629858	no	Protein kinase (AHRD V1 *-*- C0NU81_AJECG); contains Interpro domain(s) IPR002290 Serine/threonine protein kinase
Solyc01g074020.2	2.23185	3.50234	0.650075	0.39705	0.697126	no	Box C/D snoRNA (AHRD V1 *--- A6ZSU7_YEAS7); contains Interpro domain(s) IPR007529 Zinc finger, HIT-type
Solyc01g074030.2	54.299	96.2662	0.826105	0.17435	0.487441	no	Beta-glucosidase 01 (AHRD V1 ***- B5M9E4_SOLLC); contains Interpro domain(s) IPR013781 Glycoside hydrolase, subgroup, catalytic core
Solyc01g079060.2	3.87073	3.70567	-0.0628723	0.9392	0.976705	no	Charged multivesicular body protein 7 (AHRD V1 ***- CHMP7_DANRE)
Solyc01g079070.2	3.29268	4.60656	0.484425	0.5653	0.800786	no	SNF7 family protein (AHRD V1 ***- D7LST2_ARALY); contains Interpro domain(s) IPR005024 Snf7
Solyc01g079090.2	159.48	54.2409	-1.55593	0.00415	0.0576763	no	Protoporphyrinogen oxidase (AHRD V1 ***- O64384_SOLTU); contains Interpro domain(s) IPR004572 Protoporphyrinogen oxidase
Solyc01g079110.2	97.0123	4.87796	-4.31382	0.0006	0.0149043	yes	Histone H3 (AHRD V1 ***- D8L9K7_WHEAT); contains Interpro domain(s) IPR000164 Histone H3
Solyc01g079150.2	23.9708	25.2332	0.0740462	0.8884	0.959192	no	AE family transporter anion exchange (AHRD V1 *--* A4RY02_OSTLU); contains Interpro domain(s) IPR003020 Bicarbonate transporter, eukaryotic
Solyc01g079170.2	5.1258	9.51657	0.892664	0.13435	0.431102	no	Galactinol synthase (AHRD V1 ***- D6QSF5_BRANA); contains Interpro domain(s) IPR002495 Glycosyl transferase, family 8
Solyc01g079180.2	18.966	0.519083	-5.1913	0.00035	0.0100185	yes	Pectinesterase (AHRD V1 **** D8RVT4_SELML); contains Interpro domain(s) IPR000070 Pectinesterase, catalytic
Solyc01g079200.2	0.0367309	0.818639	4.47816	0.25885	0.583568	no	Gibberellin 2-oxidase (AHRD V1 **** A4GVL7_SOLLC); contains Interpro domain(s) IPR005123 Oxoglutarate and iron-dependent oxygenase
Solyc01g079210.2	5.44535	6.93209	0.348263	0.57235	0.806271	no	SWR1-complex protein 4 (AHRD V1 *--- A8NYM2_COPC7); contains Interpro domain(s) IPR001005 SANT, DNA-binding
Solyc01g079220.2	100.656	62.0574	-0.697753	0.178	0.492844	no	NifU like protein (AHRD V1 *-*- B8BR62_THAPS); contains Interpro domain(s) IPR001075 NIF system FeS cluster assembly, NifU, C-terminal
Solyc01g079230.2	10.0772	18.4816	0.874988	0.10375	0.384344	no	Agenet domain-containing protein (AHRD V1 *-*- D7KQP5_ARALY); contains Interpro domain(s) IPR007930 Protein of unknown function DUF724
Solyc01g079240.2	37.3933	4.43616	-3.0754	5e-05	0.00217198	yes	Long-chain-fatty-acid--CoA ligase family protein (AHRD V1 **** D7LGL1_ARALY); contains Interpro domain(s) IPR000873 AMP-dependent synthetase and ligase
Solyc01g079250.2	60.9201	82.9585	0.445471	0.40115	0.69966	no	mRNA splicing factor ATP-dependent RNA helicase (AHRD V1 **** Q2UED4_ASPOR); contains Interpro domain(s) IPR014001 DEAD-like helicase, N-terminal
Solyc01g079260.2	2.50243	14.4323	2.5279	0.00175	0.0318147	yes	WRKY transcription factor 4 (AHRD V1 ***- A7UGD1_SOLTU); contains Interpro domain(s) IPR003657 DNA-binding WRKY
Solyc01g079300.2	0.0927415	2.83956	4.93631	0.02475	0.181854	no	Stachyose synthase (AHRD V1 **-- Q8RW08_9LAMI); contains Interpro domain(s) IPR008811 Raffinose synthase
Solyc01g079310.2	4.24098	6.54402	0.62578	0.33925	0.649318	no	Unknown Protein (AHRD V1); contains Interpro domain(s) IPR019020 Cytochrome c-552/DMSO reductase-like, haem-binding domain
Solyc01g079320.2	1.96486	3.07309	0.645266	0.3904	0.692696	no	Pentatricopeptide repeat-containing protein (AHRD V1 ***- D7KB79_ARALY); contains Interpro domain(s) IPR002885 Pentatricopeptide repeat
Solyc01g079330.2	12.6922	14.5736	0.19941	0.69485	0.870337	no	ATP dependent RNA helicase (AHRD V1 *-*- B3LNW9_YEAS1); contains Interpro domain(s) IPR011545 DNA/RNA helicase, DEAD/DEAH box type, N-terminal
Solyc01g079340.2	39.3412	25.2698	-0.638627	0.26465	0.586006	no	Receptor-like kinase (AHRD V1 *-*- A7VM33_MARPO); contains Interpro domain(s) IPR002290 Serine/threonine protein kinase
Solyc01g079350.2	8.29504	14.1534	0.77083	0.15845	0.466741	no	PAPA-1-like conserved region family protein expressed (AHRD V1 *-*- Q2QNL7_ORYSJ); contains Interpro domain(s) IPR006880 PAPA-1-like conserved region
Solyc01g079360.2	4.48146	8.67155	0.952321	0.18705	0.506099	no	WRKY transcription factor 3 (AHRD V1 ***- C9DHZ2_9ROSI); contains Interpro domain(s) IPR003657 DNA-binding WRKY
Solyc01g079390.2	1.93792	4.14252	1.096	0.15335	0.4583	no	Histone-lysine N-methyltransferase MEDEA (AHRD V1 *--- MEDEA_ARATH); contains Interpro domain(s) IPR001214 SET
Solyc01g079400.2	3.07633	1.21053	-1.34557	0.36095	0.668215	no	Os06g0207500 protein (Fragment) (AHRD V1 ***- Q0DDQ9_ORYSJ); contains Interpro domain(s) IPR004253 Protein of unknown function DUF231, plant
Solyc01g079410.2	16.6967	2.1222	-2.97594	0.00065	0.0156298	yes	SMP-30/Gluconolaconase/LRE domain protein (AHRD V1 *-*- D2QD53_SPILD); contains Interpro domain(s) IPR011042 Six-bladed beta-propeller, TolB-like
Solyc01g079420.2	196.116	157.364	-0.317601	0.5408	0.784717	no	Cytochrome c oxidase subunit VC family protein (AHRD V1 *-*- D7LT63_ARALY); contains Interpro domain(s) IPR008432 Cytochrome c oxidase subunit Vc
Solyc01g079430.2	1.36554	2.72147	0.994912	0.3092	0.628395	no	A_IG002N01.30 protein (Fragment) (AHRD V1 ***- O04624_ARATH); contains Interpro domain(s) IPR001578 Peptidase C12, ubiquitin carboxyl-terminal hydrolase 1
Solyc01g079450.2	68.9409	72.9233	0.0810196	0.8844	0.957865	no	Peptidase S9 prolyl oligopeptidase active site domain protein (AHRD V1 ***- B4SK00_STRM5); contains Interpro domain(s) IPR001375 Peptidase S9, prolyl oligopeptidase active site region
Solyc01g079470.2	2283.04	2893.08	0.34165	0.59905	0.820354	no	CP12 (AHRD V1 ***- O24136_TOBAC); contains Interpro domain(s) IPR003823 Protein of unknown function CP12
Solyc01g079480.2	35.9393	47.1631	0.392098	0.4536	0.733647	no	BZIP transcription factor (AHRD V1 **-* Q1HW69_CAPAN); contains Interpro domain(s) IPR011616 bZIP transcription factor, bZIP-1
Solyc01g079490.2	1.48176	0.806903	-0.876841	0.29375	0.612623	no	Protein fat-free homolog (AHRD V1 ***- FFR_DICDI); contains Interpro domain(s) IPR014812 Vps51/Vps67
Solyc01g079500.2	9.06238	1.67949	-2.43187	0.00415	0.0576763	no	DNA replication licensing factor (AHRD V1 **** Q2U020_ASPOR); contains Interpro domain(s) IPR008050 MCM protein 7
Solyc01g079510.2	2.332	4.07632	0.8057	0.1658	0.477022	no	WD-40 repeat protein-like (AHRD V1 *--- Q9FGX4_ARATH); contains Interpro domain(s) IPR017986 WD40 repeat, region
Solyc01g079520.2	1.84525	1.2955	-0.510311	0.44695	0.729031	no	DNA mismatch repair protein muts (AHRD V1 ***- Q16P35_AEDAE); contains Interpro domain(s) IPR017261 DNA mismatch repair protein Msh6
Solyc01g079530.2	0.30564	1.74883	2.51648	0.13395	0.430378	no	E3 ubiquitin-protein ligase MARCH6 (AHRD V1 *--- C1HD92_PARBA); contains Interpro domain(s) IPR011016 Zinc finger, RING-CH-type
Solyc01g079540.2	179.651	91.0117	-0.981072	0.06255	0.302243	no	ADP-ribosylation factor-like protein 3 (AHRD V1 **-- ARL3_CAEEL); contains Interpro domain(s) IPR006687 GTP-binding protein SAR1
Solyc01g079570.2	8.14528	0.993801	-3.03494	0.00065	0.0156298	yes	Beta xylosidase (AHRD V1 ***- Q6RXY3_FRAAN); contains Interpro domain(s) IPR001764 Glycoside hydrolase, family 3, N-terminal
Solyc01g079580.2	9.02788	1.91487	-2.23714	0.00725	0.083731	no	DNAJ heat shock N-terminal domain-containing protein (AHRD V1 ***- D7LGN0_ARALY); contains Interpro domain(s) IPR011990 Tetratricopeptide-like helical
Solyc01g079590.2	130.511	103.266	-0.337803	0.5392	0.783921	no	Transmembrane protein 205 (AHRD V1 ***- B9EN72_SALSA)
Solyc01g079600.2	2.35341	11.4726	2.28536	0.0017	0.0312341	yes	Lipase (AHRD V1 *-*- C1FIH0_9CHLO); contains Interpro domain(s) IPR002921 Lipase, class 3
Solyc01g079610.2	15.32	7.15197	-1.099	0.0843	0.354011	no	DNAJ chaperone (AHRD V1 ***- B0W7V8_CULQU); contains Interpro domain(s) IPR003095 Heat shock protein DnaJ
Solyc01g079620.2	0	2.21258	#	5e-05	0.00217198	yes	Myb 12 transcription factor (AHRD V1 **-- D2EBC3_9SOLN); contains Interpro domain(s) IPR017930 Myb-type HTH DNA-binding domain
Solyc01g079630.2	3.94587	5.1932	0.39628	0.5711	0.805433	no	Unknown Protein (AHRD V1)
Solyc01g079640.2	3.94475	5.44905	0.466072	0.5475	0.788482	no	Unknown Protein (AHRD V1)
Solyc01g079650.2	6.66399	16.0523	1.26832	0.02155	0.167376	no	CTP synthase-like protein (AHRD V1 ***- Q8L6Z9_ARATH); contains Interpro domain(s) IPR004468 CTP synthase
Solyc01g079660.2	0.430992	8.27161	4.26244	0.01255	0.118891	no	Long cell-linked locus protein (AHRD V1 ***- Q946U8_MAIZE)
Solyc01g079680.2	28.1832	27.7824	-0.0206642	0.9686	0.986888	no	Ran GTPase activating protein (Fragment) (AHRD V1 **-* A7M8K5_NICBE); contains Interpro domain(s) IPR003590 Leucine-rich repeat, ribonuclease inhibitor subtype
Solyc01g079690.2	6.54963	11.2255	0.777296	0.13425	0.430941	no	ATP-dependent DNA helicase Snf22 (AHRD V1 *--* B6K540_SCHJY); contains Interpro domain(s) IPR000330 SNF2-related
Solyc01g079700.2	7.33915	10.3951	0.502214	0.55795	0.795973	no	Chromatin remodeling complex subunit (AHRD V1 ***- B9HJV0_POPTR)
Solyc01g079710.2	7.97433	19.7425	1.30787	0.03085	0.208265	no	Uncharacterized conserved protein (AHRD V1 **-- Q2U4H5_ASPOR); contains Interpro domain(s) IPR003750 Protein of unknown function DUF171
Solyc01g079720.2	2.50923	5.7173	1.18809	0.0845	0.354372	no	Kinase-associated protein phosphatase 1 (AHRD V1 **** A6N8J3_SOLPE); contains Interpro domain(s) IPR015655 Protein phosphatase 2C
Solyc01g079750.2	2.14078	0.799338	-1.42126	0.1253	0.416919	no	Protein serine/threonine kinase (AHRD V1 *-** D3BP85_POLPA); contains Interpro domain(s) IPR015748 Mitogen activated protein kinase kinase kinase 3
Solyc01g079760.2	14.5542	11.4375	-0.347663	0.54455	0.786769	no	Mitochondrial carrier protein (AHRD V1 ***- C5P0Z3_COCP7); contains Interpro domain(s) IPR001993 Mitochondrial substrate carrier
Solyc01g079770.2	13.1337	6.81271	-0.946973	0.1714	0.48381	no	TLC domain-containing protein 2 (AHRD V1 *-*- TLCD2_DANRE); contains Interpro domain(s) IPR006634 TRAM, LAG1 and CLN8 homology
Solyc01g079780.2	41.5817	27.475	-0.597828	0.28335	0.603305	no	Uncharacterized GPI-anchored protein At5g19250 (AHRD V1 ***- UGPI3_ARATH)
Solyc01g079790.2	97.3903	31.7679	-1.61621	0.00255	0.0404839	yes	Glucose-1-phosphate adenylyltransferase (AHRD V1 **** P93230_SOLLC); contains Interpro domain(s) IPR011831 Glucose-1-phosphate adenylyltransferase
Solyc01g079800.2	7.554	5.28479	-0.515395	0.4507	0.731864	no	ATP-dependent RNA helicase (AHRD V1 ***- A0YWB9_LYNSP); contains Interpro domain(s) IPR011545 DNA/RNA helicase, DEAD/DEAH box type, N-terminal
Solyc01g079810.2	13.2338	21.9927	0.732794	0.17155	0.484058	no	RING-H2 finger protein (Fragment) (AHRD V1 *-*- Q7X9M1_WHEAT); contains Interpro domain(s) IPR018957 Zinc finger, C3HC4 RING-type
Solyc01g079820.2	50.1436	65.7638	0.39123	0.46135	0.738476	no	Redoxin domain protein (AHRD V1 **-- A1WHD5_VEREI); contains Interpro domain(s) IPR013740 Redoxin
Solyc01g079840.2	27.769	26.7003	-0.0566181	0.9152	0.969752	no	NEDD8-activating enzyme E1 catalytic subunit (AHRD V1 **** B6TJH0_MAIZE); contains Interpro domain(s) IPR009036 Molybdenum cofactor biosynthesis, MoeB
Solyc01g079850.2	3.24509	1.38949	-1.22371	0.11085	0.393868	no	Os06g0207500 protein (Fragment) (AHRD V1 ***- Q0DDQ9_ORYSJ); contains Interpro domain(s) IPR004253 Protein of unknown function DUF231, plant
Solyc01g079860.2	3.61709	9.12628	1.3352	0.04025	0.239629	no	Carbohydrate kinase YjeF related protein (AHRD V1 **-- A3DLN4_STAMF); contains Interpro domain(s) IPR000631 Uncharacterised protein family, carbohydrate kinase-related
Solyc01g079870.2	80.2632	331.328	2.04545	0.00055	0.0139837	yes	Nuclear transcription factor Y subunit C-2 (AHRD V1 *-** B4FLF9_MAIZE); contains Interpro domain(s) IPR003958 Transcription factor CBF/NF-Y/archaeal histone
Solyc01g079880.2	1607.2	1033.15	-0.637503	0.36715	0.673512	no	Asparagine synthetase (AHRD V1 *--- Q9ZST6_ARATH)
Solyc01g079940.2	0.772249	0.486013	-0.66807	0.52515	0.777006	no	Xylanase inhibitor (Fragment) (AHRD V1 **-- Q53IQ4_WHEAT); contains Interpro domain(s) IPR001461 Peptidase A1
Solyc01g079950.2	2.43694	3.74286	0.619068	0.4176	0.710354	no	Xylanase inhibitor (Fragment) (AHRD V1 **-- Q53IQ3_WHEAT); contains Interpro domain(s) IPR001461 Peptidase A1
Solyc01g079980.2	3.6273	0.379348	-3.2573	0.04245	0.247694	no	Xylanase inhibitor (Fragment) (AHRD V1 **-- Q53IQ3_WHEAT); contains Interpro domain(s) IPR001461 Peptidase A1
Solyc01g080010.2	9.95595	14.6	0.552339	0.3262	0.639597	no	Xylanase inhibitor (Fragment) (AHRD V1 **-- Q53IQ4_WHEAT); contains Interpro domain(s) IPR001461 Peptidase A1
Solyc01g080020.2	6.00427	4.43832	-0.435975	0.5155	0.771489	no	Xylanase inhibitor (Fragment) (AHRD V1 **-- Q53IQ4_WHEAT); contains Interpro domain(s) IPR001461 Peptidase A1
Solyc01g080040.2	0.680897	0.682845	0.00412171	0.9623	0.985091	no	Dual specificity protein phosphatase (AHRD V1 ***- D7L3D2_ARALY); contains Interpro domain(s) IPR020422 Dual specificity phosphatase, subgroup, catalytic domain
Solyc01g080070.2	27.007	4.6087	-2.5509	0.00015	0.00519709	yes	Copper chaperone (AHRD V1 *--- B6TJ24_MAIZE); contains Interpro domain(s) IPR006121 Heavy metal transport/detoxification protein
Solyc01g080080.2	34.5465	28.1553	-0.295136	0.58055	0.810557	no	RING finger protein B (AHRD V1 *--- RNGB_DICDI); contains Interpro domain(s) IPR001841 Zinc finger, RING-type
Solyc01g080090.2	2.00964	1.09525	-0.875686	0.4137	0.707596	no	Zinc finger RING-type protein (AHRD V1 *-*- B3U2A9_CUCSA)
Solyc01g080100.2	2.13791	0.195253	-3.45278	0.3685	0.674536	no	Unknown Protein (AHRD V1)
Solyc01g080110.2	26.3296	21.7324	-0.276837	0.5926	0.817218	no	SNARE associated Golgi protein (AHRD V1 **-- C7LQY4_DESBD); contains Interpro domain(s) IPR015414 SNARE associated Golgi protein
Solyc01g080130.2	36.2425	11.7943	-1.61959	0.00225	0.0374401	yes	Unknown Protein (AHRD V1)
Solyc01g080140.2	10.8632	13.4392	0.306988	0.6016	0.821384	no	Dolichol-phosphate mannosyltransferase (AHRD V1 **-- C0NU33_AJECG); contains Interpro domain(s) IPR013744 Protein of unknown function DUF1749
Solyc01g080150.2	1.37139	4.71508	1.78164	0.06095	0.298086	no	tRNA dimethylallyltransferase (AHRD V1 *-*- B6JYB4_SCHJY); contains Interpro domain(s) IPR002627 tRNA isopentenyltransferase
Solyc01g080160.2	11.5729	9.47669	-0.288299	0.5973	0.8194	no	Cbs domain containing protein expressed (Fragment) (AHRD V1 *--- A6N095_ORYSI); contains Interpro domain(s) IPR002550 Protein of unknown function DUF21
Solyc01g080170.2	9.46954	18.5202	0.967734	0.08195	0.34786	no	Hydroxymethylglutaryl-CoA lyase (AHRD V1 ***- B6U7B9_MAIZE); contains Interpro domain(s) IPR000891 Pyruvate carboxyltransferase
Solyc01g080180.2	7.58966	7.4088	-0.0347941	0.96	0.984252	no	Structural constituent of ribosome (AHRD V1 *--- D7LAI5_ARALY); contains Interpro domain(s) IPR008195 Ribosomal protein L34e
Solyc01g080190.2	2.1959	2.52868	0.203571	0.77425	0.910737	no	Pentatricopeptide repeat-containing protein (AHRD V1 ***- D7LYJ7_ARALY); contains Interpro domain(s) IPR002885 Pentatricopeptide repeat
Solyc01g080200.2	10.0668	9.43363	-0.0937182	0.86015	0.948469	no	At2g23590-like protein (Fragment) (AHRD V1 *-*- B2CXK6_CARAS)
Solyc01g080210.2	4.47052	8.61427	0.946284	0.1499	0.453073	no	Ribonucleoside-diphosphate reductase small chain (AHRD V1 **** B6TLH5_MAIZE); contains Interpro domain(s) IPR000358 Ribonucleotide reductase
Solyc01g080220.2	26.6953	71.7588	1.42657	0.0124	0.117923	no	Dienelactone hydrolase family protein (AHRD V1 **-- D7L3C7_ARALY); contains Interpro domain(s) IPR002925 Dienelactone hydrolase
Solyc01g080240.2	45.1852	30.1212	-0.585071	0.26455	0.586006	no	Mitogen-activated protein kinase 16 (AHRD V1 **** D7LYJ6_ARALY); contains Interpro domain(s) IPR002290 Serine/threonine protein kinase
Solyc01g080250.2	52.0451	47.709	-0.125503	0.826	0.933983	no	BTB/POZ domain containing protein expressed (AHRD V1 ***- Q10C73_ORYSJ); contains Interpro domain(s) IPR013089 Kelch related
Solyc01g080260.2	1.87951	1.14771	-0.7116	0.34375	0.652872	no	At4g14280-like protein (Fragment) (AHRD V1 *-*- C7FD87_ARALP); contains Interpro domain(s) IPR011989 Armadillo-like helical
Solyc01g080270.2	5.49766	7.33828	0.416623	0.4668	0.741854	no	Alpha/beta hydrolase (AHRD V1 *--- C4IIG9_CLOBU); contains Interpro domain(s) IPR000073 Alpha/beta hydrolase fold-1
Solyc01g080280.2	2567.93	706.466	-1.86192	0.0118	0.114291	no	Glutamine synthetase (AHRD V1 ***- B5LAU9_CAPAN); contains Interpro domain(s) IPR008146 Glutamine synthetase, catalytic region
Solyc01g080290.2	11.9469	2.03375	-2.55442	0.01315	0.122035	no	Plasma membrane associated protein-like (AHRD V1 ***- Q8LG79_ARATH); contains Interpro domain(s) IPR008390 AWPM-19-like
Solyc01g080300.2	10.454	13.4386	0.362337	0.54425	0.786769	no	Cobalt transport protein (AHRD V1 ***- Q4C386_CROWT); contains Interpro domain(s) IPR003339 Cobalt transport protein
Solyc01g080310.2	0.745254	1.32421	0.829326	0.7337	0.891104	no	Pentatricopeptide repeat-containing protein (AHRD V1 ***- D7LYJ1_ARALY); contains Interpro domain(s) IPR002885 Pentatricopeptide repeat
Solyc01g080330.2	351.405	209.227	-0.748065	0.22895	0.554197	no	Transmembrane BAX inhibitor motif-containing protein 4 (AHRD V1 **-- B6TGH7_MAIZE); contains Interpro domain(s) IPR006214 Uncharacterised protein family UPF0005
Solyc01g080340.2	6.04618	9.34764	0.628578	0.2976	0.616045	no	BSD domain containing 1 (AHRD V1 *-*- A9JT15_DANRE); contains Interpro domain(s) IPR005607 BSD
Solyc01g080350.2	1.7282	3.18209	0.880708	0.36835	0.674536	no	Calcium binding protein 39-like (AHRD V1 **-* A0JPC1_XENTR); contains Interpro domain(s) IPR013878 Mo25-like
Solyc01g080360.2	5.23514	7.091	0.437761	0.44205	0.726414	no	MHD domain-containing death-inducing protein (AHRD V1 *--- MUDEN_HUMAN); contains Interpro domain(s) IPR008968 Clathrin adaptor, mu subunit, C-terminal
Solyc01g080380.2	0.965177	0.115742	-3.05989	0.13655	0.435734	no	S-adenosylmethionine decarboxylase proenzyme (AHRD V1 **** Q7XZQ9_VITVI); contains Interpro domain(s) IPR001985 S-adenosylmethionine decarboxylase
Solyc01g080400.2	3.77311	7.36628	0.965181	0.135	0.432626	no	Integrin-linked kinase-associated serine/threonine phosphatase 2C (AHRD V1 **** ILKAP_RAT); contains Interpro domain(s) IPR015655 Protein phosphatase 2C
Solyc01g080410.2	2.12244	1.09182	-0.958993	0.4469	0.729031	no	Peptide methionine sulfoxide reductase msrB (AHRD V1 ***- B6T2C6_MAIZE); contains Interpro domain(s) IPR002579 Methionine sulphoxide reductase B
Solyc01g080430.2	7.09512	15.1339	1.09289	0.0477	0.26289	no	Baculoviral IAP repeat-containing 2 (AHRD V1 *--- Q38JA8_CANFA); contains Interpro domain(s) IPR001841 Zinc finger, RING-type
Solyc01g080450.2	0.130871	0.724774	2.46939	0.1238	0.414481	no	Pentatricopeptide repeat-containing protein (AHRD V1 ***- D7KJV7_ARALY); contains Interpro domain(s) IPR002885 Pentatricopeptide repeat
Solyc01g080460.2	125.443	144.788	0.206905	0.70205	0.873593	no	Pyruvate phosphate dikinase (AHRD V1 ***- Q84N32_SORBI); contains Interpro domain(s) IPR010121 Pyruvate, phosphate dikinase
Solyc01g080470.2	11.5092	16.0244	0.477484	0.3894	0.691773	no	tRNA (Guanosine-2&apos-O)-methyltransferase (AHRD V1 ***- D2TIV2_CITRI); contains Interpro domain(s) IPR001537 tRNA/rRNA methyltransferase, SpoU
Solyc01g080490.2	8.68107	5.28451	-0.716104	0.3563	0.664173	no	Genomic DNA chromosome 5 P1 clone MCL19 (AHRD V1 ***- Q9FNL3_ARATH); contains Interpro domain(s) IPR007770 Protein of unknown function DUF679
Solyc01g080500.2	206.622	273.193	0.402925	0.48455	0.75283	no	Unknown Protein (AHRD V1)
Solyc01g080510.2	43.984	35.4132	-0.31269	0.55985	0.797505	no	Os05g0406000 protein (Fragment) (AHRD V1 *-*- Q0DI98_ORYSJ)
Solyc01g080530.2	17.4173	18.4274	0.0813368	0.8913	0.960584	no	Prolyl 4-hydroxylase alpha subunit-like protein (AHRD V1 ***- Q8LAN3_ARATH); contains Interpro domain(s) IPR006620 Prolyl 4-hydroxylase, alpha subunit
Solyc01g080540.2	59.3335	57.3099	-0.0500614	0.92215	0.972276	no	Histidine-containing phosphotransfer protein (AHRD V1 **** Q94KS0_CATRO); contains Interpro domain(s) IPR008207 Signal transduction histidine kinase, phosphotransfer (Hpt) region
Solyc01g080590.2	58.6898	96.9148	0.723607	0.17255	0.485182	no	Unknown Protein (AHRD V1)
Solyc01g080600.2	84.9191	1.83529	-5.53201	0.00015	0.00519709	yes	Histone H3 (AHRD V1 ***- D8L9K7_WHEAT); contains Interpro domain(s) IPR000164 Histone H3
Solyc01g080620.2	13.0499	15.0571	0.206405	0.69725	0.871259	no	Kelch-like protein 3 (AHRD V1 *-*- KLHL3_HUMAN); contains Interpro domain(s) IPR013069 BTB/POZ
Solyc01g080640.2	40.7919	58.0157	0.508163	0.33585	0.646749	no	Multidrug resistance protein ABC transporter family (AHRD V1 **-- B9GS96_POPTR); contains Interpro domain(s) IPR001140 ABC transporter, transmembrane region
Solyc01g080650.2	1.75986	3.02822	0.783005	0.6613	0.853034	no	Unknown Protein (AHRD V1)
Solyc01g080660.2	2.90019	3.94378	0.443434	0.71645	0.881109	no	Splicing factor arginine/serine-rich 4 (AHRD V1 *--- B6THS7_MAIZE); contains Interpro domain(s) IPR012677 Nucleotide-binding, alpha-beta plait
Solyc01g080670.2	28.1633	37.3312	0.406567	0.4546	0.733991	no	Squamosa promoter binding protein-like 1 (AHRD V1 *-*- Q56YT3_ARATH); contains Interpro domain(s) IPR004333 Transcription factor, SBP-box
Solyc01g080690.2	20.5996	31.2879	0.602993	0.24335	0.571874	no	Transcription initiation factor TFIID subunit 5 (AHRD V1 *--* TAF5_SCHPO); contains Interpro domain(s) IPR017986 WD40 repeat, region
Solyc01g080700.2	1.23286	0.789263	-0.643431	0.4886	0.755514	no	Inosine-uridine preferring nucleoside hydrolase family protein (AHRD V1 **** D7LYI5_ARALY); contains Interpro domain(s) IPR001910 Inosine/uridine-preferring nucleoside hydrolase
Solyc01g080720.2	0.481101	1.69176	1.81412	0.03935	0.236799	no	Pentatricopeptide repeat-containing protein (AHRD V1 ***- D7L610_ARALY); contains Interpro domain(s) IPR002885 Pentatricopeptide repeat
Solyc01g080750.2	6.88085	0.750786	-3.19611	0.0048	0.0636405	no	HEAT repeat family protein (AHRD V1 **-- B4FX70_MAIZE); contains Interpro domain(s) IPR016024 Armadillo-type fold
Solyc01g080760.2	2.65892	7.28259	1.45361	0.05665	0.287811	no	Unknown Protein (AHRD V1)
Solyc01g080770.2	9.50033	4.15724	-1.19235	0.0476	0.26259	no	Receptor like kinase, RLK
Solyc01g080780.2	8.42428	8.75431	0.0554414	0.9127	0.968891	no	Translocase of chloroplast 34 (AHRD V1 *-*- B6TBT7_MAIZE); contains Interpro domain(s) IPR005690 Chloroplast protein import component Toc86/159
Solyc01g080790.2	1.99271	0.177294	-3.49052	0.1273	0.420017	no	PBSP domain-containing protein (AHRD V1 **-- C9S7G7_VERA1); contains Interpro domain(s) IPR007541 Plant Basic Secretory Protein
Solyc01g080800.2	1.31903	0.662292	-0.993935	0.5035	0.764067	no	PBSP domain-containing protein (AHRD V1 **-- C9S7G7_VERA1); contains Interpro domain(s) IPR007541 Plant Basic Secretory Protein
Solyc01g080810.2	13.6482	9.55242	-0.514775	0.3294	0.64169	no	Isoleucyl-tRNA synthetase (AHRD V1 ***- Q9FI67_ARATH); contains Interpro domain(s) IPR002301 Isoleucyl-tRNA synthetase, class Ia IPR018353 Isoleucyl-tRNA synthetase
Solyc01g080830.2	6.21039	4.81292	-0.367771	0.8738	0.953126	no	cDNA clone J023109D15 full insert sequence (AHRD V1 ***- B7EQP2_ORYSJ); contains Interpro domain(s) IPR004038 Ribosomal protein L7Ae/L30e/S12e/Gadd45
Solyc01g080840.2	33.1959	25.0397	-0.406788	0.44795	0.72966	no	Protein translocase subunit secA (AHRD V1 ***- B9I9A8_POPTR); contains Interpro domain(s) IPR000185 SecA protein
Solyc01g080850.2	25.7284	16.658	-0.627145	0.2498	0.576185	no	Protein transport protein SEC23 (AHRD V1 ***- C5MDU5_CANTT); contains Interpro domain(s) IPR006900 Sec23/Sec24 helical region
Solyc01g080860.2	23.1516	24.5354	0.0837545	0.8709	0.951993	no	Protoheme IX farnesyltransferase (AHRD V1 ***- B6TRR8_MAIZE); contains Interpro domain(s) IPR006369 Protohaem IX farnesyltransferase
Solyc01g080870.2	5.56914	17.1709	1.62443	0.00425	0.0586419	no	Peptide transporter-like protein (AHRD V1 **-* Q9SVS9_ARATH); contains Interpro domain(s) IPR000109 TGF-beta receptor, type I/II extracellular region
Solyc01g080880.2	35.9007	38.2793	0.0925522	0.8637	0.949592	no	Receptor-like kinase (AHRD V1 **** C6ZRP5_SOYBN); contains Interpro domain(s) IPR002290 Serine/threonine protein kinase
Solyc01g080890.2	3.41687	0.992295	-1.78383	0.14775	0.450263	no	Unknown Protein (AHRD V1)
Solyc01g080900.2	0.976452	1.1688	0.259406	0.8278	0.933983	no	Cytochrome P450
Solyc01g080910.2	63.2851	47.3407	-0.418783	0.41455	0.707867	no	Unknown Protein (AHRD V1)
Solyc01g080930.2	20.1497	32.7327	0.699975	0.1887	0.507693	no	Enoyl-CoA-hydratase (AHRD V1 ***- Q9SE41_AVIMR); contains Interpro domain(s) IPR001753 Crotonase, core
Solyc01g080940.2	22.1462	21.9436	-0.0132549	0.9758	0.989913	no	5-hydroxyisourate hydrolase (AHRD V1 ***- B9SKJ6_RICCO); contains Interpro domain(s) IPR014306 Hydroxyisourate hydrolase
Solyc01g081000.2	0.233883	1.10179	2.23599	0.2827	0.602812	no	Phosphatase PTC7 homolog (AHRD V1 **** C1BT38_9MAXI); contains Interpro domain(s) IPR010822 Sporulation stage II, protein E C-terminal
Solyc01g081010.2	34.2804	59.6	0.797928	0.1727	0.485182	no	Nucleolar GTP-binding protein (AHRD V1 **** A8I0Z4_CHLRE); contains Interpro domain(s) IPR012973 NOG, C-terminal
Solyc01g081020.1	1.36815	1.05063	-0.38098	0.6814	0.8635	no	Pentatricopeptide repeat-containing protein (AHRD V1 ***- D7MAN3_ARALY); contains Interpro domain(s) IPR002885 Pentatricopeptide repeat
Solyc01g081030.2	19.2372	22.1248	0.201768	0.7037	0.874507	no	Protein SCAI (AHRD V1 ***- SCAI_MOUSE)
Solyc01g081040.2	6.6564	4.60915	-0.530241	0.4439	0.72738	no	RING finger protein (AHRD V1 *-*- C6EUD3_SOYBN); contains Interpro domain(s) IPR018957 Zinc finger, C3HC4 RING-type
Solyc01g081060.2	1.67871	8.76339	2.38413	0.01155	0.112627	no	Xyloglucan endotransglucosylase/hydrolase 14 (AHRD V1 **** C0IRH3_ACTDE); contains Interpro domain(s) IPR016455 Xyloglucan endotransglucosylase/hydrolase
Solyc01g081070.2	12.5944	11.0487	-0.188904	0.74825	0.898797	no	Protein transport protein Sec23 (AHRD V1 ***- Q9LUG1_ARATH); contains Interpro domain(s) IPR006896 Sec23/Sec24 trunk region
Solyc01g081110.2	0.55253	1.25182	1.1799	0.3538	0.66214	no	Pentatricopeptide repeat-containing protein (AHRD V1 ***- D7KHY5_ARALY); contains Interpro domain(s) IPR002885 Pentatricopeptide repeat
Solyc01g081120.2	0.617704	0.723469	0.228015	0.87635	0.954582	no	F16G16.3 protein (Fragment) (AHRD V1 ***- Q9SS56_ARATH)
Solyc01g081150.2	32.0522	39.868	0.31481	0.54235	0.785449	no	DNA-directed RNA polymerases I II and III subunit RPABC3 (AHRD V1 **** C3KGW8_ANOFI); contains Interpro domain(s) IPR005570 RNA polymerase, Rpb8
Solyc01g081190.2	10.541	25.0077	1.24636	0.08985	0.364481	no	Calcium-binding EF hand family protein (AHRD V1 **** D7KZ13_ARALY); contains Interpro domain(s) IPR018248 EF hand
Solyc01g081200.2	15.2998	23.6075	0.625738	0.29575	0.614053	no	Unknown Protein (AHRD V1)
Solyc01g081210.2	2.4023	1.13496	-1.08178	0.25545	0.580465	no	F-box/kelch-repeat protein At1g22040 (AHRD V1 ***- FBK8_ARATH); contains Interpro domain(s) IPR015915 Kelch-type beta propeller
Solyc01g081250.2	0.964001	0	#	0.00415	0.0576763	no	Glutathione-S-transferase (AHRD V1 ***- A3FMP5_SOLLC); contains Interpro domain(s) IPR004046 Glutathione S-transferase, C-terminal
Solyc01g081270.2	2.33994	6.15537	1.39537	0.0767	0.334612	no	Glutathione S-transferase (AHRD V1 ***- Q8H9E5_CUCMA); contains Interpro domain(s) IPR004046 Glutathione S-transferase, C-terminal
Solyc01g081290.2	1.85443	3.3485	0.85254	0.15545	0.4621	no	Pentatricopeptide repeat-containing protein (AHRD V1 ***- D7L173_ARALY); contains Interpro domain(s) IPR002290 Serine/threonine protein kinase
Solyc01g081300.2	1.98068	3.37323	0.768132	0.3054	0.625081	no	Phosphoribosylaminoimidazole-succinocarboxamide synthase (AHRD V1 **** Q6T7F0_TOBAC); contains Interpro domain(s) IPR001636 SAICAR synthetase
Solyc01g081310.2	5.79502	31.8029	2.45627	5e-05	0.00217198	yes	Glutathione-S-transferase (AHRD V1 ***- B2BY02_9BRAS); contains Interpro domain(s) IPR004045 Glutathione S-transferase, N-terminal IPR017933 Glutathione S-transferase/chloride channel, C-terminal
Solyc01g081320.2	0.943901	2.03587	1.10894	0.24245	0.570497	no	Pentatricopeptide repeat-containing protein (AHRD V1 ***- D7M643_ARALY); contains Interpro domain(s) IPR002885 Pentatricopeptide repeat
Solyc01g081380.2	7.26725	3.97095	-0.871927	0.18285	0.500759	no	Nuclear matrix protein 1 (AHRD V1 ***- Q93XE2_SOLLC); contains Interpro domain(s) IPR010604 Plant nuclear matrix 1
Solyc01g081390.2	65.437	88.5514	0.436409	0.3868	0.690204	no	Glucose 6 phosphate/phosphate translocator-like protein (AHRD V1 **** Q9LF61_ARATH); contains Interpro domain(s) IPR004696 Tpt phosphate/phosphoenolpyruvate translocator
Solyc01g081400.2	8.5254	10.0288	0.234314	0.7426	0.896295	no	B3 domain-containing protein Os04g0386900 (AHRD V1 ***- Y4869_ORYSJ); contains Interpro domain(s) IPR003340 Transcriptional factor B3
Solyc01g081410.2	2.62088	2.49917	-0.0686062	0.93655	0.97554	no	Nodulin-like family protein expressed (AHRD V1 ***- Q2QYU1_ORYSJ); contains Interpro domain(s) IPR010658 Nodulin-like
Solyc01g081420.1	1.05431	1.65185	0.647785	0.6133	0.828192	no	Os04g0218600 protein (Fragment) (AHRD V1 *-*- Q0JER2_ORYSJ)
Solyc01g081430.2	1.78837	3.47185	0.957058	0.1054	0.38681	no	Expressed protein (Fragment) (AHRD V1 ***- Q108V0_ORYSJ)
Solyc01g081440.2	32.5399	5.54949	-2.55178	0.0001	0.00373413	yes	Unknown Protein (AHRD V1); contains Interpro domain(s) IPR010410 Protein of unknown function DUF1005
Solyc01g081450.2	114.045	89.9492	-0.342417	0.50685	0.766325	no	Unknown Protein (AHRD V1); contains Interpro domain(s) IPR006031 XYPPX repeat
Solyc01g081460.2	1.89075	2.36662	0.323871	0.7605	0.904586	no	tRNA (guanine-N(7)-)-methyltransferase (AHRD V1 ***- D8G8F8_9CYAN); contains Interpro domain(s) IPR003358 tRNA (guanine-N-7) methyltransferase
Solyc01g081470.2	5.76799	11.8033	1.03306	0.10745	0.389619	no	Ubiquinone/menaquinone biosynthesis methyltransferase ubiE (AHRD V1 ***- D0N8X4_PHYIN); contains Interpro domain(s) IPR004033 UbiE/COQ5 methyltransferase
Solyc01g081480.2	85.1021	26.4382	-1.68657	0.00235	0.038511	yes	Genomic DNA chromosome 5 P1 clone MVA3 (AHRD V1 **-- Q9FN84_ARATH)
Solyc01g081490.2	25.2124	36.7411	0.543261	0.31915	0.634958	no	RNA polymerase sigma factor (AHRD V1 *-*- Q59965_SYNP2); contains Interpro domain(s) IPR016262 RNA polymerase sigma factor, SigB/SigC/SigD, plastid
Solyc01g081500.2	23.9301	47.6029	0.992224	0.05975	0.294895	no	Histone-lysine N-methyltransferase SUV39H2 (AHRD V1 *--* SUV92_CHICK); contains Interpro domain(s) IPR000953 Chromo domain
Solyc01g081510.2	10.1862	7.53059	-0.435787	0.51445	0.77114	no	3-hydroxyisobutyrate dehydrogenase (AHRD V1 ***- D8MAS0_BLAHO); contains Interpro domain(s) IPR015815 3-hydroxyacid dehydrogenase/reductase
Solyc01g081520.2	4.86045	7.5038	0.626533	0.29645	0.614695	no	30S ribosomal protein S2 (AHRD V1 *-*- RS2_RHOCS); contains Interpro domain(s) IPR002618 UTP--glucose-1-phosphate uridylyltransferase
Solyc01g081540.2	0.891853	0.253904	-1.81252	0.0592	0.293774	no	Myosin XI-F (AHRD V1 ***- B0CN60_NICBE); contains Interpro domain(s) IPR001609 Myosin head, motor region
Solyc01g081560.2	0.938327	0.737944	-0.346579	0.6678	0.855927	no	Pentatricopeptide repeat-containing protein (AHRD V1 ***- D7MHD4_ARALY); contains Interpro domain(s) IPR002885 Pentatricopeptide repeat
Solyc01g081570.2	59.9471	8.88074	-2.75494	5e-05	0.00217198	yes	Carboxyl-terminal peptidase (AHRD V1 ***- B6TV70_MAIZE); contains Interpro domain(s) IPR004314 Protein of unknown function DUF239, plant
Solyc01g081600.2	0	0.919685	#	0.00635	0.0764521	no	Non-specific lipid-transfer protein (AHRD V1 ***- Q6E0V1_NICGL); contains Interpro domain(s) IPR013770 Plant lipid transfer protein and hydrophobic protein, helical
Solyc01g081610.2	32.5992	18.2123	-0.839925	0.141	0.441701	no	Beta-hexosaminidase 1 (AHRD V1 **** D3TI69_SOLLC); contains Interpro domain(s) IPR015883 Glycoside hydrolase, family 20, catalytic core
Solyc01g081620.2	1.39671	1.63725	0.229247	0.80685	0.926028	no	Vacuolar sorting protein (AHRD V1 *--- C6HJD3_AJECH); contains Interpro domain(s) IPR009291 Protein of unknown function DUF946, plant
Solyc01g086640.2	1.66695	0.964544	-0.789289	0.3968	0.697126	no	Os03g0169000 protein (Fragment) (AHRD V1 ***- Q0DUS7_ORYSJ); contains Interpro domain(s) IPR004348 Protein of unknown function DUF246, plant
Solyc01g086650.2	8.33617	5.50401	-0.598902	0.31405	0.631864	no	Siroheme synthase (AHRD V1 ***- A3LD64_PSEAE); contains Interpro domain(s) IPR006366 Uroporphyrin-III C-methyltransferase, C-terminal
Solyc01g086670.2	0.436473	1.26391	1.53393	0.17465	0.487649	no	Unknown Protein (AHRD V1)
Solyc01g086710.2	4.78034	10.0188	1.06753	0.06135	0.29912	no	DNA-directed RNA polymerase (AHRD V1 ***- B9SVH7_RICCO); contains Interpro domain(s) IPR015712 DNA-directed RNA polymerase, subunit 2
Solyc01g086720.2	4.14415	0.530603	-2.96537	0.00865	0.0947718	no	Phosphoribosylanthranilate transferase (Fragment) (AHRD V1 *--- Q43085_PEA); contains Interpro domain(s) IPR013583 Phosphoribosyltransferase C-terminal, plant
Solyc01g086740.2	14.1559	22.2414	0.651844	0.24735	0.574756	no	Chaperone protein dnaJ (AHRD V1 ***- B6TA99_MAIZE); contains Interpro domain(s) IPR012724 Chaperone DnaJ
Solyc01g086750.2	21.9547	23.6711	0.108597	0.8355	0.936646	no	Protein TIF31 homolog (AHRD V1 ***- TIF31_COCIM); contains Interpro domain(s) IPR011990 Tetratricopeptide-like helical
Solyc01g086810.2	5.10991	11.5024	1.17056	0.04145	0.244333	no	Cc-nbs-lrr, resistance protein
Solyc01g086820.2	111.244	3.60929	-4.94587	0.0001	0.00373413	yes	Histone H3 (AHRD V1 ***- D8L9K7_WHEAT); contains Interpro domain(s) IPR000164 Histone H3
Solyc01g086850.2	8.00055	12.2693	0.616888	0.32925	0.641614	no	Ras-related protein Rab-25 (AHRD V1 ***- RAB25_HUMAN); contains Interpro domain(s) IPR015595 Rab11-related
Solyc01g086860.2	20.0319	29.6519	0.565825	0.33295	0.644755	no	Unknown Protein (AHRD V1)
Solyc01g086870.2	5.10145	6.98014	0.452349	0.5663	0.801536	no	BHLH transcription factor (AHRD V1 *-** B6TXR4_MAIZE); contains Interpro domain(s) IPR011598 Helix-loop-helix DNA-binding
Solyc01g086890.2	24.7279	29.3748	0.248437	0.6446	0.845304	no	Splicing factor 4-like protein (Fragment) (AHRD V1 *--- A6ML01_CALJA); contains Interpro domain(s) IPR000467 D111/G-patch
Solyc01g086900.2	11.8461	7.13121	-0.732193	0.21695	0.542123	no	RNA methyltransferase TrmH group 2 (AHRD V1 *-*- Q3M884_ANAVT); contains Interpro domain(s) IPR001537 tRNA/rRNA methyltransferase, SpoU
Solyc01g086910.2	306.948	0.724769	-8.72626	0.25025	0.5763	no	Unknown Protein (AHRD V1)
Solyc01g086920.2	403.373	6.55353	-5.9437	5e-05	0.00217198	yes	LRR receptor-like serine/threonine-protein kinase, RLP
Solyc01g086940.2	1.48322	4.30317	1.53666	0.19705	0.520305	no	Zinc finger CCCH domain-containing protein 44 (AHRD V1 **-- C3H44_ARATH); contains Interpro domain(s) IPR018144 Plus-3 domain, subgroup
Solyc01g086950.2	3.02749	11.372	1.9093	0.03815	0.232572	no	Zinc finger CCCH domain-containing protein 19 (AHRD V1 *--- C3H19_ARATH); contains Interpro domain(s) IPR003169 GYF
Solyc01g086960.2	73.8137	159.603	1.11253	0.037	0.229857	no	Zinc finger A20 and AN1 domain-containing stress-associated protein 6 (AHRD V1 *-*- C1BNQ4_9MAXI); contains Interpro domain(s) IPR000058 Zinc finger, AN1-type
Solyc01g086970.2	63.412	258.355	2.02653	0.00035	0.0100185	yes	Zinc finger A20 and AN1 domain-containing stress-associated protein 6 (AHRD V1 ***- C1C2A2_9MAXI); contains Interpro domain(s) IPR000058 Zinc finger, AN1-type
Solyc01g086980.2	5.39154	6.25535	0.214392	0.70365	0.874507	no	Polyadenylate-binding protein (AHRD V1 *-*- C9S619_VERA1); contains Interpro domain(s) IPR012677 Nucleotide-binding, alpha-beta plait
Solyc01g086990.2	12.8894	19.3836	0.588649	0.2671	0.587817	no	Pre-mRNA-splicing factor SYF1 (AHRD V1 ***- C0HB68_SALSA); contains Interpro domain(s) IPR011990 Tetratricopeptide-like helical
Solyc01g087020.2	32.114	81.2449	1.33907	0.0268	0.190756	no	Unknown Protein (AHRD V1)
Solyc01g087030.2	4.3481	12.5252	1.52637	0.02715	0.191904	no	Makorin RING finger protein (AHRD V1 ***- Q7X7W8_PEA); contains Interpro domain(s) IPR000571 Zinc finger, CCCH-type
Solyc01g087040.2	211.925	70.0301	-1.5975	0.0028	0.0433774	yes	Thylakoid lumenal 19 kDa protein, chloroplastic (AHRD V1 ***- TL19_ARATH); contains Interpro domain(s) IPR016123 Mog1/PsbP, alpha/beta/alpha sandwich
Solyc01g087080.2	0.720037	0.116415	-2.62879	0.0815	0.347058	no	Unknown Protein (AHRD V1)
Solyc01g087090.2	39.2815	48.6645	0.309017	0.5988	0.820341	no	cDNA clone J023009A03 full insert sequence (AHRD V1 ***- B7EG04_ORYSJ)
Solyc01g087120.2	207.524	191.241	-0.117883	0.83715	0.937888	no	F1-ATP synthase delta subunit (AHRD V1 ***- Q9SXX1_IPOBA); contains Interpro domain(s) IPR000711 ATPase, F1 complex, OSCP/delta subunit
Solyc01g087140.2	1.51054	0.741054	-1.02742	0.3255	0.639133	no	Harpin-induced protein (AHRD V1 *-*- B6TDG9_MAIZE)
Solyc01g087160.2	50.3856	37.8125	-0.414148	0.56505	0.800619	no	Unknown Protein (AHRD V1)
Solyc01g087170.2	49.2129	35.8476	-0.457158	0.6254	0.83527	no	Zinc finger CCCH domain-containing protein 30 (AHRD V1 ***- C3H30_ARATH); contains Interpro domain(s) IPR002110 Ankyrin
Solyc01g087180.2	0.495866	35.1109	6.14582	0.0364	0.227849	no	Unknown Protein (AHRD V1)
Solyc01g087190.2	27.7566	18.7677	-0.564577	0.35685	0.664611	no	Chaperonin-like protein (AHRD V1 *-*- Q2LJI6_9NOSO); contains Interpro domain(s) IPR003435 Chaperonin-like RbcX
Solyc01g087200.2	3.51268	5.33361	0.60254	0.3178	0.634016	no	Cc-nbs-lrr, resistance protein
Solyc01g087210.2	266.969	76.3625	-1.80574	0.00735	0.0844908	no	Cellulose synthase (AHRD V1 **** Q6XP46_SOLTU); contains Interpro domain(s) IPR005150 Cellulose synthase
Solyc01g087230.2	34.2157	30.1465	-0.182665	0.7197	0.883225	no	Unknown Protein (AHRD V1)
Solyc01g087240.2	21.9251	95.2393	2.11897	5e-05	0.00217198	yes	Nuclear transcription factor Y subunit A-1 (AHRD V1 *-** B6TAR1_MAIZE); contains Interpro domain(s) IPR001289 CCAAT-binding transcription factor, subunit B
Solyc01g087250.2	9.47022	28.7619	1.60269	0.0063	0.076275	no	Carotenoid cleavage dioxygenase 1A
Solyc01g087260.2	41.3246	50.8308	0.298702	0.646	0.845864	no	Carotenoid cleavage dioxygenase 1B
Solyc01g087270.2	328.077	148.396	-1.14458	0.6132	0.828122	no	Carotenoid cleavage dioxygenase 2 (AHRD V1 ***- Q2PHF7_LACSA); contains Interpro domain(s) IPR004294 Carotenoid oxygenase
Solyc01g087290.2	16.6668	7.43315	-1.16493	0.09795	0.374595	no	TRNA-dihydrouridine synthase (AHRD V1 ***- A2VQL7_9BURK); contains Interpro domain(s) IPR001269 tRNA-dihydrouridine synthase
Solyc01g087300.2	8.99326	10.6443	0.243168	0.7732	0.910242	no	tRNA-dihydrouridine synthase (AHRD V1 ***- D0HBH3_VIBMI); contains Interpro domain(s) IPR001269 tRNA-dihydrouridine synthase
Solyc01g087350.2	0.283176	1.0335	1.86777	0.45955	0.737575	no	Unknown Protein (AHRD V1)
Solyc01g087420.2	0.144274	0.707773	2.29448	0.123	0.413162	no	PHD zinc finger-containing protein (AHRD V1 *--- D3BN85_POLPA); contains Interpro domain(s) IPR011011 Zinc finger, FYVE/PHD-type
Solyc01g087430.2	5.12679	8.88417	0.793181	0.15465	0.460355	no	PHD zinc finger-containing protein (AHRD V1 *--- D3BN85_POLPA); contains Interpro domain(s) IPR011011 Zinc finger, FYVE/PHD-type
Solyc01g087470.2	6.86715	10.6348	0.631006	0.30155	0.620211	no	Peptidyl-prolyl cis-trans isomerase (AHRD V1 *--- A8P033_COPC7); contains Interpro domain(s) IPR001179 Peptidyl-prolyl cis-trans isomerase, FKBP-type
Solyc01g087490.2	11.6908	23.0765	0.981051	0.0683	0.316155	no	CONSTANS interacting protein 6 (Fragment) (AHRD V1 **-- Q2VY13_SOLLC); contains Interpro domain(s) IPR004082 Protein of unknown function DUF1423, plant
Solyc01g087500.2	3.14893	0.267441	-3.55757	0.00205	0.0352311	yes	DNA topoisomerase 2 (AHRD V1 **** Q8GSC4_TOBAC); contains Interpro domain(s) IPR001241 DNA topoisomerase, type IIA, subunit B or N-terminal
Solyc01g087520.2	132.98	101.242	-0.393394	0.4471	0.729031	no	Ferredoxin-thioredoxin reductase variable chain (AHRD V1 *-*- B6UCW8_MAIZE); contains Interpro domain(s) IPR004207 Ferredoxin thioredoxin reductase, alpha chain
Solyc01g087530.2	12.6837	12.2695	-0.0479037	0.9271	0.972847	no	Zinc transporter (AHRD V1 *-*- D5H5M3_SALRM); contains Interpro domain(s) IPR003689 Zinc/iron permease
Solyc01g087540.2	91.0244	20.8215	-2.12818	0.0002	0.00653648	yes	Os01g0611000 protein (Fragment) (AHRD V1 ***- Q0JLB5_ORYSJ); contains Interpro domain(s) IPR006946 Protein of unknown function DUF642
Solyc01g087550.2	3.30258	8.06569	1.28821	0.10145	0.379976	no	Nitrate reductase (AHRD V1 *--- Q7ZA50_9HYPO); contains Interpro domain(s) IPR001199 Cytochrome b5
Solyc01g087560.2	42.9117	10.2712	-2.06277	0.00035	0.0100185	yes	24-sterol C-methyltransferase (AHRD V1 **** Q2QDF7_GOSHI); contains Interpro domain(s) IPR013705 Sterol methyltransferase C-terminal
Solyc01g087570.2	18.4907	9.02445	-1.03489	0.1844	0.502673	no	Unknown Protein (AHRD V1)
Solyc01g087580.2	1.88291	4.08853	1.11862	0.399	0.697678	no	Unknown Protein (AHRD V1)
Solyc01g087590.2	0.85644	2.75761	1.687	0.0732	0.326258	no	Polyamine oxidase (AHRD V1 **** Q4H439_TOBAC); contains Interpro domain(s) IPR002937 Amine oxidase
Solyc01g087600.2	13.6314	9.19105	-0.568636	0.2775	0.598739	no	Protein E03H4.4 partially confirmed by transcript evidence (AHRD V1 *-*- O17744_CAEEL)
Solyc01g087610.2	4.50885	3.61408	-0.319131	0.6024	0.821882	no	Alpha-N-acetylglucosaminidase (AHRD V1 **** Q9ZR45_TOBAC); contains Interpro domain(s) IPR007781 Alpha-N-acetylglucosaminidase
Solyc01g087620.2	248.876	343.196	0.463606	0.3719	0.677675	no	Unknown Protein (AHRD V1)
Solyc01g087640.2	9.75009	25.5469	1.38966	0.01175	0.114127	no	Cinnamoyl CoA reductase-like protein (AHRD V1 ***- A9PFK4_POPTR); contains Interpro domain(s) IPR016040 NAD(P)-binding domain
Solyc01g087650.2	27.1022	17.7901	-0.607341	0.24855	0.574797	no	Conserved oligomeric Golgi complex subunit 8 (AHRD V1 ***- COG8_MOUSE); contains Interpro domain(s) IPR016632 Conserved oligomeric Golgi complex, subunit 8
Solyc01g087670.2	6.23058	9.66364	0.633202	0.2582	0.582694	no	Guanine nucleotide-binding protein G(I)/G(S)/G(T) subunit beta-1 (AHRD V1 *--* GBB1_DANRE); contains Interpro domain(s) IPR007319 Small-subunit processome, Utp21
Solyc01g087680.2	157.951	176.779	0.162473	0.7699	0.908212	no	Uncharacterized membrane protein (AHRD V1 ***- A5GLU3_SYNPW); contains Interpro domain(s) IPR016804 Uncharacterised conserved protein UCP022348
Solyc01g087690.1	0.810111	1.24266	0.617242	0.68015	0.862801	no	RNA polymerase sigma factor (AHRD V1 ***- Q59965_SYNP2); contains Interpro domain(s) IPR013325 RNA polymerase sigma factor, region 2
Solyc01g087710.2	57.8211	5.08312	-3.50781	0.0001	0.00373413	yes	Uncharacterized membrane protein (AHRD V1 ***- A5GLU3_SYNPW); contains Interpro domain(s) IPR005134 Uncharacterised protein family UPF0114
Solyc01g087720.2	1.77758	2.52244	0.504904	0.4486	0.730237	no	Structural maintenance of chromosomes family protein (AHRD V1 ***- D7M7H7_ARALY); contains Interpro domain(s) IPR003395 RecF/RecN/SMC protein, N-terminal
Solyc01g087730.2	220.23	280.469	0.348825	0.52725	0.777939	no	50S ribosomal protein L1 (AHRD V1 ***- A8YGI8_MICAE); contains Interpro domain(s) IPR005878 Ribosomal protein L1, bacterial-type
Solyc01g087740.1	0.820075	0.112434	-2.86668	0.08455	0.354372	no	Subtilisin-like protease (AHRD V1 **-- O82777_SOLLC); contains Interpro domain(s) IPR015500 Peptidase S8, subtilisin-related
Solyc01g087750.2	242.891	49.2142	-2.30316	5e-05	0.00217198	yes	Homology to unknown gene (Fragment) (AHRD V1 ***- Q015C3_OSTTA)
Solyc01g087770.2	3.124	1.26931	-1.29935	0.1537	0.458791	no	Subtilisin-like protease (AHRD V1 **-- O82777_SOLLC); contains Interpro domain(s) IPR015500 Peptidase S8, subtilisin-related
Solyc01g087780.2	34.3955	20.4686	-0.74881	0.18745	0.506141	no	Subtilisin-like protease (AHRD V1 **-- O82006_SOLLC); contains Interpro domain(s) IPR015500 Peptidase S8, subtilisin-related IPR000209 Peptidase S8 and S53, subtilisin, kexin, sedolisin
Solyc01g087790.2	8.65076	23.2657	1.42731	0.0116	0.112987	no	Subtilisin-like protease (AHRD V1 **-- O82006_SOLLC); contains Interpro domain(s) IPR015500 Peptidase S8, subtilisin-related
Solyc01g087800.2	4.19701	2.3807	-0.817978	0.22545	0.550771	no	Subtilisin-like protease (AHRD V1 **-- O82777_SOLLC); contains Interpro domain(s) IPR015500 Peptidase S8, subtilisin-related
Solyc01g087820.2	4.81721	7.06919	0.553349	0.35925	0.666782	no	Subtilisin-like protease (AHRD V1 **-- O82777_SOLLC); contains Interpro domain(s) IPR015500 Peptidase S8, subtilisin-related IPR000209 Peptidase S8 and S53, subtilisin, kexin, sedolisin
Solyc01g087850.2	12.1676	1.27204	-3.25782	0.0005	0.0130188	yes	Subtilisin-like protease (AHRD V1 **-- O82777_SOLLC); contains Interpro domain(s) IPR015500 Peptidase S8, subtilisin-related IPR000209 Peptidase S8 and S53, subtilisin, kexin, sedolisin
Solyc01g087860.2	4.68591	4.37346	-0.0995557	0.9033	0.965044	no	Unknown Protein (AHRD V1)
Solyc01g087870.2	2.32963	3.054	0.390599	0.5491	0.789602	no	Glucosamine--fructose-6-phosphate aminotransferase (AHRD V1 ***- A8IZE7_CHLRE); contains Interpro domain(s) IPR005855 Glucosamine-fructose-6-phosphate aminotransferase, isomerising
Solyc01g087880.2	4.00816	13.804	1.78408	0.0484	0.264555	no	Unknown Protein (AHRD V1)
Solyc01g087890.2	8.1324	4.86641	-0.740823	0.23375	0.560358	no	Choline transporter-like protein 5-A (Fragment) (AHRD V1 *--- CTL5A_DANRE); contains Interpro domain(s) IPR007603 Protein of unknown function DUF580
Solyc01g087900.2	45.0478	82.259	0.868716	0.0993	0.376904	no	N-alpha-acetyltransferase 20, NatB catalytic subunit (AHRD V1 **** NAA20_DICDI); contains Interpro domain(s) IPR000182 GCN5-related N-acetyltransferase
Solyc01g087910.2	2.56907	5.32729	1.05216	0.1589	0.466941	no	F-box/WD-40 repeat-containing protein At3g52030 (AHRD V1 ***- FBW4_ARATH); contains Interpro domain(s) IPR017986 WD40 repeat, region
Solyc01g087970.2	3.53116	0.244133	-3.8544	0.0274	0.193355	no	Serine carboxypeptidase 1 (AHRD V1 **** B6SW38_MAIZE); contains Interpro domain(s) IPR001563 Peptidase S10, serine carboxypeptidase
Solyc01g087980.2	1.09167	3.85094	1.81867	0.14605	0.44858	no	Unknown Protein (AHRD V1)
Solyc01g087990.2	0	1.02738	#	0.18795	0.506463	no	MADS-box transcription factor 3 (AHRD V1 ***- D3U2H2_ORYSA); contains Interpro domain(s) IPR002100 Transcription factor, MADS-box
Solyc01g088000.2	22.1997	28.0331	0.336591	0.51665	0.771961	no	Methyltransferase (AHRD V1 *-*- D0N411_PHYIN); contains Interpro domain(s) IPR013216 Methyltransferase type 11
Solyc01g088010.1	0.0703281	1.07124	3.92903	0.2751	0.595941	no	Lactoylglutathione lyase family protein (AHRD V1 **** D7LHM5_ARALY); contains Interpro domain(s) IPR004360 Glyoxalase/bleomycin resistance protein/dioxygenase
Solyc01g088020.2	40.7265	40.7378	0.00039835	0.99935	0.99935	no	Protein transport protein sec31 (AHRD V1 **-- C8V1I6_EMENI); contains Interpro domain(s) IPR017986 WD40 repeat, region
Solyc01g088030.2	2.60329	4.66335	0.841031	0.66365	0.853709	no	Structure-specific endonuclease subunit slx1 (AHRD V1 *-*- D3PJZ8_9MAXI); contains Interpro domain(s) IPR000305 Excinuclease ABC, C subunit, N-terminal
Solyc01g088040.2	53.3571	69.524	0.38183	0.88175	0.956601	no	Unknown Protein (AHRD V1)
Solyc01g088050.2	30.1139	10.4277	-1.53001	0.00835	0.0925998	no	Receptor-like protein kinase At3g21340 (AHRD V1 **** RLK6_ARATH); contains Interpro domain(s) IPR002290 Serine/threonine protein kinase
Solyc01g088080.2	59.4711	59.5596	0.00214585	0.99645	0.99772	no	T-complex protein theta subunit (AHRD V1 ***- A8IF08_CHLRE); contains Interpro domain(s) IPR012721 T-complex protein 1, theta subunit
Solyc01g088090.2	26.8145	59.3808	1.14698	0.03125	0.210091	no	Hydrolase alpha/beta fold family protein (AHRD V1 ***- D7M5W5_ARALY); contains Interpro domain(s) IPR000073 Alpha/beta hydrolase fold-1
Solyc01g088100.2	12.7073	14.482	0.188599	0.7422	0.896203	no	Zinc finger CCCH domain-containing protein 22 (AHRD V1 ***- C3H22_ORYSJ); contains Interpro domain(s) IPR000571 Zinc finger, CCCH-type
Solyc01g088130.2	0.631414	1.50958	1.25749	0.4346	0.721883	no	CST complex subunit STN1 (AHRD V1 ***- STN1_ARATH); contains Interpro domain(s) IPR012340 Nucleic acid-binding, OB-fold
Solyc01g088140.2	11.2999	20.8326	0.882541	0.14205	0.442984	no	Unknown Protein (AHRD V1)
Solyc01g088150.2	6.10941	5.20966	-0.229845	0.7182	0.882262	no	Glycerol-3-phosphate dehydrogenase-like protein (AHRD V1 **** Q8S2G5_ORYSJ); contains Interpro domain(s) IPR006168 NAD-dependent glycerol-3-phosphate dehydrogenase
Solyc01g088170.2	9.26759	10.3844	0.164151	0.76425	0.906312	no	Aldehyde oxidase (AHRD V1 ***- Q9FV24_SOLLC); contains Interpro domain(s) IPR002346 Molybdopterin dehydrogenase, FAD-binding
Solyc01g088240.2	8.81962	12.3752	0.488663	0.4109	0.705887	no	F-box family protein (AHRD V1 ***- D7M7Q4_ARALY); contains Interpro domain(s) IPR001810 Cyclin-like F-box
Solyc01g088250.2	4.65405	6.42243	0.464634	0.5342	0.781999	no	IQ-domain 11 (AHRD V1 ***- D7M5A6_ARALY); contains Interpro domain(s) IPR000048 IQ calmodulin-binding region
Solyc01g088300.2	6.23935	3.73023	-0.742132	0.32985	0.642185	no	Germin-like protein 6 (AHRD V1 ***- C7S8C0_SOYBN); contains Interpro domain(s) IPR014710 RmlC-like jelly roll fold
Solyc01g088310.2	14.1071	8.06268	-0.807092	0.1365	0.435734	no	Geranylgeranyl reductase (AHRD V1 ***- Q09JZ1_BRARP); contains Interpro domain(s) IPR011774 Geranylgeranyl reductase, plants and cyanobacteria
Solyc01g088350.2	19.8417	9.32948	-1.08867	0.1024	0.381797	no	NADH dehydrogenase (AHRD V1 *--- NDUF3_XENTR); contains Interpro domain(s) IPR007523 Protein of unknown function DUF498
Solyc01g088370.2	45.0261	61.3423	0.446119	0.38465	0.688554	no	Eukaryotic translation initiation factor 3 subunit B (AHRD V1 **** B2VZ72_PYRTR); contains Interpro domain(s) IPR011400 Translation initiation factor eIF-3b
Solyc01g088390.2	2.37085	1.77039	-0.421335	0.60705	0.825101	no	Sister chromatid cohesion protein DCC1 (AHRD V1 ***- B5XCA8_SALSA); contains Interpro domain(s) IPR019128 Sister chromatid cohesion protein DCC1
Solyc01g088400.2	11.9237	2.85479	-2.06237	0.00385	0.0548292	no	CER1 (AHRD V1 **-- B6TFH3_MAIZE); contains Interpro domain(s) IPR006694 Fatty acid hydroxylase
Solyc01g088430.2	3.00425	2.21109	-0.442249	0.5432	0.786087	no	CER1 (AHRD V1 **-- B6TFH3_MAIZE); contains Interpro domain(s) IPR006694 Fatty acid hydroxylase
Solyc01g088440.2	5.88449	2.90736	-1.01721	0.2831	0.603134	no	Ring H2 finger protein (AHRD V1 *-*- D9ZHD8_HYPPE); contains Interpro domain(s) IPR018957 Zinc finger, C3HC4 RING-type
Solyc01g088450.2	5.19194	1.09021	-2.25166	0.0281	0.196133	no	RING finger-like (AHRD V1 *-*- Q5Z5F8_ORYSJ); contains Interpro domain(s) IPR018957 Zinc finger, C3HC4 RING-type
Solyc01g088460.2	2.23388	1.26521	-0.820179	0.6487	0.846836	no	Unknown Protein (AHRD V1)
Solyc01g088470.2	27.677	21.3514	-0.374352	0.58935	0.814816	no	50S ribosomal protein L18 family (AHRD V1 ***- D7LAX4_ARALY); contains Interpro domain(s) IPR005484 Ribosomal protein L18/L5
Solyc01g088480.2	49.6043	19.5486	-1.3434	0.0168	0.142941	no	Adenylate kinase (AHRD V1 ***- Q9XHP7_CERRI); contains Interpro domain(s) IPR006266 UMP-CMP kinase
Solyc01g088500.2	1.60507	0.11283	-3.83041	0.1242	0.415016	no	Genomic DNA chromosome 5 TAC clone K6A12 (AHRD V1 ***- Q9FGR6_ARATH)
Solyc01g088510.2	40.3642	33.7749	-0.257125	0.6334	0.839983	no	Dynamin like protein (AHRD V1 ***- D3BTL7_POLPA); contains Interpro domain(s) IPR000375 Dynamin central region
Solyc01g088520.2	35.7015	47.9342	0.425073	0.552	0.791272	no	Dynamin-related protein 1A (AHRD V1 ***- B6U4J8_MAIZE)
Solyc01g088530.2	20.7083	11.7099	-0.822487	0.148	0.450396	no	Transposon protein (AHRD V1 ***- B6TXP6_MAIZE)
Solyc01g088550.2	19.0213	9.0468	-1.07214	0.0872	0.358611	no	Purine permease family protein (AHRD V1 **-* D7MCV2_ARALY); contains Interpro domain(s) IPR004853 Protein of unknown function DUF250
Solyc01g088560.2	43.727	46.7531	0.0965398	0.85735	0.947189	no	Ras-related protein Rab-6A (AHRD V1 ***- B6STE7_MAIZE); contains Interpro domain(s) IPR015600 Rab6-related
Solyc01g088570.2	112.131	83.1534	-0.431341	0.40535	0.701862	no	Acyl carrier protein (AHRD V1 ***- B9SKH3_RICCO); contains Interpro domain(s) IPR003231 Acyl carrier protein (ACP)
Solyc01g088590.2	1.999	2.72283	0.445824	0.66465	0.854359	no	Invertase inhibitor (AHRD V1 ***- A7IZL0_COFCA); contains Interpro domain(s) IPR006501 Pectinesterase inhibitor
Solyc01g088600.2	45.464	20.536	-1.14657	0.02535	0.184771	no	PDE320 (AHRD V1 ***- D7L613_ARALY)
Solyc01g088610.2	263.922	132.116	-0.998313	0.0695	0.318892	no	chaperonin (AHRD V1 ***- B5IMI3_9CHRO); contains Interpro domain(s) IPR001476 Chaperonin Cpn10
Solyc01g088620.2	5.54295	2.84817	-0.96062	0.3323	0.64429	no	Ferredoxin-like (AHRD V1 ***- Q6EP30_ORYSJ)
Solyc01g088630.1	5.55892	5.50526	-0.0139954	0.98385	0.992808	no	RING finger protein (AHRD V1 *-*- C6EUD3_SOYBN); contains Interpro domain(s) IPR018957 Zinc finger, C3HC4 RING-type
Solyc01g088640.2	1.35412	2.63435	0.960095	0.2582	0.582694	no	Ring finger protein 12 (AHRD V1 *-*- Q4V889_RAT); contains Interpro domain(s) IPR018957 Zinc finger, C3HC4 RING-type
Solyc01g088650.2	8.55218	3.39621	-1.33236	0.0444	0.252677	no	Dolichyl pyrophosphate Glc1Man9GlcNAc2 alpha-1 3-glucosyltransferase (AHRD V1 **** C5FMG1_NANOT); contains Interpro domain(s) IPR004856 Glycosyltransferase, ALG6/ALG8
Solyc01g088660.2	2.10324	28.0963	3.73969	0.0008	0.01808	yes	Os04g0585900 protein (Fragment) (AHRD V1 *-*- Q0JAP2_ORYSJ); contains Interpro domain(s) IPR007650 Protein of unknown function DUF581
Solyc01g088690.2	0.85746	2.61977	1.6113	0.0845	0.354372	no	ATP binding / serine-threonine kinase (AHRD V1 **** C5DB71_VITVI); contains Interpro domain(s) IPR002290 Serine/threonine protein kinase
Solyc01g088700.2	35.4646	56.6659	0.6761	0.1996	0.523178	no	Eukaryotic translation initiation factor 4 gamma 1 (AHRD V1 *-*- A9QXE6_MESAU); contains Interpro domain(s) IPR016021 MIF4-like, type 1/2/3
Solyc01g088710.2	17.5522	13.9782	-0.328473	0.5729	0.806717	no	Metacaspase (AHRD V1 ***- A8NU42_COPC7); contains Interpro domain(s) IPR011600 Peptidase C14, caspase catalytic
Solyc01g088720.2	1.77891	2.735	0.62055	0.4291	0.717824	no	Transcription initiation factor IIB (AHRD V1 *-** B6K3D6_SCHJY); contains Interpro domain(s) IPR000812 Transcription factor TFIIB related
Solyc01g088730.2	4.90504	11.1786	1.1884	0.07995	0.342991	no	Chaperone protein DnaJ (AHRD V1 *-*- A6CVH2_9VIBR); contains Interpro domain(s) IPR003095 Heat shock protein DnaJ
Solyc01g088740.2	8.08727	10.4864	0.374801	0.52995	0.77952	no	Casein kinase II subunit beta-4 (AHRD V1 **** B6TGH2_MAIZE); contains Interpro domain(s) IPR000704 Casein kinase II, regulatory subunit
Solyc01g088750.2	1.69735	2.73541	0.688475	0.38575	0.689683	no	Pentatricopeptide repeat-containing protein (AHRD V1 ***- D7KWX2_ARALY); contains Interpro domain(s) IPR002885 Pentatricopeptide repeat
Solyc01g088760.2	0.322657	3.21325	3.31596	0.04315	0.249422	no	Cytochrome P450
Solyc01g088770.2	13.0552	28.3161	1.117	0.2356	0.561839	no	Os04g0665000 protein (Fragment) (AHRD V1 ***- Q0J999_ORYSJ); contains Interpro domain(s) IPR010625 CHCH
Solyc01g088780.2	1.35894	0.526906	-1.36687	0.26865	0.589238	no	Rho-related GTP-binding protein RhoC (AHRD V1 **-- RHOC_PONAB); contains Interpro domain(s) IPR003578 Ras small GTPase, Rho type
Solyc01g088800.2	16.0726	23.047	0.519977	0.3154	0.632593	no	Polyadenylate-binding protein (AHRD V1 *--- C1GL98_PARBD); contains Interpro domain(s) IPR000504 RNA recognition motif, RNP-1
Solyc01g088810.2	0.33389	1.3597	2.02585	0.166	0.477057	no	Ankyrin repeat protein (AHRD V1 **-- B1Q4U3_9ROSI); contains Interpro domain(s) IPR002110 Ankyrin
Solyc01g088820.2	7.31819	5.59883	-0.386361	0.592	0.816977	no	Transcription factor (AHRD V1 **-- D7LLP9_ARALY); contains Interpro domain(s) IPR006578 MADF domain
Solyc01g089850.2	36.1475	2.67377	-3.75695	0.0023	0.038016	yes	Cyclin-dependent protein kinase regulator Pho80 (AHRD V1 **** B6QI37_PENMQ); contains Interpro domain(s) IPR012389 Negative regulatory factor PREG
Solyc01g089860.2	75.0999	36.424	-1.04392	0.06315	0.304194	no	Unknown Protein (AHRD V1)
Solyc01g089870.2	26.9203	50.9989	0.92177	0.0969	0.373878	no	Pentatricopeptide repeat-containing protein (AHRD V1 ***- D7KP29_ARALY); contains Interpro domain(s) IPR002885 Pentatricopeptide repeat
Solyc01g089880.2	8.49103	5.62029	-0.595296	0.4286	0.717725	no	Unknown Protein (AHRD V1); contains Interpro domain(s) IPR004895 Prenylated rab acceptor PRA1
Solyc01g089890.2	1.66748	0.895451	-0.896981	0.47805	0.748798	no	Unknown Protein (AHRD V1); contains Interpro domain(s) IPR004895 Prenylated rab acceptor PRA1
Solyc01g089900.2	1.34439	2.22576	0.72735	0.37815	0.682375	no	Alpha-mannosyltransferase (AHRD V1 **** B7FU21_PHATR); contains Interpro domain(s) IPR005599 Alg9-like mannosyltransferase
Solyc01g089960.2	1.01086	2.24286	1.14976	0.26465	0.586006	no	WRKY family transcription factor (AHRD V1 *-*- D7LBR5_ARALY); contains Interpro domain(s) IPR003657 DNA-binding WRKY
Solyc01g089970.2	599.733	514.467	-0.221241	0.7103	0.877609	no	Nucleoside diphosphate kinase (AHRD V1 ***- Q3Y5A4_SOLCH); contains Interpro domain(s) IPR001564 Nucleoside diphosphate kinase, core
Solyc01g089980.2	23.3825	10.4944	-1.15581	0.0486	0.264895	no	Engulfment and cell motility protein (AHRD V1 ***- Q16Y60_AEDAE); contains Interpro domain(s) IPR006816 Engulfment and cell motility, ELMO
Solyc01g090120.2	21.9993	16.6623	-0.400866	0.5246	0.776724	no	Blue copper protein (AHRD V1 *--- B6UB13_MAIZE); contains Interpro domain(s) IPR003245 Plastocyanin-like
Solyc01g090160.2	0.965983	4.00209	2.05068	0.1869	0.506079	no	Unknown Protein (AHRD V1)
Solyc01g090170.2	64.4866	65.8177	0.0294755	0.95305	0.981048	no	Ras-related protein Rab-1A (AHRD V1 ***- C0HBJ4_SALSA); contains Interpro domain(s) IPR003579 Ras small GTPase, Rab type
Solyc01g090180.2	25.2543	6.02643	-2.06715	0.0032	0.0480667	yes	Extradiol ring-cleavage dioxygenase class III protein subunit B (AHRD V1 ***- B8GF38_METPE); contains Interpro domain(s) IPR014436 Extradiol aromatic ring-opening dioxygenase, DODA type
Solyc01g090190.2	258.23	245.201	-0.0746899	0.8928	0.961361	no	Nuclear RNA binding protein (AHRD V1 ***- C7TPG6_SOLTU); contains Interpro domain(s) IPR006861 Hyaluronan/mRNA binding protein
Solyc01g090200.2	4.55065	4.83715	0.088086	0.8752	0.954045	no	Glycyl-tRNA synthetase beta subunit (AHRD V1 ***- D2PQC6_KRIFD); contains Interpro domain(s) IPR002311 Glycyl-tRNA synthetase, class IIc, beta subunit, N-terminal
Solyc01g090210.2	0.110585	1.65626	3.9047	0.0719	0.323803	no	Genomic DNA chromosome 5 P1 clone MCA23 (AHRD V1 ***- Q9FIK5_ARATH)
Solyc01g090220.2	1.98997	2.92611	0.556237	0.47965	0.749336	no	Lipase (Fragment) (AHRD V1 *--- Q9ZTW1_DIACA); contains Interpro domain(s) IPR002921 Lipase, class 3
Solyc01g090230.2	12.1225	12.7387	0.0715395	0.8944	0.962179	no	GRAM domain containing protein (AHRD V1 *-*- B4FWB9_MAIZE); contains Interpro domain(s) IPR004182 GRAM
Solyc01g090240.2	12.6646	3.55395	-1.8333	0.00355	0.0518816	no	Protein kinase 5 (AHRD V1 ***- Q8W4K8_ARATH); contains Interpro domain(s) IPR002290 Serine/threonine protein kinase
Solyc01g090250.2	0.429981	1.48679	1.78986	0.11925	0.407695	no	Integrator complex subunit 4 (AHRD V1 *-*- C0HAD1_SALSA); contains Interpro domain(s) IPR016024 Armadillo-type fold
Solyc01g090260.2	0.253296	2.7707	3.45136	0.03355	0.218391	no	HEAT repeat family protein expressed (AHRD V1 ***- Q10N57_ORYSJ)
Solyc01g090270.2	30.1727	12.9088	-1.22489	0.01935	0.156548	no	Bzip-like transcription factor-like (AHRD V1 *-*- Q7X997_ORYSJ); contains Interpro domain(s) IPR006867 Protein of unknown function DUF632
Solyc01g090280.2	7.17511	10.0984	0.493055	0.41	0.705182	no	Leucine carboxyl methyltransferase family protein (AHRD V1 **** D7KP37_ARALY); contains Interpro domain(s) IPR016651 Leucine carboxyl methyltransferase, LCTM1 1
Solyc01g090290.2	24.4215	29.1865	0.257149	0.61825	0.830949	no	COP9 signalosome complex subunit 7 (AHRD V1 ***- B4F8L1_MAIZE); contains Interpro domain(s) IPR000717 Proteasome component region PCI
Solyc01g090340.2	183.761	81.241	-1.17755	0.02715	0.191904	no	Ethylene responsive transcription factor 1b (AHRD V1 *-*- C0J9I8_9ROSA); contains Interpro domain(s) IPR001471 Pathogenesis-related transcriptional factor and ERF, DNA-binding
Solyc01g090380.2	3.60132	5.06868	0.493084	0.5175	0.772563	no	Os02g0655100 protein (Fragment) (AHRD V1 ***- Q0DZ09_ORYSJ); contains Interpro domain(s) IPR018881 Uncharacterised protein family UPF0565
Solyc01g090400.2	1.03763	0.586697	-0.822604	0.6148	0.828861	no	EF hand family protein (AHRD V1 ***- B6T381_MAIZE)
Solyc01g090410.2	0.958785	3.47431	1.85745	0.6476	0.846733	no	Palmitoyl protein thioesterase family protein (AHRD V1 **** D7LRP2_ARALY); contains Interpro domain(s) IPR002472 Palmitoyl protein thioesterase
Solyc01g090420.2	18.9631	17.4757	-0.11784	0.83795	0.938298	no	Armadillo/beta-catenin repeat family protein (AHRD V1 **-- D7LBT5_ARALY); contains Interpro domain(s) IPR011989 Armadillo-like helical
Solyc01g090430.2	3.58421	4.52612	0.336618	0.58725	0.813213	no	Cc-nbs-lrr, resistance protein
Solyc01g090440.2	4.47337	1.78044	-1.32913	0.0429	0.248765	no	Unknown Protein (AHRD V1)
Solyc01g090450.2	7.11461	11.3387	0.6724	0.3411	0.651029	no	Actin-related protein 2/3 complex subunit 5 (AHRD V1 **** A5AQ06_VITVI); contains Interpro domain(s) IPR006789 ARP2/3 complex 16 kDa subunit (p16-Arc)
Solyc01g090460.2	6.89103	5.04229	-0.450639	0.53	0.77952	no	Homeobox-leucine zipper protein (AHRD V1 *-*- Q39862_SOYBN); contains Interpro domain(s) IPR001356 Homeobox IPR017970 Homeobox, conserved site
Solyc01g090470.2	2.78581	6.16416	1.14581	0.1409	0.441701	no	Bfr2 (AHRD V1 **-- B6JYE3_SCHJY); contains Interpro domain(s) IPR012617 TRAUB
Solyc01g090480.2	10.5346	18.8366	0.838407	0.1389	0.43862	no	Nucleic acid binding protein (AHRD V1 **** B6UDK8_MAIZE); contains Interpro domain(s) IPR018111 K Homology, type 1, subgroup
Solyc01g090490.1	1.12898	1.0429	-0.114416	0.91195	0.96859	no	mTERF family protein (AHRD V1 **-- B6SVQ8_MAIZE); contains Interpro domain(s) IPR003690 Mitochodrial transcription termination factor-related
Solyc01g090500.2	41.2775	39.7668	-0.053793	0.929	0.973088	no	Unknown Protein (AHRD V1)
Solyc01g090550.2	7.68818	13.5231	0.814711	0.19095	0.510884	no	DNAJ chaperone (AHRD V1 ***- B0W7V8_CULQU); contains Interpro domain(s) IPR003095 Heat shock protein DnaJ
Solyc01g090560.2	3.1098	12.1067	1.96091	0.0105	0.106848	no	Ethylene-responsive transcription factor 4 (AHRD V1 *-*- ERF78_ARATH); contains Interpro domain(s) IPR001471 Pathogenesis-related transcriptional factor and ERF, DNA-binding
Solyc01g090590.2	4.70596	10.0403	1.09324	0.07745	0.33661	no	Os11g0109966 protein (Fragment) (AHRD V1 *-*- C7J8E6_ORYSJ)
Solyc01g090670.2	9.91641	11.2834	0.186313	0.7151	0.880644	no	Nuclear pore glycoprotein p62 (AHRD V1 *--- C0HBQ2_SALSA); contains Interpro domain(s) IPR007758 Nucleoporin, Nsp1-like, C-terminal
Solyc01g090680.2	14.4023	19.8176	0.460478	0.4302	0.718302	no	Genomic DNA chromosome 5 TAC clone K11J9 (AHRD V1 *-*- Q9FKH0_ARATH)
Solyc01g090690.2	21.8774	37.7918	0.788635	0.13525	0.433106	no	Elongation factor G (AHRD V1 ***- B0SNI8_LEPBP); contains Interpro domain(s) IPR004540 Translation elongation factor EFG/EF2
Solyc01g090700.2	9.65163	16.1223	0.740209	0.18085	0.498281	no	Enoyl-CoA-hydratase (AHRD V1 ***- Q9SE41_AVIMR); contains Interpro domain(s) IPR001753 Crotonase, core
Solyc01g090710.2	0.762182	0.44289	-0.783188	0.4592	0.737299	no	Malate dehydrogenase, cytoplasmic (AHRD V1 **** MDHC_ORYSJ); contains Interpro domain(s) IPR011274 Malate dehydrogenase, NAD-dependent, cytosolic
Solyc01g090720.2	1.93039	3.52556	0.868958	0.35045	0.659583	no	Unknown Protein (AHRD V1)
Solyc01g090730.2	1.09456	1.76953	0.69302	0.51995	0.774082	no	Squamosa promoter binding protein 1 (AHRD V1 *-*- Q1MU24_PHYPA); contains Interpro domain(s) IPR004333 Transcription factor, SBP-box
Solyc01g090740.2	10.6383	62.5603	2.55597	0.00025	0.00769084	yes	Zinc ion binding protein (AHRD V1 ***- D7LRR6_ARALY)
Solyc01g090750.2	31.8236	55.5042	0.802502	0.1286	0.422372	no	T-complex protein 1 subunit alpha (AHRD V1 ***- B9SF60_RICCO); contains Interpro domain(s) IPR012715 T-complex protein 1, alpha subunit
Solyc01g090760.2	3.70798	1.47174	-1.33311	0.1614	0.470313	no	GATA transcription factor 9 (AHRD V1 *-*- B6STZ1_MAIZE); contains Interpro domain(s) IPR016679 Transcription factor, GATA, plant
Solyc01g090770.2	25.406	17.1751	-0.564847	0.3308	0.642896	no	Unknown Protein (AHRD V1); contains Interpro domain(s) IPR016803 Uncharacterised conserved protein UCP022280
Solyc01g090780.2	5.13613	9.99779	0.960929	0.0678	0.315021	no	Ccr4-Not transcription complex subunit (AHRD V1 *--* C5G9N0_AJEDR); contains Interpro domain(s) IPR007196 CCR4-Not complex component, Not1
Solyc01g090790.2	81.2873	99.2707	0.288338	0.56625	0.801536	no	BHLH transcription factor (AHRD V1 *-** B6TXR4_MAIZE); contains Interpro domain(s) IPR001092 Basic helix-loop-helix dimerisation region bHLH
Solyc01g090800.2	1.23122	0.735361	-0.743558	0.5791	0.809775	no	Cyclin-dependent kinase (AHRD V1 **** A6YTD1_CUCME); contains Interpro domain(s) IPR012389 Negative regulatory factor PREG
Solyc01g090850.2	3.90132	5.10878	0.389017	0.53655	0.782857	no	Unknown Protein (AHRD V1); contains Interpro domain(s) IPR003604 Zinc finger, U1-type
Solyc01g090870.1	0.950611	1.15961	0.286712	0.8615	0.948852	no	ATOFP17/OFP17 (AHRD V1 ***- D7LBN3_ARALY)
Solyc01g090880.2	46.9483	54.0526	0.203292	0.691	0.868409	no	Holliday junction resolvase (AHRD V1 ***- B6TEN1_MAIZE); contains Interpro domain(s) IPR005227 Resolvase, holliday junction-type, YqgF-like
Solyc01g090900.2	43.8282	51.0543	0.220172	0.6925	0.869219	no	Unknown Protein (AHRD V1)
Solyc01g090910.2	23.4093	21.5441	-0.119789	0.8171	0.930557	no	Vesicle-associated membrane protein-associated protein A (AHRD V1 ***- B6UGD8_MAIZE); contains Interpro domain(s) IPR016763 Vesicle-associated membrane protein
Solyc01g090940.2	21.113	14.7075	-0.521572	0.3735	0.678679	no	Phosphatidate cytidylyltransferase (AHRD V1 **** B9RD70_RICCO); contains Interpro domain(s) IPR000374 Phosphatidate cytidylyltransferase
Solyc01g090950.2	26.5138	15.3406	-0.789384	0.12595	0.418197	no	GRAS family transcription factor (AHRD V1 **-- B9GPD0_POPTR); contains Interpro domain(s) IPR005202 GRAS transcription factor
Solyc01g090970.2	164.171	12.8648	-3.6737	5e-05	0.00217198	yes	Cortical cell-delineating protein (AHRD V1 **-- B6UGA2_MAIZE); contains Interpro domain(s) IPR013770 Plant lipid transfer protein and hydrophobic protein, helical
Solyc01g090990.2	11.1563	9.68732	-0.203696	0.7531	0.901124	no	Vesicle-associated membrane protein-associated protein (AHRD V1 ***- Q1ANA7_WHEAT); contains Interpro domain(s) IPR016763 Vesicle-associated membrane protein
Solyc01g091020.2	11.1928	13.5928	0.280274	0.86575	0.950341	no	Golgi SNAP receptor complex member 1 (AHRD V1 **** B5X829_SALSA); contains Interpro domain(s) IPR007705 Vesicle transport v-SNARE
Solyc01g091030.2	13.668	15.0948	0.14325	0.89515	0.962375	no	Auxin-responsive family protein (AHRD V1 ***- D7LRT5_ARALY); contains Interpro domain(s) IPR003676 Auxin responsive SAUR protein
Solyc01g091040.2	3.6827	5.28692	0.521662	0.7896	0.918173	no	Cysteine-rich repeat secretory protein 15 (AHRD V1 ***- CRR15_ARATH); contains Interpro domain(s) IPR002902 Protein of unknown function DUF26
Solyc01g091050.2	11.0008	1.26525	-3.12011	0.2089	0.533658	no	Pectinesterase (AHRD V1 ***- B9RD90_RICCO); contains Interpro domain(s) IPR000070 Pectinesterase, catalytic
Solyc01g091070.2	9.00703	15.8004	0.81084	0.65525	0.850114	no	Methionine aminopeptidase (AHRD V1 ***- B9RD92_RICCO); contains Interpro domain(s) IPR002467 Peptidase M24A, methionine aminopeptidase, subfamily 1
Solyc01g091080.2	2.68343	2.55655	-0.0698817	0.96365	0.985576	no	Tubulin-specific chaperone D (AHRD V1 **** C0H9S8_SALSA); contains Interpro domain(s) IPR016024 Armadillo-type fold
Solyc01g091090.2	3.78063	1.8531	-1.02869	0.62115	0.832356	no	Beta-tubulin cofactor-like protein (AHRD V1 ***- Q9LZY9_ARATH); contains Interpro domain(s) IPR016024 Armadillo-type fold
Solyc01g091120.2	53.7544	66.8628	0.314821	0.69115	0.868471	no	Os03g0825600 protein (Fragment) (AHRD V1 ***- Q0DM67_ORYSJ); contains Interpro domain(s) IPR006943 Protein of unknown function DUF641, plant
Solyc01g091130.2	10.7131	15.042	0.489614	0.56255	0.799238	no	Nitroreductase (AHRD V1 ***- Q2WAQ2_MAGSA); contains Interpro domain(s) IPR000415 Nitroreductase-like
Solyc01g091160.2	4.68059	24.4438	2.38471	0.00115	0.0234186	yes	Agmatinase (AHRD V1 ***- Q1IPT1_ACIBL); contains Interpro domain(s) IPR006035 Ureohydrolase
Solyc01g091170.2	19.5395	4.4076	-2.14833	0.0068	0.0800853	no	Agmatinase (AHRD V1 ***- Q1IPT1_ACIBL); contains Interpro domain(s) IPR016160 Aldehyde dehydrogenase, conserved site IPR006035 Ureohydrolase
Solyc01g091190.2	46.1276	29.0797	-0.665619	0.2118	0.536686	no	3-phosphoshikimate 1-carboxyvinyltransferase (AHRD V1 ***- Q30CZ8_FAGSY); contains Interpro domain(s) IPR001986 3-phosphoshikimate 1-carboxyvinyltransferase, core
Solyc01g091200.2	24.6312	8.91875	-1.46557	0.00975	0.102535	no	NAD dependent epimerase/dehydratase family protein expressed (AHRD V1 ***- Q2MJA7_ORYSJ); contains Interpro domain(s) IPR016040 NAD(P)-binding domain
Solyc01g091210.2	12.326	18.2685	0.567654	0.3178	0.634016	no	tRNA 2&apos-phosphotransferase (AHRD V1 ***- B6K5D9_SCHJY); contains Interpro domain(s) IPR002745 Phosphotransferase KptA/Tpt1
Solyc01g091220.2	71.5695	64.0024	-0.16122	0.75885	0.903689	no	40S ribosomal protein S13 (AHRD V1 ***- D7LRU2_ARALY); contains Interpro domain(s) IPR000589 Ribosomal protein S15
Solyc01g091230.2	17.0233	3.79153	-2.16666	0.00045	0.0121374	yes	Receptor like kinase, RLK
Solyc01g091240.2	10.0381	3.8646	-1.3771	0.0189	0.153915	no	Pentatricopeptide repeat-containing protein (AHRD V1 ***- D7KHY5_ARALY); contains Interpro domain(s) IPR002885 Pentatricopeptide repeat
Solyc01g091260.2	31.5231	25.9958	-0.278135	0.60385	0.822692	no	AT2G45380 protein (Fragment) (AHRD V1 *-*- B9DGW8_ARATH)
Solyc01g091270.2	4.1575	35.2671	3.08453	5e-05	0.00217198	yes	AT2G45380 protein (Fragment) (AHRD V1 ***- B9DGW8_ARATH)
Solyc01g091280.2	14.0589	18.0292	0.358854	0.51265	0.770714	no	Palmitoyltransferase PFA4 (AHRD V1 **** A8N304_COPC7); contains Interpro domain(s) IPR001594 Zinc finger, DHHC-type
Solyc01g091310.2	13.4114	16.2404	0.276125	0.5976	0.819472	no	WD-40 repeat protein (AHRD V1 **-- B2IZJ6_NOSP7); contains Interpro domain(s) IPR017986 WD40 repeat, region
Solyc01g091320.2	57.0773	65.6927	0.202818	0.75855	0.903689	no	Sterol 4-alpha-methyl-oxidase 2 (AHRD V1 **** D7KH21_ARALY); contains Interpro domain(s) IPR006694 Fatty acid hydroxylase
Solyc01g091330.2	3.70289	3.17316	-0.222734	0.78455	0.915502	no	Maleylacetoacetate isomerase/glutathione S-transferase (AHRD V1 ***- C9Q4X6_9VIBR); contains Interpro domain(s) IPR005955 Maleylacetoacetate isomerase
Solyc01g091340.2	1.58792	1.35469	-0.229182	0.82955	0.934527	no	Peptidyl-prolyl cis-trans isomerase (AHRD V1 *-*- Q7VAT7_PROMA); contains Interpro domain(s) IPR001179 Peptidyl-prolyl cis-trans isomerase, FKBP-type
Solyc01g091350.2	1.10547	3.05031	1.4643	0.0574	0.290086	no	ATP-dependent DNA helicase 2 subunit KU80 (AHRD V1 **-* KU80_ARATH); contains Interpro domain(s) IPR016194 Spen Paralogue and Orthologue C-terminal-like
Solyc01g091360.2	8.96726	4.7494	-0.916921	0.24465	0.573293	no	Homology to unknown gene (AHRD V1 ***- Q00VP3_OSTTA); contains Interpro domain(s) IPR010865 Protein of unknown function DUF1499
Solyc01g091370.2	1.03027	0.880335	-0.226903	0.8073	0.926028	no	AT-hook motif nuclear localized protein 1 (AHRD V1 ***- Q8VYJ2_ARATH); contains Interpro domain(s) IPR005175 Protein of unknown function DUF296
Solyc01g091380.2	1.45304	2.45362	0.755839	0.33815	0.64829	no	Microtubule-associated protein MAP65-1a (AHRD V1 **** Q9FEV9_TOBAC); contains Interpro domain(s) IPR007145 MAP65/ASE1
Solyc01g091390.2	8.54846	8.55694	0.00143096	0.99845	0.998854	no	Unknown Protein (AHRD V1)
Solyc01g091420.1	1.64236	1.05323	-0.640942	0.5378	0.783057	no	LOB domain protein 30 (AHRD V1 ***- D7M5R6_ARALY); contains Interpro domain(s) IPR004883 Lateral organ boundaries, LOB
Solyc01g091450.2	7.90295	6.44003	-0.295324	0.62405	0.834109	no	Pentatricopeptide repeat-containing protein (AHRD V1 ***- D7KP55_ARALY); contains Interpro domain(s) IPR002885 Pentatricopeptide repeat
Solyc01g091460.2	23.9594	22.5095	-0.090055	0.8749	0.953904	no	ARF guanine-nucleotide exchange factor 2 (AHRD V1 *--* GEA2_YEAST); contains Interpro domain(s) IPR000904 SEC7-like
Solyc01g091480.2	1.12813	1.25125	0.149439	0.85455	0.945909	no	Kinesin (AHRD V1 *-*- D2VUW4_NAEGR); contains Interpro domain(s) IPR001752 Kinesin, motor region
Solyc01g091500.2	2.53201	3.10444	0.294051	0.6551	0.849983	no	Forkhead-associated domain-containing protein (AHRD V1 ***- D7LCJ5_ARALY); contains Interpro domain(s) IPR000253 Forkhead-associated
Solyc01g091510.2	4.54592	6.93369	0.60905	0.3207	0.635558	no	Ankyrin repeat and zinc finger domain containing protein 1 (AHRD V1 ***- B2WH31_PYRTR); contains Interpro domain(s) IPR002110 Ankyrin
Solyc01g091520.2	139.37	88.5832	-0.653819	0.2537	0.578428	no	Enoyl-CoA hydratase/isomerase family protein (AHRD V1 **** D7KSC7_ARALY); contains Interpro domain(s) IPR001753 Crotonase, core
Solyc01g091530.2	413.442	33.931	-3.60701	5e-05	0.00217198	yes	Fasciclin-like arabinogalactan protein 13 (AHRD V1 ***- A9XTL8_GOSHI); contains Interpro domain(s) IPR000782 FAS1 domain
Solyc01g091540.1	0.40698	0.914191	1.16754	0.36935	0.675092	no	Growth-regulating factor 12 (AHRD V1 *--- Q6AWX7_ORYSJ); contains Interpro domain(s) IPR014977 WRC
Solyc01g091550.2	20.3377	16.5278	-0.29926	0.60305	0.82225	no	Thioesterase family protein (AHRD V1 **** B6UFY3_MAIZE); contains Interpro domain(s) IPR006683 Thioesterase superfamily
Solyc01g091570.2	12.4076	5.91276	-1.06932	0.11075	0.393868	no	Thioesterase family protein (AHRD V1 **** D7LS72_ARALY); contains Interpro domain(s) IPR006683 Thioesterase superfamily
Solyc01g091580.2	36.2948	27.3007	-0.410825	0.44565	0.728246	no	Signal recognition particle-docking protein FtsY (AHRD V1 ***- A7H885_ANADF); contains Interpro domain(s) IPR004390 Cell division transporter substrate-binding protein FtsY
Solyc01g091590.2	0.224276	7.41065	5.04625	0.0973	0.373878	no	SRC2 protein (AHRD V1 ***- A7XAJ8_9CONI); contains Interpro domain(s) IPR000008 C2 calcium-dependent membrane targeting
Solyc01g091600.2	31.4287	27.6327	-0.185707	0.74685	0.898105	no	RING finger family protein (AHRD V1 *-*- D6RU92_SILLA); contains Interpro domain(s) IPR018957 Zinc finger, C3HC4 RING-type
Solyc01g091620.2	20.0027	22.5543	0.173207	0.7338	0.891104	no	Glycogen synthase kinase (AHRD V1 **** C7AE95_SOYBN); contains Interpro domain(s) IPR002290 Serine/threonine protein kinase
Solyc01g091630.2	24.1054	30.8461	0.355731	0.5029	0.764023	no	Homeobox-leucine zipper protein ATHB-9 (AHRD V1 *-*- ATBH9_ARATH); contains Interpro domain(s) IPR002913 Lipid-binding START
Solyc01g091640.2	60.1952	30.7659	-0.968315	0.0757	0.332396	no	Dehydration responsive protein (AHRD V1 ***- C0JJG7_SOYBN); contains Interpro domain(s) IPR004159 Protein of unknown function DUF248, methyltransferase putative
Solyc01g091650.2	28.7944	32.1366	0.158426	0.7654	0.906846	no	COP9 signalosome complex subunit 1 (AHRD V1 ***- B6THB6_MAIZE); contains Interpro domain(s) IPR019585 26S proteasome, regulatory subunit Rpn7
Solyc01g091660.2	2.2124	0.171597	-3.68852	0.0894	0.363765	no	Alcohol dehydrogenase (Fragment) (AHRD V1 ***- Q6R4X9_ZEAMM); contains Interpro domain(s) IPR002347 Glucose/ribitol dehydrogenase
Solyc01g091670.2	1.77212	0.221302	-3.00139	0.0654	0.310528	no	Progesterone 5-beta-reductase (AHRD V1 ***- D6N9X0_NEROL); contains Interpro domain(s) IPR016040 NAD(P)-binding domain
Solyc01g091690.2	6.89319	11.7289	0.766822	0.15765	0.465757	no	Dehydration-responsive family protein (AHRD V1 **-- D7M5L0_ARALY); contains Interpro domain(s) IPR004159 Protein of unknown function DUF248, methyltransferase putative
Solyc01g091710.2	14.2092	8.2536	-0.783734	0.16715	0.478849	no	F-box family protein (AHRD V1 ***- B9IC68_POPTR)
Solyc01g091720.2	1.37751	1.89043	0.456658	0.80205	0.923765	no	F-box family protein (AHRD V1 ***- B9IC68_POPTR)
Solyc01g091730.2	323.531	311.119	-0.0564366	0.92085	0.971992	no	Peroxisomal membrane protein 11-5 (AHRD V1 ***- PX115_ORYSJ); contains Interpro domain(s) IPR008733 Peroxisomal biogenesis factor 11
Solyc01g091740.2	22.3129	10.1003	-1.14348	0.052	0.27468	no	Armadillo/beta-catenin repeat family protein (AHRD V1 **-- D7LD78_ARALY); contains Interpro domain(s) IPR011989 Armadillo-like helical
Solyc01g091750.2	18.6184	25.2534	0.43975	0.42565	0.715236	no	Arginine/serine-rich splicing factor (AHRD V1 ***- D8L816_9POAL); contains Interpro domain(s) IPR012677 Nucleotide-binding, alpha-beta plait
Solyc01g091770.2	9.50878	9.30825	-0.0307515	0.9581	0.98323	no	Ring H2 finger protein (AHRD V1 *-*- D9ZHD8_HYPPE); contains Interpro domain(s) IPR018957 Zinc finger, C3HC4 RING-type
Solyc01g091780.2	28.0761	14.3236	-0.970952	0.0819	0.347818	no	Fructosamine kinase family protein (AHRD V1 ***- D7LS54_ARALY); contains Interpro domain(s) IPR016477 Fructosamine/Ketosamine-3-kinase
Solyc01g091790.2	4.6031	4.8517	0.0758836	0.9392	0.976705	no	Unknown Protein (AHRD V1)
Solyc01g091800.2	26.5503	23.9484	-0.148802	0.77555	0.911398	no	Ribosomal RNA small subunit methyltransferase A (AHRD V1 ***- D6YS21_WADCW); contains Interpro domain(s) IPR011530 rRNA adenine dimethylase
Solyc01g091820.2	1.36681	2.79625	1.03268	0.2375	0.564418	no	Flap structure-specific endonuclease (AHRD V1 *-** D7DTU0_METV3); contains Interpro domain(s) IPR006084 DNA repair protein (XPGC)/yeast Rad
Solyc01g091830.2	0.507208	1.02844	1.01981	0.4842	0.75275	no	Unknown Protein (AHRD V1)
Solyc01g091840.2	0.649585	1.22625	0.916657	0.38995	0.692181	no	3&apos-phosphoadenosine 5&apos-phosphosulfate transporter 1 (AHRD V1 **** B2BMP5_CANFA); contains Interpro domain(s) IPR013657 UAA transporter
Solyc01g091850.2	1.51703	7.16155	2.23902	0.0251	0.183645	no	Integral membrane protein (AHRD V1 ***- Q22DU5_TETTH); contains Interpro domain(s) IPR008217 Protein of unknown function DUF125, transmembrane
Solyc01g091860.2	2.9446	3.86802	0.393523	0.5503	0.790151	no	SET domain-containing protein (AHRD V1 ***- D7KP61_ARALY); contains Interpro domain(s) IPR001214 SET
Solyc01g091870.2	1.0601	4.78816	2.17527	0.00585	0.0725543	no	Major facilitator superfamily domain-containing protein 8 (AHRD V1 *--- MFSD8_XENLA); contains Interpro domain(s) IPR004331 SPX, N-terminal
Solyc01g091880.2	14.271	20.4014	0.515578	0.35515	0.663231	no	ATPase (AHRD V1 ***- D3E0U6_METRM); contains Interpro domain(s) IPR003348 ATPase, anion-transporting
Solyc01g091890.2	31.2054	34.3573	0.138822	0.80685	0.926028	no	Ubiquitin-related modifier 1 homolog (AHRD V1 ***- C1BWZ5_ESOLU); contains Interpro domain(s) IPR015221 Ubiquitin related modifier 1
Solyc01g091900.2	8.6758	10.8782	0.326369	0.5731	0.806933	no	Peroxisomal membrane protein PEX16 (AHRD V1 ***- B0XLA6_CULQU); contains Interpro domain(s) IPR013919 Peroxisome membrane protein, Pex16
Solyc01g091910.2	2.22976	2.63183	0.239181	0.7223	0.884838	no	Phospholipase D (AHRD V1 **** Q9XGT0_GOSHI); contains Interpro domain(s) IPR011402 Phospholipase D, plant
Solyc01g091920.2	8.63085	3.66719	-1.23483	0.03475	0.222187	no	Subtilisin-like protease (AHRD V1 **-- A9XG40_TOBAC); contains Interpro domain(s) IPR015500 Peptidase S8, subtilisin-related
Solyc01g091930.2	0.829643	0.531687	-0.641915	0.54095	0.784717	no	Subtilisin-like serine protease (AHRD V1 **-- Q8L7D2_ARATH); contains Interpro domain(s) IPR015500 Peptidase S8, subtilisin-related
Solyc01g091940.2	4.19302	5.03206	0.26316	0.69295	0.869405	no	CRS2-associated factor 1, chloroplastic (AHRD V1 ***- CAF1P_ARATH); contains Interpro domain(s) IPR001890 RNA-binding, CRM domain
Solyc01g091950.2	12.9215	20.3128	0.652614	0.234	0.560414	no	1-acylglycerophosphocholine O-acyltransferase 1 (AHRD V1 **** PCAT1_DROME); contains Interpro domain(s) IPR002123 Phospholipid/glycerol acyltransferase
Solyc01g092950.2	7.34327	8.56878	0.222667	0.80365	0.9245	no	MADS-box transcription factor 2 (AHRD V1 **** D1MFS7_HEVBR); contains Interpro domain(s) IPR002487 Transcription factor, K-box
Solyc01g093970.2	18.6547	6.82823	-1.44996	0.00895	0.096349	no	Glycosyltransferase (AHRD V1 **-- B9IC41_POPTR); contains Interpro domain(s) IPR002495 Glycosyl transferase, family 8
Solyc01g093990.2	31.4292	6.9092	-2.18551	0.0006	0.0149043	yes	Glyoxylate reductase/hydroxypyruvate reductase (AHRD V1 ***- GRHPR_HUMAN); contains Interpro domain(s) IPR006140 D-isomer specific 2-hydroxyacid dehydrogenase, NAD-binding
Solyc01g094000.2	29.801	25.5654	-0.221172	0.66295	0.853446	no	Poly(A) RNA polymerase (AHRD V1 *--- B6K2B5_SCHJY); contains Interpro domain(s) IPR002058 PAP/25A-associated
Solyc01g094010.2	54.0726	16.4631	-1.71566	0.0028	0.0433774	yes	CXE carboxylesterase (AHRD V1 **-- Q0ZPW6_9ROSA); contains Interpro domain(s) IPR013094 Alpha/beta hydrolase fold-3
Solyc01g094020.2	19.6794	2.50662	-2.97287	0.00015	0.00519709	yes	Receptor kinase-like protein (AHRD V1 *-*- Q9STJ8_ARATH); contains Interpro domain(s) IPR002290 Serine/threonine protein kinase
Solyc01g094030.2	26.5126	23.7676	-0.15768	0.76485	0.906582	no	Syt1 synaptotagmin Ca2+-dependent lipid-binding protein putati (IC) (AHRD V1 *--* Q01EW7_OSTTA); contains Interpro domain(s) IPR018029 C2 membrane targeting protein
Solyc01g094040.2	11.9922	19.8765	0.728975	0.23375	0.560358	no	Plastocyanin-like domain containing protein expressed (AHRD V1 **-- Q2QRP3_ORYSJ); contains Interpro domain(s) IPR003245 Plastocyanin-like
Solyc01g094050.1	5.96358	2.84606	-1.06721	0.0769	0.335062	no	Os04g0555600 protein (Fragment) (AHRD V1 ***- Q0JB55_ORYSJ)
Solyc01g094060.2	8.16733	4.81914	-0.761087	0.1702	0.48255	no	Beige/BEACH domain containing protein (AHRD V1 *--- A8PYX1_BRUMA); contains Interpro domain(s) IPR000409 Beige/BEACH
Solyc01g094080.2	9.33414	14.3873	0.624208	0.2801	0.600188	no	Cytochrome P450
Solyc01g094090.2	1.4469	0.717867	-1.01118	0.34665	0.655809	no	Enoyl-CoA-hydratase (AHRD V1 ***- Q9SE41_AVIMR); contains Interpro domain(s) IPR001753 Crotonase, core
Solyc01g094140.2	0.307835	3.58993	3.54373	0.003	0.0455773	yes	Cytochrome P450
Solyc01g094150.2	3.83812	6.11095	0.670996	0.2945	0.613447	no	26S protease regulatory subunit 6A (AHRD V1 *--- PRS6A_RAT); contains Interpro domain(s) IPR003959 ATPase, AAA-type, core
Solyc01g094170.2	4.03562	1.94877	-1.05023	0.1564	0.463479	no	Digalactosyldiacylglycerol synthase 2, chloroplastic (AHRD V1 ***- DGDG2_LOTJA); contains Interpro domain(s) IPR001296 Glycosyl transferase, group 1
Solyc01g094190.2	16.0111	6.56864	-1.2854	0.0552	0.283275	no	dTDP-4-dehydrorhamnose reductase (AHRD V1 ***- D7VML6_9SPHI); contains Interpro domain(s) IPR016040 NAD(P)-binding domain
Solyc01g094200.2	80.8431	50.7427	-0.671924	0.20725	0.5319	no	NAD-dependent malic enzyme 2 (AHRD V1 ***- C2WKU6_BACCE); contains Interpro domain(s) IPR012302 Malic enzyme, NAD-binding
Solyc01g094210.2	0.810886	1.73455	1.09699	0.34705	0.65592	no	Carbonyl reductase 3 (AHRD V1 **** B6TRS7_MAIZE); contains Interpro domain(s) IPR002347 Glucose/ribitol dehydrogenase
Solyc01g094220.2	4.7495	10.3791	1.12784	0.094	0.369776	no	Carbonyl reductase 3 (AHRD V1 **** B6TRS7_MAIZE); contains Interpro domain(s) IPR002347 Glucose/ribitol dehydrogenase
Solyc01g094250.2	0.283877	6.00069	4.40179	0.00995	0.103257	no	Short-chain dehydrogenase/reductase (AHRD V1 ***- B0KZQ5_CAPAN); contains Interpro domain(s) IPR002347 Glucose/ribitol dehydrogenase
Solyc01g094280.2	30.8037	43.7987	0.507785	0.3358	0.646725	no	FolD bifunctional protein (AHRD V1 ***- B6TJF9_MAIZE); contains Interpro domain(s) IPR000672 Tetrahydrofolate dehydrogenase/cyclohydrolase
Solyc01g094290.2	19.1744	21.2361	0.147343	0.77535	0.911225	no	Glutathione-regulated potassium-efflux system protein (AHRD V1 *-*- B3CM92_WOLPP); contains Interpro domain(s) IPR004771 K+/H+ exchanger
Solyc01g094340.2	4.02071	7.98526	0.98989	0.1288	0.422708	no	Acetyl-coenzyme A carboxylase carboxyl transferase subunit alpha (AHRD V1 *-*- A0YRC5_LYNSP); contains Interpro domain(s) IPR001095 Acetyl-CoA carboxylase, alpha subunit
Solyc01g094350.2	30.1089	31.3462	0.0580982	0.90855	0.967588	no	ATP-dependent RNA Helicase (AHRD V1 ***- Q7PDT0_PLAYO); contains Interpro domain(s) IPR011545 DNA/RNA helicase, DEAD/DEAH box type, N-terminal
Solyc01g094360.2	1.27553	0.151659	-3.0722	0.0714	0.322644	no	MYB transcription factor (AHRD V1 *-** Q6R098_ARATH); contains Interpro domain(s) IPR015495 Myb transcription factor
Solyc01g094370.2	52.7324	82.41	0.64413	0.24415	0.572587	no	Remorin 2 (AHRD V1 ***- Q9XEX9_SOLLC); contains Interpro domain(s) IPR005516 Remorin, C-terminal region
Solyc01g094410.2	46.8494	39.0336	-0.263313	0.6165	0.82999	no	Phosphoribosylanthranilate transferase (Fragment) (AHRD V1 *--- Q43085_PEA); contains Interpro domain(s) IPR013583 Phosphoribosyltransferase C-terminal, plant
Solyc01g094420.2	22.7867	25.202	0.145347	0.78065	0.913665	no	Ulp1 protease family protein (AHRD V1 *-*- Q2A9J8_BRAOL); contains Interpro domain(s) IPR015410 Region of unknown function DUF1985
Solyc01g094460.2	23.398	5.92199	-1.98223	0.0018	0.0323159	yes	AT-hook motif nuclear localized protein 1 (AHRD V1 ***- O04696_PEA); contains Interpro domain(s) IPR005175 Protein of unknown function DUF296
Solyc01g094470.2	33.8174	39.0495	0.207535	0.74045	0.895092	no	Unknown Protein (AHRD V1)
Solyc01g094480.2	54.3991	60.9756	0.164649	0.7559	0.902351	no	Pre-mRNA-splicing factor prp46 (AHRD V1 **-- B6K7I2_SCHJY); contains Interpro domain(s) IPR020472 G-protein beta WD-40 repeat, region
Solyc01g094500.2	5.19334	5.22214	0.00798015	0.98975	0.995107	no	Riboflavin biosynthesis protein ribD (AHRD V1 ***- B6TRH4_MAIZE); contains Interpro domain(s) IPR004794 Riboflavin biosynthesis protein RibD
Solyc01g094520.2	7.22622	5.73892	-0.332464	0.59995	0.820742	no	Kelch-like protein 14 (AHRD V1 ***- B6T7I5_MAIZE); contains Interpro domain(s) IPR015915 Kelch-type beta propeller
Solyc01g094530.2	4.44785	9.84212	1.14586	0.0838	0.352682	no	Acyl-CoA thioesterase (AHRD V1 ***- Q8GYW7_ARATH); contains Interpro domain(s) IPR003703 Acyl-CoA thioesterase
Solyc01g094540.2	36.5945	22.7404	-0.68637	0.21055	0.535717	no	Small nuclear ribonucleoprotein-associated protein B (AHRD V1 *-*- B6T3Z9_MAIZE); contains Interpro domain(s) IPR017131 Small ribonucleoprotein associated, SmB/SmN
Solyc01g094550.2	12.0395	17.3899	0.530477	0.3102	0.628801	no	Acyl-CoA thioesterase family protein (AHRD V1 ***- D7KP80_ARALY); contains Interpro domain(s) IPR003703 Acyl-CoA thioesterase
Solyc01g094560.2	13.5592	21.4742	0.66333	0.3263	0.639597	no	60S ribosomal protein L36 (AHRD V1 ***- B9I1L9_POPTR); contains Interpro domain(s) IPR000509 Ribosomal protein L36e
Solyc01g094570.2	2.42611	6.39849	1.39909	0.07045	0.320445	no	Calmodulin-binding heat-shock-like protein (AHRD V1 **-* Q9SMU2_ARATH); contains Interpro domain(s) IPR002921 Lipase, class 3
Solyc01g094580.2	5.10752	3.87282	-0.399237	0.48	0.749455	no	Beta-amylase 9 (AHRD V1 **** D7M5N4_ARALY); contains Interpro domain(s) IPR013781 Glycoside hydrolase, subgroup, catalytic core
Solyc01g094620.2	14.167	16.2672	0.199432	0.72395	0.885989	no	Mediator of RNA polymerase II transcription subunit 12 (AHRD V1 *--- B2G3S6_ZYGRO); contains Interpro domain(s) IPR019035 Mediator complex, subunit Med12
Solyc01g094630.2	5.06283	11.3661	1.16673	0.24775	0.574756	no	Unknown Protein (AHRD V1)
Solyc01g094640.2	5.70336	9.33244	0.710441	0.19565	0.518167	no	( related) (AHRD V1 ***- Q2HTJ8_MEDTR)
Solyc01g094660.2	2.25011	8.44847	1.90869	0.0056	0.0706188	no	Receptor-like protein kinase (AHRD V1 *-*- Q9FZP2_ARATH); contains Interpro domain(s) IPR002290 Serine/threonine protein kinase
Solyc01g094670.2	9.45881	9.35507	-0.0159103	0.9777	0.990569	no	Aberrant root formation protein 4 (AHRD V1 ***- ALF4_ARATH)
Solyc01g094680.2	15.3966	22.5905	0.5531	0.3028	0.621821	no	Signal peptide peptidase (AHRD V1 **** Q9MA44_ARATH); contains Interpro domain(s) IPR007369 Peptidase A22B, signal peptide peptidase
Solyc01g094690.2	289.753	51.6391	-2.48829	0.0001	0.00373413	yes	Aquaporin (AHRD V1 ***- Q40266_MESCR); contains Interpro domain(s) IPR012269 Aquaporin
Solyc01g094700.2	273.339	51.7827	-2.40015	0.0001	0.00373413	yes	Glycerol-3-phosphate acyltransferase 4 (AHRD V1 **** D7KQ54_ARALY); contains Interpro domain(s) IPR002123 Phospholipid/glycerol acyltransferase
Solyc01g094720.2	134.844	60.4332	-1.15788	0.04485	0.2539	no	Vesicular glutamate transporter (AHRD V1 **-* B3A011_9PULM); contains Interpro domain(s) IPR016196 Major facilitator superfamily, general substrate transporter
Solyc01g094750.2	7.92982	0.521364	-3.92692	0.00085	0.0189621	yes	Cytochrome P450
Solyc01g094760.2	1.11888	0.451412	-1.30954	0.22465	0.550138	no	Origin recognition complex 5 subunit (AHRD V1 ***- Q6EWX0_ARATH)
Solyc01g094770.2	44.3184	68.7187	0.632797	0.22695	0.552426	no	Unknown Protein (AHRD V1)
Solyc01g094780.2	0.985842	0.821525	-0.263052	0.83085	0.9348	no	Unknown Protein (AHRD V1)
Solyc01g094790.2	4.18068	4.36539	0.0623735	0.9316	0.973512	no	Cysteine synthase (AHRD V1 ***- Q9FS29_SOLTU); contains Interpro domain(s) IPR005859 Cysteine synthase A
Solyc01g094800.2	9.72372	17.2226	0.824721	0.1133	0.398058	no	Chromodomain-helicase-DNA-binding protein 1 (AHRD V1 *--* CHD1_DROME); contains Interpro domain(s) IPR000330 SNF2-related
Solyc01g094810.2	22.9788	12.6895	-0.856673	0.14655	0.44922	no	Ubiquitin-conjugating enzyme (AHRD V1 **** D2VN46_NAEGR); contains Interpro domain(s) IPR015581 Ubiquitin-conjugating enzyme
Solyc01g094820.2	1.45171	2.5698	0.823901	0.33065	0.642677	no	ARID/BRIGHT DNA-binding domain-containing protein/ELM2 domain-containing protein/Myb-like DNA-binding domain-containing protein (AHRD V1 **-- Q1PEA0_ARATH); contains Interpro domain(s) IPR001606 AT-rich interaction region
Solyc01g094830.2	0.55126	1.1218	1.02501	0.28505	0.604754	no	Receptor-like protein kinase (AHRD V1 **** Q39203_ARATH); contains Interpro domain(s) IPR002528 Multi antimicrobial extrusion protein MatE
Solyc01g094840.2	8.40496	7.05771	-0.252041	0.7066	0.875601	no	RING finger protein 13 (AHRD V1 *-*- RNF13_RAT); contains Interpro domain(s) IPR018957 Zinc finger, C3HC4 RING-type
Solyc01g094860.2	1.06478	1.50174	0.496072	0.5578	0.79589	no	Transmembrane protein 8B (AHRD V1 *-*- TMM8B_HUMAN)
Solyc01g094880.2	5.23339	4.06316	-0.365145	0.5292	0.778999	no	Protein RIC1 homolog (AHRD V1 **-- RIC1_MOUSE); contains Interpro domain(s) IPR009771 Protein of unknown function DUF1339
Solyc01g094890.2	38.5446	35.9563	-0.100286	0.85045	0.943859	no	Ferric reductase oxidase (AHRD V1 **-* D6RVS5_HORVU); contains Interpro domain(s) IPR013121 Ferric reductase, NAD binding
Solyc01g094910.2	21.2069	25.4127	0.261014	0.6137	0.828279	no	Ferric reductase oxidase (AHRD V1 **-* D6RVS5_HORVU); contains Interpro domain(s) IPR013121 Ferric reductase, NAD binding
Solyc01g094920.2	86.2286	52.9961	-0.702282	0.2243	0.550116	no	Receptor-like kinase (AHRD V1 ***- C6ZRN8_SOYBN)
Solyc01g094930.2	59.9793	63.5093	0.082503	0.88285	0.956965	no	CAAX prenyl protease 1 (AHRD V1 ***- B4FBL0_MAIZE); contains Interpro domain(s) IPR001915 Peptidase M48, Ste24p
Solyc01g094940.2	24.6746	10.1491	-1.28168	0.0284	0.197589	no	Receptor-like protein kinase (AHRD V1 ***- Q9LYS5_ARATH); contains Interpro domain(s) IPR002290 Serine/threonine protein kinase
Solyc01g094950.2	176.913	253.844	0.520905	0.3398	0.649867	no	Protein BPS1, chloroplastic (AHRD V1 **-- BPS1_ARATH)
Solyc01g094960.2	14.2212	14.3225	0.0102436	0.98465	0.992978	no	Mitogen-activated protein kinase 4 (AHRD V1 **** D7R517_SOLLC); contains Interpro domain(s) IPR008351 JNK MAP kinase
Solyc01g095000.2	49.0191	82.1224	0.744431	0.1648	0.475476	no	Homology to unknown gene (AHRD V1 *-*- Q019E6_OSTTA)
Solyc01g095010.2	4.63235	4.71405	0.0252235	0.97285	0.988683	no	Diacylglycerol kinase catalytic region (AHRD V1 **** D0LGX1_HALO1); contains Interpro domain(s) IPR001206 Diacylglycerol kinase, catalytic region
Solyc01g095020.2	16.8954	19.8443	0.232097	0.65665	0.851164	no	cDNA clone J023132J12 full insert sequence (AHRD V1 ***- B7EL27_ORYSJ)
Solyc01g095030.2	29.5483	61.9166	1.06725	0.0478	0.262938	no	MYB transcription factor (Fragment) (AHRD V1 **-* A1DR87_CATRO); contains Interpro domain(s) IPR006447 Myb-like DNA-binding region, SHAQKYF class
Solyc01g095040.2	33.778	31.8024	-0.0869457	0.8813	0.95657	no	Glyoxylate/hydroxypyruvate reductase B (AHRD V1 *--- GHRB_SERP5); contains Interpro domain(s) IPR006140 D-isomer specific 2-hydroxyacid dehydrogenase, NAD-binding
Solyc01g095050.2	178.021	336.322	0.917795	0.08035	0.343854	no	Negatively light-regulated protein (AHRD V1 ***- B4FAY8_MAIZE); contains Interpro domain(s) IPR012482 Lg106-like
Solyc01g095070.2	46.5176	5.61043	-3.05159	5e-05	0.00217198	yes	Heavy metal-associated domain containing protein expressed (AHRD V1 *-*- Q8S5W0_ORYSJ); contains Interpro domain(s) IPR006121 Heavy metal transport/detoxification protein
Solyc01g095100.2	1.63154	1.60227	-0.026121	0.9782	0.990655	no	WRKY transcription factor 23 (AHRD V1 ***- C9DI12_9ROSI); contains Interpro domain(s) IPR003657 DNA-binding WRKY
Solyc01g095110.2	2.26767	1.88881	-0.263734	0.7162	0.881109	no	Pentatricopeptide repeat-containing protein (AHRD V1 ***- D7LSA9_ARALY); contains Interpro domain(s) IPR002885 Pentatricopeptide repeat
Solyc01g095120.2	17.7101	18.1256	0.0334563	0.95425	0.9815	no	Alpha/beta hydrolase fold (AHRD V1 **-- A4FFA2_SACEN); contains Interpro domain(s) IPR000073 Alpha/beta hydrolase fold-1
Solyc01g095130.2	0.890122	0.438614	-1.02105	0.338	0.648146	no	Transcription factor (AHRD V1 ***- O04238_VICFA)
Solyc01g095140.2	3.86751	38.5859	3.3186	0.0001	0.00373413	yes	Late embryogenesis abundant protein (Fragment) (AHRD V1 **-- B7TGG5_PINSY); contains Interpro domain(s) IPR013990 Water Stress and Hypersensitive response
Solyc01g095150.2	30.2627	154.971	2.35639	5e-05	0.00217198	yes	Late embryogenesis abundant protein (Fragment) (AHRD V1 **-- B7TGE2_PINSY); contains Interpro domain(s) IPR013990 Water Stress and Hypersensitive response
Solyc01g095160.2	0.893279	0.998589	0.16078	0.8359	0.937034	no	Pentatricopeptide repeat-containing protein (AHRD V1 ***- D7MB20_ARALY); contains Interpro domain(s) IPR002885 Pentatricopeptide repeat
Solyc01g095170.2	0.867282	13.2104	3.92902	0.00175	0.0318147	yes	Harpin-induced protein (AHRD V1 ***- B6SP51_MAIZE); contains Interpro domain(s) IPR010847 Harpin-induced 1
Solyc01g095180.2	55.9535	30.5672	-0.872245	0.08955	0.363861	no	RING finger protein 38 (AHRD V1 *-*- RNF38_HUMAN); contains Interpro domain(s) IPR018957 Zinc finger, C3HC4 RING-type
Solyc01g095200.2	140.124	274.225	0.968658	0.0817	0.347481	no	Reticulon family protein (AHRD V1 ***- B2WS91_9BRAS); contains Interpro domain(s) IPR003388 Reticulon
Solyc01g095210.2	1.37651	2.22117	0.690304	0.41245	0.706724	no	Golgin candidate 4 (AHRD V1 **-- GOGC4_ARATH)
Solyc01g095220.2	22.0794	15.2157	-0.537142	0.4736	0.746166	no	Unknown Protein (AHRD V1)
Solyc01g095230.2	0.780258	3.13658	2.00717	0.0362	0.227091	no	Programmed cell death 7 (AHRD V1 *-*- Q567N3_DANRE)
Solyc01g095240.2	1.05058	0.962322	-0.126594	0.9124	0.968651	no	Unknown Protein (AHRD V1)
Solyc01g095250.1	1.00365	0.107087	-3.2284	0.0973	0.373878	no	Acidic chitinase (AHRD V1 ***- Q71HN4_FICAW); contains Interpro domain(s) IPR001223 Glycoside hydrolase, family 18, catalytic domain
Solyc01g095270.2	57.6969	61.5639	0.0935921	0.8561	0.94665	no	SOUL heme-binding protein-like (AHRD V1 *-*- D7G9H5_ECTSI); contains Interpro domain(s) IPR018790 Protein of unknown function DUF2358
Solyc01g095280.2	19.9344	19.415	-0.0380888	0.9401	0.976857	no	Protein ABIL1 (AHRD V1 **-- B6TCZ2_MAIZE)
Solyc01g095290.2	11.5014	5.91849	-0.958514	0.12095	0.40994	no	1 3-alpha-D-xylosyltransferase (AHRD V1 **-* Q9ZSJ2_ARATH); contains Interpro domain(s) IPR003388 Reticulon
Solyc01g095300.2	8.72548	7.38347	-0.240935	0.65935	0.852172	no	Glycosyl transferase group 1 (AHRD V1 *-** D2LJY9_RHOVA); contains Interpro domain(s) IPR001296 Glycosyl transferase, group 1
Solyc01g095320.2	2.14079	116.479	5.76578	5e-05	0.00217198	yes	BCL-2-associated athanogene 6 (AHRD V1 *-*- D7LDX9_ARALY); contains Interpro domain(s) IPR003103 Apoptosis regulator Bcl-2 protein, BAG
Solyc01g095330.2	1.31938	69.7335	5.72392	0.3789	0.682873	no	Unknown Protein (AHRD V1)
Solyc01g095340.2	1.88471	114.132	5.92021	0.33445	0.645851	no	Unknown Protein (AHRD V1)
Solyc01g095360.2	3.40153	0.393216	-3.11279	0.05085	0.271258	no	C2 domain-containing protein (AHRD V1 *-*- D7M4Y1_ARALY); contains Interpro domain(s) IPR018029 C2 membrane targeting protein
Solyc01g095370.2	20.1902	7.89836	-1.35403	0.02985	0.203661	no	F-box family protein (AHRD V1 ***- B9I8S9_POPTR); contains Interpro domain(s) IPR001810 Cyclin-like F-box
Solyc01g095390.2	0.294013	1.4695	2.32137	0.03805	0.232514	no	SKIP interacting protein 7 (Fragment) (AHRD V1 *-*- B8Q893_ORYSI)
Solyc01g095400.2	44.1854	44.8955	0.0229992	0.9708	0.987936	no	Kelch-like protein 6 (AHRD V1 *-*- B5X1S7_SALSA); contains Interpro domain(s) IPR013089 Kelch related
Solyc01g095410.2	83.7784	162.263	0.953681	0.10415	0.384672	no	Eukaryotic translation initiation factor 1A (AHRD V1 **** Q7Y1V3_ORYSJ); contains Interpro domain(s) IPR001253 Translation initiation factor 1A (eIF-1A)
Solyc01g095420.2	7.78093	14.6935	0.917159	0.1916	0.511436	no	Unknown Protein (AHRD V1)
Solyc01g095430.2	2116.55	678.834	-1.64058	0.01235	0.117706	no	Threonine endopeptidase (AHRD V1 **-- B6TCN7_MAIZE)
Solyc01g095460.2	6.44264	35.1803	2.44904	5e-05	0.00217198	yes	G-box binding factor 3 (AHRD V1 **** D7LDY1_ARALY); contains Interpro domain(s) IPR012900 G-box binding, MFMR
Solyc01g095470.2	18.4326	58.2697	1.66049	0.00185	0.0329739	yes	Aldose 1-epimerase family protein (AHRD V1 ***- D7LSC1_ARALY); contains Interpro domain(s) IPR008183 Aldose 1-epimerase
Solyc01g095480.2	18.3409	21.886	0.254941	0.64855	0.846836	no	Ribonuclease PH (AHRD V1 ***- RNPH_STRGG); contains Interpro domain(s) IPR001247 Exoribonuclease, phosphorolytic domain 1
Solyc01g095490.2	17.0465	25.6888	0.591659	0.32905	0.641442	no	Ubiquitin-conjugating enzyme E2 8 (AHRD V1 **** UBC8_ARATH); contains Interpro domain(s) IPR000608 Ubiquitin-conjugating enzyme, E2
Solyc01g095510.2	8.53454	19.7988	1.21403	0.03015	0.204819	no	Mitochondrial carrier family (AHRD V1 ***- C1E2Y0_9CHLO); contains Interpro domain(s) IPR002113 Adenine nucleotide translocator 1
Solyc01g095520.2	6.51476	0.291839	-4.48047	0.2073	0.5319	no	Arabinogalactan peptide 16 (AHRD V1 **-- AGP16_ARATH); contains Interpro domain(s) IPR009424 Protein of unknown function DUF1070
Solyc01g095530.2	2823.72	524.04	-2.42985	0.0002	0.00653648	yes	Unknown Protein (AHRD V1)
Solyc01g095540.2	5.00493	4.39058	-0.18894	0.7892	0.918126	no	UDP-galactose transporter 6 (AHRD V1 **** D7LWC1_ARALY); contains Interpro domain(s) IPR007271 Nucleotide-sugar transporter
Solyc01g095570.2	42.6759	29.07	-0.55389	0.316	0.632903	no	Mitochondrial carrier-like protein (AHRD V1 ***- Q2PYY0_SOLTU); contains Interpro domain(s) IPR002067 Mitochondrial carrier protein
Solyc01g095580.2	12.0642	4.689	-1.36338	0.02695	0.191193	no	GH3 family protein (AHRD V1 ***- B9I8V1_POPTR); contains Interpro domain(s) IPR004993 GH3 auxin-responsive promoter
Solyc01g095590.2	17.1154	8.55432	-1.00057	0.0576	0.290417	no	Extra-large G-protein-like (AHRD V1 ***- Q6K2T0_ORYSJ)
Solyc01g095610.2	3.388	0.564349	-2.58578	0.00695	0.0813531	no	Leaf senescence protein-like (AHRD V1 ***- Q654T8_ORYSJ); contains Interpro domain(s) IPR004253 Protein of unknown function DUF231, plant
Solyc01g095620.2	163.441	106.522	-0.617618	0.29325	0.612171	no	UDP-glucosyltransferase (AHRD V1 **-* B8QI32_9MAGN); contains Interpro domain(s) IPR002213 UDP-glucuronosyl/UDP-glucosyltransferase
Solyc01g095630.2	0.949079	8.60133	3.17996	0.0022	0.0369998	yes	WRKY transcription factor (AHRD V1 ***- D3YEX5_SOLLC); contains Interpro domain(s) IPR003657 DNA-binding WRKY
Solyc01g095650.2	1.33938	0.468004	-1.51697	0.4065	0.702636	no	Histone H3 (AHRD V1 ***- B7XEI9_NICTO); contains Interpro domain(s) IPR000164 Histone H3
Solyc01g095670.2	39.8099	31.4507	-0.340034	0.52675	0.77771	no	Rhodanese-related sulfurtransferase (AHRD V1 *--- A0NUG1_9RHOB); contains Interpro domain(s) IPR001763 Rhodanese-like
Solyc01g095680.2	12.4584	28.186	1.17786	0.046	0.25721	no	Unknown Protein (AHRD V1)
Solyc01g095690.2	0.872475	1.66544	0.932717	0.31105	0.629344	no	Pentatricopeptide repeat-containing protein (AHRD V1 ***- D7KIA6_ARALY); contains Interpro domain(s) IPR002885 Pentatricopeptide repeat
Solyc01g095700.2	120.883	55.4664	-1.12393	0.04345	0.250569	no	Abscisic acid receptor PYL8 (AHRD V1 **-* PYL8_ARATH); contains Interpro domain(s) IPR019587 Polyketide cyclase/dehydrase
Solyc01g095710.2	1.21727	2.70349	1.15118	0.07045	0.320445	no	ATP-dependent RNA helicase (AHRD V1 *-** Q173G5_AEDAE); contains Interpro domain(s) IPR014001 DEAD-like helicase, N-terminal
Solyc01g095720.2	2.18653	3.3282	0.6061	0.4031	0.700844	no	Lipase (AHRD V1 *-*- C1FIH0_9CHLO); contains Interpro domain(s) IPR002921 Lipase, class 3
Solyc01g095730.2	4.71157	7.31309	0.634272	0.2239	0.550116	no	Os12g0114200 protein (Fragment) (AHRD V1 *--- Q0IQL4_ORYSJ)
Solyc01g095740.2	31.1156	46.2406	0.571521	0.27155	0.592401	no	ATP-dependent RNA helicase DBP4 (AHRD V1 *-** C1GZM0_PARBA); contains Interpro domain(s) IPR011545 DNA/RNA helicase, DEAD/DEAH box type, N-terminal
Solyc01g095790.2	57.7992	92.0896	0.671989	0.216	0.541299	no	Splicing factor 3a subunit 3 (AHRD V1 *-*- D8TLN4_VOLCA)
Solyc01g095800.2	7.08669	16.2236	1.19491	0.0297	0.202878	no	F-box/LRR-repeat protein (AHRD V1 *-*- C0S347_PARBP); contains Interpro domain(s) IPR006553 Leucine-rich repeat, cysteine-containing subtype
Solyc01g095890.2	2.47067	3.96912	0.683914	0.25895	0.583568	no	Histone-lysine N-methyltransferase (AHRD V1 *-*- B3LSN4_YEAS1); contains Interpro domain(s) IPR001214 SET
Solyc01g095900.2	19.2188	28.4615	0.566499	0.2665	0.5875	no	Protein TIF31 homolog (AHRD V1 *--- TIF31_ASPCL); contains Interpro domain(s) IPR011990 Tetratricopeptide-like helical
Solyc01g095930.2	0	0.7788	#	0.00095	0.0204285	yes	O-acyltransferase WSD1 (AHRD V1 **-- WSD1_ARATH); contains Interpro domain(s) IPR004255 Uncharacterised protein family UPF0089
Solyc01g095940.2	0	0.795297	#	0.11605	0.402082	no	O-acyltransferase WSD1 (AHRD V1 **-- WSD1_ARATH); contains Interpro domain(s) IPR009721 Protein of unknown function DUF1298
Solyc01g095970.2	7.37316	6.14191	-0.263594	0.64535	0.84571	no	Dynamin 2 (AHRD V1 ***- Q4V8Z7_DANRE); contains Interpro domain(s) IPR001401 Dynamin, GTPase region
Solyc01g095980.2	38.7671	18.3968	-1.07537	0.04435	0.252558	no	Acid phosphatase/vanadium-dependent haloperoxidase related (AHRD V1 *--- A4XKK1_CALS8); contains Interpro domain(s) IPR003832 Acid phosphatase/vanadium-dependent haloperoxidase related
Solyc01g095990.2	70.5683	48.6058	-0.537893	0.37175	0.677544	no	Phosphatidylinositol kinase family-like protein (Fragment) (AHRD V1 *--- C3SA88_BRADI); contains Interpro domain(s) IPR000403 Phosphatidylinositol 3- and 4-kinase, catalytic
Solyc01g096000.2	42.5962	20.1393	-1.08071	0.05635	0.286793	no	Harpin-induced protein (AHRD V1 ***- B6SQ86_MAIZE); contains Interpro domain(s) IPR010847 Harpin-induced 1
Solyc01g096010.2	1.00751	3.53619	1.8114	0.02175	0.168249	no	Unknown Protein (AHRD V1)
Solyc01g096020.2	13.5172	13.082	-0.0472103	0.9383	0.976297	no	E3 ubiquitin-protein ligase sina (AHRD V1 **-* B0WR23_CULQU); contains Interpro domain(s) IPR004162 Seven in absentia protein
Solyc01g096030.2	2.32869	3.96883	0.769199	0.24485	0.573451	no	ENTH/VHS domain-containing protein (AHRD V1 *--- D3BFQ6_POLPA); contains Interpro domain(s) IPR018610 Protein of unknown function DUF2043
Solyc01g096040.2	218.037	117.577	-0.890967	0.1745	0.487545	no	Aspartic proteinase nepenthesin I (AHRD V1 **-- A9ZMF9_NEPAL); contains Interpro domain(s) IPR001461 Peptidase A1
Solyc01g096050.2	6.40196	18.2723	1.51307	0.0129	0.120491	no	Transcription factor (AHRD V1 *--* Q9M4A8_MAIZE); contains Interpro domain(s) IPR011598 Helix-loop-helix DNA-binding
Solyc01g096060.2	21.2277	17.7713	-0.2564	0.6165	0.82999	no	Nuclear envelope protein that mediates the nuclear export of importin alpha (Srp1p) (AHRD V1 **-* C4R5I2_PICPG); contains Interpro domain(s) IPR013713 Exportin, Cse1-like
Solyc01g096070.2	6.10414	7.58929	0.314177	0.58785	0.813718	no	Auxin response factor 9 (AHRD V1 **** D7R605_SOLLC); contains Interpro domain(s) IPR010525 Auxin response factor
Solyc01g096080.2	8.1197	9.52671	0.230552	0.72915	0.888517	no	Unknown Protein (AHRD V1)
Solyc01g096090.2	153.834	118.035	-0.382155	0.4771	0.748239	no	Fiber protein Fb11 (AHRD V1 ***- Q8GT82_GOSBA)
Solyc01g096100.2	25.3443	20.256	-0.323316	0.5449	0.786769	no	AT2G46550 protein (Fragment) (AHRD V1 ***- B9DHY8_ARATH)
Solyc01g096110.2	3.88316	5.20232	0.421926	0.4287	0.717725	no	WD repeat protein (AHRD V1 *--- A1CP90_ASPCL); contains Interpro domain(s) IPR017986 WD40 repeat, region
Solyc01g096120.2	0.66229	1.17164	0.823001	0.53545	0.782469	no	Dof zinc finger protein 2 (AHRD V1 *-*- A5HWF1_HORVD); contains Interpro domain(s) IPR003851 Zinc finger, Dof-type
Solyc01g096130.2	48.2535	50.757	0.0729744	0.8977	0.963457	no	ORM1-like protein 2 (AHRD V1 ***- B4FEN2_MAIZE); contains Interpro domain(s) IPR007203 ORMDL
Solyc01g096150.2	41.7961	9.99288	-2.0644	0.00095	0.0204285	yes	NC domain-containing protein (AHRD V1 **-- A6MD14_9ORYZ); contains Interpro domain(s) IPR007053 NC
Solyc01g096160.2	4.57792	7.20605	0.654517	0.2259	0.551403	no	Predicted kinase (AHRD V1 *-*- Q2W8E8_MAGSA); contains Interpro domain(s) IPR012887 L-fucokinase
Solyc01g096180.2	2.57254	6.27937	1.28743	0.09725	0.373878	no	Arginine/serine-rich splicing factor 31 (AHRD V1 **-- D7LSQ1_ARALY); contains Interpro domain(s) IPR000504 RNA recognition motif, RNP-1
Solyc01g096190.2	20.5978	5.73687	-1.84416	0.00055	0.0139837	yes	Calcium-transporting ATPase (AHRD V1 ***- A8NHF4_COPC7); contains Interpro domain(s) IPR005782 ATPase, P-type, calcium-transporting
Solyc01g096200.2	2.18812	3.03673	0.472827	0.45075	0.731876	no	Pentatricopeptide repeat-containing protein (AHRD V1 *-*- D7M1E8_ARALY); contains Interpro domain(s) IPR011989 Armadillo-like helical
Solyc01g096210.2	3.12747	1.73918	-0.846584	0.274	0.594526	no	Pentatricopeptide repeat-containing protein (AHRD V1 ***- D7M846_ARALY); contains Interpro domain(s) IPR002885 Pentatricopeptide repeat
Solyc01g096220.2	19.5513	5.44238	-1.84496	0.006	0.07399	no	Ras-related protein Rab-25 (AHRD V1 ***- RAB25_BOVIN); contains Interpro domain(s) IPR015595 Rab11-related
Solyc01g096230.2	6.04273	3.18596	-0.923471	0.17	0.482537	no	ATPase AAA family protein expressed (AHRD V1 **-- Q8GZX0_ORYSJ); contains Interpro domain(s) IPR003959 ATPase, AAA-type, core
Solyc01g096240.2	428.747	136.21	-1.65429	0.0064	0.0769469	no	Homology to unknown gene (AHRD V1 ***- Q01FV7_OSTTA)
Solyc01g096250.2	39.758	10.3638	-1.9397	0.0032	0.0480667	yes	Unknown Protein (AHRD V1)
Solyc01g096260.2	8.6881	2.03545	-2.09369	0.03315	0.216928	no	Unknown Protein (AHRD V1)
Solyc01g096270.2	123.059	90.6273	-0.441332	0.4113	0.706038	no	Unknown Protein (AHRD V1)
Solyc01g096280.1	2.4502	4.58266	0.903288	0.2615	0.584732	no	Cytochrome P450
Solyc01g096290.2	249.157	182.479	-0.449321	0.38435	0.688479	no	Ubiquitin (AHRD V1 ***- C0SFI2_PARBP); contains Interpro domain(s) IPR019956 Ubiquitin subgroup
Solyc01g096300.2	1.79349	4.11296	1.1974	0.081	0.345439	no	Cysteine-type endopeptidase/ ubiquitin thiolesterase (AHRD V1 **-- B6TDL6_MAIZE)
Solyc01g096320.2	3.73725	473.097	6.98402	5e-05	0.00217198	yes	Homeobox leucine zipper protein (AHRD V1 ***- Q9XH73_PRUAR); contains Interpro domain(s) IPR001356 Homeobox
Solyc01g096340.2	82.172	456.079	2.47256	0.0001	0.00373413	yes	Auxin-induced SAUR-like protein (AHRD V1 ***- Q8S351_CAPAN); contains Interpro domain(s) IPR003676 Auxin responsive SAUR protein
Solyc01g096350.2	11.3263	9.78785	-0.210614	0.7252	0.886829	no	Calcium dependent protein kinase-like protein (AHRD V1 **** Q9FIM9_ARATH); contains Interpro domain(s) IPR002290 Serine/threonine protein kinase
Solyc01g096360.2	61.7713	5.97097	-3.3709	5e-05	0.00217198	yes	Rho GTPase activating protein 2 (AHRD V1 ***- Q6UQ72_ORYSJ); contains Interpro domain(s) IPR000198 RhoGAP
Solyc01g096370.2	66.6157	17.257	-1.94868	0.0003	0.00892719	yes	BHLH transcription factor (AHRD V1 *-** Q401N4_9LILI); contains Interpro domain(s) IPR011598 Helix-loop-helix DNA-binding
Solyc01g096390.2	6.79872	6.14777	-0.145198	0.78205	0.914499	no	DNA-directed RNA polymerase (AHRD V1 ***- D7LEE8_ARALY); contains Interpro domain(s) IPR006592 RNA polymerase, N-terminal
Solyc01g096400.2	7.75548	5.76182	-0.428692	0.4909	0.757445	no	Unknown Protein (AHRD V1)
Solyc01g096420.2	8.56329	47.7753	2.48003	0.001	0.020931	yes	Predicted NADPH-dependent FMN reductase (AHRD V1 ***- Q0W0S0_UNCMA); contains Interpro domain(s) IPR005025 NADPH-dependent FMN reductase
Solyc01g096430.2	37.1495	21.1352	-0.813695	0.1489	0.452113	no	Predicted NADPH-dependent FMN reductase (AHRD V1 ***- Q0W0S0_UNCMA); contains Interpro domain(s) IPR005025 NADPH-dependent FMN reductase
Solyc01g096450.2	302.293	11.6222	-4.70099	5e-05	0.00217198	yes	Aspartic proteinase nepenthesin-1 (AHRD V1 **-- B6TDX6_MAIZE); contains Interpro domain(s) IPR001461 Peptidase A1
Solyc01g096460.2	11.8431	12.0695	0.027322	0.96515	0.985907	no	U-box domain-containing protein 4 (AHRD V1 **-- PUB4_ARATH); contains Interpro domain(s) IPR011989 Armadillo-like helical
Solyc01g096470.2	42.6254	26.2087	-0.701668	0.1874	0.506141	no	Transcription factor (AHRD V1 *--* D7LUT4_ARALY)
Solyc01g096480.2	55.5432	87.4285	0.654495	0.22325	0.549433	no	Thioredoxin protein (AHRD V1 ***- Q6JE37_NICBE); contains Interpro domain(s) IPR013766 Thioredoxin domain
Solyc01g096490.2	14.9066	15.0088	0.00985417	0.9846	0.992978	no	Kinase family protein (AHRD V1 *--- D7MA69_ARALY); contains Interpro domain(s) IPR002110 Ankyrin
Solyc01g096500.2	25.2971	24.4375	-0.0498732	0.92215	0.972276	no	D-erythro-sphingosine kinase (AHRD V1 *-** D7MES6_ARALY); contains Interpro domain(s) IPR001206 Diacylglycerol kinase, catalytic region
Solyc01g096510.2	0.192834	8.84274	5.51907	0.10015	0.377996	no	Sigma factor binding protein 1 (AHRD V1 *-*- D1MWZ4_CITLA); contains Interpro domain(s) IPR008889 VQ
Solyc01g096520.2	32.1458	45.955	0.515593	0.3265	0.639597	no	Peptidyl-prolyl cis-trans isomerase (AHRD V1 ***- B9GX77_POPTR); contains Interpro domain(s) IPR002130 Peptidyl-prolyl cis-trans isomerase, cyclophilin-type
Solyc01g096530.2	11.4424	20.4459	0.837425	0.17085	0.482996	no	Trafficking protein particle complex subunit 3 (AHRD V1 ***- B6U299_MAIZE); contains Interpro domain(s) IPR016721 TRAPP I complex, Bet3
Solyc01g096540.2	3.08063	4.20483	0.448823	0.4608	0.738279	no	AT5g06970/MOJ9_14 (AHRD V1 **-- Q8RX56_ARATH); contains Interpro domain(s) IPR008528 Protein of unknown function DUF810
Solyc01g096550.2	3.10605	7.51411	1.27452	0.058	0.291331	no	Protein arginine methyltransferase (AHRD V1 *-** C1E5H4_9CHLO); contains Interpro domain(s) IPR013216 Methyltransferase type 11
Solyc01g096570.2	181.866	181.175	-0.00548975	0.9937	0.996285	no	Exonuclease family protein expressed (AHRD V1 **-- Q2R3D7_ORYSJ); contains Interpro domain(s) IPR006055 Exonuclease
Solyc01g096580.2	135.889	149.892	0.141492	0.78285	0.914713	no	30S ribosomal protein S10 (AHRD V1 ***- RS10_CAMFF); contains Interpro domain(s) IPR005729 Ribosomal protein S10, eukaryotic/archaeal
Solyc01g096590.2	206.392	173.719	-0.248627	0.6365	0.841576	no	30S ribosomal protein S10 (AHRD V1 ***- RS10_CAMFF); contains Interpro domain(s) IPR005729 Ribosomal protein S10, eukaryotic/archaeal
Solyc01g096600.2	6.163	10.0752	0.709109	0.22955	0.554441	no	THO complex subunit 1 (AHRD V1 **-- B0WA57_CULQU)
Solyc01g096610.2	7.38691	16.6886	1.17582	0.0748	0.330239	no	UPF0468 protein C16orf80 homolog (AHRD V1 ***- C1BNI4_9MAXI); contains Interpro domain(s) IPR007714 Protein of unknown function DUF667
Solyc01g096620.2	3.72215	12.3806	1.73387	0.0946	0.370367	no	Unknown Protein (AHRD V1)
Solyc01g096630.2	6.06802	28.185	2.21563	0.02195	0.168889	no	ACI112 (AHRD V1 ***- Q3SC80_SOLLC)
Solyc01g096640.2	2.08364	12.5192	2.58696	0.20625	0.5319	no	Unknown Protein (AHRD V1)
Solyc01g096660.2	397.259	265.038	-0.58388	0.28105	0.601073	no	Genomic DNA chromosome 5 P1 clone MOJ9 (AHRD V1 ***- Q9FL44_ARATH)
Solyc01g096670.2	41.5729	27.2192	-0.611015	0.2935	0.612471	no	Cytochrome P450
Solyc01g096700.2	56.7221	100.743	0.828701	0.1709	0.482996	no	Chaperone protein dnaJ 1 (AHRD V1 *-*- DNAJ1_THET8); contains Interpro domain(s) IPR015609 Molecular chaperone, heat shock protein, Hsp40, DnaJ
Solyc01g096710.2	31.6902	44.7376	0.497454	0.35445	0.662639	no	Nuclear transcription factor Y subunit C-1 (AHRD V1 *--- B6SWV5_MAIZE); contains Interpro domain(s) IPR003958 Transcription factor CBF/NF-Y/archaeal histone
Solyc01g096730.2	1.47335	3.56542	1.27497	0.1037	0.384344	no	Major facilitator superfamily transporter (AHRD V1 **-- A8NUY3_COPC7); contains Interpro domain(s) IPR016196 Major facilitator superfamily, general substrate transporter
Solyc01g096740.2	3.73301	3.34251	-0.159409	0.8246	0.933319	no	Transporter major facilitator family (AHRD V1 **-- C4M254_ENTHI); contains Interpro domain(s) IPR016196 Major facilitator superfamily, general substrate transporter
Solyc01g096760.2	11.5885	12.9105	0.15585	0.8043	0.924751	no	Pre-rRNA-processing protein TSR2 (AHRD V1 ***- B6SI82_MAIZE); contains Interpro domain(s) IPR019398 Pre-rRNA-processing protein TSR2, conserved region
Solyc01g096770.2	4.34662	5.14749	0.243976	0.9013	0.964495	no	Unknown Protein (AHRD V1)
Solyc01g096780.2	76.0102	41.6149	-0.869091	0.12325	0.41336	no	Sperm-associated SUN domain protein (AHRD V1 *--- A5HL83_DROME); contains Interpro domain(s) IPR012919 Sad1/UNC-like, C-terminal
Solyc01g096790.2	0	1.94294	#	0.0167	0.142511	no	B3 domain-containing protein REM20 (AHRD V1 ***- REM20_ARATH); contains Interpro domain(s) IPR003340 Transcriptional factor B3
Solyc01g096800.2	1.84728	7.71861	2.06294	0.0311	0.209543	no	SWI4 1 Peter Pan-like protein suppressor (AHRD V1 **-- D0MSA0_PHYIN); contains Interpro domain(s) IPR007109 Brix domain
Solyc01g096810.2	50.0936	114.657	1.19463	0.04765	0.262782	no	Ethylene insensitive 3 class transcription factor (AHRD V1 **** D5L146_MALDO); contains Interpro domain(s) IPR006957 Ethylene insensitive 3
Solyc01g096830.2	28.3318	19.9264	-0.507743	0.3599	0.667365	no	Calcium-transporting ATPase 1 (AHRD V1 *-** ATC1_YEAST); contains Interpro domain(s) IPR006544 ATPase, P-type, unknown pump specificity (type V)
Solyc01g096850.2	1.7551	2.6121	0.573657	0.422	0.71356	no	Protein FAR1-RELATED SEQUENCE 3 (AHRD V1 ***- FRS3_ARATH); contains Interpro domain(s) IPR018289 MULE transposase, conserved domain
Solyc01g096870.2	82.4981	66.506	-0.310876	0.5486	0.789224	no	Prolyl-tRNA synthetase (AHRD V1 **** Q7XZD2_RAPSA); contains Interpro domain(s) IPR004499 Prolyl-tRNA synthetase, class IIa, prokaryotic-type
Solyc01g096880.2	63.0969	28.6998	-1.13653	0.0313	0.210091	no	Nitrate transporter (AHRD V1 **** Q9SZY4_ARATH); contains Interpro domain(s) IPR000109 TGF-beta receptor, type I/II extracellular region
Solyc01g096890.2	1.52769	1.44989	-0.0754161	0.92715	0.972847	no	Genomic DNA chromosome 5 P1 clone MXI22 (AHRD V1 *-*- Q9FK37_ARATH)
Solyc01g096900.2	5.1494	8.81669	0.775832	0.16945	0.481813	no	DNA gyrase subunit A family protein (AHRD V1 ***- D7L923_ARALY); contains Interpro domain(s) IPR005743 DNA gyrase, subunit A
Solyc01g096910.2	12.4101	12.7041	0.0337842	0.9524	0.980705	no	Vacuolar protein sorting 36 family protein (AHRD V1 ***- D7LY74_ARALY); contains Interpro domain(s) IPR007286 EAP30
Solyc01g096920.2	1.6445	7.31394	2.153	0.00635	0.0764521	no	Polyadenylation factor I complex subunit Yth1 (CPSF subunit) (ISS) (AHRD V1 *-*- Q01E48_OSTTA); contains Interpro domain(s) IPR019496 Nuclear fragile X mental retardation-interacting protein 1, conserved region
Solyc01g096930.2	1.93005	2.4708	0.356339	0.60125	0.821286	no	Phospholipid-transporting ATPase (AHRD V1 **** B6JZB6_SCHJY); contains Interpro domain(s) IPR006539 ATPase, P-type, phospholipid-translocating, flippase
Solyc01g096940.2	3.56213	1.51135	-1.2369	0.10235	0.381775	no	Receptor like kinase, RLK
Solyc01g096950.2	8.06006	6.14455	-0.391483	0.51325	0.77114	no	Retinoblastoma-binding protein-like (AHRD V1 **-* Q9LJC6_ARATH); contains Interpro domain(s) IPR017986 WD40 repeat, region
Solyc01g096960.2	2.14482	0.738452	-1.53828	0.1055	0.38693	no	22.7 kDa class IV heat shock protein (AHRD V1 *--- HSP41_PEA); contains Interpro domain(s) IPR008978 HSP20-like chaperone
Solyc01g096970.2	0.952842	0.550141	-0.792435	0.74555	0.897724	no	Unknown Protein (AHRD V1); contains Interpro domain(s) IPR003123 Vacuolar sorting protein 9
Solyc01g096980.1	1.62359	1.56851	-0.0497891	0.9623	0.985091	no	Restricted tev movement 2 (AHRD V1 *--- D5K219_ARATH); contains Interpro domain(s) IPR008978 HSP20-like chaperone
Solyc01g096990.2	10.6747	15.2997	0.519313	0.6411	0.843572	no	Guanine nucleotide exchange factor Vps9 (AHRD V1 **-* C5JGG6_AJEDS); contains Interpro domain(s) IPR013995 Vacuolar sorting protein 9, subgroup
Solyc01g097000.2	16.9538	4.07066	-2.05827	0.36795	0.674315	no	Beta-D-glucosidase (AHRD V1 ***- Q7XAS3_GOSHI); contains Interpro domain(s) IPR001764 Glycoside hydrolase, family 3, N-terminal
Solyc01g097010.2	49.2758	54.7644	0.152357	0.8303	0.934574	no	Nucleic acid binding protein (AHRD V1 **-* B6U2B4_MAIZE); contains Interpro domain(s) IPR018111 K Homology, type 1, subgroup
Solyc01g097020.2	111.098	89.4227	-0.313124	0.55275	0.791887	no	Unknown Protein (AHRD V1)
Solyc01g097030.2	19.9782	12.8486	-0.63682	0.2441	0.572547	no	Mutator-like transposase (AHRD V1 ***- Q9SR14_ARATH); contains Interpro domain(s) IPR004332 Transposase, MuDR, plant
Solyc01g097040.2	2.32424	1.64894	-0.495223	0.4841	0.75273	no	IFA-binding protein-like (AHRD V1 *-*- Q5ZC01_ORYSJ); contains Interpro domain(s) IPR007656 Protein of unknown function DUF593
Solyc01g097070.2	2.10001	0.100021	-4.39203	0.1057	0.387007	no	DNA topoisomerase (AHRD V1 *--- B4Q9Z3_DROSI); contains Interpro domain(s) IPR010666 Zinc finger, GRF-type
Solyc01g097080.1	0.705975	0.694916	-0.0227782	0.961	0.984497	no	Unknown Protein (AHRD V1)
Solyc01g097120.2	21.6178	15.4299	-0.486485	0.3471	0.65592	no	Os02g0200800 protein (Fragment) (AHRD V1 *-*- Q0E303_ORYSJ); contains Interpro domain(s) IPR009675 Targeting for Xklp2
Solyc01g097130.2	7.97084	7.36555	-0.113939	0.84155	0.939916	no	Pentatricopeptide repeat-containing protein (AHRD V1 ***- D7LT70_ARALY); contains Interpro domain(s) IPR002885 Pentatricopeptide repeat
Solyc01g097140.2	24.1532	37.9753	0.652845	0.29495	0.613719	no	Dual-specificity tyrosine-phosphatase CDC25 (AHRD V1 **** Q10SX6_ORYSJ); contains Interpro domain(s) IPR001763 Rhodanese-like
Solyc01g097150.2	0.7363	3.1749	2.10835	0.1877	0.506431	no	Unknown Protein (AHRD V1)
Solyc01g097160.2	12.825	28.6628	1.16022	0.041	0.24259	no	FAD dependent oxidoreductase (AHRD V1 ***- B7G7N7_PHATR); contains Interpro domain(s) IPR006076 FAD dependent oxidoreductase
Solyc01g097170.2	21.6338	17.7376	-0.286477	0.63355	0.840053	no	Unknown Protein (AHRD V1)
Solyc01g097190.2	10.3588	21.7086	1.06741	0.0587	0.292709	no	Ankyrin repeat protein-like (AHRD V1 ***- Q6K268_ORYSJ); contains Interpro domain(s) IPR002110 Ankyrin
Solyc01g097230.2	10.9758	4.24462	-1.37062	0.06945	0.318892	no	PRA1 family protein E (AHRD V1 *-*- PRA1E_ARATH); contains Interpro domain(s) IPR004895 Prenylated rab acceptor PRA1
Solyc01g097240.2	1.02856	21.4888	4.38489	0.00045	0.0121374	yes	Pathogenesis-related protein 4B (Fragment) (AHRD V1 **-- Q6LBM4_TOBAC); contains Interpro domain(s) IPR018226 Barwin, conserved site IPR001153 Barwin
Solyc01g097250.2	4.53843	4.35261	-0.0603119	0.93165	0.973512	no	Genomic DNA chromosome 5 P1 clone MJJ3 (AHRD V1 *--- Q9FFJ8_ARATH)
Solyc01g097260.2	0.616552	4.04249	2.71295	0.34125	0.651029	no	Unknown Protein (AHRD V1)
Solyc01g097270.2	34.7138	17.769	-0.966147	0.0943	0.369974	no	Chitinase (Fragment) (AHRD V1 *--- Q38777_ALLSA); contains Interpro domain(s) IPR000726 Glycoside hydrolase, family 19, catalytic IPR001153 Barwin
Solyc01g097280.2	12.0792	3.66476	-1.72074	0.08145	0.34693	no	Chitinase (Fragment) (AHRD V1 *--- B8QVF0_ZEAMP); contains Interpro domain(s) IPR000726 Glycoside hydrolase, family 19, catalytic IPR001153 Barwin
Solyc01g097290.2	43.3118	45.0731	0.057505	0.929	0.973088	no	Auxin responsive protein (AHRD V1 ***- D9IQE6_CATRO); contains Interpro domain(s) IPR003311 AUX/IAA protein
Solyc01g097300.2	14.8997	14.6227	-0.0270697	0.96865	0.986888	no	Prefoldin subunit 4 (AHRD V1 ***- B6SLQ1_MAIZE); contains Interpro domain(s) IPR016661 Prefoldin, subunit 4
Solyc01g097310.2	150.814	110.005	-0.455203	0.3798	0.683854	no	Sec-independent protein translocase protein tatA/E homolog (AHRD V1 *-*- D7DW94_NOSA0); contains Interpro domain(s) IPR006312 Twin-arginine translocation protein TatA/E
Solyc01g097320.2	7.88782	7.24144	-0.12335	0.83215	0.935317	no	Mediator of RNA polymerase II transcription subunit 14 (Predicted) (AHRD V1 *-*- B4USR1_OTOGA); contains Interpro domain(s) IPR013947 Mediator complex, subunit Med14
Solyc01g097330.2	11.9059	7.0314	-0.759796	0.2141	0.539746	no	Opaque 2 (Fragment) (AHRD V1 *--- Q84YB2_ZEAPE); contains Interpro domain(s) IPR011616 bZIP transcription factor, bZIP-1
Solyc01g097340.2	177.234	51.9899	-1.76935	0.00255	0.0404839	yes	NAD-dependent epimerase/dehydratase family protein-like protein (AHRD V1 ***- Q2XPW6_SOLTU); contains Interpro domain(s) IPR016040 NAD(P)-binding domain
Solyc01g097350.2	14.9525	14.6409	-0.0303834	0.9574	0.98316	no	Calcium-binding EF hand family protein (AHRD V1 ***- D7M6Y9_ARALY)
Solyc01g097360.2	21.4734	33.9449	0.660643	0.3419	0.651075	no	Unknown Protein (AHRD V1)
Solyc01g097390.2	2.88262	0.258102	-3.48137	0.04775	0.262914	no	Aldo/keto reductase family protein (AHRD V1 ***- D7KWQ9_ARALY); contains Interpro domain(s) IPR001395 Aldo/keto reductase
Solyc01g097440.2	17.4659	14.3958	-0.278896	0.59055	0.815627	no	Peptide-N(4)-(N-acetyl-beta-glucosaminyl)asparagine amidase (AHRD V1 **-* PNG1_ARATH); contains Interpro domain(s) IPR002931 Transglutaminase-like
Solyc01g097450.2	0.304421	2.19406	2.84946	0.30985	0.628801	no	Thioredoxin-like protein 1 (AHRD V1 ***- B6SHZ5_MAIZE); contains Interpro domain(s) IPR015467 Thioredoxin, core
Solyc01g097460.2	796.652	176.467	-2.17455	0.0011	0.0225866	yes	Ribose-5-phosphate isomerase (AHRD V1 ***- A8IRQ1_CHLRE); contains Interpro domain(s) IPR004788 Ribose 5-phosphate isomerase
Solyc01g097470.2	3.09465	0.899779	-1.78213	0.1054	0.38681	no	Neurogenic locus notch protein-like (AHRD V1 ***- B6SSE6_MAIZE)
Solyc01g097500.2	6.82256	7.66467	0.16791	0.77275	0.910025	no	Serine/threonine kinase (AHRD V1 *-** C4QNN2_SCHMA); contains Interpro domain(s) IPR002290 Serine/threonine protein kinase
Solyc01g097510.2	7.76916	18.3888	1.243	0.03255	0.215368	no	Annexin 3 (AHRD V1 ***- A9X4R3_BRAJU); contains Interpro domain(s) IPR015472 Annexin like protein IPR001464 Annexin
Solyc01g097520.2	53.9558	95.6758	0.826378	0.12285	0.41306	no	Annexin 11 (AHRD V1 ***- D6QX28_SOYBN); contains Interpro domain(s) IPR009118 Annexin, type plant
Solyc01g097540.2	6.91754	13.2834	0.941294	0.1143	0.399797	no	Annexin 3 (AHRD V1 ***- A9X4R3_BRAJU); contains Interpro domain(s) IPR015472 Annexin like protein IPR001464 Annexin
Solyc01g097570.2	5.46768	1.97934	-1.46591	0.1309	0.425881	no	Unknown Protein (AHRD V1)
Solyc01g097590.2	0.779374	2.38527	1.61376	0.2087	0.533444	no	Pseudouridine synthase (AHRD V1 ***- A6ZP82_YEAS7); contains Interpro domain(s) IPR001656 Pseudouridine synthase, TruD
Solyc01g097600.1	0.608618	2.04321	1.74723	0.19945	0.523023	no	tRNA pseudouridine synthase D (AHRD V1 ***- D3BIM4_POLPA); contains Interpro domain(s) IPR001656 Pseudouridine synthase, TruD
Solyc01g097610.2	13.7403	11.5884	-0.24573	0.67045	0.857733	no	F-box family protein (AHRD V1 ***- B9HV09_POPTR); contains Interpro domain(s) IPR017451 F-box associated type 1
Solyc01g097630.1	0.20745	0.714701	1.78458	0.2249	0.550282	no	BAC19.2 (AHRD V1 ***- Q9FYX4_SOLLC)
Solyc01g097640.2	2.92244	6.26014	1.09902	0.06205	0.301005	no	Ribosome biogenesis protein BMS1 homolog (AHRD V1 *--- BMS1_HUMAN); contains Interpro domain(s) IPR007034 Protein of unknown function DUF663
Solyc01g097650.2	1.87711	1.50103	-0.322562	0.69255	0.869219	no	Serine incorporator 1 (AHRD V1 **-- B5X3W1_SALSA); contains Interpro domain(s) IPR005016 TMS membrane protein/tumour differentially expressed protein
Solyc01g097670.2	0.85027	1.20253	0.500074	0.5404	0.784717	no	Pentatricopeptide repeat-containing protein (AHRD V1 ***- D7MHD4_ARALY); contains Interpro domain(s) IPR002885 Pentatricopeptide repeat
Solyc01g097730.2	0.478368	1.14422	1.25817	0.29725	0.615615	no	Pentatricopeptide repeat-containing protein (AHRD V1 ***- D7KN02_ARALY); contains Interpro domain(s) IPR002885 Pentatricopeptide repeat
Solyc01g097740.2	27.9288	27.3735	-0.0289715	0.95815	0.98323	no	Tetratricopeptide repeat protein KIAA0103 (AHRD V1 ***- B6TNR5_MAIZE); contains Interpro domain(s) IPR011990 Tetratricopeptide-like helical
Solyc01g097760.2	250.381	239.859	-0.0619399	0.91115	0.968394	no	Ribosomal protein L7a (AHRD V1 ***- A8J567_CHLRE); contains Interpro domain(s) IPR001921 Ribosomal protein L7A
Solyc01g097770.2	26.7789	46.9301	0.809417	0.16105	0.469781	no	Serine/threonine protein kinase (AHRD V1 *-** D2V878_NAEGR); contains Interpro domain(s) IPR002290 Serine/threonine protein kinase
Solyc01g097790.2	16.933	15.9354	-0.0875985	0.8852	0.958131	no	AT5G28150-like protein (Fragment) (AHRD V1 *-*- D6PS16_9BRAS); contains Interpro domain(s) IPR008586 Protein of unknown function DUF868, plant
Solyc01g097800.2	40.2125	45.1798	0.168034	0.747	0.898105	no	Galactose-6-phosphate isomerase subunit lacB (AHRD V1 *-*- LACB_CLOAB); contains Interpro domain(s) IPR012100 DNA-damage-repair/toleration protein, DRT102
Solyc01g097810.2	103.715	102.679	-0.0144729	0.9821	0.992186	no	Zeta-carotene desaturase
Solyc01g097820.2	3.74108	4.46097	0.253901	0.75905	0.903735	no	SOUL heme-binding protein (AHRD V1 *--- A8JFN5_CHLRE); contains Interpro domain(s) IPR018790 Protein of unknown function DUF2358
Solyc01g097830.2	2.43099	2.69839	0.15056	0.854	0.945724	no	AT5G28150-like protein (Fragment) (AHRD V1 *-*- D6PS19_9BRAS); contains Interpro domain(s) IPR008586 Protein of unknown function DUF868, plant
Solyc01g097840.2	1.67026	2.34225	0.487824	0.5264	0.77771	no	Serine/threonine protein kinase (AHRD V1 *-** D0NNA3_PHYIN); contains Interpro domain(s) IPR002290 Serine/threonine protein kinase
Solyc01g097860.2	273.617	113.071	-1.27492	0.0179	0.1485	no	Membrane protein (AHRD V1 *-*- A8JG04_CHLRE); contains Interpro domain(s) IPR010903 Protein of unknown function DUF1517
Solyc01g097870.2	103.962	103.254	-0.00985547	0.98615	0.993787	no	40S ribosomal protein S24 (AHRD V1 ***- C6TAW2_SOYBN); contains Interpro domain(s) IPR001976 Ribosomal protein S24e
Solyc01g097880.2	13.8954	31.0344	1.15926	0.05405	0.280622	no	Deaminase (AHRD V1 *-*- D6B5U0_9ACTO); contains Interpro domain(s) IPR016193 Cytidine deaminase-like
Solyc01g097890.2	33.2767	29.1816	-0.189456	0.73775	0.89358	no	Os03g0370250 protein (Fragment) (AHRD V1 *--- C7J0C0_ORYSJ); contains Interpro domain(s) IPR007592 Protein of unknown function DUF573
Solyc01g097910.2	109.973	66.837	-0.718428	0.16435	0.474761	no	Rubredoxin family protein (AHRD V1 *-*- D7KP11_ARALY); contains Interpro domain(s) IPR004039 Rubredoxin-type Fe(Cys)4 protein
Solyc01g097920.2	4.16077	1.97222	-1.07703	0.2609	0.584212	no	Cysteine synthase (AHRD V1 ***- Q9FSF5_TOBAC); contains Interpro domain(s) IPR005859 Cysteine synthase A
Solyc01g097930.2	1.08485	0.423529	-1.35696	0.31085	0.62916	no	Cysteine synthase (AHRD V1 ***- Q9FSF5_TOBAC); contains Interpro domain(s) IPR005859 Cysteine synthase A
Solyc01g097960.2	0.0898892	7.54626	6.39147	0.21065	0.535814	no	Late embryogenesis abundant protein D-34 (AHRD V1 **-- B6UH67_MAIZE); contains Interpro domain(s) IPR007011 Seed maturation protein
Solyc01g097970.2	15.9547	2.96986	-2.42552	0.01725	0.144774	no	Deoxyuridine 5&apos-triphosphate nucleotidohydrolase (AHRD V1 ***- C1E7B9_9CHLO); contains Interpro domain(s) IPR008181 DeoxyUTP pyrophosphatase subfamily 1
Solyc01g097980.2	10.8748	14.0876	0.373444	0.47815	0.748798	no	Kinase family protein (AHRD V1 *-** D7M4D4_ARALY); contains Interpro domain(s) IPR002290 Serine/threonine protein kinase
Solyc01g097990.2	1.12169	0.0959564	-3.54716	0.2638	0.585699	no	Acetyltransferase GNAT family protein expressed (AHRD V1 ***- Q852L8_ORYSJ); contains Interpro domain(s) IPR016181 Acyl-CoA N-acyltransferase
Solyc01g098000.2	23.3523	27.059	0.212542	0.69715	0.871259	no	Elongation factor-like protein (AHRD V1 ***- Q3HVL1_SOLTU); contains Interpro domain(s) IPR014038 Translation elongation factor EF1B, beta and delta chains, guanine nucleotide exchange
Solyc01g098020.2	34.6624	41.487	0.259289	0.6359	0.841104	no	Acetyltransferase GNAT family protein expressed (AHRD V1 ***- Q75GC2_ORYSJ); contains Interpro domain(s) IPR000182 GCN5-related N-acetyltransferase
Solyc01g098030.2	40.7987	35.354	-0.206651	0.6954	0.870647	no	Contains similarity to RNA-binding protein from Arabidopsis thaliana gi|2129727 and contains RNA recognition PF|00076 domain (AHRD V1 *-*- Q8LA02_ARATH)
Solyc01g098040.2	53.5836	29.0748	-0.882022	0.13315	0.429163	no	Methyltransferase type 12 (AHRD V1 *-*- D5C2M0_NITHN); contains Interpro domain(s) IPR013217 Methyltransferase type 12
Solyc01g098080.2	1.07997	0.98187	-0.137389	0.89445	0.962179	no	BY-inesin-like protein 5 (AHRD V1 ***- Q9AVP5_TOBAC); contains Interpro domain(s) IPR001752 Kinesin, motor region
Solyc01g098090.2	16.5938	21.3128	0.361073	0.49335	0.758555	no	WD repeat-containing protein (AHRD V1 ***- B6JWM7_SCHJY); contains Interpro domain(s) IPR020472 G-protein beta WD-40 repeat, region
Solyc01g098100.2	22.6151	30.8268	0.446899	0.4675	0.742273	no	60S ribosome subunit biogenesis protein NIP7 (AHRD V1 ***- B4FKM9_MAIZE); contains Interpro domain(s) IPR016686 Ribosome biogenesis factor, NIP7
Solyc01g098110.2	13.3699	6.09642	-1.13296	0.0397	0.238076	no	Hydrolase alpha/beta fold family protein (AHRD V1 **-- D7L9I6_ARALY); contains Interpro domain(s) IPR007130 Diacylglycerol acyltransferase
Solyc01g098120.2	23.167	17.6297	-0.394067	0.47515	0.746942	no	Unknown Protein (AHRD V1)
Solyc01g098130.2	18.4852	26.9074	0.541632	0.39885	0.697678	no	Unknown Protein (AHRD V1)
Solyc01g098140.2	1.2918	2.45931	0.928868	0.22175	0.547769	no	Neutral cholesterol ester hydrolase 1 (AHRD V1 *--- NCEH1_BOVIN); contains Interpro domain(s) IPR013094 Alpha/beta hydrolase fold-3
Solyc01g098150.2	9.39012	15.3674	0.710657	0.2014	0.525586	no	Pentatricopeptide repeat-containing protein (AHRD V1 ***- D7MHD4_ARALY); contains Interpro domain(s) IPR002885 Pentatricopeptide repeat
Solyc01g098160.2	47.7485	47.455	-0.00889725	0.9862	0.993787	no	Cell division protein kinase 12 (AHRD V1 ***- CDK12_HUMAN); contains Interpro domain(s) IPR002290 Serine/threonine protein kinase
Solyc01g098170.2	4.98931	6.17735	0.308147	0.55045	0.790164	no	Exportin 5 (Fragment) (AHRD V1 *--- Q5JTE8_HUMAN); contains Interpro domain(s) IPR013598 Exportin-1/Importin-beta-like
Solyc01g098180.2	12.5836	18.3461	0.543932	0.31065	0.62916	no	Translation initiation factor eIF-2B subunit epsilon (AHRD V1 **** B6K2K2_SCHJY); contains Interpro domain(s) IPR003307 eIF4-gamma/eIF5/eIF2-epsilon
Solyc01g098190.2	34.4431	47.4663	0.462686	0.3751	0.680065	no	Sodium/hydrogen exchanger (AHRD V1 **** Q1JRA2_SOLLC); contains Interpro domain(s) IPR018407 Na+/H+ exchanger, isoforms 1-4, conserved region
Solyc01g098200.2	1.27133	0.174551	-2.86462	0.0844	0.354345	no	Vesicle-associated membrane protein-associated protein A (AHRD V1 **-- B6UGD8_MAIZE); contains Interpro domain(s) IPR016763 Vesicle-associated membrane protein
Solyc01g098210.2	8.9071	8.69914	-0.0340829	0.95455	0.981691	no	Transmembrane protein adipocyte-associated 1 homolog (AHRD V1 **-- TPRA1_DANRE); contains Interpro domain(s) IPR018781 Protein of unknown function, transmembrane-40
Solyc01g098230.2	2.35912	5.03235	1.09299	0.13855	0.43815	no	Mitochondrial import inner membrane translocase subunit TIM44 (AHRD V1 ***- D7L3P3_ARALY); contains Interpro domain(s) IPR007379 Mitochondrial inner membrane translocase complex, subunit Tim44-related
Solyc01g098250.2	11.2935	10.948	-0.0448221	0.93405	0.974664	no	Chaperone protein dnaJ 49 (AHRD V1 *-*- DNJ49_ARATH); contains Interpro domain(s) IPR003095 Heat shock protein DnaJ
Solyc01g098320.2	4.02872	5.9157	0.554226	0.46935	0.743627	no	DNA-directed RNA polymerase subunit H (AHRD V1 *-*- RPOH_METJA); contains Interpro domain(s) IPR014381 DNA-directed RNA polymerase, RPB5 subunit
Solyc01g098340.2	5.69546	15.351	1.43045	0.01445	0.128909	no	DNAJ heat shock N-terminal domain-containing protein (Fragment) (AHRD V1 *-*- D7L312_ARALY); contains Interpro domain(s) IPR015609 Molecular chaperone, heat shock protein, Hsp40, DnaJ
Solyc01g098350.2	17.1903	21.8122	0.343539	0.51525	0.771403	no	Cyclin-dependent protein kinase (AHRD V1 *-** B6SH69_MAIZE); contains Interpro domain(s) IPR017060 Cyclin L
Solyc01g098380.2	28.3439	17.9513	-0.658948	0.21345	0.538578	no	Dihydrodipicolinate reductase family protein (AHRD V1 **** D7LKV2_ARALY); contains Interpro domain(s) IPR011859 Dihydrodipicolinate reductase, plant
Solyc01g098390.2	39.2487	57.9855	0.563046	0.34885	0.657933	no	GID1-like gibberellin receptor (AHRD V1 **-- A7MAQ4_HORVU); contains Interpro domain(s) IPR013094 Alpha/beta hydrolase fold-3
Solyc01g098400.2	0.408732	7.31646	4.16192	0.0183	0.150518	no	Histidine phosphotransfer protein (AHRD V1 **** B9I823_POPTR); contains Interpro domain(s) IPR008207 Signal transduction histidine kinase, phosphotransfer (Hpt) region
Solyc01g098410.2	4.30541	3.52608	-0.288085	0.66755	0.855925	no	Receptor-like kinase (AHRD V1 *-** C0SW32_SOYBN); contains Interpro domain(s) IPR002290 Serine/threonine protein kinase
Solyc01g098430.2	32.6836	17.1955	-0.926534	0.0936	0.369126	no	Breast carcinoma amplified sequence 3 (Fragment) (AHRD V1 *--- B1AR77_MOUSE); contains Interpro domain(s) IPR011046 WD40 repeat-like
Solyc01g098450.2	0.278712	1.20922	2.11723	0.09075	0.365899	no	Genomic DNA chromosome 3 P1 clone MYF24 (AHRD V1 ***- Q9LS59_ARATH)
Solyc01g098460.2	12.3451	16.3814	0.408113	0.45205	0.732817	no	Ribosomal RNA large subunit methyltransferase F (AHRD V1 ***- D0KHS1_PECWW); contains Interpro domain(s) IPR017182 S-adenosyl-L-methionine dependent methyltransferase, Mett10D, predicted
Solyc01g098500.2	57.7904	7.30146	-2.98457	5e-05	0.00217198	yes	Glucose transporter 8 (AHRD V1 ***- Q2KKJ3_SOLIN); contains Interpro domain(s) IPR003663 Sugar/inositol transporter
Solyc01g098540.2	0.20658	1.27037	2.62048	0.1619	0.470989	no	Unknown Protein (AHRD V1)
Solyc01g098550.2	30.0099	22.6349	-0.40689	0.4417	0.726414	no	Tryptophan synthase alpha chain (AHRD V1 ***- Q8LA83_ARATH); contains Interpro domain(s) IPR002028 Tryptophan synthase, alpha chain
Solyc01g098560.2	11.8758	64.3271	2.4374	0.0002	0.00653648	yes	Glucose transporter 8 (AHRD V1 ***- Q2KKJ3_SOLIN); contains Interpro domain(s) IPR003663 Sugar/inositol transporter
Solyc01g098570.2	5.45793	8.46351	0.632902	0.3693	0.675072	no	Unknown Protein (AHRD V1)
Solyc01g098580.2	10.3051	9.30974	-0.146539	0.8187	0.93102	no	Phosphoglycerate mutase family protein (AHRD V1 ***- C1DZH2_9CHLO); contains Interpro domain(s) IPR013078 Phosphoglycerate mutase
Solyc01g098590.2	17.4586	12.4123	-0.492172	0.44285	0.726732	no	Phosphoglycerate mutase family protein (AHRD V1 ***- C1DZH2_9CHLO); contains Interpro domain(s) IPR013078 Phosphoglycerate mutase
Solyc01g098600.2	3.0326	2.04593	-0.567794	0.48985	0.756568	no	Unknown Protein (AHRD V1); contains Interpro domain(s) IPR010471 Protein of unknown function DUF1068
Solyc01g098610.2	20.0358	12.1115	-0.726204	0.17095	0.482996	no	Glutathione synthetase (AHRD V1 **** Q6F4I7_ZINEL); contains Interpro domain(s) IPR005615 Glutathione synthase, eukaryotic
Solyc01g098630.2	2.28521	4.03588	0.820552	0.34165	0.651029	no	Import inner membrane translocase subunit Tim44 (AHRD V1 *--- B3Q8B6_RHOPT); contains Interpro domain(s) IPR007379 Mitochondrial inner membrane translocase complex, subunit Tim44-related
Solyc01g098640.2	464.883	199.426	-1.22102	0.04695	0.2605	no	UPF0603 protein At1g54780, chloroplastic (AHRD V1 **-- U603_ARATH); contains Interpro domain(s) IPR007621 Protein of unknown function DUF477
Solyc01g098650.2	20.0253	8.18549	-1.29068	0.62395	0.834109	no	GDSL esterase/lipase At1g54790 (AHRD V1 ***- GDL22_ARATH); contains Interpro domain(s) IPR001087 Lipase, GDSL
Solyc01g098690.2	0.348609	1.20041	1.78384	0.0727	0.325511	no	LRR receptor-like serine/threonine-protein kinase, RLP
Solyc01g098700.2	3.67367	1.89624	-0.954085	0.23145	0.55674	no	Branched-chain amino acid aminotransferase-like protein (AHRD V1 ***- Q84L60_CICAR); contains Interpro domain(s) IPR001544 Aminotransferase, class IV
Solyc01g098710.2	1.13664	0.753111	-0.593841	0.52725	0.777939	no	Aspartyl protease family protein (AHRD V1 **-- D7LT22_ARALY); contains Interpro domain(s) IPR001461 Peptidase A1
Solyc01g098730.2	14.1552	8.24414	-0.779895	0.2618	0.584732	no	Unknown Protein (AHRD V1)
Solyc01g098740.2	18.3702	1.17792	-3.96305	0.00105	0.0217147	yes	Receptor protein kinase-like protein (AHRD V1 *-*- Q9LJU5_ARATH); contains Interpro domain(s) IPR002290 Serine/threonine protein kinase
Solyc01g098750.2	9.83833	15.7394	0.677892	0.26725	0.587923	no	RING finger protein B (AHRD V1 *--- RNGB_DICDI); contains Interpro domain(s) IPR018957 Zinc finger, C3HC4 RING-type
Solyc01g098760.2	49.0666	45.4252	-0.11125	0.82945	0.934527	no	Heavy metal-associated domain containing protein expressed (AHRD V1 *--- Q2RAL3_ORYSJ); contains Interpro domain(s) IPR006121 Heavy metal transport/detoxification protein
Solyc01g098780.2	72.2779	83.1963	0.202964	0.7039	0.874507	no	Signal peptidase complex subunit 3 (AHRD V1 **** B0XD98_CULQU); contains Interpro domain(s) IPR007653 Signal peptidase 22 kDa subunit
Solyc01g098800.2	12.2911	14.4812	0.23657	0.6834	0.864324	no	Sodium/calcium exchanger family protein (AHRD V1 *-** C5PBJ7_COCP7); contains Interpro domain(s) IPR004837 Sodium/calcium exchanger membrane region
Solyc01g098810.2	32.9478	35.6427	0.113424	0.8492	0.943077	no	Heat shock protein-like protein (AHRD V1 ***- Q84KA6_CUCME); contains Interpro domain(s) IPR008978 HSP20-like chaperone
Solyc01g098820.2	1.95497	3.05998	0.646374	0.40275	0.700795	no	Phototropic-responsive NPH3 family protein (AHRD V1 **-- D7KEU3_ARALY); contains Interpro domain(s) IPR004249 NPH3
Solyc01g098830.2	4.76988	6.35288	0.413458	0.6107	0.827201	no	RING zinc finger protein-like protein (AHRD V1 **-- Q84KA3_CUCME); contains Interpro domain(s) IPR018957 Zinc finger, C3HC4 RING-type
Solyc01g098840.2	28.3473	22.6085	-0.326348	0.5575	0.795659	no	Mevalonate kinase (AHRD V1 **** Q944G2_HEVBR); contains Interpro domain(s) IPR006205 Mevalonate kinase
Solyc01g098870.2	9.85985	8.77754	-0.167749	0.7468	0.898105	no	Nucleolar GTPase (AHRD V1 *-*- A6YTC8_CUCME)
Solyc01g098880.2	33.862	43.8821	0.373967	0.47825	0.748887	no	Seryl-tRNA synthetase (AHRD V1 ***- D7M641_ARALY); contains Interpro domain(s) IPR002317 Seryl-tRNA synthetase, class IIa
Solyc01g098900.2	33.7116	20.4495	-0.721177	0.1895	0.508476	no	Yip1 domain-containing protein (AHRD V1 **-- D3BM06_POLPA); contains Interpro domain(s) IPR006977 Yip1 domain
Solyc01g098910.2	1.19899	3.18728	1.4105	0.13375	0.430055	no	Mitochondrial carrier protein (AHRD V1 ***- C5P0Z3_COCP7); contains Interpro domain(s) IPR001993 Mitochondrial substrate carrier
Solyc01g098920.2	36.2643	61.4053	0.759814	0.17405	0.486996	no	Mitochondrial Rho GTPase 1 (AHRD V1 **** B2WA10_PYRTR); contains Interpro domain(s) IPR013567 EF hand associated, type-2
Solyc01g098930.2	3.56732	2.37798	-0.585104	0.50845	0.767536	no	Cyclin (AHRD V1 **** D8UD80_VOLCA); contains Interpro domain(s) IPR012389 Negative regulatory factor PREG
Solyc01g098980.2	1.75035	0.15149	-3.53035	0.00225	0.0374401	yes	Kinesin (AHRD V1 *-*- A6YTD6_CUCME); contains Interpro domain(s) IPR015748 Mitogen activated protein kinase kinase kinase 3
Solyc01g098990.2	65.5022	26.4331	-1.3092	0.0141	0.127032	no	Os06g0146300 protein (Fragment) (AHRD V1 ***- Q0DEL6_ORYSJ); contains Interpro domain(s) IPR018962 Domain of unknown function DUF1995
Solyc01g099000.1	0.326619	1.09537	1.74573	0.1497	0.452786	no	Pentatricopeptide repeat-containing protein (AHRD V1 ***- D7L3T5_ARALY); contains Interpro domain(s) IPR002885 Pentatricopeptide repeat
Solyc01g099010.2	8.32604	5.79054	-0.523931	0.40045	0.699119	no	GDSL esterase/lipase At1g28590 (AHRD V1 **** GDL8_ARATH); contains Interpro domain(s) IPR001087 Lipase, GDSL
Solyc01g099020.2	264.959	63.5332	-2.06019	0.00305	0.0461343	yes	GDSL esterase/lipase At5g03980 (AHRD V1 ***- GDL74_ARATH); contains Interpro domain(s) IPR001087 Lipase, GDSL
Solyc01g099030.2	4.00929	1.29658	-1.62864	0.0826	0.349846	no	GDSL esterase/lipase At1g28590 (AHRD V1 **** GDL8_ARATH); contains Interpro domain(s) IPR001087 Lipase, GDSL
Solyc01g099090.2	33.6714	17.7292	-0.925398	0.07895	0.340561	no	Beta-mannosidase (AHRD V1 ***- D7IJR3_9BACE); contains Interpro domain(s) IPR013781 Glycoside hydrolase, subgroup, catalytic core
Solyc01g099100.2	7.26264	21.7167	1.58024	0.0076	0.086445	no	Long-chain-fatty-acid coa ligase (AHRD V1 ***- Q16WF9_AEDAE); contains Interpro domain(s) IPR000873 AMP-dependent synthetase and ligase
Solyc01g099110.2	19.9696	23.2988	0.222454	0.67955	0.862293	no	Xaa-pro aminopeptidase (AHRD V1 **-- A1DF27_NEOFI); contains Interpro domain(s) IPR000994 Peptidase M24, structural domain
Solyc01g099120.2	13.0035	5.96945	-1.12323	0.1023	0.381754	no	Protein AUXIN RESPONSE 4 (AHRD V1 ***- AXR4_ARATH)
Solyc01g099130.2	44.5031	43.6886	-0.0266474	0.95935	0.983973	no	LysM domain containing protein (AHRD V1 ***- B6TTS5_MAIZE); contains Interpro domain(s) IPR018392 Peptidoglycan-binding lysin domain
Solyc01g099140.2	9.49438	7.70312	-0.30163	0.61335	0.828195	no	Transmembrane protein 49 (AHRD V1 ***- B6TDW5_MAIZE)
Solyc01g099160.2	4.07636	11.1098	1.44648	0.0225	0.171897	no	Lipoxygenase (AHRD V1 **** Q9FT17_SOLLC); contains Interpro domain(s) IPR001246 Lipoxygenase, plant
Solyc01g099180.2	3.8812	0.637082	-2.60695	0.0117	0.113833	no	Lipoxygenase (AHRD V1 **** Q9FT17_SOLLC); contains Interpro domain(s) IPR001246 Lipoxygenase, plant
Solyc01g099220.2	0.958882	3.35756	1.80799	0.00855	0.0941535	no	DNA polymerase (AHRD V1 *-*- B9RF68_RICCO); contains Interpro domain(s) IPR006172 DNA-directed DNA polymerase, family B
Solyc01g099230.2	1.32831	5.30091	1.99665	0.0134	0.123559	no	Zinc finger protein VAR3, chloroplastic (AHRD V1 *--- VAR3_ARATH); contains Interpro domain(s) IPR001876 Zinc finger, RanBP2-type
Solyc01g099240.2	119.151	51.2162	-1.21812	0.0487	0.265022	no	3-hydroxyisobutyrate dehydrogenase (AHRD V1 ***- A3ZMK4_9PLAN); contains Interpro domain(s) IPR015815 3-hydroxyacid dehydrogenase/reductase
Solyc01g099260.2	14.9624	27.5029	0.878241	0.1321	0.427452	no	Chaperone protein dnaJ (AHRD V1 *-*- A7J483_9EURY); contains Interpro domain(s) IPR001623 Heat shock protein DnaJ, N-terminal
Solyc01g099270.2	0.999784	0.137009	-2.86735	0.09695	0.373878	no	Microtubule binding protein (AHRD V1 ***- A6YTD5_CUCME)
Solyc01g099280.2	21.8524	17.7115	-0.30311	0.56995	0.804594	no	5&apos-AMP-activated protein kinase gamma-1 subunit (AHRD V1 **** Q1M178_ONCMY); contains Interpro domain(s) IPR000644 Cystathionine beta-synthase, core
Solyc01g099290.2	0.599388	2.98546	2.31639	0.02415	0.17966	no	Cullin-like protein1 (AHRD V1 ***- Q8LP18_PEA); contains Interpro domain(s) IPR016159 Cullin repeat-like
Solyc01g099300.2	1.44552	1.67782	0.215001	0.7941	0.920176	no	MORC family CW-type zinc finger 3 (AHRD V1 *--- Q4VBZ9_HUMAN); contains Interpro domain(s) IPR003594 ATP-binding region, ATPase-like
Solyc01g099310.2	0.187268	1.01688	2.44098	0.14045	0.441174	no	RNA polymerase II holoenzyme cyclin-like subunit (AHRD V1 *-** SSN8_GIBMO); contains Interpro domain(s) IPR015432 Cyclin H
Solyc01g099350.2	8.59926	8.7209	0.0202656	0.972	0.988342	no	Acyl-CoA binding protein 4 acyl-CoA-binding domain 4 (AHRD V1 **-* D7L3U2_ARALY); contains Interpro domain(s) IPR015915 Kelch-type beta propeller
Solyc01g099360.2	12.7874	17.8388	0.480291	0.3623	0.669824	no	PWWP domain-containing protein (AHRD V1 *-*- D7L3U3_ARALY); contains Interpro domain(s) IPR000313 PWWP
Solyc01g099370.2	12.6022	68.1305	2.43463	5e-05	0.00217198	yes	SRC2 homolog (Fragment) (AHRD V1 ***- B3IYJ9_9SOLA); contains Interpro domain(s) IPR018029 C2 membrane targeting protein
Solyc01g099400.2	57.8425	52.7833	-0.132048	0.81885	0.93102	no	WD-repeat domain phosphoinositide-interacting protein 3 (AHRD V1 **-- B6SUF7_MAIZE); contains Interpro domain(s) IPR017986 WD40 repeat, region
Solyc01g099410.2	437.821	24.6973	-4.14792	5e-05	0.00217198	yes	Histone H2A (AHRD V1 ***- Q8H0G7_TOBAC); contains Interpro domain(s) IPR002119 Histone H2A
Solyc01g099460.1	0.401991	0.704672	0.809789	0.43605	0.72246	no	ATP-dependent DNA helicase (AHRD V1 *-*- D8G648_9CYAN); contains Interpro domain(s) IPR004589 DNA helicase, ATP-dependent, RecQ type
Solyc01g099520.2	68.4378	31.5919	-1.11524	0.0396	0.237889	no	Rapid alkalinization factor 2 (AHRD V1 **-- Q6TF28_SOLCH); contains Interpro domain(s) IPR008801 Rapid ALkalinization Factor
Solyc01g099560.2	0.865263	0.574711	-0.590301	0.65925	0.852172	no	Carbonyl reductase 3 (AHRD V1 **** B6TRS7_MAIZE); contains Interpro domain(s) IPR002347 Glucose/ribitol dehydrogenase
Solyc01g099590.2	2.98339	17.3046	2.53613	0.01295	0.120762	no	Glutathione-S-transferase (AHRD V1 **** A3FMP5_SOLLC); contains Interpro domain(s) IPR004046 Glutathione S-transferase, C-terminal
Solyc01g099600.2	30.4157	21.0087	-0.53383	0.31595	0.632903	no	Copper chaperone (AHRD V1 *--- B6TJ24_MAIZE); contains Interpro domain(s) IPR006121 Heavy metal transport/detoxification protein
Solyc01g099630.2	497.028	8.01943	-5.95368	5e-05	0.00217198	yes	Xyloglucan endotransglucosylase/hydrolase 5 (AHRD V1 **** C0IRG4_ACTDE); contains Interpro domain(s) IPR016455 Xyloglucan endotransglucosylase/hydrolase IPR008263 Glycoside hydrolase, family 16, active site
Solyc01g099640.2	0	1.41211	#	0.0425	0.247735	no	Unknown Protein (AHRD V1)
Solyc01g099650.2	1.35837	0.371566	-1.87018	0.0597	0.294817	no	Formin 3 (AHRD V1 *-*- D0QAN4_ARATH); contains Interpro domain(s) IPR015425 Actin-binding FH2
Solyc01g099670.2	339.229	278.57	-0.284224	0.61785	0.830768	no	40S ribosomal protein S10-like (AHRD V1 ***- Q2XTB2_SOLTU); contains Interpro domain(s) IPR005326 Plectin/S10, N-terminal
Solyc01g099680.2	369.23	309.905	-0.252693	0.6569	0.85136	no	REF-like stress related protein 1 (AHRD V1 *--- Q6XNP4_HEVBR); contains Interpro domain(s) IPR008802 Rubber elongation factor
Solyc01g099690.2	152.77	207.75	0.443489	0.4065	0.702636	no	ATP-dependent Clp protease proteolytic subunit (AHRD V1 ***- B9RFA9_RICCO); contains Interpro domain(s) IPR001907 Peptidase S14, ClpP
Solyc01g099700.2	14.9821	13.7938	-0.119215	0.82535	0.933927	no	Os07g0673000 protein (Fragment) (AHRD V1 ***- Q0D3Q5_ORYSJ)
Solyc01g099710.2	11.8038	17.9117	0.601653	0.2836	0.60354	no	Tafazzin (AHRD V1 *-*- Q6PUS0_DANRE); contains Interpro domain(s) IPR000872 Tafazzin
Solyc01g099720.2	9.19333	11.9299	0.375924	0.53615	0.782857	no	Alpha subunit of F-actin capping protein (AHRD V1 **** D7L3V5_ARALY); contains Interpro domain(s) IPR018315 F-actin capping protein, alpha subunit, actin binding
Solyc01g099730.2	1.04135	4.38143	2.07295	0.5071	0.766368	no	Unknown Protein (AHRD V1)
Solyc01g099740.2	33.9878	45.9323	0.434494	0.5101	0.768886	no	Small nuclear ribonucleoprotein sm (AHRD V1 *--- Q17AC0_AEDAE); contains Interpro domain(s) IPR006649 Like-Sm ribonucleoprotein, eukaryotic and archaea-type, core
Solyc01g099750.2	3.88725	6.98303	0.845102	0.51965	0.773769	no	Heparan-alpha-glucosaminide N-acetyltransferase (AHRD V1 **-- D2QUR2_SPILD); contains Interpro domain(s) IPR019259 Protein of unknown function DUF2261, transmembrane
Solyc01g099760.2	177.723	180.716	0.0240985	0.9682	0.986807	no	26S protease regulatory subunit 6A homolog (AHRD V1 ***- PRS6A_SOLLC); contains Interpro domain(s) IPR005937 26S proteasome subunit P45
Solyc01g099770.2	2059.41	3032.99	0.558507	0.4152	0.708503	no	Translationally-controlled tumor protein homolog (AHRD V1 ***- B5XDL0_SALSA); contains Interpro domain(s) IPR001983 Translationally controlled tumour-associated TCTP
Solyc01g099780.2	38.7	25.7972	-0.58512	0.29165	0.61081	no	Translationally-controlled tumor protein homolog (AHRD V1 ***- B5XDL0_SALSA); contains Interpro domain(s) IPR001983 Translationally controlled tumour-associated TCTP
Solyc01g099790.2	126.607	79.41	-0.672962	0.24665	0.574756	no	AT3G05545 protein (Fragment) (AHRD V1 ***- B9DHH4_ARATH); contains Interpro domain(s) IPR018957 Zinc finger, C3HC4 RING-type
Solyc01g099800.2	6.02318	35.9624	2.57789	0.04675	0.259724	no	Unknown Protein (AHRD V1)
Solyc01g099810.2	15.135	72.4688	2.25947	0.00125	0.024812	yes	Arginine/serine-rich splicing factor (AHRD V1 ***- Q176A9_AEDAE); contains Interpro domain(s) IPR000504 RNA recognition motif, RNP-1
Solyc01g099820.2	0.897076	1.32023	0.557492	0.66365	0.853709	no	Hypoxia induced protein conserved region containing protein (AHRD V1 ***- B6TGV9_MAIZE); contains Interpro domain(s) IPR007667 Hypoxia induced protein conserved region
Solyc01g099830.2	251.768	195.502	-0.364914	0.5055	0.765297	no	60S ribosomal protein L22-2 (AHRD V1 ***- D7L3W0_ARALY); contains Interpro domain(s) IPR002671 Ribosomal protein L22e
Solyc01g099840.2	647.468	1489.13	1.20159	0.07165	0.323266	no	Auxin-repressed protein (AHRD V1 ***- B4FA62_MAIZE); contains Interpro domain(s) IPR008406 Dormancyauxin associated
Solyc01g099850.2	14.2357	17.8045	0.322729	0.57575	0.807971	no	Multi-pass transmembrane protein (AHRD V1 ***- Q5CLX7_CRYHO); contains Interpro domain(s) IPR018143 Folate receptor, conserved region
Solyc01g099860.2	15.5382	9.36063	-0.731142	0.24345	0.571876	no	Serine/threonine-protein phosphatase (AHRD V1 **** Q84T16_PHAAT); contains Interpro domain(s) IPR006186 Serine/threonine-specific protein phosphatase and bis(5-nucleosyl)-tetraphosphatase
Solyc01g099870.1	1.68459	0.222809	-2.91852	0.1011	0.379158	no	RAG1-activating protein 1 homolog (AHRD V1 **-- R1AP1_DANRE); contains Interpro domain(s) IPR018179 RAG1-activating protein 1 homologue
Solyc01g099880.2	0.610986	9.90524	4.01898	0.0014	0.0270745	yes	RAG1-activating protein 1 homolog (AHRD V1 **-- R1AP1_DANRE); contains Interpro domain(s) IPR018179 RAG1-activating protein 1 homologue
Solyc01g099890.2	32.596	24.5791	-0.407263	0.4678	0.742476	no	Malignant T cell amplified sequence 1 (AHRD V1 **-- D0FH72_BRABE); contains Interpro domain(s) IPR016437 Translation machinery-associated RNA binding protein, predicted
Solyc01g099900.2	571.759	540.302	-0.0816405	0.89825	0.96358	no	Ribosomal protein L18 (AHRD V1 ***- C5X0Q5_SORBI); contains Interpro domain(s) IPR000039 Ribosomal protein L18e
Solyc01g099910.2	16.5794	3.53595	-2.22922	0.0065	0.0779865	no	Epoxide hydrolase (AHRD V1 ***- B3VMR4_NICBE); contains Interpro domain(s) IPR000639 Epoxide hydrolase-like
Solyc01g099930.2	9.08948	7.86957	-0.207913	0.75755	0.903199	no	Pectinesterase (Fragment) (AHRD V1 *-*- D7U9X3_VITVI)
Solyc01g099960.2	3.43039	0.726844	-2.23866	0.0248	0.181989	no	Pectinesterase (AHRD V1 ***- B9RFE3_RICCO); contains Interpro domain(s) IPR000070 Pectinesterase, catalytic
Solyc01g099970.2	3.03771	10.9765	1.85336	0.00655	0.0782605	no	F-box/LRR-repeat protein 14 (AHRD V1 *-*- B5X325_SALSA); contains Interpro domain(s) IPR006553 Leucine-rich repeat, cysteine-containing subtype
Solyc01g099980.2	0.985073	21.7536	4.46488	5e-05	0.00217198	yes	Glycine-rich protein (AHRD V1 *--- D7M9Z2_ARALY); contains Interpro domain(s) IPR009836 Protein of unknown function DUF1399
Solyc01g100000.2	0.784767	1.19781	0.610064	0.6507	0.847647	no	F-box protein PP2-B1 (AHRD V1 ***- PP2B1_ARATH); contains Interpro domain(s) IPR001810 Cyclin-like F-box
Solyc01g100010.2	0.680038	1.10843	0.704834	0.5672	0.80235	no	F-box protein PP2-B1 (AHRD V1 ***- PP2B1_ARATH); contains Interpro domain(s) IPR001810 Cyclin-like F-box
Solyc01g100020.2	0.297727	0.932198	1.64664	0.17365	0.486271	no	Phospholipase D (AHRD V1 **** A3KH17_ARATH); contains Interpro domain(s) IPR016555 Phospholipase D, eukaryota
Solyc01g100030.2	48.9253	8.18067	-2.58029	0.0001	0.00373413	yes	Deoxyuridine 5&apos-triphosphate nucleotidohydrolase (AHRD V1 ***- D0NVQ2_PHYIN); contains Interpro domain(s) IPR008181 DeoxyUTP pyrophosphatase subfamily 1
Solyc01g100040.2	122.34	309.646	1.33973	0.0278	0.194825	no	Integrin-linked kinase-associated serine/threonine phosphatase 2C (AHRD V1 **** ILKAP_HUMAN); contains Interpro domain(s) IPR015655 Protein phosphatase 2C
Solyc01g100050.2	29.6392	46.9088	0.662351	0.2555	0.580465	no	WD-40 repeat protein (AHRD V1 *--- Q8Z020_ANASP); contains Interpro domain(s) IPR017986 WD40 repeat, region
Solyc01g100060.2	26.414	44.5922	0.755486	0.15855	0.466741	no	Pre-mRNA-splicing factor 38A (AHRD V1 *-*- B5X2T8_SALSA); contains Interpro domain(s) IPR005037 PRP38
Solyc01g100080.2	3.6999	10.7113	1.53357	0.04355	0.250811	no	Single-stranded DNA binding (AHRD V1 ***- Q2HW28_MEDTR); contains Interpro domain(s) IPR000424 Primosome PriB/single-strand DNA-binding
Solyc01g100110.2	62.8858	18.2915	-1.78156	0.00155	0.0290335	yes	Integrin-linked kinase-associated serine/threonine phosphatase 2C (AHRD V1 **** ILKAP_BOVIN); contains Interpro domain(s) IPR015655 Protein phosphatase 2C
Solyc01g100130.2	5.65226	5.80444	0.0383295	0.94915	0.979944	no	PHD-finger family protein (AHRD V1 *-*- B6U0S2_MAIZE); contains Interpro domain(s) IPR019787 Zinc finger, PHD-finger
Solyc01g100140.2	9.45861	11.9657	0.339204	0.60565	0.823846	no	Protein DEHYDRATION-INDUCED 19 homolog 3 (AHRD V1 **-- DI193_ARATH); contains Interpro domain(s) IPR008598 Drought induced 19
Solyc01g100160.2	20.7384	26.0407	0.328461	0.71135	0.878404	no	Protein DEHYDRATION-INDUCED 19 homolog 3 (AHRD V1 ***- DI193_ARATH); contains Interpro domain(s) IPR008598 Drought induced 19
Solyc01g100170.2	3.8593	6.59151	0.772269	0.24725	0.574756	no	Soluble NSF Attachment Protein (SNAP) Receptor (SNARE) (AHRD V1 **** D7G2Z0_ECTSI); contains Interpro domain(s) IPR010989 t-SNARE
Solyc01g100180.2	5.75105	8.32009	0.532773	0.39485	0.695665	no	DNA polymerase III polC-type (AHRD V1 *-*- D2GFM8_STAAU); contains Interpro domain(s) IPR006055 Exonuclease
Solyc01g100190.2	4.83088	7.06739	0.548891	0.3547	0.66282	no	Misato homolog 1 (AHRD V1 *--- C1BN10_9MAXI); contains Interpro domain(s) IPR019746 Tubulin/FtsZ, N-terminal
Solyc01g100200.2	7.9507	17.8702	1.1684	0.0457	0.256528	no	GRAS family transcription factor (AHRD V1 **-* B9GJL6_POPTR); contains Interpro domain(s) IPR005202 GRAS transcription factor
Solyc01g100210.2	1.02147	1.95347	0.935393	0.31685	0.633444	no	Glycosyltransferase (AHRD V1 *-*- B9N4D7_POPTR); contains Interpro domain(s) IPR002495 Glycosyl transferase, family 8
Solyc01g100230.2	128.262	144.183	0.168811	0.74285	0.896295	no	Chaperone protein dnaJ (AHRD V1 ***- B6U761_MAIZE); contains Interpro domain(s) IPR001623 Heat shock protein DnaJ, N-terminal
Solyc01g100240.2	2.40881	4.27281	0.826863	0.22715	0.552426	no	Calmodulin-binding protein (AHRD V1 **** D7L2U6_ARALY); contains Interpro domain(s) IPR012416 Calmodulin binding protein-like
Solyc01g100250.2	11.7076	12.4544	0.0892132	0.87415	0.953332	no	ABC transporter permease protein (AHRD V1 ***- Q08TD1_STIAU); contains Interpro domain(s) IPR003453 Protein of unknown function DUF140
Solyc01g100260.2	10.7699	9.76627	-0.141126	0.8042	0.924751	no	Guanosine-5&apos-triphosphate 3&apos-diphosphate pyrophosphatase (AHRD V1 **-- D8MKR7_9ENTR); contains Interpro domain(s) IPR003695 Ppx/GppA phosphatase
Solyc01g100270.2	0.804257	4.27129	2.40894	0.01925	0.155957	no	3&apos-5&apos exonuclease family protein (AHRD V1 *-*- Q23B12_TETTH); contains Interpro domain(s) IPR002562 3'-5' exonuclease
Solyc01g100280.2	1.36722	0.591613	-1.20852	0.20415	0.52893	no	ATP-DEPENDENT DNA HELICASE (AHRD V1 *-** Q8SRI7_ENCCU); contains Interpro domain(s) IPR004589 DNA helicase, ATP-dependent, RecQ type
Solyc01g100290.2	8.9752	3.52614	-1.34786	0.02785	0.19486	no	Unknown Protein (AHRD V1)
Solyc01g100300.2	2.90462	1.30541	-1.15384	0.6284	0.837269	no	Unknown Protein (AHRD V1)
Solyc01g100310.2	4.56498	3.87151	-0.237712	0.75495	0.902022	no	Calmodulin-binding protein (AHRD V1 *-*- D7L4F9_ARALY); contains Interpro domain(s) IPR012442 Protein of unknown function DUF1645
Solyc01g100320.2	131.401	87.812	-0.581485	0.2529	0.577747	no	Thioredoxin/protein disulfide isomerase (AHRD V1 **** Q2U681_ASPOR); contains Interpro domain(s) IPR005788 Disulphide isomerase
Solyc01g100330.2	13.2369	12.2416	-0.112773	0.84395	0.940823	no	Zinc finger matrin type 2 (AHRD V1 ***- Q6DEN8_XENTR); contains Interpro domain(s) IPR003604 Zinc finger, U1-type
Solyc01g100340.2	1.63669	2.13794	0.385436	0.6359	0.841104	no	Pentatricopeptide repeat-containing protein (AHRD V1 ***- D7KIZ3_ARALY); contains Interpro domain(s) IPR002885 Pentatricopeptide repeat
Solyc01g100350.2	263.31	420.548	0.675508	0.28365	0.603572	no	ADP-ribosylation factor-like protein 3 (AHRD V1 **-- ARL3_CAEEL); contains Interpro domain(s) IPR006687 GTP-binding protein SAR1
Solyc01g100360.2	35.2904	19.0763	-0.887497	0.0931	0.369091	no	Dihydrolipoyl dehydrogenase (AHRD V1 ***- B5LAW5_CAPAN); contains Interpro domain(s) IPR006258 Dihydrolipoamide dehydrogenase
Solyc01g100370.2	5.52485	25.6802	2.21665	0.1799	0.496534	no	Universal stress protein (AHRD V1 ***- B6SNQ1_MAIZE); contains Interpro domain(s) IPR006016 UspA
Solyc01g100380.2	393.827	122.09	-1.68962	0.0111	0.109976	no	Calreticulin 2 calcium-binding protein (AHRD V1 **** A8HMC0_CHLRE); contains Interpro domain(s) IPR009169 Calreticulin
Solyc01g100400.2	2.72012	4.0307	0.567364	0.487	0.754592	no	Pseudouridine synthase family protein (AHRD V1 ***- D7KAZ8_ARALY); contains Interpro domain(s) IPR006145 Pseudouridine synthase, RsuA and RluB/C/D/E/F
Solyc01g100410.2	13.8489	17.0383	0.29901	0.61425	0.828569	no	Iron-sulfur cluster insertion protein ErpA (AHRD V1 ***- C8Q1G7_9GAMM); contains Interpro domain(s) IPR016092 FeS cluster insertion
Solyc01g100420.2	1.78574	4.88813	1.45276	0.0565	0.287303	no	Peptide chain release factor 2 (AHRD V1 ***- B6SY98_MAIZE); contains Interpro domain(s) IPR004374 Peptide chain release factor 2
Solyc01g100430.2	13.5869	13.6699	0.00878733	0.98745	0.994294	no	Ribosomal RNA small subunit methyltransferase A (AHRD V1 ***- RSMA_CYAP8); contains Interpro domain(s) IPR011530 rRNA adenine dimethylase
Solyc01g100450.1	0.222025	1.34577	2.59964	0.08645	0.3568	no	Pentatricopeptide repeat-containing protein (AHRD V1 ***- D7KJU9_ARALY); contains Interpro domain(s) IPR002885 Pentatricopeptide repeat
Solyc01g100460.2	1.19757	13.4898	3.49368	0.002	0.0346473	yes	BZIP transcription factor (AHRD V1 **** C0LQL1_9CARY); contains Interpro domain(s) IPR011616 bZIP transcription factor, bZIP-1
Solyc01g100480.2	19.3268	17.3592	-0.154906	0.78265	0.914705	no	Unknown Protein (AHRD V1)
Solyc01g100490.2	4.12938	6.83338	0.726672	0.26345	0.585667	no	Nicotianamine synthase (AHRD V1 ***- A3DUI9_MALXI); contains Interpro domain(s) IPR004298 Nicotianamine synthase
Solyc01g100500.2	10.46	28.8365	1.46302	0.0103	0.105621	no	Microfibrillar-associated protein 1 (AHRD V1 *-*- C1BVS1_9MAXI); contains Interpro domain(s) IPR009730 Micro-fibrillar-associated 1, C-terminal
Solyc01g100520.2	347.02	243.035	-0.513855	0.35155	0.660718	no	ATP-dependent Clp protease proteolytic subunit (AHRD V1 ***- Q93YH0_SOLLC); contains Interpro domain(s) IPR018215 Peptidase S14, ClpP, active site
Solyc01g100530.2	17.7349	16.398	-0.113071	0.8437	0.940776	no	Protein EFR3 homolog A (AHRD V1 *--- EFR3A_HUMAN); contains Interpro domain(s) IPR016024 Armadillo-type fold
Solyc01g100540.2	1.21121	2.80652	1.21233	0.11545	0.401476	no	PAPA-1-like conserved region family protein expressed (AHRD V1 *-*- Q2QNL8_ORYSJ); contains Interpro domain(s) IPR006880 PAPA-1-like conserved region
Solyc01g100570.2	69.4167	110.533	0.671118	0.19485	0.517078	no	Nucleolar protein (AHRD V1 ***- Q9LTV0_ARATH); contains Interpro domain(s) IPR002687 Pre-mRNA processing ribonucleoprotein, binding region
Solyc01g100580.2	2.09113	5.28539	1.33772	0.0675	0.314388	no	Pentatricopeptide repeat-containing protein (AHRD V1 ***- D7KB79_ARALY); contains Interpro domain(s) IPR002885 Pentatricopeptide repeat
Solyc01g100590.2	29.4064	19.5721	-0.587332	0.26625	0.5875	no	Unknown Protein (AHRD V1); contains Interpro domain(s) IPR019020 Cytochrome c-552/DMSO reductase-like, haem-binding domain
Solyc01g100600.2	0.73204	0.202785	-1.85197	0.18875	0.507725	no	Kelch domain-containing protein 3 (AHRD V1 *--- B0W5R4_CULQU); contains Interpro domain(s) IPR015915 Kelch-type beta propeller
Solyc01g100610.2	37.7878	27.4452	-0.461365	0.3876	0.690705	no	Solute carrier family 40 member 1 (AHRD V1 **-- S40A1_DANRE); contains Interpro domain(s) IPR016196 Major facilitator superfamily, general substrate transporter
Solyc01g100650.2	39.0048	16.8582	-1.2102	0.02265	0.172661	no	NHL repeat containing 2 (AHRD V1 *--- B2RR26_MOUSE); contains Interpro domain(s) IPR011042 Six-bladed beta-propeller, TolB-like
Solyc01g100660.2	229.383	217.718	-0.0752938	0.90295	0.965044	no	Transcription factor (AHRD V1 ***- D7L4N5_ARALY)
Solyc01g100690.2	4.00962	9.15931	1.19177	0.1328	0.428434	no	Unknown Protein (AHRD V1)
Solyc01g100700.2	36.0432	28.5388	-0.336799	0.5537	0.792329	no	Unknown Protein (AHRD V1); contains Interpro domain(s) IPR019083 IGR protein motif
Solyc01g100710.2	27.3639	30.1041	0.137686	0.85935	0.948192	no	Unknown Protein (AHRD V1)
Solyc01g100720.2	35.5332	35.7964	0.0106472	0.9854	0.993321	no	Importin alpha-1b subunit (AHRD V1 ***- B6T451_MAIZE); contains Interpro domain(s) IPR011989 Armadillo-like helical
Solyc01g100730.2	2.6615	3.10074	0.22037	0.7572	0.903028	no	UPF0176 protein yceA (AHRD V1 *--- YCEA_ECOL6); contains Interpro domain(s) IPR001763 Rhodanese-like
Solyc01g100740.2	1.04807	1.99706	0.930145	0.33535	0.646218	no	Xaa-pro dipeptidase (AHRD V1 ***- C1GRT5_PARBA); contains Interpro domain(s) IPR000994 Peptidase M24, structural domain
Solyc01g100750.2	5.66267	0.44228	-3.67845	0.047	0.260694	no	Susceptibility homeodomain transcription factor (Fragment) (AHRD V1 *-*- Q8SAA7_ORYSA); contains Interpro domain(s) IPR007493 Protein of unknown function DUF538
Solyc01g100760.2	40.4707	22.0543	-0.875817	0.1921	0.512059	no	Susceptibility homeodomain transcription factor (Fragment) (AHRD V1 *-*- Q8SAA7_ORYSA); contains Interpro domain(s) IPR007493 Protein of unknown function DUF538
Solyc01g100770.2	109.813	73.994	-0.569569	0.40895	0.704287	no	Susceptibility homeodomain transcription factor (Fragment) (AHRD V1 *-*- Q8SAA7_ORYSA); contains Interpro domain(s) IPR007493 Protein of unknown function DUF538
Solyc01g100780.2	7.25356	6.31004	-0.20104	0.7647	0.906472	no	Agenet domain-containing protein (AHRD V1 ***- D7KJP0_ARALY); contains Interpro domain(s) IPR008395 Agenet
Solyc01g100810.2	5.12583	10.7715	1.07136	0.05235	0.275112	no	Neutral invertase (AHRD V1 ***- A7LH71_VITVI); contains Interpro domain(s) IPR006937 Plant neutral invertase
Solyc01g100820.2	6.35585	7.15045	0.16995	0.78935	0.918126	no	AP-3 complex subunit mu-2 (AHRD V1 ***- B6TBI2_MAIZE); contains Interpro domain(s) IPR001392 Clathrin adaptor, mu subunit
Solyc01g100840.2	8.56384	11.1296	0.378068	0.5967	0.8194	no	Trafficking protein particle complex subunit 4 (AHRD V1 ***- B6U8Z1_MAIZE); contains Interpro domain(s) IPR007233 Sybindin-like protein
Solyc01g100850.2	18.3815	21.7351	0.241767	0.64015	0.843306	no	ABC transporter ATP-binding protein (AHRD V1 ***- Q88ZT3_LACPL); contains Interpro domain(s) IPR003439 ABC transporter-like
Solyc01g100860.2	128.974	134.84	0.0641671	0.9349	0.975042	no	ADP-ribosylation factor (AHRD V1 ***- D7KT27_ARALY); contains Interpro domain(s) IPR006688 ADP-ribosylation factor
Solyc01g100870.2	121.479	99.4732	-0.288333	0.7363	0.892824	no	ADP-ribosylation factor (AHRD V1 ***- Q9M7P4_CAPAN); contains Interpro domain(s) IPR006688 ADP-ribosylation factor
Solyc01g100900.2	4.10597	6.23824	0.603418	0.404	0.701281	no	MtN21 nodulin protein-like (AHRD V1 ***- B6TBZ6_MAIZE); contains Interpro domain(s) IPR000620 Protein of unknown function DUF6, transmembrane
Solyc01g100910.2	1.63697	0.747563	-1.13076	0.2244	0.550116	no	MtN21 nodulin protein-like (AHRD V1 ***- B6TBZ6_MAIZE); contains Interpro domain(s) IPR000620 Protein of unknown function DUF6, transmembrane
Solyc01g100920.2	1.49586	1.98077	0.405086	0.6843	0.864956	no	Nodulin-like protein (AHRD V1 ***- Q84TV1_GOSHI); contains Interpro domain(s) IPR000620 Protein of unknown function DUF6, transmembrane
Solyc01g100930.2	36.2655	16.1254	-1.16927	0.02585	0.186762	no	GDSL esterase/lipase At1g09390 (AHRD V1 ***- GDL2_ARATH); contains Interpro domain(s) IPR001087 Lipase, GDSL
Solyc01g100940.2	1.52676	23.5717	3.94852	0.0182	0.150196	no	Unknown Protein (AHRD V1)
Solyc01g100950.2	0.120308	1.32133	3.45719	0.26365	0.585667	no	Glucose-6-phosphate 1-dehydrogenase (AHRD V1 ***- B9RFN8_RICCO); contains Interpro domain(s) IPR001282 Glucose-6-phosphate dehydrogenase
Solyc01g100960.2	0.172189	0.843401	2.29222	0.31225	0.63036	no	Glucose-6-phosphate 1-dehydrogenase (AHRD V1 ***- B9RFN8_RICCO); contains Interpro domain(s) IPR001282 Glucose-6-phosphate dehydrogenase
Solyc01g100970.2	299.569	399.466	0.415184	0.4972	0.761727	no	Pyrrolidone-carboxylate peptidase (AHRD V1 **** B6SP89_MAIZE); contains Interpro domain(s) IPR000816 Peptidase C15, pyroglutamyl peptidase I
Solyc01g100980.2	2.37517	0.192754	-3.6232	0.04215	0.246777	no	Polygalacturonase (AHRD V1 ***- B6TPQ7_MAIZE); contains Interpro domain(s) IPR012334 Pectin lyase fold
Solyc01g100990.2	6.07404	7.69335	0.340957	0.61075	0.827204	no	Zinc finger matrin type 5 (AHRD V1 ***- B0S517_DANRE); contains Interpro domain(s) IPR000571 Zinc finger, CCCH-type
Solyc01g101000.2	245.14	243.342	-0.0106201	0.98665	0.994009	no	Kinase family protein (AHRD V1 ***- D7M6L5_ARALY); contains Interpro domain(s) IPR002290 Serine/threonine protein kinase
Solyc01g101010.2	5.46446	11.0656	1.01793	0.0601	0.29594	no	AGAP008431-PA (Fragment) (AHRD V1 *-*- A7UUL5_ANOGA); contains Interpro domain(s) IPR007308 Protein of unknown function DUF408
Solyc01g101020.2	30.2852	37.0245	0.289868	0.5681	0.803097	no	FACT complex subunit SPT16 (AHRD V1 ***- D3AWW1_POLPA); contains Interpro domain(s) IPR013953 FACT complex subunit Spt16p/Cdc68p
Solyc01g101030.2	5.78134	2.33462	-1.30821	0.03265	0.215865	no	FACT complex subunit SPT16 (AHRD V1 ***- D3AWW1_POLPA); contains Interpro domain(s) IPR013953 FACT complex subunit Spt16p/Cdc68p
Solyc01g101040.2	98.1937	66.8504	-0.554695	0.3002	0.618907	no	ATP-citrate lyase A-3 (AHRD V1 **** D7KJQ3_ARALY); contains Interpro domain(s) IPR016102 Succinyl-CoA synthetase-like
Solyc01g101060.2	1287.92	1083.27	-0.249659	0.75125	0.900719	no	S-adenosylmethionine synthase (AHRD V1 ***- B8LFH4_IPOBA); contains Interpro domain(s) IPR002133 S-adenosylmethionine synthetase
Solyc01g101090.2	9.7672	8.28358	-0.237689	0.6785	0.861593	no	TBC1 domain family member CG11727 (AHRD V1 **-* Y1727_DROME); contains Interpro domain(s) IPR000195 RabGAP/TBC
Solyc01g101100.2	38.8651	10.4377	-1.89667	0.0007	0.0164881	yes	Receptor-like protein kinase (AHRD V1 ***- Q9LYS5_ARATH); contains Interpro domain(s) IPR002290 Serine/threonine protein kinase
Solyc01g101120.2	12.7117	8.59976	-0.563795	0.3527	0.661729	no	Glucan endo-1 3-beta-glucosidase 1 (AHRD V1 *-*- B4FGE4_MAIZE); contains Interpro domain(s) IPR012946 X8
Solyc01g101130.2	4.29638	13.4167	1.64283	0.0137	0.125256	no	Plant IF-like protein (AHRD V1 ***- B6TAT2_MAIZE)
Solyc01g101140.2	28.9193	36.2792	0.327109	0.5505	0.79017	no	LOC100005105 protein (Fragment) (AHRD V1 *-*- A4QNR9_DANRE); contains Interpro domain(s) IPR007491 Protein of unknown function DUF537
Solyc01g101150.1	0.306537	0.779671	1.3468	0.3048	0.624297	no	Pentatricopeptide repeat-containing protein (AHRD V1 ***- D7MRA3_ARALY); contains Interpro domain(s) IPR002885 Pentatricopeptide repeat
Solyc01g101160.2	57.1015	40.8143	-0.484454	0.3798	0.683854	no	Unknown Protein (AHRD V1)
Solyc01g101240.2	371.574	564.999	0.604601	0.34445	0.653599	no	Aspartic proteinase (AHRD V1 **** ASPRX_ORYSJ); contains Interpro domain(s) IPR001461 Peptidase A1
Solyc01g101250.2	0.891434	3.99253	2.1631	0.08955	0.363861	no	D111/G-patch domain-containing protein (AHRD V1 **-- D7M5C5_ARALY); contains Interpro domain(s) IPR000467 D111/G-patch
Solyc01g102260.2	0.0547543	0.987475	4.1727	0.26745	0.587989	no	Pheres1 (Fragment) (AHRD V1 ***- B2BFM9_ARALY); contains Interpro domain(s) IPR002100 Transcription factor, MADS-box
Solyc01g102290.2	248.92	295.112	0.24558	0.62715	0.83638	no	Stress-induced hydrophobic peptide (AHRD V1 **-- B9N409_POPTR); contains Interpro domain(s) IPR000612 Uncharacterised protein family UPF0057
Solyc01g102300.2	18.0039	56.0026	1.63718	0.0028	0.0433774	yes	BHLH transcription factor (AHRD V1 *-** B6TXR4_MAIZE); contains Interpro domain(s) IPR011598 Helix-loop-helix DNA-binding
Solyc01g102310.2	37.3433	10.4609	-1.83584	0.0022	0.0369998	yes	Unknown Protein (AHRD V1)
Solyc01g102330.2	60.6221	4.40229	-3.78352	5e-05	0.00217198	yes	Acetyl xylan esterase A (AHRD V1 **-- D0TLQ4_9BACE); contains Interpro domain(s) IPR005181 Protein of unknown function DUF303, acetylesterase putative
Solyc01g102340.2	2.44861	1.51215	-0.695357	0.3962	0.697126	no	Myb-like transcription factor (AHRD V1 *--- B8XPP3_9ROSI); contains Interpro domain(s) IPR015495 Myb transcription factor
Solyc01g102350.2	77.0643	26.1968	-1.55667	0.00675	0.0796049	no	Pectinacetylesterase like protein (Fragment) (AHRD V1 *--- Q56WP8_ARATH); contains Interpro domain(s) IPR004963 Pectinacetylesterase
Solyc01g102370.2	9.3528	8.28129	-0.175544	0.75845	0.903689	no	Flap structure specific endonuclease 1 (AHRD V1 **** Q6DRB5_DANRE); contains Interpro domain(s) IPR006084 DNA repair protein (XPGC)/yeast Rad
Solyc01g102390.2	52.3513	28.9162	-0.856347	0.12195	0.411715	no	Germin-like protein (AHRD V1 ***- O65358_SOLTU); contains Interpro domain(s) IPR014710 RmlC-like jelly roll fold
Solyc01g102400.2	29.709	15.4225	-0.945869	0.09905	0.376451	no	Germin-like protein (AHRD V1 ***- O65358_SOLTU); contains Interpro domain(s) IPR014710 RmlC-like jelly roll fold
Solyc01g102410.2	15.9358	16.2567	0.0287628	0.9553	0.98204	no	Glutaminyl-tRNA synthetase (AHRD V1 ***- A8BEZ0_GIALA); contains Interpro domain(s) IPR004526 Glutamyl-tRNA synthetase, class Ic, archaeal/eukaryotic cytosolic
Solyc01g102460.2	2.96714	4.55717	0.619068	0.54125	0.784717	no	Unknown Protein (AHRD V1)
Solyc01g102470.2	9.05414	8.89568	-0.0254724	0.9662	0.986208	no	Pentatricopeptide repeat-containing protein (AHRD V1 *-*- D7MEW5_ARALY); contains Interpro domain(s) IPR002885 Pentatricopeptide repeat
Solyc01g102480.2	20.4828	13.6045	-0.590322	0.28945	0.609111	no	Transmembrane protein 34 (AHRD V1 ***- C0H9K2_SALSA); contains Interpro domain(s) IPR005178 Protein of unknown function DUF300
Solyc01g102490.2	3.23129	4.66565	0.529969	0.43155	0.719763	no	NADPH adrenodoxin oxidoreductase fprA (NADPH-ferredoxin reductase) (AHRD V1 **-* A2VNR6_MYCTU); contains Interpro domain(s) IPR000759 Adrenodoxin reductase
Solyc01g102500.2	34.907	35.2281	0.0132101	0.98195	0.992107	no	Genomic DNA chromosome 5 TAC clone K1F13 (AHRD V1 *-*- Q9FJZ1_ARATH)
Solyc01g102510.2	30.327	17.1593	-0.821614	0.13935	0.439396	no	Genomic DNA chromosome 5 P1 clone MXC17 (AHRD V1 *--- Q9FIR4_ARATH); contains Interpro domain(s) IPR017986 WD40 repeat, region
Solyc01g102520.2	3.66794	0.296538	-3.62868	0.143	0.4441	no	MLO-like protein 1 (AHRD V1 ***- Q94CG7_MAIZE); contains Interpro domain(s) IPR004326 Mlo-related protein
Solyc01g102530.2	11.4238	11.3533	-0.0089304	0.9896	0.995107	no	SNARE associated Golgi protein (AHRD V1 *--- B7KHF6_CYAP7); contains Interpro domain(s) IPR015414 SNARE associated Golgi protein
Solyc01g102540.2	4.77675	5.70313	0.255723	0.6342	0.840463	no	Nucleoporin (AHRD V1 *-*- C0KG86_DROSI)
Solyc01g102550.2	4.0373	3.35804	-0.265772	0.6957	0.870897	no	Nucleoporin-like protein (AHRD V1 *-*- Q6YWF9_ORYSJ)
Solyc01g102560.2	59.9126	55.794	-0.10275	0.84685	0.941677	no	Eukaryotic translation initiation factor 3 subunit 8-like protein (AHRD V1 ***- Q9LIL2_ARATH); contains Interpro domain(s) IPR000717 Proteasome component region PCI
Solyc01g102570.2	27.6811	27.5731	-0.00563966	0.9715	0.98819	no	Eukaryotic translation initiation factor 3 subunit 8-like protein (AHRD V1 ***- Q9LIL2_ARATH); contains Interpro domain(s) IPR008905 Eukaryotic translation initiation factor 3 subunit 8, N-terminal
Solyc01g102580.2	166.867	41.0596	-2.0229	0.0088	0.0955073	no	Endo-1 4-beta-glucanase (AHRD V1 ***- O04890_SOLLC); contains Interpro domain(s) IPR008928 Six-hairpin glycosidase-like IPR018221 Glycoside hydrolase, family 9, active site IPR001701 Glycoside hydrolase, family 9
Solyc01g102590.2	48.9535	33.6541	-0.540629	0.6852	0.865081	no	Eukaryotic translation initiation factor 3 subunit 8-like protein (AHRD V1 *-*- Q9LIL2_ARATH); contains Interpro domain(s) IPR000717 Proteasome component region PCI
Solyc01g102600.2	28.4228	23.6647	-0.264311	0.5943	0.818195	no	Eukaryotic translation initiation factor 3 subunit 8-like protein (AHRD V1 ***- Q9LIL2_ARATH); contains Interpro domain(s) IPR008905 Eukaryotic translation initiation factor 3 subunit 8, N-terminal
Solyc01g102610.2	145.887	87.79	-0.732726	0.19465	0.516864	no	Ferric reductase oxidase (AHRD V1 **-* D6RVS5_HORVU); contains Interpro domain(s) IPR013130 Ferric reductase-like transmembrane component, N-terminal
Solyc01g102660.2	101.208	180.91	0.837949	0.1517	0.45597	no	Maleylacetoacetate isomerase / glutathione S-transferase (AHRD V1 ***- Q6MR10_BDEBA); contains Interpro domain(s) IPR005955 Maleylacetoacetate isomerase
Solyc01g102670.2	3.66749	4.56854	0.316941	0.8856	0.958174	no	HhH-GPD (AHRD V1 *--- Q2INY1_ANADE); contains Interpro domain(s) IPR011257 DNA glycosylase
Solyc01g102700.2	4.59335	3.22739	-0.509178	0.3991	0.697678	no	Receptor like kinase, RLK
Solyc01g102710.2	21.4176	4.36903	-2.29341	5e-05	0.00217198	yes	Receptor like kinase, RLK
Solyc01g102720.2	4.1657	1.95765	-1.08944	0.2461	0.574705	no	START domain containing 10 (Fragment) (AHRD V1 **-- Q52LA1_MOUSE); contains Interpro domain(s) IPR002913 Lipid-binding START
Solyc01g102730.2	10.5277	1.7428	-2.59471	0.01145	0.112095	no	Cinnamoyl-CoA reductase family (AHRD V1 ***- D7LQ28_ARALY); contains Interpro domain(s) IPR016040 NAD(P)-binding domain
Solyc01g102740.2	4.47278	3.83442	-0.222165	0.75615	0.90246	no	NAC domain protein IPR003441 (AHRD V1 *-*- B9GVP9_POPTR); contains Interpro domain(s) IPR003441 No apical meristem (NAM) protein
Solyc01g102750.2	20.1871	34.2724	0.763618	0.1727	0.485182	no	PHD finger family protein (AHRD V1 **-- D7KBK9_ARALY); contains Interpro domain(s) IPR019787 Zinc finger, PHD-finger
Solyc01g102760.2	43.7678	53.983	0.302635	0.58085	0.810596	no	PHD finger family protein (AHRD V1 ***- D7KBK9_ARALY)
Solyc01g102770.1	43.6412	113.248	1.37572	0.61885	0.830949	no	Photosystem II reaction center protein Z (AHRD V1 ***- Q5IHA1_9SOLN); contains Interpro domain(s) IPR002644 Photosystem II protein PsbZ
Solyc01g102790.2	0.661713	1.22036	0.883027	0.3377	0.64793	no	Pentatricopeptide repeat-containing protein (AHRD V1 ***- D7KHY5_ARALY); contains Interpro domain(s) IPR002885 Pentatricopeptide repeat
Solyc01g102800.2	11.9484	14.1992	0.248991	0.64015	0.843306	no	Histidyl-tRNA synthetase (AHRD V1 *-*- Q52NV4_HUMAN); contains Interpro domain(s) IPR015807 Histidyl-tRNA synthetase, class IIa, subgroup
Solyc01g102810.2	3.28447	2.40154	-0.451701	0.4862	0.754096	no	DNA polymerase III gamma and tau subunit (AHRD V1 *-*- B5IJD5_9CHRO); contains Interpro domain(s) IPR012763 DNA polymerase III, subunit gamma/ tau
Solyc01g102820.2	7.95387	5.67013	-0.488275	0.47855	0.74895	no	2-C-methyl-D-erythritol 4-phosphate cytidylyltransferase (AHRD V1 ***- A9ZN09_HEVBR); contains Interpro domain(s) IPR001228 4-diphosphocytidyl-2C-methyl-D-erythritol synthase
Solyc01g102830.2	109.358	70.4499	-0.634391	0.225	0.550449	no	Unknown Protein (AHRD V1)
Solyc01g102840.2	2.60712	5.42367	1.05681	0.10385	0.38455	no	Tir-nbs, resistance protein fragment
Solyc01g102860.2	39.9431	39.3708	-0.0208183	0.96875	0.986888	no	Unknown Protein (AHRD V1)
Solyc01g102940.2	30.8115	16.0828	-0.937947	0.08765	0.35918	no	Methionine s-methyltransferase (AHRD V1 **** B9N0J3_POPTR); contains Interpro domain(s) IPR015424 Pyridoxal phosphate-dependent transferase, major region
Solyc01g102950.2	10.3524	8.03387	-0.365798	0.5024	0.764023	no	FAD dependent oxidoreductase (AHRD V1 **-- B5VX05_SPIMA)
Solyc01g102960.2	0.698423	33.0352	5.56376	0.0159	0.138069	no	class IV heat shock protein (AHRD V1 ***- B6T3F5_MAIZE); contains Interpro domain(s) IPR002068 Heat shock protein Hsp20
Solyc01g102970.2	6.57562	15.1178	1.20105	0.0341	0.219901	no	RNA-binding protein (AHRD V1 *--* Q5CPB6_CRYHO); contains Interpro domain(s) IPR012677 Nucleotide-binding, alpha-beta plait
Solyc01g102990.2	6.26348	10.4291	0.735579	0.1952	0.517451	no	ATP-dependent Clp protease ATP-binding subunit clpX (AHRD V1 ***- B6SSC5_MAIZE); contains Interpro domain(s) IPR004487 ClpX, ATPase regulatory subunit
Solyc01g103010.2	15.9405	23.1064	0.535594	0.31465	0.632011	no	Cullin-associated NEDD8-dissociated protein 2 (AHRD V1 ***- B0WPV6_CULQU); contains Interpro domain(s) IPR011989 Armadillo-like helical
Solyc01g103020.2	17.8867	27.9273	0.642793	0.2201	0.545688	no	Survival of motor neuron-related-splicing factor 30 (AHRD V1 ***- C1BW46_ESOLU); contains Interpro domain(s) IPR018351 Tudor subgroup
Solyc01g103030.2	2.02678	2.21615	0.128866	0.86705	0.950676	no	Nitrate transporter (AHRD V1 **** Q7XAK5_PRUPE); contains Interpro domain(s) IPR000109 TGF-beta receptor, type I/II extracellular region
Solyc01g103040.2	1.08683	1.42031	0.386069	0.66355	0.853709	no	Mitotic checkpoint protein MAD1 (AHRD V1 *-*- A8JF64_CHLRE); contains Interpro domain(s) IPR008672 Mitotic checkpoint
Solyc01g103050.2	64.4379	64.8328	0.00881437	0.98735	0.994294	no	Auxin response factor 1 (AHRD V1 **** D9I2J0_SOLLC); contains Interpro domain(s) IPR010525 Auxin response factor
Solyc01g103070.2	2.41157	0.3391	-2.83019	0.09025	0.364905	no	Unknown Protein (AHRD V1)
Solyc01g103080.2	6.26847	13.1631	1.07031	0.06255	0.302243	no	ATP-dependent RNA helicase DOB1 (AHRD V1 **** B0WF10_CULQU); contains Interpro domain(s) IPR016438 RNA helicase, ATP-dependent, SK12/DOB1
Solyc01g103090.2	0.129032	0.688958	2.41669	0.1106	0.393868	no	Splicing factor U2af subunit (AHRD V1 *-*- B6T3Q5_MAIZE); contains Interpro domain(s) IPR009145 U2 auxiliary factor small subunit
Solyc01g103100.2	99.5266	25.3878	-1.97095	0.00045	0.0121374	yes	Short-chain dehydrogenase/reductase SDR (AHRD V1 ***- A6C8Y5_9PLAN); contains Interpro domain(s) IPR002347 Glucose/ribitol dehydrogenase
Solyc01g103110.2	29.9812	20.8324	-0.525229	0.32745	0.640055	no	Unknown Protein (AHRD V1); contains Interpro domain(s) IPR007434 Protein of unknown function DUF482
Solyc01g103140.2	6.93872	3.35204	-1.04963	0.09025	0.364905	no	Voltage-gated chloride channel (AHRD V1 **** Q96325_ARATH); contains Interpro domain(s) IPR002251 Chloride channel plant CLC
Solyc01g103150.2	5.18493	10.7609	1.0534	0.09415	0.369974	no	Os03g0731050 protein (Fragment) (AHRD V1 ***- C7IZG5_ORYSJ); contains Interpro domain(s) IPR004949 Protein of unknown function DUF266, plant
Solyc01g103160.2	11.0298	14.8965	0.433566	0.3984	0.697405	no	Pentatricopeptide repeat-containing protein (AHRD V1 *-*- D7LST4_ARALY); contains Interpro domain(s) IPR002885 Pentatricopeptide repeat
Solyc01g103170.2	2.33674	4.49427	0.943589	0.2176	0.5424	no	Lysine ketoglutarate reductase trans-splicing related 1-like (AHRD V1 ***- Q5JLN0_ORYSJ); contains Interpro domain(s) IPR007877 Protein of unknown function DUF707
Solyc01g103180.2	3.66171	4.33272	0.242757	0.71545	0.880886	no	Protein FAR1-RELATED SEQUENCE 11 (AHRD V1 **-- FRS11_ARATH); contains Interpro domain(s) IPR018289 MULE transposase, conserved domain
Solyc01g103190.2	7.1663	18.9459	1.40259	0.13105	0.425888	no	COX assembly mitochondrial protein homolog (AHRD V1 ***- COXAM_SCHPO); contains Interpro domain(s) IPR013892 Cytochrome c oxidase biogenesis protein Cmc1-like
Solyc01g103200.2	75.8757	22.1116	-1.77883	0.0129	0.120491	no	Unknown Protein (AHRD V1)
Solyc01g103210.2	60.2492	20.2928	-1.56997	0.1039	0.384652	no	Unknown Protein (AHRD V1)
Solyc01g103220.2	306.808	285.5	-0.103847	0.83435	0.935959	no	Cytochrome c (AHRD V1 ***- B6SKR4_MAIZE); contains Interpro domain(s) IPR002327 Cytochrome c, class IA/ IB
Solyc01g103230.2	6.57706	4.30481	-0.611494	0.2799	0.599949	no	Non-lysosomal glucosylceramidase (AHRD V1 ***- B9SS77_RICCO); contains Interpro domain(s) IPR014551 Beta-glucosidase, GBA2 type
Solyc01g103250.2	0.493311	1.23343	1.3221	0.2951	0.613736	no	Histone-lysine N-methyltransferase NSD3 (AHRD V1 *--- NSD3_HUMAN); contains Interpro domain(s) IPR018144 Plus-3 domain, subgroup
Solyc01g103350.2	2.25922	2.45501	0.119908	0.8661	0.950341	no	Cell division protein kinase 13 (AHRD V1 *-*- CDK13_MOUSE); contains Interpro domain(s) IPR002290 Serine/threonine protein kinase
Solyc01g103360.2	2.15562	3.09448	0.521595	0.5809	0.810596	no	Expressed protein (Fragment) (AHRD V1 ***- B3VV14_POPTN); contains Interpro domain(s) IPR006514 Protein of unknown function DUF579, plant
Solyc01g103370.2	47.3803	40.7887	-0.216119	0.6781	0.861338	no	Ras-related protein Rab-1A (AHRD V1 ***- C0HBJ4_SALSA); contains Interpro domain(s) IPR003579 Ras small GTPase, Rab type
Solyc01g103380.2	40.3851	38.0266	-0.0868123	0.867	0.950676	no	Ras-related protein Rab-25 (AHRD V1 ***- RAB25_MOUSE); contains Interpro domain(s) IPR015595 Rab11-related
Solyc01g103400.2	8.33751	12.0135	0.526972	0.52295	0.775811	no	Unknown Protein (AHRD V1)
Solyc01g103410.2	87.7534	140.757	0.681684	0.22935	0.554441	no	Nucleic acid binding protein (AHRD V1 **-* B6T8Q7_MAIZE); contains Interpro domain(s) IPR004087 K Homology
Solyc01g103420.2	6.60664	9.96264	0.592613	0.30215	0.621105	no	Upf3 regulator of nonsense transcripts-like protein B (AHRD V1 *--- Q2F5U6_BOMMO); contains Interpro domain(s) IPR005120 Regulator of nonsense-mediated decay, UPF3
Solyc01g103430.2	15.0481	23.0063	0.612441	0.2425	0.570497	no	Glycogen synthase kinase (AHRD V1 **** C7AE95_SOYBN); contains Interpro domain(s) IPR002290 Serine/threonine protein kinase
Solyc01g103440.2	35.5581	28.5365	-0.317369	0.55095	0.790553	no	Phosphoribosylamine--glycine ligase (AHRD V1 ***- D7KJV0_ARALY); contains Interpro domain(s) IPR000115 Phosphoribosylglycinamide synthetase
Solyc01g103450.2	754.862	458.853	-0.71818	0.2979	0.616149	no	Chaperone DnaK (AHRD V1 ***- Q1SKX2_MEDTR); contains Interpro domain(s) IPR012725 Chaperone DnaK
Solyc01g103460.2	11.7046	19.5796	0.742274	0.2305	0.555649	no	3&apos-5&apos exonuclease (AHRD V1 ***- B0WTA6_CULQU); contains Interpro domain(s) IPR002562 3'-5' exonuclease
Solyc01g103480.2	71.9919	48.4487	-0.571376	0.27445	0.595129	no	Coatomer subunit delta (AHRD V1 ***- B6TDR8_MAIZE); contains Interpro domain(s) IPR008968 Clathrin adaptor, mu subunit, C-terminal
Solyc01g103490.2	19.1754	11.4649	-0.74203	0.15985	0.468097	no	Necrotic spotted lesions 1 (Fragment) (AHRD V1 *-*- B6ZA21_HELAN); contains Interpro domain(s) IPR001862 Membrane attack complex component/perforin/complement C9
Solyc01g103510.2	18.0924	6.95144	-1.38	0.0237	0.177381	no	Ribosomal protein L3-like (AHRD V1 ***- Q2VCJ2_SOLTU); contains Interpro domain(s) IPR000597 Ribosomal protein L3
Solyc01g103530.2	13.1471	7.934	-0.728628	0.19145	0.511406	no	Receptor like kinase, RLK
Solyc01g103540.2	204.354	694.837	1.76561	0.00845	0.0932899	no	YTH domain family 2 (Predicted) (AHRD V1 *-*- B2GUU1_RAT); contains Interpro domain(s) IPR007275 YT521-B-like protein
Solyc01g103560.2	7.53989	7.30166	-0.0463193	0.93985	0.976852	no	tRNA pseudouridine synthase A (AHRD V1 ***- D6ZZF1_STAND); contains Interpro domain(s) IPR001406 Pseudouridine synthase I, TruA
Solyc01g103570.2	3.5378	8.23447	1.21882	0.0708	0.321192	no	DNA-binding bromodomain-containing protein-like (AHRD V1 *-** Q5VPG9_ORYSJ); contains Interpro domain(s) IPR001487 Bromodomain
Solyc01g103580.2	3.22829	3.05207	-0.0809785	0.9293	0.973088	no	Genomic DNA chromosome 5 P1 clone MCL19 (AHRD V1 ***- Q9FNL3_ARATH); contains Interpro domain(s) IPR007770 Protein of unknown function DUF679
Solyc01g103590.2	2.55789	4.15905	0.701298	0.5	0.763203	no	Glyoxalase/bleomycin resistance protein/dioxygenase (AHRD V1 **-- Q2HVV5_MEDTR); contains Interpro domain(s) IPR004360 Glyoxalase/bleomycin resistance protein/dioxygenase
Solyc01g103620.2	3.7622	2.51346	-0.581901	0.5432	0.786087	no	Sodium Bile acid symporter family protein expressed (AHRD V1 **** Q2QX41_ORYSJ); contains Interpro domain(s) IPR002657 Bile acid:sodium symporter
Solyc01g103650.2	1.54236	0.265904	-2.53616	0.0874	0.359007	no	Hydrolase alpha/beta fold family (AHRD V1 **-- A4VRL9_PSEU5); contains Interpro domain(s) IPR012020 AB-hydrolase YheT, putative
Solyc01g103660.2	1.32221	0.642838	-1.04042	0.35805	0.66534	no	Alpha/beta hydrolase fold (AHRD V1 *--- B0KN71_PSEPG)
Solyc01g103670.2	6.62689	6.8451	0.0467397	0.93145	0.973512	no	Alpha/beta hydrolase fold-1 domain-containing protein (AHRD V1 **-- D3BTR9_POLPA)
Solyc01g103680.2	75.9282	132.384	0.802024	0.1567	0.463822	no	Coiled-coil domain containing 47 (AHRD V1 ***- Q0VBU4_MOUSE); contains Interpro domain(s) IPR012879 Protein of unknown function DUF1682
Solyc01g103690.2	1.34323	2.76337	1.04072	0.11405	0.399718	no	ATP-dependent RNA helicase A (AHRD V1 *-*- B0W4E8_CULQU); contains Interpro domain(s) IPR014001 DEAD-like helicase, N-terminal
Solyc01g103700.2	0.417019	0.716337	0.780526	0.6041	0.822903	no	Unknown Protein (AHRD V1); contains Interpro domain(s) IPR008545 Protein of unknown function DUF827, plant
Solyc01g103710.2	67.9602	120.051	0.820885	0.11885	0.407213	no	Fe/S biogenesis protein nfuA (AHRD V1 *--- NFUA_BUCCC); contains Interpro domain(s) IPR001075 NIF system FeS cluster assembly, NifU, C-terminal
Solyc01g103720.2	5.93893	14.1116	1.24861	0.3821	0.686494	no	Ribosome biogenesis protein ERB1 (AHRD V1 ***- ERB1_CRYNE); contains Interpro domain(s) IPR011046 WD40 repeat-like
Solyc01g103740.2	6.89759	16.7372	1.27889	0.05475	0.282812	no	Ribosome biogenesis protein ERB1 (AHRD V1 ***- ERB1_CRYNE); contains Interpro domain(s) IPR012953 BOP1, N-terminal
Solyc01g103750.2	115.63	46.199	-1.32359	0.013	0.121098	no	ATP phosphoribosyltransferase (AHRD V1 **** O46887_THLGO); contains Interpro domain(s) IPR001348 Histidine biosynthesis HisG: ATP phosphoribosyltransferase
Solyc01g103760.2	113.971	28.7665	-1.9862	0.0003	0.00892719	yes	DUF803 domain membrane protein (AHRD V1 **-- C1GHB7_PARBD); contains Interpro domain(s) IPR008521 Protein of unknown function DUF803
Solyc01g103770.2	0.779711	3.81203	2.28955	0.15165	0.455899	no	Protein p8 MTCP-1 (AHRD V1 ***- MTCPA_MOUSE); contains Interpro domain(s) IPR009069 MTCP1
Solyc01g103780.2	36.417	16.6262	-1.13115	0.03465	0.221793	no	TCP family transcription factor (AHRD V1 *-** A6MCZ2_9ORYZ); contains Interpro domain(s) IPR005333 Transcription factor, TCP
Solyc01g103800.2	166.236	114.985	-0.531788	0.3101	0.628801	no	40S ribosomal protein S12 (AHRD V1 ***- A9P9K3_POPTR); contains Interpro domain(s) IPR000530 Ribosomal protein S12e
Solyc01g103850.2	8.1955	11.6677	0.509615	0.3909	0.693369	no	Ubiquitin-like domain containing CTD phosphatase 1 (AHRD V1 ***- B6TA38_MAIZE); contains Interpro domain(s) IPR011943 HAD-superfamily hydrolase, subfamily IIID
Solyc01g103880.2	2.08506	2.85358	0.452681	0.7828	0.914713	no	BZIP transcription factor family protein expressed (AHRD V1 *--- Q2R8T2_ORYSJ)
Solyc01g103890.2	33.5594	55.2443	0.719111	0.17325	0.48592	no	Magnesium transporter MRS2-4 (AHRD V1 **** MRS24_ARATH); contains Interpro domain(s) IPR002523 Mg2+ transporter protein, CorA-like
Solyc01g103920.2	0.473986	33.8314	6.15737	0.0381	0.232514	no	Ferredoxin I (AHRD V1 ***- Q93XJ9_SOLTU); contains Interpro domain(s) IPR010241 Ferredoxin [2Fe-2S], plant
Solyc01g103930.2	78.9859	55.6887	-0.504211	0.36395	0.67111	no	Transmembrane 9 superfamily protein member 3 (AHRD V1 ***- B6SY54_MAIZE); contains Interpro domain(s) IPR004240 Nonaspanin (TM9SF)
Solyc01g103940.2	66.7347	83.4652	0.322737	0.5371	0.782857	no	Serine/threonine protein kinase (AHRD V1 **** Q0PL87_CAMSI); contains Interpro domain(s) IPR015740 Plant protein serine/threonine kinase-like
Solyc01g103950.2	13.72	12.2242	-0.166539	0.75225	0.901087	no	Thiamine-phosphate pyrophosphorylase/thiamine-phosphate pyrophosphorylase (AHRD V1 **-- A9NB66_COXBR); contains Interpro domain(s) IPR004399 Phosphomethylpyrimidine kinase type-2
Solyc01g103960.2	0.912244	0.184921	-2.30251	0.02695	0.191193	no	ATP-dependent DNA helicase Q1 (AHRD V1 *-** C1GRE2_PARBA); contains Interpro domain(s) IPR004589 DNA helicase, ATP-dependent, RecQ type
Solyc01g103970.2	6.70533	22.7568	1.76292	0.0102	0.104844	no	RING finger protein 170 (AHRD V1 ***- C1BQ68_9MAXI); contains Interpro domain(s) IPR018957 Zinc finger, C3HC4 RING-type
Solyc01g103980.2	28.9199	30.736	0.0878673	0.8705	0.951748	no	RING finger protein 170 (AHRD V1 *-*- B5X7S9_SALSA); contains Interpro domain(s) IPR018957 Zinc finger, C3HC4 RING-type
Solyc01g103990.2	26.7989	213.154	2.99165	5e-05	0.00217198	yes	T-complex protein 11 (AHRD V1 ***- D7KML1_ARALY); contains Interpro domain(s) IPR008862 T-complex 11
Solyc01g104000.2	39.5582	41.3521	0.0639843	0.8985	0.96358	no	Serine hydroxymethyltransferase (AHRD V1 ***- A9PL12_POPTM); contains Interpro domain(s) IPR001085 Serine hydroxymethyltransferase
Solyc01g104020.2	138.585	40.5752	-1.7721	0.00155	0.0290335	yes	Embryo-specific 3 (AHRD V1 ***- Q2HUA9_MEDTR); contains Interpro domain(s) IPR010417 Embryo-specific 3
Solyc01g104030.2	7.47046	11.905	0.672295	0.22445	0.550116	no	Inward rectifier potassium channel-like protein (Fragment) (AHRD V1 *-** Q1W7D1_SOLLC); contains Interpro domain(s) IPR000595 Cyclic nucleotide-binding
Solyc01g104040.2	5.51056	6.20427	0.171063	0.75215	0.901048	no	UDP-glucose glycoprotein glucosyltransferase (AHRD V1 **** D7KYS8_ARALY); contains Interpro domain(s) IPR009448 UDP-glucose:Glycoprotein Glucosyltransferase
Solyc01g104050.2	6.41847	6.6136	0.0432055	0.9399	0.976852	no	Receptor-like kinase (AHRD V1 ***- A7VM41_MARPO); contains Interpro domain(s) IPR002290 Serine/threonine protein kinase
Solyc01g104060.2	20.3778	11.8834	-0.778054	0.1611	0.469848	no	Aminomethyltransferase (AHRD V1 ***- B0JMM8_MICAN); contains Interpro domain(s) IPR006222 Glycine cleavage T-protein, N-terminal
Solyc01g104070.2	7.15974	5.47171	-0.387914	0.47975	0.749336	no	Importin beta (AHRD V1 **-- D2VK12_NAEGR); contains Interpro domain(s) IPR011989 Armadillo-like helical
Solyc01g104080.2	14.2267	25.6512	0.850426	0.11595	0.401977	no	Hypothetical membrane spanning protein (AHRD V1 ***- A9KCV4_COXBN)
Solyc01g104130.2	6.19101	11.9591	0.94986	0.1117	0.395572	no	Oxidoreductase 2OG-Fe(II) oxygenase family protein-like (AHRD V1 *--- Q5VPG6_ORYSJ); contains Interpro domain(s) IPR005123 Oxoglutarate and iron-dependent oxygenase
Solyc01g104140.2	5.29212	9.96502	0.913027	0.09815	0.374595	no	Phosphatidylinositol-4-phosphate 5-kinase family protein (AHRD V1 ***- D7KLK6_ARALY); contains Interpro domain(s) IPR017163 Phosphatidylinositol-4-phosphate 5-kinase, plant
Solyc01g104160.2	5.56219	11.1382	1.00179	0.142	0.442984	no	Uncharacterised protein At1g10890 (AHRD V1 *--- Y1089_ARATH)
Solyc01g104170.2	645.955	531.3	-0.281906	0.6399	0.84317	no	Ankyrin repeat domain-containing protein 2 (AHRD V1 ***- B6TNC0_MAIZE); contains Interpro domain(s) IPR002110 Ankyrin
Solyc01g104190.2	16.0586	20.0517	0.320382	0.62485	0.834791	no	Unknown Protein (AHRD V1)
Solyc01g104220.2	26.9266	34.3714	0.352175	0.4975	0.761849	no	Transmembrane emp24 domain-containing protein 10 (AHRD V1 ***- B6SSF8_MAIZE); contains Interpro domain(s) IPR000348 emp24/gp25L/p24
Solyc01g104230.2	1.80171	0.0268535	-6.06811	0.25075	0.5763	no	F-box family protein (AHRD V1 ***- D7KLJ3_ARALY)
Solyc01g104240.2	7.33534	4.83347	-0.601804	0.31245	0.63036	no	Hydroxyproline-rich glycoprotein-like (AHRD V1 *-*- Q5JLQ2_ORYSJ)
Solyc01g104250.2	25.4215	10.9664	-1.21296	0.02555	0.185681	no	Rhomboid-like protein (AHRD V1 ***- B6T5H4_MAIZE); contains Interpro domain(s) IPR002610 Peptidase S54, rhomboid
Solyc01g104270.2	106.372	87.3378	-0.284443	0.60415	0.822906	no	Os12g0283800 protein (Fragment) (AHRD V1 *-*- Q0INW6_ORYSJ)
Solyc01g104280.2	20.3888	14.1564	-0.526329	0.35635	0.664173	no	Elongation of very long chain fatty acids-like 2 protein (AHRD V1 **** D4N2R0_MELGA); contains Interpro domain(s) IPR002076 GNS1/SUR4 membrane protein
Solyc01g104290.1	1.56063	0.0329677	-5.56493	0.2243	0.550116	no	Thaumatin-like protein 12104-13574 (AHRD V1 ***- Q9CA24_ARATH); contains Interpro domain(s) IPR001938 Thaumatin, pathogenesis-related
Solyc01g104300.2	3.84339	9.93278	1.36982	0.0245	0.18125	no	Unknown Protein (AHRD V1); contains Interpro domain(s) IPR006927 Protein of unknown function DUF639
Solyc01g104310.2	12.5137	14.4579	0.208358	0.68255	0.864133	no	Patatin-like phospholipase domain-containing protein (AHRD V1 *-*- B6KR35_TOXGO); contains Interpro domain(s) IPR002641 Patatin
Solyc01g104320.2	3.46344	4.88756	0.496908	0.50915	0.768123	no	PAP fibrillin (AHRD V1 ***- A2Q498_MEDTR); contains Interpro domain(s) IPR006843 PAP fibrillin
Solyc01g104350.2	5.1435	7.0637	0.457674	0.47075	0.744379	no	Unknown Protein (AHRD V1)
Solyc01g104370.2	677.475	423.409	-0.678115	0.2321	0.557717	no	60S acidic ribosomal protein P1 (AHRD V1 ***- B6T3C1_MAIZE); contains Interpro domain(s) IPR001813 Ribosomal protein 60S
Solyc01g104400.2	51.1084	4.82004	-3.40644	0.0002	0.00653648	yes	Blue copper protein (AHRD V1 **-- B6U7P6_MAIZE); contains Interpro domain(s) IPR003245 Plastocyanin-like
Solyc01g104410.2	1.19516	0.940795	-0.34525	0.7449	0.897585	no	Sterol 3-beta-glucosyltransferase (AHRD V1 *-*- A4X1A3_SALTO)
Solyc01g104460.2	12.354	15.7638	0.351633	0.52875	0.778668	no	Partner of Y14 and mago (AHRD V1 *-*- WIBG_CULQU); contains Interpro domain(s) IPR015362 Exon junction complex, Pym
Solyc01g104470.2	99.9167	272.232	1.44604	0.0512	0.272284	no	mRNA turnover protein 4 homolog (AHRD V1 **-- B5X718_SALSA)
Solyc01g104480.2	20.4799	28.2939	0.466281	0.6418	0.843572	no	Unknown Protein (AHRD V1)
Solyc01g104500.2	18.0597	11.4814	-0.653471	0.25925	0.583568	no	Os07g0419800 protein (Fragment) (AHRD V1 *--- Q0D6Y1_ORYSJ); contains Interpro domain(s) IPR012866 Protein of unknown function DUF1644
Solyc01g104510.2	39.5525	52.8515	0.418177	0.42005	0.711985	no	Histone-binding protein RBBP7 (AHRD V1 **-* B5X3G4_SALSA); contains Interpro domain(s) IPR020472 G-protein beta WD-40 repeat, region
Solyc01g104530.2	15.2277	16.2919	0.0974555	0.85125	0.944322	no	Protein serine/threonine kinase (AHRD V1 *-** D3BP85_POLPA); contains Interpro domain(s) IPR002290 Serine/threonine protein kinase
Solyc01g104540.2	6.12122	9.96444	0.702971	0.2223	0.54811	no	Unknown Protein (AHRD V1)
Solyc01g104560.2	8.70548	17.4003	0.99912	0.0675	0.314388	no	Pinin/SDK/memA protein (AHRD V1 ***- A2Q483_MEDTR); contains Interpro domain(s) IPR006786 Pinin/SDK/memA protein
Solyc01g104570.2	14.2477	7.68666	-0.890295	0.1214	0.41058	no	Kinetochore protein ndc80 (AHRD V1 *-*- B6K5V0_SCHJY); contains Interpro domain(s) IPR005550 Kinetochore protein Ndc80
Solyc01g104580.2	5.42676	2.64779	-1.03531	0.1716	0.484058	no	Harpin-induced protein 1 containing protein expressed (AHRD V1 ***- Q10NQ5_ORYSJ); contains Interpro domain(s) IPR010847 Harpin-induced 1
Solyc01g104590.2	245.094	193.194	-0.343284	0.5338	0.781975	no	Ribosomal protein L3 (AHRD V1 ***- Q6SKP4_SOLLC); contains Interpro domain(s) IPR019926 Ribosomal protein L3, conserved site IPR000597 Ribosomal protein L3
Solyc01g104600.2	11.4587	12.4856	0.123814	0.84175	0.939916	no	COP9 signalosome complex subunit 8 (AHRD V1 ***- B6SQ52_MAIZE); contains Interpro domain(s) IPR019280 COP9 signalosome, subunit CSN8
Solyc01g104620.2	1.42726	2.67352	0.905486	0.58635	0.81309	no	Unknown Protein (AHRD V1)
Solyc01g104630.2	1.4857	2.66278	0.841786	0.28725	0.607483	no	Pentatricopeptide repeat-containing protein (AHRD V1 ***- D7L9C2_ARALY); contains Interpro domain(s) IPR002885 Pentatricopeptide repeat
Solyc01g104640.2	1.58312	2.85522	0.850829	0.2524	0.577291	no	Helicase (AHRD V1 *--- D3B244_POLPA)
Solyc01g104650.2	12.3401	75.1908	2.60721	5e-05	0.00217198	yes	BZIP transcription factor (AHRD V1 **** Q53UC6_WHEAT); contains Interpro domain(s) IPR011700 Basic leucine zipper
Solyc01g104660.2	16.8136	30.6183	0.864766	0.10435	0.385246	no	Exocyst subunit Exo70-interacting protein Roh1 (Fragment) (AHRD V1 *-*- C1IJU1_TOBAC); contains Interpro domain(s) IPR008511 Protein of unknown function DUF793
Solyc01g104670.2	41.8945	27.8546	-0.588845	0.2812	0.601245	no	Tubby-like F-box protein 8 (AHRD V1 ***- TLP8_ORYSJ); contains Interpro domain(s) IPR000007 Tubby, C-terminal
Solyc01g104680.2	208.182	96.2202	-1.11343	0.03435	0.220772	no	GTP-binding nuclear protein Ran-A1 (AHRD V1 **-- B3TM31_ELAGV); contains Interpro domain(s) IPR018210 GTP-binding nuclear protein, Ran, conserved site IPR002041 Ran GTPase
Solyc01g104690.2	25.619	39.28	0.616581	0.34945	0.658489	no	Unknown Protein (AHRD V1)
Solyc01g104700.2	192.749	130.629	-0.56125	0.30505	0.624513	no	GTP-binding nuclear protein Ran-A1 (AHRD V1 **-- B3TM31_ELAGV); contains Interpro domain(s) IPR018210 GTP-binding nuclear protein, Ran, conserved site IPR002041 Ran GTPase
Solyc01g104710.2	45.566	165.015	1.85657	0.00875	0.0952037	no	Unknown Protein (AHRD V1)
Solyc01g104720.2	83.6641	154.737	0.887137	0.18895	0.507733	no	Unknown Protein (AHRD V1)
Solyc01g104730.2	0	1.71178	#	0.0017	0.0312341	yes	MAPK activating protein (AHRD V1 ***- B6TKI4_MAIZE); contains Interpro domain(s) IPR005178 Protein of unknown function DUF300
Solyc01g104740.2	18.1453	111.07	2.61381	0.0001	0.00373413	yes	Multiprotein bridging factor 1 (AHRD V1 ***- C8C4P8_WHEAT); contains Interpro domain(s) IPR013729 Multiprotein bridging factor 1, N-terminal
Solyc01g104750.2	0.875563	3.10935	1.82833	0.5934	0.817822	no	MtN21 nodulin protein-like (AHRD V1 ***- B6TBZ6_MAIZE); contains Interpro domain(s) IPR000620 Protein of unknown function DUF6, transmembrane
Solyc01g104770.2	48.5044	30.3857	-0.674725	0.22655	0.552054	no	Actin (AHRD V1 ***- Q6F4H4_TOBAC); contains Interpro domain(s) IPR004000 Actin/actin-like
Solyc01g104780.2	0.388538	3.67432	3.24135	0.057	0.28891	no	Nodulin-related integral membrane protein DUF125 (AHRD V1 *-*- C7JBI4_ACEP3); contains Interpro domain(s) IPR008217 Protein of unknown function DUF125, transmembrane
Solyc01g104790.2	10.3699	14.7638	0.509659	0.38085	0.685173	no	Unknown Protein (AHRD V1)
Solyc01g104840.2	185.93	127.83	-0.540535	0.33	0.642185	no	RNA-binding protein RZ-1 (AHRD V1 **** D0V0M9_CAPAN); contains Interpro domain(s) IPR012677 Nucleotide-binding, alpha-beta plait
Solyc01g104860.2	0.896089	1.2192	0.444217	0.6574	0.851561	no	Peroxidase (AHRD V1 **** Q5K4K5_GOSHI); contains Interpro domain(s) IPR002016 Haem peroxidase, plant/fungal/bacterial
Solyc01g104880.2	3.01645	2.18063	-0.468106	0.5145	0.771148	no	Phosphatidylserine decarboxylase proenzyme 2 (AHRD V1 **** D3AWK7_POLPA); contains Interpro domain(s) IPR005221 Phosphatidylserine decarboxylase
Solyc01g104890.2	2.74097	5.23401	0.933231	0.4566	0.735572	no	Unknown Protein (AHRD V1)
Solyc01g104910.2	107.973	50.5575	-1.09467	0.0564	0.286963	no	Os11g0223400 protein (Fragment) (AHRD V1 *--- Q0ITS2_ORYSJ)
Solyc01g104920.2	25.7661	13.3454	-0.949131	0.0694	0.318892	no	26S protease regulatory subunit 8 homolog (AHRD V1 *--- PRS8_ENCCU); contains Interpro domain(s) IPR003959 ATPase, AAA-type, core
Solyc01g104950.2	75.0057	1.22183	-5.93989	5e-05	0.00217198	yes	Alpha-L-arabinofuranosidase/beta-D-xylosidase (AHRD V1 **** D9D7L0_MALDO); contains Interpro domain(s) IPR001764 Glycoside hydrolase, family 3, N-terminal
Solyc01g104970.2	18.3056	11.1159	-0.719657	0.1704	0.482783	no	Receptor like kinase, RLK
Solyc01g104980.2	26.0506	29.3303	0.171075	0.75685	0.902924	no	Kelch-like protein 14 (AHRD V1 ***- B6T7I5_MAIZE); contains Interpro domain(s) IPR015915 Kelch-type beta propeller
Solyc01g104990.2	1.30004	3.60745	1.47242	0.1308	0.425798	no	Trimethylguanosine synthase (AHRD V1 **-- D0N6V7_PHYIN); contains Interpro domain(s) IPR019012 RNA cap guanine-N2 methyltransferase
Solyc01g105010.2	60.9416	36.4643	-0.740941	0.1826	0.50055	no	Non-specific lipid-transfer protein (AHRD V1 ***- Q6I6X1_ZINEL); contains Interpro domain(s) IPR013770 Plant lipid transfer protein and hydrophobic protein, helical
Solyc01g105020.2	6.71582	5.92053	-0.181839	0.7665	0.907294	no	Phosphatase PTC7 homolog (AHRD V1 *-*- C1BT38_9MAXI); contains Interpro domain(s) IPR001932 Protein phosphatase 2C-related
Solyc01g105030.2	7615.99	839.802	-3.18091	0.00085	0.0189621	yes	Chlorophyll a-b binding protein, chloroplastic (AHRD V1 **** CB12_PETHY); contains Interpro domain(s) IPR001344 Chlorophyll A-B binding protein
Solyc01g105040.2	4.73481	3.83342	-0.304675	0.66255	0.853437	no	A_IG002N01.30 protein (Fragment) (AHRD V1 ***- O04624_ARATH); contains Interpro domain(s) IPR001578 Peptidase C12, ubiquitin carboxyl-terminal hydrolase 1
Solyc01g105050.2	8435.29	1007.99	-3.06495	0.002	0.0346473	yes	Chlorophyll a-b binding protein, chloroplastic (AHRD V1 **** CB12_PETHY); contains Interpro domain(s) IPR001344 Chlorophyll A-B binding protein
Solyc01g105060.2	60.4099	24.2335	-1.31778	0.025	0.183069	no	(3R)-hydroxymyristoyl- (AHRD V1 ***- Q9LX13_ARATH); contains Interpro domain(s) IPR010084 Beta-hydroxyacyl-(acyl-carrier-protein) dehydratase FabZ
Solyc01g105070.2	3.51995	4.3346	0.300343	0.70645	0.875601	no	Peroxidase (AHRD V1 **** Q43499_SOLLC); contains Interpro domain(s) IPR002016 Haem peroxidase, plant/fungal/bacterial
Solyc01g105090.2	2.12368	2.94111	0.469793	0.6051	0.823422	no	Chloroplastic group IIA intron splicing facilitator CRS1, chloroplastic (AHRD V1 *--- CRS1_MAIZE); contains Interpro domain(s) IPR001890 RNA-binding, CRM domain
Solyc01g105100.2	21.401	30.7782	0.524232	0.32355	0.637331	no	Endoplasmic reticulum-Golgi intermediate compartment protein 3 (AHRD V1 ***- C0H9D0_SALSA); contains Interpro domain(s) IPR012936 Protein of unknown function DUF1692
Solyc01g105120.2	62.453	67.5954	0.114155	0.84145	0.939916	no	Os01g0498200 protein (Fragment) (AHRD V1 *-*- Q0JMJ0_ORYSJ)
Solyc01g105130.2	10.821	11.0465	0.0297566	0.967	0.986282	no	SKIP interacting protein 15 (AHRD V1 ***- B8Q8A1_ORYSI)
Solyc01g105140.2	67.2299	67.9139	0.0146039	0.97785	0.990569	no	RNA-binding protein (AHRD V1 *--* O96461_SCHJA); contains Interpro domain(s) IPR012677 Nucleotide-binding, alpha-beta plait
Solyc01g105150.2	10.0303	11.0365	0.137921	0.80055	0.923121	no	Potassium transporter family protein (AHRD V1 ***- D7KXB7_ARALY); contains Interpro domain(s) IPR003855 K+ potassium transporter
Solyc01g105160.2	6.24135	6.1957	-0.0105903	0.9868	0.994102	no	Copper-transporting P-type ATPase (AHRD V1 ***- Q12Y93_METBU); contains Interpro domain(s) IPR006403 ATPase, P type, cation/copper-transporter
Solyc01g105170.2	123.429	68.4014	-0.851584	0.11935	0.407956	no	Copper-exporting P-type ATPase A (AHRD V1 *-*- COPA_STAHJ); contains Interpro domain(s) IPR001757 ATPase, P-type, K/Mg/Cd/Cu/Zn/Na/Ca/Na/H-transporter
Solyc01g105220.2	2.47987	7.96518	1.68344	0.07365	0.327251	no	Alternative oxidase (AHRD V1 **** B2CKL9_VITVI); contains Interpro domain(s) IPR002680 Alternative oxidase
Solyc01g105230.2	4.4222	5.73431	0.374854	0.48945	0.756567	no	Calmodulin-binding transcription activator 2 (AHRD V1 **** Q0WNN4_ARATH); contains Interpro domain(s) IPR005559 CG-1
Solyc01g105240.2	23.891	44.4021	0.894163	0.09615	0.373056	no	Ubiquitin carboxyl-terminal hydrolase (AHRD V1 **** B9SZ50_RICCO); contains Interpro domain(s) IPR001394 Peptidase C19, ubiquitin carboxyl-terminal hydrolase 2
Solyc01g105270.2	7.45514	14.7986	0.989152	0.0981	0.374595	no	Tobamovirus multiplication protein (Fragment) (AHRD V1 ***- B0ZZ80_ARAHY); contains Interpro domain(s) IPR009457 Protein of unknown function DUF1084
Solyc01g105280.2	22.2683	41.6312	0.902675	0.09355	0.369126	no	Protein phosphatase 2C-like (AHRD V1 ***- A2Q6E4_MEDTR); contains Interpro domain(s) IPR015655 Protein phosphatase 2C
Solyc01g105290.2	107.438	80.4343	-0.417616	0.47695	0.748217	no	Genomic DNA chromosome 5 P1 clone MSJ1 (AHRD V1 ***- Q9FMG2_ARATH)
Solyc01g105300.2	1.81213	0.123291	-3.87755	0.09805	0.374595	no	Metacaspase (AHRD V1 ***- A8NU42_COPC7); contains Interpro domain(s) IPR011600 Peptidase C14, caspase catalytic
Solyc01g105310.2	35.6287	25.2539	-0.496532	0.33835	0.648529	no	Metacaspase (AHRD V1 ***- A8NU42_COPC7); contains Interpro domain(s) IPR011600 Peptidase C14, caspase catalytic
Solyc01g105320.2	1.06645	0.346292	-1.62276	0.24395	0.572351	no	Metacaspase (AHRD V1 ***- A8NU42_COPC7); contains Interpro domain(s) IPR011600 Peptidase C14, caspase catalytic
Solyc01g105330.2	2.17795	4.77166	1.13152	0.08765	0.35918	no	Methyl binding domain protein (AHRD V1 *-*- B9GUW9_POPTR); contains Interpro domain(s) IPR016177 DNA-binding, integrase-type
Solyc01g105340.2	162.135	193.783	0.25725	0.6376	0.842129	no	Chaperone protein dnaJ (AHRD V1 ***- B6TAJ2_MAIZE); contains Interpro domain(s) IPR012724 Chaperone DnaJ
Solyc01g105350.1	0.247913	1.9625	2.98479	0.0356	0.225619	no	UDP-glucuronosyltransferase (AHRD V1 **-* Q5UB81_ARATH); contains Interpro domain(s) IPR002213 UDP-glucuronosyl/UDP-glucosyltransferase
Solyc01g105360.2	11.2969	14.6502	0.374992	0.50005	0.763203	no	UDP-glucuronosyltransferase (AHRD V1 **** Q5UB81_ARATH); contains Interpro domain(s) IPR002213 UDP-glucuronosyl/UDP-glucosyltransferase
Solyc01g105370.2	8.32583	20.3285	1.28784	0.0313	0.210091	no	Enoyl-(Acyl-carrier-protein) reductase II (AHRD V1 **-- C7IPB6_THEET); contains Interpro domain(s) IPR004136 2-nitropropane dioxygenase, NPD
Solyc01g105410.2	41.7435	30.4631	-0.454488	0.4046	0.701542	no	Os06g0220000 protein (Fragment) (AHRD V1 ***- Q0DDJ2_ORYSJ); contains Interpro domain(s) IPR006766 Phosphate-induced protein 1 conserved region
Solyc01g105420.2	89.7858	169.377	0.915678	0.1177	0.405523	no	Phospho-2-dehydro-3-deoxyheptonate aldolase 2 (AHRD V1 ***- B6UAK5_MAIZE); contains Interpro domain(s) IPR002480 DAHP synthetase, class II
Solyc01g105450.2	0.560332	2.98515	2.41345	0.0215	0.167288	no	ABC transporter G family member 11 (AHRD V1 ***- AB11G_ARATH); contains Interpro domain(s) IPR013525 ABC-2 type transporter
Solyc01g105460.2	13.8946	14.8192	0.0929437	0.8576	0.947223	no	1 4-dihydroxy-2-naphthoate octaprenyltransferase (AHRD V1 **** B6UA12_MAIZE); contains Interpro domain(s) IPR011937 1,4-dihydroxy-2-naphthoate phytyltransferase
Solyc01g105480.2	0.094752	1.46218	3.94782	0.24925	0.575646	no	Unknown Protein (AHRD V1)
Solyc01g105490.2	1.34511	1.82603	0.440982	0.78825	0.917776	no	Unknown Protein (AHRD V1)
Solyc01g105540.2	151.475	40.7531	-1.8941	0.0034	0.0505005	no	2-oxoglutarate/malate translocator (AHRD V1 **-- Q9FMF7_ARATH); contains Interpro domain(s) IPR001898 Sodium/sulphate symporter
Solyc01g105560.2	32.3511	19.9835	-0.695004	0.19295	0.51385	no	3 4-dihydroxy-2-butanone 4-phosphate synthase (AHRD V1 ***- D7CLR6_SYNLT); contains Interpro domain(s) IPR000422 DHBP synthase RibB
Solyc01g105570.2	2.0907	3.01596	0.528634	0.51225	0.770447	no	Genomic DNA chromosome 5 P1 clone MBM17 (AHRD V1 ***- Q9LVN4_ARATH)
Solyc01g105600.2	0.698627	0.758536	0.118695	0.92025	0.971992	no	Unknown Protein (AHRD V1)
Solyc01g105660.2	7.62643	63.6318	3.06067	5e-05	0.00217198	yes	1-aminocyclopropane-1-carboxylate oxidase (AHRD V1 **-- ACCO_TOBAC); contains Interpro domain(s) IPR005123 Oxoglutarate and iron-dependent oxygenase
Solyc01g105670.2	11.1037	20.1733	0.861411	0.1009	0.378924	no	Calcium-dependent protein kinase (AHRD V1 **** B6UA37_MAIZE); contains Interpro domain(s) IPR002290 Serine/threonine protein kinase
Solyc01g105680.2	8.84107	11.5868	0.390194	0.4898	0.756567	no	Phototropic-responsive NPH3 family protein (AHRD V1 **-- D7KEU3_ARALY); contains Interpro domain(s) IPR004249 NPH3
Solyc01g105690.2	9.87133	15.6674	0.666451	0.27655	0.597883	no	Transcription factor/ transcription regulator (AHRD V1 **** D7M240_ARALY); contains Interpro domain(s) IPR001092 Basic helix-loop-helix dimerisation region bHLH
Solyc01g105700.2	9.00075	11.4559	0.347975	0.6202	0.831872	no	Unknown Protein (AHRD V1)
Solyc01g105710.2	192.916	192.696	-0.00164747	0.99715	0.99795	no	Peptidyl-prolyl cis-trans isomerase (AHRD V1 **-- A6RSK7_BOTFB); contains Interpro domain(s) IPR001179 Peptidyl-prolyl cis-trans isomerase, FKBP-type
Solyc01g105720.2	35.4485	16.7062	-1.08534	0.03745	0.231197	no	Unknown Protein (AHRD V1)
Solyc01g105770.2	0.569556	5.75803	3.33767	0.00275	0.0429104	yes	Unknown Protein (AHRD V1)
Solyc01g105780.2	15.9325	18.3	0.199875	0.6993	0.872117	no	DnaJ (Fragment) (AHRD V1 *-*- Q6V8R7_MALDO); contains Interpro domain(s) IPR015609 Molecular chaperone, heat shock protein, Hsp40, DnaJ
Solyc01g105800.2	1.8453	3.08987	0.743692	0.45885	0.737299	no	MADS box transcription factor (AHRD V1 **-- Q2NNB9_ELAGV); contains Interpro domain(s) IPR002100 Transcription factor, MADS-box
Solyc01g105830.2	0.882421	2.57768	1.54654	0.045	0.254167	no	Sentrin-specific protease (AHRD V1 *-*- C9SFV0_VERA1); contains Interpro domain(s) IPR003653 Peptidase C48, SUMO/Sentrin/Ubl1
Solyc01g105920.2	0.947731	0.0146084	-6.01961	0.2265	0.55201	no	(E)-beta-ocimene synthase (AHRD V1 **** Q5CD81_CITUN); contains Interpro domain(s) IPR005630 Terpene synthase, metal-binding domain
Solyc01g105970.2	33.6329	54.6075	0.699225	0.1804	0.497576	no	Magnesium-dependent phosphatase-1 family protein expressed (AHRD V1 **** Q84R45_ORYSJ); contains Interpro domain(s) IPR010036 Magnesium-dependent phosphatase-1
Solyc01g105980.2	16.9706	18.0039	0.085269	0.882	0.956698	no	Unknown Protein (AHRD V1)
Solyc01g105990.2	16.692	21.5792	0.370487	0.48735	0.754797	no	Os01g0107900 protein (Fragment) (AHRD V1 *-*- Q0JRC9_ORYSJ)
Solyc01g106000.2	111.022	276.774	1.31786	0.017	0.143793	no	Isochorismatase hydrolase (AHRD V1 ***- B6TNR9_MAIZE); contains Interpro domain(s) IPR000868 Isochorismatase-like
Solyc01g106010.2	24.6542	19.4999	-0.338366	0.51515	0.771395	no	Fructose-1 6-bisphosphatase class 1 (AHRD V1 ***- D3PE46_DEFDS); contains Interpro domain(s) IPR000146 Fructose-1,6-bisphosphatase
Solyc01g106020.2	5.79448	8.5713	0.564834	0.3277	0.640109	no	Nucleic acid binding protein (AHRD V1 **-* B6U784_MAIZE); contains Interpro domain(s) IPR018111 K Homology, type 1, subgroup
Solyc01g106030.2	34.821	23.8255	-0.547454	0.31755	0.634016	no	Pseudo response regulator (AHRD V1 *--- B9N4C8_POPTR); contains Interpro domain(s) IPR010402 CCT domain
Solyc01g106040.2	1.23234	0.57185	-1.10769	0.29285	0.611853	no	GATA transcription factor 25 (AHRD V1 *--- B6TFI9_MAIZE); contains Interpro domain(s) IPR010402 CCT domain
Solyc01g106050.2	7.54957	6.85039	-0.140208	0.7854	0.915753	no	Dynamin-2 (AHRD V1 ***- D0MQ53_PHYIN); contains Interpro domain(s) IPR000375 Dynamin central region
Solyc01g106060.2	2.55149	10.4198	2.02992	0.0113	0.111319	no	Glutamine amidotransferase class-I (AHRD V1 **-- A2Q1P2_MEDTR); contains Interpro domain(s) IPR000991 Glutamine amidotransferase class-I, C-terminal
Solyc01g106080.2	20.6159	34.6827	0.750458	0.15925	0.467132	no	Methylmalonate-semialdehyde dehydrogenase (AHRD V1 **** D3BUA7_POLPA); contains Interpro domain(s) IPR010061 Methylmalonate-semialdehyde dehydrogenase IPR015590 Aldehyde dehydrogenase
Solyc01g106090.2	31.193	11.7112	-1.41333	0.0217	0.168087	no	Photosystem II oxygen evolving complex protein PsbP (AHRD V1 *-*- B8HJK6_CYAP4); contains Interpro domain(s) IPR002683 Photosystem II oxygen evolving complex protein PsbP
Solyc01g106100.2	2.76933	2.42001	-0.194524	0.8079	0.92618	no	DUF593-containing protein 2 (AHRD V1 ***- B0F6T0_MEDTR); contains Interpro domain(s) IPR007656 Protein of unknown function DUF593
Solyc01g106120.2	4.32896	8.54185	0.980526	0.2174	0.5424	no	Unknown Protein (AHRD V1)
Solyc01g106190.2	1.72419	1.6796	-0.0378024	0.96195	0.984959	no	Os11g0167200 protein (Fragment) (AHRD V1 *-*- Q0IUD3_ORYSJ)
Solyc01g106210.2	92.6452	139.985	0.595484	0.2855	0.605126	no	Chaperone DnaK (AHRD V1 ***- A2Q199_MEDTR); contains Interpro domain(s) IPR012725 Chaperone DnaK
Solyc01g106240.2	1.13412	3.23385	1.51167	0.0646	0.308442	no	DNA polymerase V (AHRD V1 ***- A2Q1A6_MEDTR); contains Interpro domain(s) IPR007015 DNA polymerase V
Solyc01g106260.2	40.2306	28.3324	-0.505842	0.32065	0.635558	no	Chaperone DnaK (AHRD V1 ***- A2Q199_MEDTR); contains Interpro domain(s) IPR012725 Chaperone DnaK
Solyc01g106280.2	108.98	189.744	0.799991	0.1538	0.459011	no	DNA-binding bromodomain-containing protein (AHRD V1 *--* D7KG11_ARALY); contains Interpro domain(s) IPR001487 Bromodomain
Solyc01g106290.2	2.39682	6.22189	1.37623	0.2032	0.528051	no	Unknown Protein (AHRD V1)
Solyc01g106310.2	6.42372	2.3446	-1.45407	0.2671	0.587817	no	Unknown Protein (AHRD V1)
Solyc01g106320.2	55.3747	36.8927	-0.585889	0.333	0.64478	no	Octicosapeptide/Phox/Bem1p domain-containing protein (AHRD V1 *--- D7MPG4_ARALY); contains Interpro domain(s) IPR000270 Octicosapeptide/Phox/Bem1p
Solyc01g106330.2	2.94144	1.01136	-1.54023	0.04865	0.264916	no	Glutamyl-tRNA(Gln) amidotransferase subunit A (AHRD V1 ***- Q5L059_GEOKA); contains Interpro domain(s) IPR000120 Amidase signature enzyme
Solyc01g106360.2	7.13606	5.58103	-0.354597	0.53185	0.780668	no	Glutamyl-tRNA(Gln) amidotransferase subunit A (AHRD V1 ***- C5FFK2_NANOT); contains Interpro domain(s) IPR000120 Amidase signature enzyme
Solyc01g106370.2	5.70489	5.63474	-0.0178492	0.97925	0.991051	no	Os06g0207500 protein (Fragment) (AHRD V1 ***- Q0DDQ9_ORYSJ); contains Interpro domain(s) IPR004253 Protein of unknown function DUF231, plant
Solyc01g106380.2	32.8261	19.4267	-0.756806	0.2109	0.535977	no	Genomic DNA chromosome 5 BAC clone T12B11 (AHRD V1 ***- Q9FGE8_ARATH)
Solyc01g106390.2	5.04599	10.4054	1.04412	0.0926	0.369091	no	Glutamyl-tRNA reductase (AHRD V1 ***- A5BZY3_VITVI); contains Interpro domain(s) IPR000343 Tetrapyrrole biosynthesis, glutamyl-tRNA reductase
Solyc01g106400.2	30.5636	23.3599	-0.387784	0.48605	0.753931	no	Peptide methionine sulfoxide reductase msrB (AHRD V1 ***- B6T2C6_MAIZE); contains Interpro domain(s) IPR002579 Methionine sulphoxide reductase B
Solyc01g106420.2	19.8739	14.2063	-0.484344	0.4002	0.698965	no	Major facilitator superfamily (MFS_1) transporter (AHRD V1 **-- Q39GH8_BURS3); contains Interpro domain(s) IPR016196 Major facilitator superfamily, general substrate transporter
Solyc01g106430.2	460.473	135.704	-1.76265	0.00415	0.0576763	no	Inorganic pyrophosphatase family protein (AHRD V1 **** D7M262_ARALY); contains Interpro domain(s) IPR008162 Inorganic pyrophosphatase
Solyc01g106440.2	8.13765	8.84551	0.120334	0.83165	0.935241	no	Ankyrin repeat-containing protein-like (AHRD V1 **-- Q67WP3_ORYSJ); contains Interpro domain(s) IPR002110 Ankyrin
Solyc01g106450.2	44.8673	14.6126	-1.61845	0.00585	0.0725543	no	L-galactose dehydrogenase (AHRD V1 **-* Q07A10_NICLS); contains Interpro domain(s) IPR001395 Aldo/keto reductase
[truncated: 15,293 more rows]
