# Supplementary material for: Profiling of drought-responsive microRNA and mRNA in tomato using high-throughput sequencing
Source: BMC Genomics. 2017 Jun 26;18:481. doi: 10.1186/s12864-017-3869-1 (PMC5485680; doi:10.1186/s12864-017-3869-1)
Supplement: Supplementary file 6 — KEGG pathways of significantly up-regulated genes in the drought-sensitive tomato M82. (XLSX 15 kb) [file 12864_2017_3869_MOESM6_ESM.xlsx]

## Sheet: Sheet1
Additional file 6: Table S6 - KEGG pathways of significantly up-regulated genes in the drought-sensitive tomato M82.
Kegg_term	Name	Frequency	Input
sly04141	Protein processing in endoplasmic reticulum	30	Solyc06g076540.1|Solyc03g113930.1|Solyc11g071830.1|Solyc10g008400.1|Solyc03g112590.2|Solyc07g047790.2|Solyc06g076520.1|Solyc08g062450.1|Solyc12g010670.1|Solyc06g076020.2|Solyc05g014280.2|Solyc01g099290.2|Solyc07g066080.2|Solyc01g102960.2|Solyc03g117630.1|Solyc08g078700.2|Solyc05g010670.2|Solyc04g014480.2|Solyc06g036290.2|Solyc12g005910.1|Solyc03g007890.2|Solyc02g093600.2|Solyc08g062340.2|Solyc04g…
sly04931	Insulin resistance	11	Solyc03g006930.1|Solyc06g051940.2|Solyc03g007230.2|Solyc03g096670.2|Solyc05g052980.2|Solyc07g040990.2|Solyc06g068450.1|Solyc06g050300.1|Solyc07g045460.2|Solyc06g076400.2|Solyc03g121880.2
sly03008	Ribosome biogenesis in eukaryotes	13	Solyc03g093480.2|Solyc04g051670.2|Solyc09g061430.2|Solyc03g112820.2|Solyc01g081010.2|Solyc09g083080.2|Solyc09g005760.2|Solyc03g116380.2|Solyc01g097640.2|Solyc01g068330.2|Solyc04g072260.1|Solyc02g081810.2|Solyc01g109990.2
sly00052	Galactose metabolism	10	Solyc07g065980.2|Solyc02g087800.2|Solyc08g082440.2|Solyc02g086530.2|Solyc06g050130.2|Solyc02g087780.2|Solyc07g045160.2|Solyc02g084980.2|Solyc08g080570.2|Solyc12g008510.1
sly00250	Alanine, aspartate and glutamate metabolism	8	Solyc06g071000.2|Solyc07g043310.2|Solyc03g098240.2|Solyc10g076250.1|Solyc03g123600.2|Solyc06g063090.2|Solyc06g007180.2|Solyc07g032740.2
sly00280	Valine, leucine and isoleucine degradation	10	Solyc01g108030.2|Solyc05g056480.2|Solyc04g015100.2|Solyc09g065540.2|Solyc09g091470.2|Solyc11g069180.1|Solyc04g063350.2|Solyc05g054370.2|Solyc03g122310.2|Solyc01g108800.2
sly00330	Arginine and proline metabolism	8	Solyc06g071000.2|Solyc10g054440.1|Solyc01g087590.2|Solyc01g091160.2|Solyc06g019170.2|Solyc02g068640.2|Solyc07g032740.2|Solyc03g122310.2
sly04626	Plant-pathogen interaction	16	Solyc05g010670.2|Solyc06g066370.2|Solyc10g074740.1|Solyc03g117980.2|Solyc06g075550.2|Solyc06g036290.2|Solyc03g007890.2|Solyc11g071750.1|Solyc06g082590.1|Solyc07g047790.2|Solyc03g118810.1|Solyc02g091500.1|Solyc03g114110.2|Solyc09g014990.2|Solyc06g073830.1|Solyc08g081690.2
sly00590	Arachidonic acid metabolism	3	Solyc08g080940.2|Solyc06g068740.2|Solyc04g072160.2
sly00561	Glycerolipid metabolism	7	Solyc04g079090.2|Solyc02g068240.2|Solyc06g050130.2|Solyc03g115370.2|Solyc06g074680.2|Solyc03g122310.2|Solyc07g056320.2
sly00950	Isoquinoline alkaloid biosynthesis	4	Solyc07g053710.2|Solyc02g078650.2|Solyc07g032740.2|Solyc08g079430.2
sly00360	Phenylalanine metabolism	7	Solyc00g282510.1|Solyc11g069050.1|Solyc05g041200.2|Solyc07g053710.2|Solyc02g093270.2|Solyc07g032740.2|Solyc08g079430.2
sly00640	Propanoate metabolism	6	Solyc05g056480.2|Solyc04g015100.2|Solyc05g054370.2|Solyc01g094340.2|Solyc04g063350.2|Solyc01g108800.2
sly00350	Tyrosine metabolism	6	Solyc12g014100.1|Solyc05g041200.2|Solyc07g053710.2|Solyc02g078650.2|Solyc07g032740.2|Solyc08g079430.2
sly00410	beta-Alanine metabolism	6	Solyc03g098240.2|Solyc01g087590.2|Solyc05g054370.2|Solyc03g122310.2|Solyc08g079430.2|Solyc01g108800.2
sly00220	Arginine biosynthesis	4	Solyc07g032740.2|Solyc06g063090.2|Solyc03g123600.2|Solyc01g091160.2
sly00480	Glutathione metabolism	9	Solyc09g007270.2|Solyc01g081310.2|Solyc01g099590.2|Solyc09g063150.2|Solyc06g060260.2|Solyc09g011590.2|Solyc12g011320.1|Solyc09g011600.2|Solyc08g080940.2
sly00760	Nicotinate and nicotinamide metabolism	3	Solyc01g008560.2|Solyc03g044430.2|Solyc07g065590.2
sly00073	Cutin, suberine and wax biosynthesis	4	Solyc08g044260.2|Solyc07g006890.1|Solyc03g065250.2|Solyc01g005410.2
sly04075	Plant hormone signal transduction	21	Solyc03g006930.1|Solyc01g096340.2|Solyc05g014260.2|Solyc06g051940.2|Solyc03g007230.2|Solyc04g078840.2|Solyc04g012160.2|Solyc03g096670.2|Solyc01g104650.2|Solyc07g042170.2|Solyc03g121880.2|Solyc05g052980.2|Solyc01g102300.2|Solyc07g040990.2|Solyc03g120390.2|Solyc08g065410.1|Solyc05g015610.2|Solyc06g076400.2|Solyc06g072650.1|Solyc02g069310.2|Solyc09g074270.2
sly00650	Butanoate metabolism	3	Solyc04g015100.2|Solyc07g043310.2|Solyc03g098240.2
sly00071	Fatty acid degradation	5	Solyc09g091470.2|Solyc04g015100.2|Solyc03g122310.2|Solyc01g099100.2|Solyc05g054370.2
sly04070	Phosphatidylinositol signaling system	6	Solyc03g115370.2|Solyc06g072740.1|Solyc03g058950.2|Solyc07g017510.2|Solyc06g051620.2|Solyc12g088200.1
sly04712	Circadian rhythm - plant	4	Solyc01g102300.2|Solyc10g086000.1|Solyc06g069690.2|Solyc03g115770.2
sly00520	Amino sugar and nucleotide sugar metabolism	9	Solyc02g088630.2|Solyc07g043550.2|Solyc08g082440.2|Solyc12g010540.1|Solyc01g095310.1|Solyc00g011890.2|Solyc07g016170.2|Solyc08g080570.2|Solyc12g008510.1
sly00900	Terpenoid backbone biosynthesis	4	Solyc10g085140.1|Solyc04g015100.2|Solyc00g136560.2|Solyc07g061990.2
sly00960	Tropane, piperidine and pyridine alkaloid biosynthesis	3	Solyc07g053710.2|Solyc07g032740.2|Solyc08g079430.2
sly04140	Regulation of autophagy	3	Solyc06g068450.1|Solyc06g050300.1|Solyc03g043700.2
sly01210	2-Oxocarboxylic acid metabolism	4	Solyc03g123600.2|Solyc07g032740.2|Solyc06g063090.2|Solyc07g055840.2
sly00603	Glycosphingolipid biosynthesis - globo series	1	Solyc06g050130.2
sly00620	Pyruvate metabolism	6	Solyc04g015100.2|Solyc07g062530.2|Solyc04g006970.2|Solyc01g094340.2|Solyc03g122310.2|Solyc11g069040.2
sly00130	Ubiquinone and other terpenoid-quinone biosynthesis	3	Solyc07g053710.2|Solyc11g069050.1|Solyc05g041200.2
sly01200	Carbon metabolism	15	Solyc09g008670.2|Solyc04g015100.2|Solyc06g063090.2|Solyc05g054370.2|Solyc07g055840.2|Solyc01g108800.2|Solyc07g045160.2|Solyc03g123600.2|Solyc01g094340.2|Solyc01g010250.2|Solyc04g006970.2|Solyc07g062530.2|Solyc07g032740.2|Solyc02g086880.2|Solyc12g008510.1
sly00908	Zeatin biosynthesis	4	Solyc01g080150.2|Solyc10g079930.1|Solyc04g014990.1|Solyc00g050130.1
sly00072	Synthesis and degradation of ketone bodies	1	Solyc04g015100.2
sly03450	Non-homologous end-joining	1	Solyc05g006120.2
sly00270	Cysteine and methionine metabolism	6	Solyc07g049530.2|Solyc02g063540.1|Solyc10g076250.1|Solyc07g053710.2|Solyc08g083110.2|Solyc07g032740.2
sly00710	Carbon fixation in photosynthetic organisms	5	Solyc07g032740.2|Solyc06g063090.2|Solyc07g062530.2|Solyc03g123600.2|Solyc04g006970.2
sly00591	Linoleic acid metabolism	2	Solyc03g122340.2|Solyc01g099160.2
sly00260	Glycine, serine and threonine metabolism	4	Solyc09g008670.2|Solyc03g122310.2|Solyc08g079430.2|Solyc10g076250.1
sly00600	Sphingolipid metabolism	2	Solyc06g050130.2|Solyc03g114600.2
sly00430	Taurine and hypotaurine metabolism	1	Solyc03g098240.2
sly03040	Spliceosome	10	Solyc05g005620.2|Solyc01g099810.2|Solyc06g076020.2|Solyc02g066930.2|Solyc02g088790.2|Solyc12g098700.1|Solyc04g011440.2|Solyc11g044340.1|Solyc11g066100.1|Solyc03g117630.1
sly00310	Lysine degradation	3	Solyc07g017610.2|Solyc04g015100.2|Solyc03g122310.2
sly00300	Lysine biosynthesis	1	Solyc03g122310.2
sly01110	Biosynthesis of secondary metabolites	59	Solyc07g056570.1|Solyc09g008670.2|Solyc04g015100.2|Solyc03g065250.2|Solyc05g006910.2|Solyc07g017610.2|Solyc12g096800.1|Solyc02g068640.2|Solyc10g076250.1|Solyc01g094250.2|Solyc12g006530.1|Solyc07g045160.2|Solyc10g085880.1|Solyc02g078650.2|Solyc07g032740.2|Solyc07g061990.2|Solyc08g079430.2|Solyc07g066670.2|Solyc00g282510.1|Solyc07g049530.2|Solyc02g087800.2|Solyc11g069050.1|Solyc09g091470.2|Solyc01g…
sly00053	Ascorbate and aldarate metabolism	3	Solyc09g007270.2|Solyc03g122310.2|Solyc06g060260.2
sly00902	Monoterpenoid biosynthesis	1	Solyc01g094250.2
sly00562	Inositol phosphate metabolism	4	Solyc06g051620.2|Solyc12g088200.1|Solyc06g072740.1|Solyc07g017510.2
sly00909	Sesquiterpenoid and triterpenoid biosynthesis	1	Solyc12g006530.1
sly01212	Fatty acid metabolism	5	Solyc09g091470.2|Solyc04g015100.2|Solyc01g094340.2|Solyc01g099100.2|Solyc05g054370.2
sly01230	Biosynthesis of amino acids	11	Solyc09g008670.2|Solyc07g053710.2|Solyc06g063090.2|Solyc07g055840.2|Solyc01g091160.2|Solyc07g045160.2|Solyc03g123600.2|Solyc06g019170.2|Solyc02g068640.2|Solyc07g032740.2|Solyc03g122310.2
sly00592	alpha-Linolenic acid metabolism	3	Solyc03g122340.2|Solyc09g091470.2|Solyc02g087110.2
sly00945	Stilbenoid, diarylheptanoid and gingerol biosynthesis	2	Solyc12g096800.1|Solyc02g093270.2
sly00906	Carotenoid biosynthesis	2	Solyc07g056570.1|Solyc03g007960.2
sly00450	Selenocompound metabolism	1	Solyc08g083110.2
sly00010	Glycolysis / Gluconeogenesis	6	Solyc02g087800.2|Solyc02g087780.2|Solyc07g045160.2|Solyc03g122310.2|Solyc01g095470.2|Solyc12g008510.1
sly00340	Histidine metabolism	2	Solyc03g122310.2|Solyc08g006750.2
sly03410	Base excision repair	2	Solyc11g067250.1|Solyc05g006120.2
sly00380	Tryptophan metabolism	2	Solyc04g015100.2|Solyc03g122310.2
sly00564	Glycerophospholipid metabolism	4	Solyc04g079090.2|Solyc03g115370.2|Solyc01g009870.2|Solyc07g056320.2
sly00860	Porphyrin and chlorophyll metabolism	2	Solyc01g106390.2|Solyc08g065480.2
sly04146	Peroxisome	4	Solyc09g091470.2|Solyc01g107240.2|Solyc11g065920.1|Solyc01g099100.2
sly00400	Phenylalanine, tyrosine and tryptophan biosynthesis	2	Solyc07g053710.2|Solyc07g032740.2
sly00941	Flavonoid biosynthesis	2	Solyc12g096800.1|Solyc02g093270.2
sly00030	Pentose phosphate pathway	2	Solyc07g045160.2|Solyc01g010250.2
sly00290	Valine, leucine and isoleucine biosynthesis	1	Solyc09g008670.2
sly00630	Glyoxylate and dicarboxylate metabolism	3	Solyc04g015100.2|Solyc07g055840.2|Solyc02g086880.2
sly00061	Fatty acid biosynthesis	2	Solyc01g099100.2|Solyc01g094340.2
sly00910	Nitrogen metabolism	1	Solyc09g090430.2
sly00940	Phenylpropanoid biosynthesis	8	Solyc00g282510.1|Solyc11g069050.1|Solyc12g096800.1|Solyc03g006700.2|Solyc11g011340.1|Solyc01g006300.2|Solyc02g093270.2|Solyc06g068440.2
sly00062	Fatty acid elongation	1	Solyc09g083050.2
sly00500	Starch and sucrose metabolism	9	Solyc02g088630.2|Solyc04g082400.2|Solyc02g072150.2|Solyc12g010540.1|Solyc07g006500.2|Solyc07g042550.2|Solyc09g091030.2|Solyc09g098590.2|Solyc12g008510.1
sly03022	Basal transcription factors	1	Solyc11g012150.1
sly00051	Fructose and mannose metabolism	2	Solyc07g045160.2|Solyc12g008510.1
sly03015	mRNA surveillance pathway	4	Solyc01g058260.2|Solyc07g006130.1|Solyc01g096920.2|Solyc07g041000.2
sly00904	Diterpenoid biosynthesis	1	Solyc07g066670.2
sly04144	Endocytosis	7	Solyc04g011440.2|Solyc06g076020.2|Solyc11g006500.1|Solyc11g065940.1|Solyc11g066100.1|Solyc03g117630.1|Solyc07g032230.2
sly01040	Biosynthesis of unsaturated fatty acids	1	Solyc09g091470.2
sly03030	DNA replication	1	Solyc05g005510.2
sly03020	RNA polymerase	2	Solyc06g053330.2|Solyc10g080350.1
sly00240	Pyrimidine metabolism	5	Solyc10g080350.1|Solyc01g079650.2|Solyc10g005880.2|Solyc01g056850.2|Solyc06g053330.2
sly03018	RNA degradation	3	Solyc07g045160.2|Solyc12g006420.1|Solyc06g074030.1
sly00020	Citrate cycle (TCA cycle)	1	Solyc07g055840.2
sly01100	Metabolic pathways	97	Solyc07g056570.1|Solyc07g045160.2|Solyc06g051620.2|Solyc07g062530.2|Solyc09g065540.2|Solyc00g282510.1|Solyc06g071000.2|Solyc09g091470.2|Solyc12g006210.1|Solyc07g056320.2|Solyc04g006970.2|Solyc04g079090.2|Solyc06g063090.2|Solyc01g006300.2|Solyc03g122310.2|Solyc10g080350.1|Solyc06g066010.2|Solyc09g008670.2|Solyc07g043310.2|Solyc02g087800.2|Solyc07g017610.2|Solyc07g006500.2|Solyc11g069180.1|Solyc10g…
sly03420	Nucleotide excision repair	1	Solyc05g005510.2
sly03430	Mismatch repair	1	Solyc05g005510.2
sly04120	Ubiquitin mediated proteolysis	4	Solyc08g067960.2|Solyc07g066080.2|Solyc01g099290.2|Solyc06g036070.2
sly00230	Purine metabolism	5	Solyc11g006550.1|Solyc11g065920.1|Solyc06g053330.2|Solyc05g006910.2|Solyc10g080350.1
sly03440	Homologous recombination	1	Solyc05g005510.2
sly00195	Photosynthesis	3	Solyc12g017250.1|Solyc06g066010.2|Solyc12g006210.1
sly04145	Phagosome	1	Solyc07g017510.2
sly03013	RNA transport	3	Solyc02g021550.2|Solyc12g098680.1|Solyc12g006480.1
sly00190	Oxidative phosphorylation	3	Solyc06g066010.2|Solyc07g063160.2|Solyc12g006210.1
sly03010	Ribosome	3	Solyc09g031760.1|Solyc08g007140.2|Solyc03g045110.2
