# Supplementary material for: Profiling of drought-responsive microRNA and mRNA in tomato using high-throughput sequencing
Source: BMC Genomics. 2017 Jun 26;18:481. doi: 10.1186/s12864-017-3869-1 (PMC5485680; doi:10.1186/s12864-017-3869-1)
Supplement: Supplementary file 7 — KEGG pathways of significantly up-regulated genes in the drought-tolerant tomato IL9–1. (XLSX 13 kb) [file 12864_2017_3869_MOESM7_ESM.xlsx]

## Sheet: Sheet1
Additional file 7: Table S7 - KEGG pathways of significantly up-regulated genes in the drought-tolerant tomato IL9-1.
Kegg_term	Name	Frequency	Input
sly04931	Insulin resistance	8	Solyc06g051940.2|Solyc03g007230.2|Solyc03g096670.2|Solyc05g052980.2|Solyc06g068450.1|Solyc07g040990.2|Solyc06g076400.2|Solyc03g121880.2
sly00052	Galactose metabolism	8	Solyc07g065980.2|Solyc02g062590.2|Solyc08g082440.2|Solyc02g086530.2|Solyc06g050130.2|Solyc02g087780.2|Solyc07g045160.2|Solyc02g084980.2
sly00250	Alanine, aspartate and glutamate metabolism	7	Solyc06g071000.2|Solyc07g043310.2|Solyc03g098240.2|Solyc10g076250.1|Solyc03g123600.2|Solyc06g007180.2|Solyc07g032740.2
sly04141	Protein processing in endoplasmic reticulum	16	Solyc09g015000.2|Solyc06g076570.1|Solyc04g011440.2|Solyc11g071830.1|Solyc08g062450.1|Solyc06g076020.2|Solyc04g072250.2|Solyc03g007890.2|Solyc11g020330.1|Solyc08g062340.2|Solyc07g066080.2|Solyc06g076520.1|Solyc11g066100.1|Solyc03g123540.2|Solyc03g113930.1|Solyc03g117630.1
sly00350	Tyrosine metabolism	5	Solyc02g078650.2|Solyc07g032740.2|Solyc08g079430.2|Solyc12g014100.1|Solyc05g041200.2
sly00330	Arginine and proline metabolism	5	Solyc06g071000.2|Solyc07g032740.2|Solyc03g122310.2|Solyc06g019170.2|Solyc01g091160.2
sly04712	Circadian rhythm - plant	4	Solyc01g102300.2|Solyc10g086000.1|Solyc06g069690.2|Solyc03g081240.2
sly00360	Phenylalanine metabolism	5	Solyc02g093270.2|Solyc07g032740.2|Solyc08g079430.2|Solyc11g069050.1|Solyc05g041200.2
sly00280	Valine, leucine and isoleucine degradation	5	Solyc05g054370.2|Solyc03g122310.2|Solyc04g063350.2|Solyc09g065540.2|Solyc05g056480.2
sly00430	Taurine and hypotaurine metabolism	2	Solyc03g113130.2|Solyc03g098240.2
sly00950	Isoquinoline alkaloid biosynthesis	3	Solyc02g078650.2|Solyc07g032740.2|Solyc08g079430.2
sly04075	Plant hormone signal transduction	14	Solyc01g096340.2|Solyc06g051940.2|Solyc03g007230.2|Solyc04g078840.2|Solyc03g096670.2|Solyc05g052980.2|Solyc01g102300.2|Solyc07g040990.2|Solyc03g120390.2|Solyc05g015610.2|Solyc06g076400.2|Solyc01g104650.2|Solyc03g121880.2|Solyc09g074270.2
sly00220	Arginine biosynthesis	3	Solyc07g032740.2|Solyc03g123600.2|Solyc01g091160.2
sly00710	Carbon fixation in photosynthetic organisms	5	Solyc07g062530.2|Solyc07g032740.2|Solyc12g008430.1|Solyc03g123600.2|Solyc04g006970.2
sly00410	beta-Alanine metabolism	4	Solyc05g054370.2|Solyc03g122310.2|Solyc08g079430.2|Solyc03g098240.2
sly00561	Glycerolipid metabolism	4	Solyc06g050130.2|Solyc03g122310.2|Solyc06g074680.2|Solyc03g115370.2
sly00941	Flavonoid biosynthesis	3	Solyc02g083860.2|Solyc02g093270.2|Solyc11g013110.1
sly00650	Butanoate metabolism	2	Solyc07g043310.2|Solyc03g098240.2
sly00640	Propanoate metabolism	3	Solyc05g054370.2|Solyc04g063350.2|Solyc05g056480.2
sly01210	2-Oxocarboxylic acid metabolism	3	Solyc03g123600.2|Solyc07g055840.2|Solyc07g032740.2
sly00603	Glycosphingolipid biosynthesis - globo series	1	Solyc06g050130.2
sly04626	Plant-pathogen interaction	7	Solyc06g066370.2|Solyc03g007890.2|Solyc06g075550.2|Solyc03g118810.1|Solyc03g114110.2|Solyc08g081690.2|Solyc06g073830.1
sly00960	Tropane, piperidine and pyridine alkaloid biosynthesis	2	Solyc07g032740.2|Solyc08g079430.2
sly00620	Pyruvate metabolism	4	Solyc07g062530.2|Solyc03g122310.2|Solyc12g008430.1|Solyc04g006970.2
sly00260	Glycine, serine and threonine metabolism	3	Solyc03g122310.2|Solyc08g079430.2|Solyc10g076250.1
sly00906	Carotenoid biosynthesis	2	Solyc07g056570.1|Solyc08g075320.2
sly00300	Lysine biosynthesis	1	Solyc03g122310.2
sly01110	Biosynthesis of secondary metabolites	34	Solyc07g056570.1|Solyc03g065250.2|Solyc05g006910.2|Solyc07g017610.2|Solyc12g006530.1|Solyc07g045160.2|Solyc10g085880.1|Solyc02g078650.2|Solyc07g032740.2|Solyc08g079430.2|Solyc12g042600.1|Solyc11g069050.1|Solyc05g054370.2|Solyc02g087780.2|Solyc04g063350.2|Solyc03g122340.2|Solyc01g109790.2|Solyc05g056480.2|Solyc03g098240.2|Solyc02g093270.2|Solyc06g019170.2|Solyc06g007180.2|Solyc02g083860.2|Solyc10g…
sly01200	Carbon metabolism	9	Solyc05g054370.2|Solyc07g055840.2|Solyc07g045160.2|Solyc03g123600.2|Solyc12g008430.1|Solyc04g006970.2|Solyc07g062530.2|Solyc07g032740.2|Solyc02g086880.2
sly00130	Ubiquinone and other terpenoid-quinone biosynthesis	2	Solyc11g069050.1|Solyc05g041200.2
sly04070	Phosphatidylinositol signaling system	3	Solyc03g115370.2|Solyc06g072740.1|Solyc07g017510.2
sly00909	Sesquiterpenoid and triterpenoid biosynthesis	1	Solyc12g006530.1
sly00450	Selenocompound metabolism	1	Solyc08g083110.2
sly03040	Spliceosome	6	Solyc01g099810.2|Solyc06g076020.2|Solyc01g110990.2|Solyc04g011440.2|Solyc11g066100.1|Solyc03g117630.1
sly01230	Biosynthesis of amino acids	7	Solyc07g055840.2|Solyc01g091160.2|Solyc07g045160.2|Solyc03g123600.2|Solyc06g019170.2|Solyc07g032740.2|Solyc03g122310.2
sly00310	Lysine degradation	2	Solyc07g017610.2|Solyc03g122310.2
sly00053	Ascorbate and aldarate metabolism	2	Solyc09g007270.2|Solyc03g122310.2
sly00010	Glycolysis / Gluconeogenesis	4	Solyc07g045160.2|Solyc03g122310.2|Solyc01g095470.2|Solyc02g087780.2
sly00592	alpha-Linolenic acid metabolism	2	Solyc03g122340.2|Solyc02g087110.2
sly00071	Fatty acid degradation	2	Solyc05g054370.2|Solyc03g122310.2
sly00908	Zeatin biosynthesis	2	Solyc10g079930.1|Solyc00g050130.1
sly00270	Cysteine and methionine metabolism	3	Solyc07g032740.2|Solyc08g083110.2|Solyc10g076250.1
sly00591	Linoleic acid metabolism	1	Solyc03g122340.2
sly00600	Sphingolipid metabolism	1	Solyc06g050130.2
sly00480	Glutathione metabolism	3	Solyc09g007270.2|Solyc01g081310.2|Solyc09g011590.2
sly00562	Inositol phosphate metabolism	2	Solyc06g072740.1|Solyc07g017510.2
sly00630	Glyoxylate and dicarboxylate metabolism	2	Solyc07g055840.2|Solyc02g086880.2
sly00062	Fatty acid elongation	1	Solyc09g083050.2
sly00920	Sulfur metabolism	1	Solyc12g011430.1
sly00073	Cutin, suberine and wax biosynthesis	1	Solyc03g065250.2
sly04140	Regulation of autophagy	1	Solyc06g068450.1
sly04144	Endocytosis	5	Solyc06g076020.2|Solyc11g066100.1|Solyc03g117630.1|Solyc04g011440.2|Solyc02g083130.2
sly00945	Stilbenoid, diarylheptanoid and gingerol biosynthesis	1	Solyc02g093270.2
sly00340	Histidine metabolism	1	Solyc03g122310.2
sly00380	Tryptophan metabolism	1	Solyc03g122310.2
sly00520	Amino sugar and nucleotide sugar metabolism	3	Solyc00g011890.2|Solyc01g109790.2|Solyc08g082440.2
sly00400	Phenylalanine, tyrosine and tryptophan biosynthesis	1	Solyc07g032740.2
sly00900	Terpenoid backbone biosynthesis	1	Solyc00g136560.2
sly00030	Pentose phosphate pathway	1	Solyc07g045160.2
sly00500	Starch and sucrose metabolism	5	Solyc07g042550.2|Solyc09g091030.2|Solyc07g006500.2|Solyc01g109790.2|Solyc09g098590.2
sly00020	Citrate cycle (TCA cycle)	1	Solyc07g055840.2
sly00940	Phenylpropanoid biosynthesis	4	Solyc11g011340.1|Solyc01g006300.2|Solyc02g093270.2|Solyc11g069050.1
sly03018	RNA degradation	2	Solyc07g045160.2|Solyc06g074030.1
sly03015	mRNA surveillance pathway	2	Solyc01g058260.2|Solyc07g006130.1
sly00051	Fructose and mannose metabolism	1	Solyc07g045160.2
sly00564	Glycerophospholipid metabolism	1	Solyc03g115370.2
sly04145	Phagosome	1	Solyc07g017510.2
sly01212	Fatty acid metabolism	1	Solyc05g054370.2
sly04120	Ubiquitin mediated proteolysis	2	Solyc07g066080.2|Solyc08g067960.2
sly01100	Metabolic pathways	49	Solyc06g066010.2|Solyc07g056570.1|Solyc07g043310.2|Solyc05g006910.2|Solyc07g017610.2|Solyc07g006500.2|Solyc10g076250.1|Solyc07g045160.2|Solyc07g062530.2|Solyc09g065540.2|Solyc09g098590.2|Solyc02g078650.2|Solyc07g032740.2|Solyc08g079430.2|Solyc02g086880.2|Solyc10g005880.2|Solyc11g069050.1|Solyc08g082440.2|Solyc05g054370.2|Solyc02g087780.2|Solyc01g056850.2|Solyc07g042550.2|Solyc09g091030.2|Solyc04g…
sly00240	Pyrimidine metabolism	2	Solyc10g005880.2|Solyc01g056850.2
sly00195	Photosynthesis	1	Solyc06g066010.2
sly00230	Purine metabolism	1	Solyc05g006910.2
sly00190	Oxidative phosphorylation	1	Solyc06g066010.2
