# Supplementary material for: Profiling of drought-responsive microRNA and mRNA in tomato using high-throughput sequencing
Source: BMC Genomics. 2017 Jun 26;18:481. doi: 10.1186/s12864-017-3869-1 (PMC5485680; doi:10.1186/s12864-017-3869-1)
Supplement: Supplementary file 8 — KEGG pathways of significantly down-regulated genes in the drought-sensitive tomato M82. (XLSX 18 kb) [file 12864_2017_3869_MOESM8_ESM.xlsx]

## Sheet: Sheet1
Additional file 8: Table S8 - KEGG pathways of significantly down-regulated genes in the drought-sensitive tomato M82.
Kegg_term	Name	Frequency	Input
sly00196	Photosynthesis - antenna proteins	28	Solyc12g011280.1|Solyc02g070970.1|Solyc04g082920.2|Solyc05g056070.2|Solyc03g005760.1|Solyc08g067330.1|Solyc05g056050.2|Solyc07g047850.2|Solyc01g105030.2|Solyc02g071000.1|Solyc10g006230.2|Solyc03g005780.1|Solyc01g105050.2|Solyc02g070940.1|Solyc12g009200.1|Solyc07g063600.2|Solyc06g069730.2|Solyc06g063370.2|Solyc10g007690.2|Solyc07g022900.2|Solyc02g070980.1|Solyc12g011450.1|Solyc02g070950.1|Solyc03g…
sly00195	Photosynthesis	36	Solyc01g007530.2|Solyc02g080540.1|Solyc06g082950.2|Solyc10g077120.1|Solyc06g066640.2|Solyc12g005630.1|Solyc06g074200.2|Solyc02g062130.2|Solyc02g079950.2|Solyc06g082940.2|Solyc02g065400.2|Solyc12g044280.1|Solyc09g055950.1|Solyc03g114930.2|Solyc12g056830.1|Solyc04g082010.1|Solyc06g083680.2|Solyc09g065910.1|Solyc06g066000.1|Solyc08g006930.2|Solyc00g277510.1|Solyc03g120640.2|Solyc10g075160.1|Solyc02g…
sly01200	Carbon metabolism	47	Solyc06g076510.2|Solyc05g053300.2|Solyc05g053100.2|Solyc08g066360.2|Solyc03g123830.2|Solyc10g085550.1|Solyc04g076090.2|Solyc04g082630.2|Solyc05g055730.2|Solyc03g121720.2|Solyc01g093990.2|Solyc02g092530.2|Solyc04g081400.2|Solyc01g097460.2|Solyc03g122140.2|Solyc08g016750.2|Solyc02g062340.2|Solyc10g007600.2|Solyc12g099930.1|Solyc02g080810.2|Solyc10g054870.1|Solyc12g094500.1|Solyc02g063150.2|Solyc09g…
sly00630	Glyoxylate and dicarboxylate metabolism	18	Solyc05g053810.2|Solyc03g122140.2|Solyc01g080280.2|Solyc05g053300.2|Solyc03g111120.2|Solyc05g053100.2|Solyc03g120430.2|Solyc04g014510.2|Solyc10g007600.2|Solyc03g121720.2|Solyc01g007330.2|Solyc12g099930.1|Solyc02g080810.2|Solyc07g052480.2|Solyc01g093990.2|Solyc04g076790.2|Solyc02g063150.2|Solyc02g092530.2
sly00710	Carbon fixation in photosynthetic organisms	18	Solyc01g097460.2|Solyc04g011510.2|Solyc12g094640.1|Solyc03g115820.2|Solyc10g007290.2|Solyc12g014250.1|Solyc08g066360.2|Solyc04g009030.2|Solyc02g062340.2|Solyc04g082630.2|Solyc01g007330.2|Solyc10g083570.1|Solyc10g054870.1|Solyc07g066610.2|Solyc04g071340.2|Solyc09g011810.2|Solyc02g020940.2|Solyc02g063150.2
sly00100	Steroid biosynthesis	10	Solyc02g030170.2|Solyc02g069490.2|Solyc02g070580.1|Solyc10g055680.1|Solyc02g081730.2|Solyc02g063530.2|Solyc01g111830.2|Solyc01g087560.2|Solyc08g079570.2|Solyc00g085070.2
sly00860	Porphyrin and chlorophyll metabolism	12	Solyc03g118240.2|Solyc12g013710.1|Solyc05g032660.2|Solyc04g009200.2|Solyc10g077040.1|Solyc10g006900.2|Solyc06g060310.2|Solyc03g115980.1|Solyc07g054210.2|Solyc12g005300.1|Solyc04g015750.2|Solyc04g076870.2
sly00260	Glycine, serine and threonine metabolism	15	Solyc06g076510.2|Solyc05g053810.2|Solyc06g074510.2|Solyc04g076790.2|Solyc05g053300.2|Solyc08g080190.2|Solyc03g120430.2|Solyc03g123830.2|Solyc06g064550.2|Solyc05g053100.2|Solyc12g099930.1|Solyc02g080810.2|Solyc10g006400.2|Solyc02g082830.1|Solyc01g093990.2
sly01100	Metabolic pathways	253	Solyc08g074620.1|Solyc02g030170.2|Solyc06g051270.2|Solyc10g081510.1|Solyc11g008780.1|Solyc04g071940.2|Solyc03g118270.1|Solyc01g105060.2|Solyc02g083490.2|Solyc10g085550.1|Solyc09g055950.1|Solyc09g075550.2|Solyc12g005300.1|Solyc05g055730.2|Solyc04g080020.2|Solyc11g071640.1|Solyc01g110340.2|Solyc01g097340.2|Solyc03g122140.2|Solyc11g066890.1|Solyc01g106450.2|Solyc05g032660.2|Solyc02g081330.2|Solyc12g…
sly01110	Biosynthesis of secondary metabolites	141	Solyc02g030170.2|Solyc06g051270.2|Solyc10g081510.1|Solyc11g008780.1|Solyc04g071940.2|Solyc02g083490.2|Solyc10g085550.1|Solyc12g005300.1|Solyc11g071640.1|Solyc01g097340.2|Solyc03g122140.2|Solyc11g066890.1|Solyc01g106450.2|Solyc05g032660.2|Solyc02g081330.2|Solyc12g056600.2|Solyc10g007600.2|Solyc10g006400.2|Solyc10g054870.1|Solyc10g076510.1|Solyc12g099260.1|Solyc00g085070.2|Solyc01g096670.2|Solyc03g…
sly00910	Nitrogen metabolism	9	Solyc02g067790.2|Solyc01g080280.2|Solyc11g013810.1|Solyc04g014510.2|Solyc10g078550.1|Solyc01g108630.2|Solyc09g009830.2|Solyc02g092530.2|Solyc02g086820.2
sly00010	Glycolysis / Gluconeogenesis	22	Solyc05g053300.2|Solyc05g053100.2|Solyc10g085550.1|Solyc04g076090.2|Solyc03g118650.2|Solyc08g016750.2|Solyc02g062340.2|Solyc03g121070.2|Solyc10g076510.1|Solyc12g094500.1|Solyc09g011810.2|Solyc10g054870.1|Solyc02g087770.2|Solyc10g083570.1|Solyc04g011510.2|Solyc06g074510.2|Solyc04g081400.2|Solyc05g009530.2|Solyc08g083280.2|Solyc02g085100.2|Solyc07g066610.2|Solyc04g071340.2
sly00450	Selenocompound metabolism	6	Solyc09g082860.2|Solyc03g005260.2|Solyc01g102940.2|Solyc10g081510.1|Solyc02g067180.2|Solyc10g080080.1
sly00780	Biotin metabolism	6	Solyc01g105060.2|Solyc02g070790.2|Solyc06g071070.1|Solyc10g078740.1|Solyc08g082620.2|Solyc06g071060.1
sly00520	Amino sugar and nucleotide sugar metabolism	22	Solyc06g051270.2|Solyc01g093970.2|Solyc04g076090.2|Solyc09g075550.2|Solyc09g092330.1|Solyc01g097340.2|Solyc11g008810.1|Solyc10g074440.1|Solyc01g091200.2|Solyc03g121070.2|Solyc03g114860.2|Solyc08g080140.2|Solyc07g056140.2|Solyc01g104950.2|Solyc03g096730.2|Solyc02g088690.2|Solyc07g064050.2|Solyc04g081400.2|Solyc01g079790.2|Solyc02g067080.2|Solyc03g118270.1|Solyc05g054590.2
sly01230	Biosynthesis of amino acids	32	Solyc06g076510.2|Solyc02g094420.2|Solyc10g081510.1|Solyc11g008780.1|Solyc03g123830.2|Solyc10g085550.1|Solyc03g115820.2|Solyc03g044330.1|Solyc01g097460.2|Solyc11g066890.1|Solyc11g005620.1|Solyc02g067180.2|Solyc04g014510.2|Solyc02g062340.2|Solyc10g006400.2|Solyc12g089210.1|Solyc05g053810.2|Solyc03g043950.2|Solyc01g080280.2|Solyc05g050980.2|Solyc06g064550.2|Solyc10g054870.1|Solyc09g008280.1|Solyc10g…
sly00670	One carbon pool by folate	5	Solyc05g053810.2|Solyc05g055730.2|Solyc02g080810.2|Solyc04g076790.2|Solyc11g008870.1
sly01040	Biosynthesis of unsaturated fatty acids	9	Solyc07g005510.2|Solyc06g071070.1|Solyc03g116730.2|Solyc06g007140.2|Solyc01g006430.2|Solyc06g071060.1|Solyc11g008680.1|Solyc06g007130.2|Solyc03g058430.1
sly00564	Glycerophospholipid metabolism	14	Solyc09g014350.2|Solyc12g040790.1|Solyc03g019670.2|Solyc08g080340.2|Solyc06g068950.2|Solyc01g109370.2|Solyc08g076470.2|Solyc05g008580.2|Solyc02g067930.2|Solyc01g008790.2|Solyc07g006580.2|Solyc04g080020.2|Solyc01g094700.2|Solyc09g083330.2
sly01212	Fatty acid metabolism	15	Solyc01g105060.2|Solyc06g069530.2|Solyc02g070790.2|Solyc01g079240.2|Solyc07g005510.2|Solyc06g071070.1|Solyc03g116730.2|Solyc10g078740.1|Solyc08g082620.2|Solyc06g007140.2|Solyc01g006430.2|Solyc06g071060.1|Solyc11g008680.1|Solyc06g007130.2|Solyc03g058430.1
sly00051	Fructose and mannose metabolism	11	Solyc04g011510.2|Solyc06g051270.2|Solyc03g118270.1|Solyc04g081400.2|Solyc03g121070.2|Solyc02g062340.2|Solyc03g096730.2|Solyc10g083570.1|Solyc10g054870.1|Solyc04g071340.2|Solyc09g011810.2
sly00261	Monobactam biosynthesis	3	Solyc09g082860.2|Solyc03g005260.2|Solyc06g064550.2
sly00061	Fatty acid biosynthesis	9	Solyc01g105060.2|Solyc06g069530.2|Solyc02g070790.2|Solyc01g079240.2|Solyc06g071070.1|Solyc10g078740.1|Solyc08g082620.2|Solyc06g071060.1|Solyc11g008680.1
sly00460	Cyanoamino acid metabolism	8	Solyc05g053810.2|Solyc11g071640.1|Solyc12g008640.1|Solyc04g076790.2|Solyc12g040640.1|Solyc10g045240.1|Solyc02g092530.2|Solyc03g119080.2
sly00220	Arginine biosynthesis	6	Solyc03g043950.2|Solyc01g080280.2|Solyc11g005620.1|Solyc04g014510.2|Solyc10g078550.1|Solyc12g089210.1
sly00900	Terpenoid backbone biosynthesis	8	Solyc12g088020.1|Solyc08g080170.2|Solyc04g079960.1|Solyc03g115980.1|Solyc01g067890.2|Solyc02g082260.2|Solyc03g032010.2|Solyc11g010850.1
sly00053	Ascorbate and aldarate metabolism	8	Solyc02g083630.2|Solyc01g106450.2|Solyc11g018550.2|Solyc04g074640.2|Solyc02g067080.2|Solyc02g088690.2|Solyc11g062440.1|Solyc01g097340.2
sly00073	Cutin, suberine and wax biosynthesis	6	Solyc03g121600.2|Solyc08g081220.1|Solyc01g094750.2|Solyc06g074390.2|Solyc01g088400.2|Solyc11g008630.1
sly00561	Glycerolipid metabolism	9	Solyc09g014300.2|Solyc09g014350.2|Solyc03g120430.2|Solyc08g080340.2|Solyc01g094170.2|Solyc01g109370.2|Solyc08g076470.2|Solyc07g006580.2|Solyc01g094700.2
sly00750	Vitamin B6 metabolism	3	Solyc03g121420.2|Solyc06g081980.1|Solyc02g082830.1
sly00500	Starch and sucrose metabolism	27	Solyc01g093970.2|Solyc09g075350.2|Solyc03g083960.2|Solyc04g076090.2|Solyc09g075550.2|Solyc09g092330.1|Solyc07g042520.2|Solyc11g071640.1|Solyc01g110340.2|Solyc03g119080.2|Solyc02g075620.2|Solyc01g091200.2|Solyc03g121070.2|Solyc07g056140.2|Solyc01g104950.2|Solyc02g080210.2|Solyc06g009190.2|Solyc02g081300.2|Solyc02g088690.2|Solyc07g064050.2|Solyc04g081400.2|Solyc01g079790.2|Solyc02g067080.2|Solyc12g…
sly01220	Degradation of aromatic compounds	2	Solyc12g094500.1|Solyc08g083280.2
sly00730	Thiamine metabolism	2	Solyc01g067890.2|Solyc11g010850.1
sly03030	DNA replication	7	Solyc03g115050.2|Solyc11g040120.1|Solyc02g070780.2|Solyc02g082180.2|Solyc01g079500.2|Solyc07g005020.2|Solyc06g076660.2
sly00030	Pentose phosphate pathway	7	Solyc01g097460.2|Solyc03g115820.2|Solyc02g062340.2|Solyc04g076090.2|Solyc10g083570.1|Solyc04g071340.2|Solyc09g011810.2
sly04145	Phagosome	11	Solyc10g085020.1|Solyc10g086760.1|Solyc10g054570.1|Solyc06g076640.2|Solyc08g006890.2|Solyc01g100380.2|Solyc02g087880.2|Solyc10g080940.1|Solyc04g081490.2|Solyc08g008210.2|Solyc02g083580.2
sly00660	C5-Branched dibasic acid metabolism	2	Solyc03g044330.1|Solyc11g008780.1
sly00565	Ether lipid metabolism	4	Solyc04g080020.2|Solyc08g080340.2|Solyc01g008790.2|Solyc03g019670.2
sly00650	Butanoate metabolism	4	Solyc03g121720.2|Solyc08g080170.2|Solyc11g008780.1|Solyc03g044330.1
sly00950	Isoquinoline alkaloid biosynthesis	4	Solyc08g074620.1|Solyc08g074630.1|Solyc10g007110.2|Solyc08g074680.2
sly00250	Alanine, aspartate and glutamate metabolism	6	Solyc01g080280.2|Solyc04g014510.2|Solyc02g085520.2|Solyc10g078550.1|Solyc12g099930.1|Solyc01g110520.2
sly00350	Tyrosine metabolism	7	Solyc10g007110.2|Solyc08g074680.2|Solyc08g083280.2|Solyc08g074620.1|Solyc03g120670.2|Solyc08g074630.1|Solyc12g094500.1
sly00400	Phenylalanine, tyrosine and tryptophan biosynthesis	6	Solyc02g094420.2|Solyc10g007110.2|Solyc05g050980.2|Solyc11g066890.1|Solyc10g006400.2|Solyc06g074530.1
sly00300	Lysine biosynthesis	2	Solyc09g005700.2|Solyc06g064550.2
sly00020	Citrate cycle (TCA cycle)	6	Solyc05g053300.2|Solyc08g016750.2|Solyc05g053100.2|Solyc05g005160.2|Solyc05g009530.2|Solyc12g099260.1
sly00908	Zeatin biosynthesis	7	Solyc11g066680.1|Solyc11g066670.1|Solyc04g008330.1|Solyc04g016220.2|Solyc05g053400.1|Solyc10g076720.1|Solyc04g016200.1
sly00909	Sesquiterpenoid and triterpenoid biosynthesis	2	Solyc02g063530.2|Solyc00g085070.2
sly00920	Sulfur metabolism	4	Solyc02g067180.2|Solyc09g082860.2|Solyc03g005260.2|Solyc03g031620.2
sly00062	Fatty acid elongation	4	Solyc09g065780.2|Solyc05g013220.2|Solyc05g009270.2|Solyc03g005320.2
sly00960	Tropane, piperidine and pyridine alkaloid biosynthesis	4	Solyc03g120670.2|Solyc10g007110.2|Solyc03g096660.1|Solyc09g011140.2
sly00906	Carotenoid biosynthesis	4	Solyc04g071940.2|Solyc02g081330.2|Solyc12g056600.2|Solyc04g071960.2
sly00941	Flavonoid biosynthesis	5	Solyc05g053550.2|Solyc09g091510.2|Solyc03g117600.2|Solyc05g010320.2|Solyc01g096670.2
sly00603	Glycosphingolipid biosynthesis - globo series	1	Solyc11g008810.1
sly03410	Base excision repair	4	Solyc02g082120.2|Solyc06g076660.2|Solyc03g116880.2|Solyc02g062720.2
sly00620	Pyruvate metabolism	9	Solyc06g069530.2|Solyc10g007290.2|Solyc12g014250.1|Solyc03g111120.2|Solyc08g016750.2|Solyc08g066360.2|Solyc05g053100.2|Solyc05g009530.2|Solyc05g053300.2
sly00072	Synthesis and degradation of ketone bodies	1	Solyc08g080170.2
sly00040	Pentose and glucuronate interconversions	11	Solyc02g080210.2|Solyc03g115820.2|Solyc03g111690.2|Solyc06g009190.2|Solyc09g075350.2|Solyc02g067080.2|Solyc09g091430.2|Solyc02g088690.2|Solyc09g061890.2|Solyc06g083580.2|Solyc02g075620.2
sly00430	Taurine and hypotaurine metabolism	1	Solyc12g008640.1
sly00905	Brassinosteroid biosynthesis	1	Solyc10g086500.1
sly00945	Stilbenoid, diarylheptanoid and gingerol biosynthesis	3	Solyc02g080330.2|Solyc03g117600.2|Solyc01g096670.2
sly00480	Glutathione metabolism	9	Solyc02g083630.2|Solyc02g094160.1|Solyc12g008640.1|Solyc03g098300.1|Solyc04g082030.1|Solyc11g018550.2|Solyc04g074640.2|Solyc04g012060.2|Solyc04g009530.2
sly00290	Valine, leucine and isoleucine biosynthesis	2	Solyc03g044330.1|Solyc11g008780.1
sly00511	Other glycan degradation	1	Solyc11g008810.1
sly00590	Arachidonic acid metabolism	1	Solyc12g008640.1
sly00903	Limonene and pinene degradation	1	Solyc02g080330.2
sly00591	Linoleic acid metabolism	2	Solyc09g075860.2|Solyc01g099180.2
sly02010	ABC transporters	2	Solyc09g008240.2|Solyc02g087870.2
sly00600	Sphingolipid metabolism	2	Solyc10g009030.2|Solyc03g006140.2
sly00790	Folate biosynthesis	1	Solyc06g083230.2
sly00130	Ubiquinone and other terpenoid-quinone biosynthesis	3	Solyc03g120670.2|Solyc10g007110.2|Solyc03g051810.2
sly00052	Galactose metabolism	4	Solyc03g118650.2|Solyc02g087770.2|Solyc04g081400.2|Solyc03g121070.2
sly00531	Glycosaminoglycan degradation	1	Solyc11g008810.1
sly00770	Pantothenate and CoA biosynthesis	2	Solyc03g044330.1|Solyc11g008780.1
sly01210	2-Oxocarboxylic acid metabolism	4	Solyc11g008780.1|Solyc03g044330.1|Solyc03g043950.2|Solyc11g005620.1
sly00562	Inositol phosphate metabolism	5	Solyc04g011510.2|Solyc03g019670.2|Solyc04g015470.2|Solyc01g008790.2|Solyc10g054870.1
sly00940	Phenylpropanoid biosynthesis	16	Solyc03g119980.2|Solyc09g007920.2|Solyc11g071640.1|Solyc10g005060.2|Solyc08g069040.2|Solyc03g117600.2|Solyc02g083490.2|Solyc10g084200.1|Solyc01g096670.2|Solyc12g040640.1|Solyc02g063000.2|Solyc10g045240.1|Solyc11g010960.1|Solyc03g119080.2|Solyc02g079500.2|Solyc02g087190.1
sly00330	Arginine and proline metabolism	4	Solyc04g082030.1|Solyc07g039310.1|Solyc02g089620.2|Solyc03g098300.1
sly04075	Plant hormone signal transduction	25	Solyc01g005440.2|Solyc02g072300.2|Solyc10g011660.2|Solyc09g074520.2|Solyc08g076960.1|Solyc09g014380.2|Solyc01g107730.2|Solyc07g042260.2|Solyc01g110610.2|Solyc12g009560.1|Solyc12g055990.1|Solyc01g111310.2|Solyc02g079190.2|Solyc09g011750.2|Solyc02g063010.2|Solyc04g078390.1|Solyc01g110600.2|Solyc01g095700.2|Solyc06g061180.1|Solyc01g095580.2|Solyc09g006010.2|Solyc10g055260.1|Solyc11g011260.1|Solyc05g…
sly04146	Peroxisome	6	Solyc03g122140.2|Solyc01g079240.2|Solyc11g066390.1|Solyc10g007600.2|Solyc12g099930.1|Solyc06g074390.2
sly04130	SNARE interactions in vesicular transport	2	Solyc06g074250.2|Solyc06g053760.2
sly00640	Propanoate metabolism	3	Solyc06g069530.2|Solyc05g053300.2|Solyc05g053100.2
sly00071	Fatty acid degradation	3	Solyc01g079240.2|Solyc12g094500.1|Solyc08g083280.2
sly00270	Cysteine and methionine metabolism	6	Solyc10g007110.2|Solyc10g081510.1|Solyc06g064550.2|Solyc02g067180.2|Solyc09g008280.1|Solyc09g092380.2
sly04712	Circadian rhythm - plant	2	Solyc05g053550.2|Solyc09g091510.2
sly03060	Protein export	2	Solyc08g082820.2|Solyc03g082920.2
sly00360	Phenylalanine metabolism	3	Solyc09g007920.2|Solyc03g120670.2|Solyc10g007110.2
sly00280	Valine, leucine and isoleucine degradation	3	Solyc08g080170.2|Solyc05g053300.2|Solyc05g053100.2
sly03420	Nucleotide excision repair	2	Solyc06g076660.2|Solyc03g115050.2
sly03430	Mismatch repair	2	Solyc06g076660.2|Solyc03g115050.2
sly00510	N-Glycan biosynthesis	1	Solyc02g062570.2
sly04070	Phosphatidylinositol signaling system	3	Solyc07g006580.2|Solyc09g083330.2|Solyc04g015470.2
sly00904	Diterpenoid biosynthesis	1	Solyc03g006880.2
sly00380	Tryptophan metabolism	1	Solyc03g112460.2
sly00230	Purine metabolism	10	Solyc09g082860.2|Solyc10g086190.1|Solyc01g110520.2|Solyc02g085520.2|Solyc02g094160.1|Solyc04g012060.2|Solyc12g010380.1|Solyc03g005260.2|Solyc02g078400.2|Solyc08g008340.2
sly00240	Pyrimidine metabolism	8	Solyc01g088480.2|Solyc01g100030.2|Solyc09g011300.2|Solyc02g094160.1|Solyc07g021750.1|Solyc04g012060.2|Solyc10g080080.1|Solyc08g008340.2
sly03050	Proteasome	1	Solyc07g055080.2
sly00970	Aminoacyl-tRNA biosynthesis	1	Solyc07g008530.1
sly04931	Insulin resistance	1	Solyc10g074930.1
sly00592	alpha-Linolenic acid metabolism	1	Solyc11g069800.1
sly00410	beta-Alanine metabolism	1	Solyc07g039310.1
sly03440	Homologous recombination	1	Solyc03g115050.2
sly00190	Oxidative phosphorylation	9	Solyc02g080540.1|Solyc10g054570.1|Solyc05g052150.2|Solyc06g066000.1|Solyc09g010380.2|Solyc06g065990.1|Solyc12g056830.1|Solyc08g008210.2|Solyc01g106430.2
sly03018	RNA degradation	2	Solyc10g085550.1|Solyc01g007840.2
sly03010	Ribosome	17	Solyc12g014390.1|Solyc11g068820.1|Solyc06g072470.2|Solyc08g083350.2|Solyc01g056780.2|Solyc05g009370.2|Solyc06g051200.2|Solyc07g063960.2|Solyc06g082750.2|Solyc02g077990.2|Solyc02g086730.1|Solyc04g080630.2|Solyc07g061900.2|Solyc01g057830.2|Solyc06g082760.2|Solyc03g097950.2|Solyc03g120630.2
sly04626	Plant-pathogen interaction	5	Solyc11g069580.1|Solyc02g065000.1|Solyc09g006010.2|Solyc02g068820.1|Solyc06g068960.1
sly04120	Ubiquitin mediated proteolysis	4	Solyc03g007470.2|Solyc06g082600.2|Solyc08g080080.2|Solyc03g083270.2
sly04144	Endocytosis	6	Solyc05g013040.2|Solyc07g053480.2|Solyc04g005560.2|Solyc01g096220.2|Solyc10g084690.1|Solyc04g015470.2
sly04141	Protein processing in endoplasmic reticulum	7	Solyc06g082600.2|Solyc03g007470.2|Solyc10g008410.1|Solyc01g100380.2|Solyc03g082920.2|Solyc09g007630.2|Solyc08g082820.2
sly03013	RNA transport	2	Solyc09g059970.2|Solyc03g120470.2
