# Supplementary material for: Profiling of drought-responsive microRNA and mRNA in tomato using high-throughput sequencing
Source: BMC Genomics. 2017 Jun 26;18:481. doi: 10.1186/s12864-017-3869-1 (PMC5485680; doi:10.1186/s12864-017-3869-1)
Supplement: Supplementary file 9 — KEGG pathways of significantly down-regulated genes in the drought-tolerant tomato IL9–1. (XLSX 14 kb) [file 12864_2017_3869_MOESM9_ESM.xlsx]

## Sheet: Sheet1
Additional file 9: Table S9 - KEGG pathways of significantly down-regulated genes in the drought-tolerant tomato IL9-1.
Kegg_term	Name	Frequency	Input
sly00196	Photosynthesis - antenna proteins	23	Solyc12g011280.1|Solyc02g070970.1|Solyc08g067330.1|Solyc05g056050.2|Solyc01g105030.2|Solyc02g071000.1|Solyc10g006230.2|Solyc03g005780.1|Solyc01g105050.2|Solyc02g070940.1|Solyc12g009200.1|Solyc07g063600.2|Solyc06g069730.2|Solyc06g063370.2|Solyc09g014520.2|Solyc07g022900.2|Solyc02g070980.1|Solyc02g071010.1|Solyc02g070950.1|Solyc02g070990.1|Solyc03g005770.1|Solyc08g067320.1|Solyc12g006140.1
sly00195	Photosynthesis	17	Solyc01g007500.2|Solyc09g063130.2|Solyc02g065400.2|Solyc10g044520.1|Solyc06g084050.2|Solyc12g044280.1|Solyc03g114930.2|Solyc08g006930.2|Solyc10g075160.1|Solyc06g054260.1|Solyc10g077120.1|Solyc06g082950.2|Solyc06g066640.2|Solyc04g082010.1|Solyc06g083680.2|Solyc06g074200.2|Solyc02g024050.2
sly01100	Metabolic pathways	124	Solyc11g008780.1|Solyc04g071940.2|Solyc10g085550.1|Solyc03g123630.2|Solyc11g071640.1|Solyc01g110340.2|Solyc01g097340.2|Solyc10g007600.2|Solyc06g082950.2|Solyc10g054870.1|Solyc02g070940.1|Solyc12g099260.1|Solyc01g104950.2|Solyc02g080210.2|Solyc09g014520.2|Solyc03g096730.2|Solyc02g082260.2|Solyc10g083570.1|Solyc04g076870.2|Solyc08g080190.2|Solyc08g081220.1|Solyc08g074630.1|Solyc03g121720.2|Solyc07g…
sly00710	Carbon fixation in photosynthetic organisms	10	Solyc01g097460.2|Solyc02g020940.2|Solyc12g094640.1|Solyc10g007290.2|Solyc08g066360.2|Solyc01g007330.2|Solyc10g083570.1|Solyc10g054870.1|Solyc04g071340.2|Solyc02g063150.2
sly00630	Glyoxylate and dicarboxylate metabolism	9	Solyc05g053300.2|Solyc03g111120.2|Solyc04g014510.2|Solyc10g007600.2|Solyc01g007330.2|Solyc03g121720.2|Solyc07g052480.2|Solyc01g093990.2|Solyc02g063150.2
sly03030	DNA replication	7	Solyc03g115050.2|Solyc07g018300.2|Solyc11g040120.1|Solyc01g110130.2|Solyc02g070780.2|Solyc02g082180.2|Solyc07g005020.2
sly01200	Carbon metabolism	21	Solyc01g097460.2|Solyc02g020940.2|Solyc06g069530.2|Solyc10g007290.2|Solyc05g053300.2|Solyc03g111120.2|Solyc11g008870.1|Solyc08g066360.2|Solyc10g054870.1|Solyc12g094640.1|Solyc10g078550.1|Solyc04g076090.2|Solyc01g007330.2|Solyc03g121720.2|Solyc10g085550.1|Solyc10g083570.1|Solyc07g052480.2|Solyc01g093990.2|Solyc04g071340.2|Solyc10g007600.2|Solyc02g063150.2
sly00860	Porphyrin and chlorophyll metabolism	6	Solyc12g013710.1|Solyc10g006900.2|Solyc12g005300.1|Solyc06g060310.2|Solyc04g015750.2|Solyc04g076870.2
sly00053	Ascorbate and aldarate metabolism	6	Solyc11g018550.2|Solyc04g074640.2|Solyc02g088690.2|Solyc10g005400.2|Solyc11g062440.1|Solyc01g097340.2
sly00520	Amino sugar and nucleotide sugar metabolism	11	Solyc01g079790.2|Solyc09g092330.1|Solyc01g097340.2|Solyc04g076090.2|Solyc03g096730.2|Solyc11g008810.1|Solyc10g074440.1|Solyc02g088690.2|Solyc08g080140.2|Solyc05g054590.2|Solyc01g104950.2
sly00500	Starch and sucrose metabolism	16	Solyc02g080210.2|Solyc01g079180.2|Solyc06g009190.2|Solyc01g079790.2|Solyc02g081300.2|Solyc04g076090.2|Solyc03g119080.2|Solyc03g123630.2|Solyc09g092330.1|Solyc02g088690.2|Solyc11g071640.1|Solyc07g042520.2|Solyc10g045240.1|Solyc01g110340.2|Solyc05g054590.2|Solyc01g104950.2
sly00100	Steroid biosynthesis	4	Solyc01g087560.2|Solyc02g069490.2|Solyc10g055680.1|Solyc01g111830.2
sly00073	Cutin, suberine and wax biosynthesis	4	Solyc06g074390.2|Solyc08g081220.1|Solyc03g121600.2|Solyc01g094750.2
sly01110	Biosynthesis of secondary metabolites	60	Solyc08g074620.1|Solyc05g053300.2|Solyc11g008780.1|Solyc04g071940.2|Solyc02g080330.2|Solyc10g055680.1|Solyc04g079960.1|Solyc10g085550.1|Solyc04g076090.2|Solyc08g076470.2|Solyc12g005300.1|Solyc01g093990.2|Solyc11g071640.1|Solyc10g007600.2|Solyc03g119080.2|Solyc01g097460.2|Solyc09g014350.2|Solyc10g006900.2|Solyc08g080170.2|Solyc08g083280.2|Solyc02g067930.2|Solyc06g060310.2|Solyc01g097340.2|Solyc10g…
sly00564	Glycerophospholipid metabolism	7	Solyc09g014350.2|Solyc12g040790.1|Solyc06g068950.2|Solyc08g076470.2|Solyc02g067930.2|Solyc08g067160.2|Solyc01g094700.2
sly00010	Glycolysis / Gluconeogenesis	9	Solyc05g053300.2|Solyc10g085550.1|Solyc04g076090.2|Solyc08g083280.2|Solyc02g087770.2|Solyc02g085100.2|Solyc10g083570.1|Solyc10g054870.1|Solyc04g071340.2
sly00040	Pentose and glucuronate interconversions	9	Solyc02g080210.2|Solyc03g111690.2|Solyc06g009190.2|Solyc01g079180.2|Solyc03g123630.2|Solyc09g091430.2|Solyc02g088690.2|Solyc09g061890.2|Solyc06g083580.2
sly00650	Butanoate metabolism	3	Solyc08g080170.2|Solyc03g121720.2|Solyc11g008780.1
sly00750	Vitamin B6 metabolism	2	Solyc03g121420.2|Solyc06g081980.1
sly00950	Isoquinoline alkaloid biosynthesis	3	Solyc08g074620.1|Solyc08g074630.1|Solyc08g074680.2
sly01212	Fatty acid metabolism	7	Solyc06g069530.2|Solyc02g070790.2|Solyc01g079240.2|Solyc03g116730.2|Solyc08g082620.2|Solyc01g006430.2|Solyc06g007130.2
sly00910	Nitrogen metabolism	3	Solyc04g014510.2|Solyc10g078550.1|Solyc11g013810.1
sly00900	Terpenoid backbone biosynthesis	4	Solyc08g080170.2|Solyc02g082260.2|Solyc11g010850.1|Solyc04g079960.1
sly00220	Arginine biosynthesis	3	Solyc04g014510.2|Solyc10g078550.1|Solyc12g089210.1
sly00030	Pentose phosphate pathway	4	Solyc01g097460.2|Solyc04g071340.2|Solyc10g083570.1|Solyc04g076090.2
sly00780	Biotin metabolism	2	Solyc08g082620.2|Solyc02g070790.2
sly00061	Fatty acid biosynthesis	4	Solyc01g079240.2|Solyc06g069530.2|Solyc08g082620.2|Solyc02g070790.2
sly00350	Tyrosine metabolism	4	Solyc08g074620.1|Solyc08g074630.1|Solyc08g074680.2|Solyc08g083280.2
sly00603	Glycosphingolipid biosynthesis - globo series	1	Solyc11g008810.1
sly00460	Cyanoamino acid metabolism	3	Solyc10g045240.1|Solyc11g071640.1|Solyc03g119080.2
sly01040	Biosynthesis of unsaturated fatty acids	3	Solyc01g006430.2|Solyc06g007130.2|Solyc03g116730.2
sly00730	Thiamine metabolism	1	Solyc11g010850.1
sly01220	Degradation of aromatic compounds	1	Solyc08g083280.2
sly00051	Fructose and mannose metabolism	4	Solyc03g096730.2|Solyc04g071340.2|Solyc10g083570.1|Solyc10g054870.1
sly00072	Synthesis and degradation of ketone bodies	1	Solyc08g080170.2
sly00600	Sphingolipid metabolism	2	Solyc10g009030.2|Solyc03g006140.2
sly00660	C5-Branched dibasic acid metabolism	1	Solyc11g008780.1
sly00620	Pyruvate metabolism	5	Solyc08g066360.2|Solyc06g069530.2|Solyc10g007290.2|Solyc05g053300.2|Solyc03g111120.2
sly00905	Brassinosteroid biosynthesis	1	Solyc10g086500.1
sly00511	Other glycan degradation	1	Solyc11g008810.1
sly00903	Limonene and pinene degradation	1	Solyc02g080330.2
sly00906	Carotenoid biosynthesis	2	Solyc04g071940.2|Solyc04g071960.2
sly00531	Glycosaminoglycan degradation	1	Solyc11g008810.1
sly00561	Glycerolipid metabolism	3	Solyc08g076470.2|Solyc09g014350.2|Solyc01g094700.2
sly00670	One carbon pool by folate	1	Solyc11g008870.1
sly00450	Selenocompound metabolism	1	Solyc02g067180.2
sly00908	Zeatin biosynthesis	3	Solyc04g016220.2|Solyc12g009930.1|Solyc05g053400.1
sly00260	Glycine, serine and threonine metabolism	3	Solyc01g093990.2|Solyc05g053300.2|Solyc08g080190.2
sly04146	Peroxisome	4	Solyc01g079240.2|Solyc06g074390.2|Solyc11g066390.1|Solyc10g007600.2
sly00250	Alanine, aspartate and glutamate metabolism	2	Solyc04g014510.2|Solyc10g078550.1
sly01230	Biosynthesis of amino acids	9	Solyc01g097460.2|Solyc11g008780.1|Solyc02g067180.2|Solyc04g014510.2|Solyc12g089210.1|Solyc10g085550.1|Solyc09g008280.1|Solyc10g083570.1|Solyc10g054870.1
sly03060	Protein export	2	Solyc03g082920.2|Solyc08g082820.2
sly00940	Phenylpropanoid biosynthesis	8	Solyc05g046020.2|Solyc08g069040.2|Solyc03g119080.2|Solyc02g063000.2|Solyc10g045240.1|Solyc11g071640.1|Solyc02g079500.2|Solyc02g087190.1
sly00020	Citrate cycle (TCA cycle)	2	Solyc12g099260.1|Solyc05g053300.2
sly00290	Valine, leucine and isoleucine biosynthesis	1	Solyc11g008780.1
sly00480	Glutathione metabolism	4	Solyc11g018550.2|Solyc04g012060.2|Solyc02g094160.1|Solyc04g074640.2
sly00640	Propanoate metabolism	2	Solyc06g069530.2|Solyc05g053300.2
sly03420	Nucleotide excision repair	2	Solyc07g018300.2|Solyc03g115050.2
sly02010	ABC transporters	1	Solyc02g087870.2
sly03430	Mismatch repair	2	Solyc07g018300.2|Solyc03g115050.2
sly00071	Fatty acid degradation	2	Solyc01g079240.2|Solyc08g083280.2
sly00770	Pantothenate and CoA biosynthesis	1	Solyc11g008780.1
sly04145	Phagosome	3	Solyc10g080940.1|Solyc10g086760.1|Solyc02g087880.2
sly00920	Sulfur metabolism	1	Solyc02g067180.2
sly00062	Fatty acid elongation	1	Solyc03g005320.2
sly00280	Valine, leucine and isoleucine degradation	2	Solyc08g080170.2|Solyc05g053300.2
sly00945	Stilbenoid, diarylheptanoid and gingerol biosynthesis	1	Solyc02g080330.2
sly00904	Diterpenoid biosynthesis	1	Solyc03g006880.2
sly00562	Inositol phosphate metabolism	2	Solyc10g005400.2|Solyc10g054870.1
sly03440	Homologous recombination	2	Solyc07g018300.2|Solyc03g115050.2
sly00380	Tryptophan metabolism	1	Solyc03g112460.2
sly04931	Insulin resistance	1	Solyc10g074930.1
sly00052	Galactose metabolism	1	Solyc02g087770.2
sly01210	2-Oxocarboxylic acid metabolism	1	Solyc11g008780.1
sly00592	alpha-Linolenic acid metabolism	1	Solyc11g069800.1
sly00230	Purine metabolism	5	Solyc04g012060.2|Solyc02g081980.2|Solyc02g094160.1|Solyc12g010380.1|Solyc02g078400.2
sly00330	Arginine and proline metabolism	1	Solyc02g089620.2
sly00270	Cysteine and methionine metabolism	2	Solyc02g067180.2|Solyc09g008280.1
sly00240	Pyrimidine metabolism	4	Solyc01g100030.2|Solyc02g081980.2|Solyc02g094160.1|Solyc04g012060.2
sly04075	Plant hormone signal transduction	8	Solyc01g005440.2|Solyc01g110590.2|Solyc11g011260.1|Solyc02g063010.2|Solyc09g011750.2|Solyc04g078390.1|Solyc09g014380.2|Solyc03g007310.2
sly03018	RNA degradation	1	Solyc10g085550.1
sly04141	Protein processing in endoplasmic reticulum	3	Solyc10g008410.1|Solyc03g082920.2|Solyc08g082820.2
sly03013	RNA transport	1	Solyc03g120470.2
sly03010	Ribosome	3	Solyc07g063960.2|Solyc03g097950.2|Solyc08g083350.2
