# Supplementary material for: Profiling of drought-responsive microRNA and mRNA in tomato using high-throughput sequencing
Source: BMC Genomics. 2017 Jun 26;18:481. doi: 10.1186/s12864-017-3869-1 (PMC5485680; doi:10.1186/s12864-017-3869-1)
Supplement: Supplementary file 10 — Target gene prediction results of the differentially-expressed conserved miRNAs. (XLSX 56 kb) [file 12864_2017_3869_MOESM10_ESM.xlsx]

## Sheet: Sheet1
Additional file 10: Table S10 - Target gene prediction results of the differentially-expressed conserved miRNAs.
miRNA	Target_Acc	Expectation	UPE	miRNA_start	miRNA_end	Target_start	Target_end	miRNA_aligned_fragment	Target_aligned_fragment	Inhibition	Target_Desc	Multiplicity
sly-miR156a	Solyc02g077920.2.1	0	18.646	1	20	830	849	UUGACAGAAGAUAGAGAGCA	UGCUCUCUAUCUUCUGUCAA	Cleavage	genomic_reference:SL2.50ch02 gene_region:37320931-37323107 transcript_region:SL2.50ch02:37320931..37323107- go_terms:GO:0003700 functional_description:"Squamosa promoter binding-like protein (AHRD V1 ***- Q0PY35_SOLLC); contains Interpro domain(s) IPR004333 Transcription factor, SBP-box "	1
sly-miR156a	Solyc10g078700.1.1	1	18.612	1	21	764	784	UUGACAGAAGAUAGAGAGCAC	GUGCUCUCUCUCUUCUGUCAA	Cleavage	evidence_code:10F0H1E1IEG genomic_reference:SL2.50ch10 gene_region:59754038-59758728 transcript_region:SL2.50ch10:59754038..59758728- go_terms:GO:0003700 functional_description:"Squamosa promoter-binding protein (AHRD V1 ***- B8Y9B1_PONTR); contains Interpro domain(s) IPR004333 Transcription factor, SBP-box "	1
sly-miR156a	Solyc04g045560.2.1	1	15.732	1	21	788	808	UUGACAGAAGAUAGAGAGCAC	GUGCUCUCUCUCUUCUGUCAA	Cleavage	genomic_reference:SL2.50ch04 gene_region:33188973-33194461 transcript_region:SL2.50ch04:33188973..33194461+ go_terms:GO:0005634 functional_description:"Squamosa promoter-binding-like protein 11 (AHRD V1 *-*- B6TF72_MAIZE); contains Interpro domain(s) IPR004333 Transcription factor, SBP-box "	1
sly-miR156a	Solyc05g015510.2.1	1	19.373	1	21	2951	2971	UUGACAGAAGAUAGAGAGCAC	GUGCUCUCUCUCUUCUGUCAA	Cleavage	genomic_reference:SL2.50ch05 gene_region:10767268-10772201 transcript_region:SL2.50ch05:10767268..10772201- go_terms:GO:0003700 functional_description:"Squamosa promoter-binding-like protein 11 (AHRD V1 ***- B6TF72_MAIZE); contains Interpro domain(s) IPR004333 Transcription factor, SBP-box "	1
sly-miR156a	Solyc05g012040.2.1	1.5	10.604	1	21	1419	1439	UUGACAGAAGAUAGAGAGCAC	GUGCUCUCUCUCUUCUGUCAG	Cleavage	genomic_reference:SL2.50ch05 gene_region:5268986-5273711 transcript_region:SL2.50ch05:5268986..5273711+ go_terms:GO:0005634 functional_description:"Squamosa promoter binding protein 3 (AHRD V1 *-*- Q1MU26_PHYPA); contains Interpro domain(s) IPR004333 Transcription factor, SBP-box "	1
sly-miR156a	Solyc05g015840.2.1	2	17.455	1	21	749	769	UUGACAGAAGAUAGAGAGCAC	GUGCUCUCUCUCUUCUGUCAU	Cleavage	genomic_reference:SL2.50ch05 gene_region:12394400-12397051 transcript_region:SL2.50ch05:12394400..12397051+ go_terms:GO:0005634 functional_description:"Squamosa promoter-binding protein (AHRD V1 ***- B8Y9B2_PONTR); contains Interpro domain(s) IPR004333 Transcription factor, SBP-box "	1
sly-miR156a	Solyc12g038520.1.1	2	10.968	1	21	971	991	UUGACAGAAGAUAGAGAGCAC	GUGCUCUCUCUCUUCUGUCAU	Cleavage	evidence_code:10F0H1E0IEG genomic_reference:SL2.50ch12 gene_region:35933880-35935930 transcript_region:SL2.50ch12:35933880..35935930- go_terms:GO:0005634 functional_description:"Squamosa promoter binding protein 3 (AHRD V1 *-*- Q1MU26_PHYPA); contains Interpro domain(s) IPR004333 Transcription factor, SBP-box "	1
sly-miR156a	Solyc02g070280.2.1	2	22.233	1	20	381	400	UUGACAGAAGAUAGAGAGCA	UGCUCUCUGUCUUCUGUUAC	Cleavage	genomic_reference:SL2.50ch02 gene_region:34632835-34637531 transcript_region:SL2.50ch02:34632835..34637531- go_terms:GO:0005289,GO:0015326 functional_description:"Amino acid transporter (AHRD V1 **** D2B5D6_STRRD); contains Interpro domain(s) IPR015606 Cationic amino acid transporter "	1
sly-miR156a	Solyc11g005660.1.1	2.5	10.329	1	20	178	197	UUGACAGAAGAUAGAGAGCA	AGCUUUUUAUCUUCUGUUAA	Cleavage	evidence_code:10F0H1E1IEG genomic_reference:SL2.50ch11 gene_region:489523-493211 transcript_region:SL2.50ch11:489523..493211- go_terms:GO:0035175 functional_description:"Serine/threonine-protein kinase-like protein (AHRD V1 **** Q9M269_ARATH); contains Interpro domain(s) IPR002290 Serine/threonine protein kinase "	1
sly-miR156a	Solyc03g114850.2.1	2	13.244	1	20	1472	1491	UUGACAGAAGAUAGAGAGCA	UGCUCUCUCUCUUCUGUCAU	Cleavage	genomic_reference:SL2.50ch03 gene_region:58796755-58802237 transcript_region:SL2.50ch03:58796755..58802237+ go_terms:GO:0005634 functional_description:"Squamosa promoter binding protein 3 (AHRD V1 *-*- Q1MU26_PHYPA); contains Interpro domain(s) IPR004333 Transcription factor, SBP-box "	1
sly-miR156a	Solyc01g106780.2.1	2.5	19.167	1	20	780	799	UUGACAGAAGAUAGAGAGCA	GGCUCUUCAUCUUCUGUCAA	Cleavage	genomic_reference:SL2.50ch01 gene_region:86310720-86314473 transcript_region:SL2.50ch01:86310720..86314473+ go_terms:GO:0004743 functional_description:"Pyruvate kinase (AHRD V1 **** B9GIN5_POPTR); contains Interpro domain(s) IPR001697 Pyruvate kinase "	1
sly-miR156a	Solyc10g009080.2.1	3	13.3	1	20	797	816	UUGACAGAAGAUAGAGAGCA	CGCUCUCUCUCUUCUGUCAU	Cleavage	genomic_reference:SL2.50ch10 gene_region:3108120-3110879 transcript_region:SL2.50ch10:3108120..3110879+ go_terms:GO:0005634 functional_description:"Squamosa promoter binding-like protein (AHRD V1 ***- Q0PY35_SOLLC); contains Interpro domain(s) IPR017238 Squamosa promoter-binding protein "	1
sly-miR156a	Solyc07g062980.2.1	3	18.585	1	20	439	458	UUGACAGAAGAUAGAGAGCA	UGCUUACUCUCUUCUGUCAG	Cleavage	genomic_reference:SL2.50ch07 gene_region:62823040-62824209 transcript_region:SL2.50ch07:62823040..62824209- go_terms:GO:0003700 functional_description:"Squamosa promoter binding-like protein (AHRD V1 ***- Q52UU1_9ROSI); contains Interpro domain(s) IPR004333 Transcription factor, SBP-box "	1
sly-miR156b	Solyc02g077920.2.1	0	18.646	1	20	830	849	UUGACAGAAGAUAGAGAGCA	UGCUCUCUAUCUUCUGUCAA	Cleavage	genomic_reference:SL2.50ch02 gene_region:37320931-37323107 transcript_region:SL2.50ch02:37320931..37323107- go_terms:GO:0003700 functional_description:"Squamosa promoter binding-like protein (AHRD V1 ***- Q0PY35_SOLLC); contains Interpro domain(s) IPR004333 Transcription factor, SBP-box "	1
sly-miR156b	Solyc10g078700.1.1	1	18.612	1	21	764	784	UUGACAGAAGAUAGAGAGCAC	GUGCUCUCUCUCUUCUGUCAA	Cleavage	evidence_code:10F0H1E1IEG genomic_reference:SL2.50ch10 gene_region:59754038-59758728 transcript_region:SL2.50ch10:59754038..59758728- go_terms:GO:0003700 functional_description:"Squamosa promoter-binding protein (AHRD V1 ***- B8Y9B1_PONTR); contains Interpro domain(s) IPR004333 Transcription factor, SBP-box "	1
sly-miR156b	Solyc04g045560.2.1	1	15.732	1	21	788	808	UUGACAGAAGAUAGAGAGCAC	GUGCUCUCUCUCUUCUGUCAA	Cleavage	genomic_reference:SL2.50ch04 gene_region:33188973-33194461 transcript_region:SL2.50ch04:33188973..33194461+ go_terms:GO:0005634 functional_description:"Squamosa promoter-binding-like protein 11 (AHRD V1 *-*- B6TF72_MAIZE); contains Interpro domain(s) IPR004333 Transcription factor, SBP-box "	1
sly-miR156b	Solyc05g015510.2.1	1	19.373	1	21	2951	2971	UUGACAGAAGAUAGAGAGCAC	GUGCUCUCUCUCUUCUGUCAA	Cleavage	genomic_reference:SL2.50ch05 gene_region:10767268-10772201 transcript_region:SL2.50ch05:10767268..10772201- go_terms:GO:0003700 functional_description:"Squamosa promoter-binding-like protein 11 (AHRD V1 ***- B6TF72_MAIZE); contains Interpro domain(s) IPR004333 Transcription factor, SBP-box "	1
sly-miR156b	Solyc05g012040.2.1	1.5	10.604	1	21	1419	1439	UUGACAGAAGAUAGAGAGCAC	GUGCUCUCUCUCUUCUGUCAG	Cleavage	genomic_reference:SL2.50ch05 gene_region:5268986-5273711 transcript_region:SL2.50ch05:5268986..5273711+ go_terms:GO:0005634 functional_description:"Squamosa promoter binding protein 3 (AHRD V1 *-*- Q1MU26_PHYPA); contains Interpro domain(s) IPR004333 Transcription factor, SBP-box "	1
sly-miR156b	Solyc05g015840.2.1	2	17.455	1	21	749	769	UUGACAGAAGAUAGAGAGCAC	GUGCUCUCUCUCUUCUGUCAU	Cleavage	genomic_reference:SL2.50ch05 gene_region:12394400-12397051 transcript_region:SL2.50ch05:12394400..12397051+ go_terms:GO:0005634 functional_description:"Squamosa promoter-binding protein (AHRD V1 ***- B8Y9B2_PONTR); contains Interpro domain(s) IPR004333 Transcription factor, SBP-box "	1
sly-miR156b	Solyc12g038520.1.1	2	10.968	1	21	971	991	UUGACAGAAGAUAGAGAGCAC	GUGCUCUCUCUCUUCUGUCAU	Cleavage	evidence_code:10F0H1E0IEG genomic_reference:SL2.50ch12 gene_region:35933880-35935930 transcript_region:SL2.50ch12:35933880..35935930- go_terms:GO:0005634 functional_description:"Squamosa promoter binding protein 3 (AHRD V1 *-*- Q1MU26_PHYPA); contains Interpro domain(s) IPR004333 Transcription factor, SBP-box "	1
sly-miR156b	Solyc02g070280.2.1	2	22.233	1	20	381	400	UUGACAGAAGAUAGAGAGCA	UGCUCUCUGUCUUCUGUUAC	Cleavage	genomic_reference:SL2.50ch02 gene_region:34632835-34637531 transcript_region:SL2.50ch02:34632835..34637531- go_terms:GO:0005289,GO:0015326 functional_description:"Amino acid transporter (AHRD V1 **** D2B5D6_STRRD); contains Interpro domain(s) IPR015606 Cationic amino acid transporter "	1
sly-miR156b	Solyc11g005660.1.1	2.5	10.329	1	20	178	197	UUGACAGAAGAUAGAGAGCA	AGCUUUUUAUCUUCUGUUAA	Cleavage	evidence_code:10F0H1E1IEG genomic_reference:SL2.50ch11 gene_region:489523-493211 transcript_region:SL2.50ch11:489523..493211- go_terms:GO:0035175 functional_description:"Serine/threonine-protein kinase-like protein (AHRD V1 **** Q9M269_ARATH); contains Interpro domain(s) IPR002290 Serine/threonine protein kinase "	1
sly-miR156b	Solyc03g114850.2.1	2	13.244	1	20	1472	1491	UUGACAGAAGAUAGAGAGCA	UGCUCUCUCUCUUCUGUCAU	Cleavage	genomic_reference:SL2.50ch03 gene_region:58796755-58802237 transcript_region:SL2.50ch03:58796755..58802237+ go_terms:GO:0005634 functional_description:"Squamosa promoter binding protein 3 (AHRD V1 *-*- Q1MU26_PHYPA); contains Interpro domain(s) IPR004333 Transcription factor, SBP-box "	1
sly-miR156b	Solyc01g106780.2.1	2.5	19.167	1	20	780	799	UUGACAGAAGAUAGAGAGCA	GGCUCUUCAUCUUCUGUCAA	Cleavage	genomic_reference:SL2.50ch01 gene_region:86310720-86314473 transcript_region:SL2.50ch01:86310720..86314473+ go_terms:GO:0004743 functional_description:"Pyruvate kinase (AHRD V1 **** B9GIN5_POPTR); contains Interpro domain(s) IPR001697 Pyruvate kinase "	1
sly-miR156b	Solyc10g009080.2.1	3	13.3	1	20	797	816	UUGACAGAAGAUAGAGAGCA	CGCUCUCUCUCUUCUGUCAU	Cleavage	genomic_reference:SL2.50ch10 gene_region:3108120-3110879 transcript_region:SL2.50ch10:3108120..3110879+ go_terms:GO:0005634 functional_description:"Squamosa promoter binding-like protein (AHRD V1 ***- Q0PY35_SOLLC); contains Interpro domain(s) IPR017238 Squamosa promoter-binding protein "	1
sly-miR156b	Solyc07g062980.2.1	3	18.585	1	20	439	458	UUGACAGAAGAUAGAGAGCA	UGCUUACUCUCUUCUGUCAG	Cleavage	genomic_reference:SL2.50ch07 gene_region:62823040-62824209 transcript_region:SL2.50ch07:62823040..62824209- go_terms:GO:0003700 functional_description:"Squamosa promoter binding-like protein (AHRD V1 ***- Q52UU1_9ROSI); contains Interpro domain(s) IPR004333 Transcription factor, SBP-box "	1
sly-miR156d-3p	Solyc05g054370.2.1	2.5	17.384	1	21	600	620	GCUCACUGCUCUAUCUGUCAC	GAGACAGGUAGAGCGGUGGGC	Cleavage	genomic_reference:SL2.50ch05 gene_region:63429580-63438492 transcript_region:SL2.50ch05:63429580..63438492- go_terms:GO:0003995 functional_description:"Acyl-CoA dehydrogenase (AHRD V1 *-** A3JBQ6_9ALTE); contains Interpro domain(s) IPR009100 Acyl-CoA dehydrogenase/oxidase, middle and N-terminal "	1
sly-miR164a-3p	Solyc09g082560.2.1	2	22.233	1	21	326	346	CAUGUGCCUGUUUUCCCCAUC	GAUGGGGAAAACAGGUAGAUG	Cleavage	genomic_reference:SL2.50ch09 gene_region:63677616-63679791 transcript_region:SL2.50ch09:63677616..63679791- go_terms:GO:0005516 functional_description:"Calmodulin binding protein (AHRD V1 **-* B6SW62_MAIZE); contains Interpro domain(s) IPR000048 IQ calmodulin-binding region "	1
sly-miR164a-3p	Solyc09g020180.1.1	3	20.551	1	20	410	429	CAUGUGCCUGUUUUCCCCAU	GUGGGAAGAGCGGGCACAUG	Cleavage	evidence_code:10F0H0E0IEG genomic_reference:SL2.50ch09 gene_region:19080045-19080610 transcript_region:SL2.50ch09:19080045..19080610+ functional_description:"Unknown Protein (AHRD V1); contains Interpro domain(s) IPR005162 Retrotransposon gag protein "	1
sly-miR164a-3p	Solyc01g081140.1.1	2.5	13.614	1	20	1606	1625	CAUGUGCCUGUUUUCCCCAU	AAGGGGAAAACAAGCAUAUG	Cleavage	evidence_code:10F0H1E0IEG genomic_reference:SL2.50ch01 gene_region:72970392-72972339 transcript_region:SL2.50ch01:72970392..72972339+ go_terms:GO:0005515 functional_description:"Phototropic-responsive NPH3 family protein (AHRD V1 **-- D7L161_ARALY); contains Interpro domain(s) IPR004249 NPH3 "	1
sly-miR164a-3p	Solyc03g118230.1.1	3	11.453	1	20	333	352	CAUGUGCCUGUUUUCCCCAU	AUGGGAGACACAGGCAUAUG	Cleavage	evidence_code:10F0H1E0IEG genomic_reference:SL2.50ch03 gene_region:61212267-61213419 transcript_region:SL2.50ch03:61212267..61213419+ go_terms:GO:0003700 functional_description:"Sh4 homologue protein (AHRD V1 *-*- B6ZKH4_ECHCG); contains Interpro domain(s) IPR017877 MYB-like "	1
sly-miR164a-3p	Solyc05g011940.2.1	3	13.491	1	20	1308	1327	CAUGUGCCUGUUUUCCCCAU	AUGGGGAGAAGAUGUACAUG	Translation	genomic_reference:SL2.50ch05 gene_region:5169868-5171876 transcript_region:SL2.50ch05:5169868..5171876- go_terms:GO:0008395,GO:0019825 functional_description:"Cytochrome P450"	1
sly-miR164a-5p	Solyc07g062840.2.1	0.5	14.574	1	20	714	733	UGGAGAAGCAGGGCACGUGC	GCACGUGCCCUGUUUCUCCA	Cleavage	genomic_reference:SL2.50ch07 gene_region:62708889-62711033 transcript_region:SL2.50ch07:62708889..62711033+ go_terms:GO:0003700 functional_description:"NAC domain protein IPR003441 (AHRD V1 ***- B9N1D6_POPTR); contains Interpro domain(s) IPR003441 No apical meristem (NAM) protein "	1
sly-miR164a-5p	Solyc07g066330.2.1	1	9.988	1	20	752	771	UGGAGAAGCAGGGCACGUGC	GCAAGUGCCCUGCUUCUCCA	Cleavage	genomic_reference:SL2.50ch07 gene_region:65019493-65024400 transcript_region:SL2.50ch07:65019493..65024400- go_terms:GO:0003700 functional_description:"NAC domain protein IPR003441 (AHRD V1 ***- B9HH13_POPTR); contains Interpro domain(s) IPR003441 No apical meristem (NAM) protein "	1
sly-miR164a-5p	Solyc01g090590.2.1	2	24.721	1	21	1327	1347	UGGAGAAGCAGGGCACGUGCA	UGCAUGUGCCCAGCUUCUUCA	Translation	genomic_reference:SL2.50ch01 gene_region:76020555-76027535 transcript_region:SL2.50ch01:76020555..76027535- functional_description:"Os11g0109966 protein (Fragment) (AHRD V1 *-*- C7J8E6_ORYSJ)"	1
sly-miR164a-5p	Solyc06g069710.2.1	2	5.692	1	20	624	643	UGGAGAAGCAGGGCACGUGC	CCACGUGCACUGCUUCUCCA	Cleavage	genomic_reference:SL2.50ch06 gene_region:39809375-39810628 transcript_region:SL2.50ch06:39809375..39810628- go_terms:GO:0003700 functional_description:"NAC domain protein IPR003441 (AHRD V1 ***- B9I557_POPTR); contains Interpro domain(s) IPR003441 No apical meristem (NAM) protein "	1
sly-miR164a-5p	Solyc03g115850.2.1	2	11.725	1	20	693	712	UGGAGAAGCAGGGCACGUGC	CCACGUGCACUGCUUCUCCA	Cleavage	genomic_reference:SL2.50ch03 gene_region:59503502-59505060 transcript_region:SL2.50ch03:59503502..59505060- go_terms:GO:0003700 functional_description:"NAC domain protein IPR003441 (AHRD V1 ***- B9I557_POPTR); contains Interpro domain(s) IPR003441 No apical meristem (NAM) protein "	1
sly-miR164a-5p	Solyc11g066150.1.1	2.5	14.503	1	20	311	330	UGGAGAAGCAGGGCACGUGC	UCGCAUGCCCUGCUUCUCCA	Cleavage	evidence_code:10F0H1E1IEG genomic_reference:SL2.50ch11 gene_region:48932337-48936317 transcript_region:SL2.50ch11:48932337..48936317+ go_terms:GO:0044237,GO:0008152 functional_description:"Bifunctional polymyxin resistance protein ArnA (AHRD V1 **-- ARNA_AERHH); contains Interpro domain(s) IPR016040 NAD(P)-binding domain "	1
sly-miR164b-5p	Solyc07g062840.2.1	0.5	14.574	1	20	714	733	UGGAGAAGCAGGGCACGUGC	GCACGUGCCCUGUUUCUCCA	Cleavage	genomic_reference:SL2.50ch07 gene_region:62708889-62711033 transcript_region:SL2.50ch07:62708889..62711033+ go_terms:GO:0003700 functional_description:"NAC domain protein IPR003441 (AHRD V1 ***- B9N1D6_POPTR); contains Interpro domain(s) IPR003441 No apical meristem (NAM) protein "	1
sly-miR164b-5p	Solyc07g066330.2.1	1	9.988	1	20	752	771	UGGAGAAGCAGGGCACGUGC	GCAAGUGCCCUGCUUCUCCA	Cleavage	genomic_reference:SL2.50ch07 gene_region:65019493-65024400 transcript_region:SL2.50ch07:65019493..65024400- go_terms:GO:0003700 functional_description:"NAC domain protein IPR003441 (AHRD V1 ***- B9HH13_POPTR); contains Interpro domain(s) IPR003441 No apical meristem (NAM) protein "	1
sly-miR164b-5p	Solyc01g090590.2.1	2	24.721	1	21	1327	1347	UGGAGAAGCAGGGCACGUGCA	UGCAUGUGCCCAGCUUCUUCA	Translation	genomic_reference:SL2.50ch01 gene_region:76020555-76027535 transcript_region:SL2.50ch01:76020555..76027535- functional_description:"Os11g0109966 protein (Fragment) (AHRD V1 *-*- C7J8E6_ORYSJ)"	1
sly-miR164b-5p	Solyc06g069710.2.1	2	5.692	1	20	624	643	UGGAGAAGCAGGGCACGUGC	CCACGUGCACUGCUUCUCCA	Cleavage	genomic_reference:SL2.50ch06 gene_region:39809375-39810628 transcript_region:SL2.50ch06:39809375..39810628- go_terms:GO:0003700 functional_description:"NAC domain protein IPR003441 (AHRD V1 ***- B9I557_POPTR); contains Interpro domain(s) IPR003441 No apical meristem (NAM) protein "	1
sly-miR164b-5p	Solyc03g115850.2.1	2	11.725	1	20	693	712	UGGAGAAGCAGGGCACGUGC	CCACGUGCACUGCUUCUCCA	Cleavage	genomic_reference:SL2.50ch03 gene_region:59503502-59505060 transcript_region:SL2.50ch03:59503502..59505060- go_terms:GO:0003700 functional_description:"NAC domain protein IPR003441 (AHRD V1 ***- B9I557_POPTR); contains Interpro domain(s) IPR003441 No apical meristem (NAM) protein "	1
sly-miR164b-5p	Solyc11g066150.1.1	2.5	14.503	1	20	311	330	UGGAGAAGCAGGGCACGUGC	UCGCAUGCCCUGCUUCUCCA	Cleavage	evidence_code:10F0H1E1IEG genomic_reference:SL2.50ch11 gene_region:48932337-48936317 transcript_region:SL2.50ch11:48932337..48936317+ go_terms:GO:0044237,GO:0008152 functional_description:"Bifunctional polymyxin resistance protein ArnA (AHRD V1 **-- ARNA_AERHH); contains Interpro domain(s) IPR016040 NAD(P)-binding domain "	1
sly-miR166c-5p	Solyc05g005900.2.1	3	17.939	1	21	905	925	GGGAUGUUGUCUGGCUCGACA	UGUUGAGACAGACAACAUUUU	Cleavage	genomic_reference:SL2.50ch05 gene_region:690085-691952 transcript_region:SL2.50ch05:690085..691952- go_terms:GO:0008152 functional_description:"GCN5-related protein (AHRD V1 **-- B2D2G9_BRAOL); contains Interpro domain(s) IPR000182 GCN5-related N-acetyltransferase "	1
sly-miR166c-5p	Solyc05g005890.2.1	3	17.939	1	21	329	349	GGGAUGUUGUCUGGCUCGACA	UGUUGAGACAGACAACAUUUU	Cleavage	genomic_reference:SL2.50ch05 gene_region:687215-691376 transcript_region:SL2.50ch05:687215..691376- functional_description:"Unknown Protein (AHRD V1)"	1
sly-miR167b-3p	Solyc04g011460.1.1	3	18.18	1	21	661	681	AGGUCAUCUAGCAGCUUCAAU	AUUGAAGUUGUUAGGUCACCU	Cleavage	evidence_code:10F1H1E1IEG genomic_reference:SL2.50ch04 gene_region:3900842-3902368 transcript_region:SL2.50ch04:3900842..3902368- functional_description:"SLT1 protein (AHRD V1 **-- Q9FQY3_TOBAC)"	1
sly-miR167b-3p	Solyc05g012410.1.1	3	13.621	1	20	268	287	AGGUCAUCUAGCAGCUUCAA	UUGAAGCUGCUGGAUCGCUU	Cleavage	evidence_code:10F0H0E0IEG genomic_reference:SL2.50ch05 gene_region:5663030-5664914 transcript_region:SL2.50ch05:5663030..5664914+ go_terms:GO:0043189 functional_description:"Unknown Protein (AHRD V1); contains Interpro domain(s) IPR012423 CT20 "	1
sly-miR167b-3p	Solyc05g012400.2.1	3	17.715	1	20	498	517	AGGUCAUCUAGCAGCUUCAA	UUGAAGCUGCUGGAUCGCUU	Cleavage	genomic_reference:SL2.50ch05 gene_region:5654506-5656999 transcript_region:SL2.50ch05:5654506..5656999+ go_terms:GO:0043189 functional_description:"Unknown Protein (AHRD V1); contains Interpro domain(s) IPR012423 CT20 "	1
sly-miR167b-3p	Solyc01g058390.2.1	3	20.101	1	21	1304	1324	AGGUCAUCUAGCAGCUUCAAU	GUUGAAGAAGUUAGGUGACCU	Cleavage	genomic_reference:SL2.50ch01 gene_region:59252697-59258614 transcript_region:SL2.50ch01:59252697..59258614- go_terms:GO:0004335 functional_description:"Galactokinase (AHRD V1 **** B6V3B9_CUCME); contains Interpro domain(s) IPR000705 Galactokinase "	1
sly-miR167b-3p	Solyc02g062020.2.1	3	19.404	1	20	1063	1081	AGGUCAUCUAGCAGCUUCAA	UUGAAGCUGCU-GGUGAUCU	Translation	genomic_reference:SL2.50ch02 gene_region:28182920-28187850 transcript_region:SL2.50ch02:28182920..28187850- go_terms:GO:0003924 functional_description:"Ras-like GTP-binding protein RHO (AHRD V1 **-- RHO_APLCA); contains Interpro domain(s) IPR003578 Ras small GTPase, Rho type "	1
sly-miR167b-3p	Solyc04g081050.1.1	3	15.567	1	20	442	461	AGGUCAUCUAGCAGCUUCAA	UGGAAGCUUGUAGAUGACCU	Translation	evidence_code:10F0H1E1IEG genomic_reference:SL2.50ch04 gene_region:62693140-62695548 transcript_region:SL2.50ch04:62693140..62695548- go_terms:GO:0005488 functional_description:"TPR repeat-containing protein (AHRD V1 *-*- B2J9B9_NOSP7); contains Interpro domain(s) IPR011990 Tetratricopeptide-like helical "	1
sly-miR168a-3p	Solyc05g015840.2.1	3	17.066	1	20	614	633	CCUGCCUUGCAUCAACUGAA	UCCAGUUCAUGCAAGGCAGU	Cleavage	genomic_reference:SL2.50ch05 gene_region:12394400-12397051 transcript_region:SL2.50ch05:12394400..12397051+ go_terms:GO:0005634 functional_description:"Squamosa promoter-binding protein (AHRD V1 ***- B8Y9B2_PONTR); contains Interpro domain(s) IPR004333 Transcription factor, SBP-box "	1
sly-miR168a-5p	Solyc06g072300.2.1	2.5	23.686	1	20	2108	2127	UCGCUUGGUGCAGGUCGGGA	UCCCGAGCUGCACCAAGCAA	Cleavage	genomic_reference:SL2.50ch06 gene_region:40960724-40969540 transcript_region:SL2.50ch06:40960724..40969540- go_terms:GO:0019899 functional_description:"ARGONAUTE 1 (AHRD V1 ***- D6RUV9_TOBAC); contains Interpro domain(s) IPR003165 Stem cell self-renewal protein Piwi "	1
sly-miR168b-3p	Solyc06g076700.1.1	3	22.499	1	20	873	892	CCCGCCUUGCAUCAACUGAA	UUCAGUUGAUGCAGGGCGAU	Cleavage	evidence_code:10F0H1E1IEG genomic_reference:SL2.50ch06 gene_region:44014596-44016497 transcript_region:SL2.50ch06:44014596..44016497+ functional_description:"UPF0503 protein At3g09070, chloroplastic (AHRD V1 *-*- U503A_ARATH); contains Interpro domain(s) IPR008004 Protein of unknown function DUF740 "	1
sly-miR168b-3p	Solyc03g051780.1.1	3	24.881	1	20	333	352	CCCGCCUUGCAUCAACUGAA	UUUAGGUGAUGCUAGGUGGG	Cleavage	evidence_code:10F0H1E0IEG genomic_reference:SL2.50ch03 gene_region:18747870-18751039 transcript_region:SL2.50ch03:18747870..18751039+ go_terms:GO:0004519,GO:0034046 functional_description:"Pentatricopeptide repeat-containing protein (AHRD V1 ***- D7L1I2_ARALY); contains Interpro domain(s) IPR002885 Pentatricopeptide repeat "	1
sly-miR168b-5p	Solyc06g072300.2.1	2.5	23.686	1	20	2108	2127	UCGCUUGGUGCAGGUCGGGA	UCCCGAGCUGCACCAAGCAA	Cleavage	genomic_reference:SL2.50ch06 gene_region:40960724-40969540 transcript_region:SL2.50ch06:40960724..40969540- go_terms:GO:0019899 functional_description:"ARGONAUTE 1 (AHRD V1 ***- D6RUV9_TOBAC); contains Interpro domain(s) IPR003165 Stem cell self-renewal protein Piwi "	1
sly-miR171c	Solyc03g121740.1.1	2.5	15.696	1	21	731	751	UAUUGGUGCGGUUCAAUGAGA	UUUCAUUGAAUUGCACUAAUG	Cleavage	evidence_code:10F0H1E0IEG genomic_reference:SL2.50ch03 gene_region:63864556-63866340 transcript_region:SL2.50ch03:63864556..63866340- go_terms:GO:0005515,GO:0003700 functional_description:"MYB transcription factor (AHRD V1 *--* Q9LVL0_ARATH); contains Interpro domain(s) IPR015495 Myb transcription factor "	1
sly-miR171c	Solyc03g081220.1.1	3	20.7	1	20	454	473	UAUUGGUGCGGUUCAAUGAG	CUUGUUGAAUCGCACCAAGA	Cleavage	evidence_code:10F0H1E1IEG genomic_reference:SL2.50ch03 gene_region:45669593-45670462 transcript_region:SL2.50ch03:45669593..45670462+ functional_description:"Genomic DNA chromosome 5 BAC clone T7 (AHRD V1 ***- Q9FGE4_ARATH)"	1
sly-miR171c	Solyc12g032950.1.1	3	17.969	1	20	1605	1624	UAUUGGUGCGGUUCAAUGAG	CUAUUUGAAGCGCACCAAUA	Translation	evidence_code:10F1H1E1IEG genomic_reference:SL2.50ch12 gene_region:22261332-22286221 transcript_region:SL2.50ch12:22261332..22286221+ functional_description:"CBS domain-containing protein (AHRD V1 ***- D7LUC7_ARALY); contains Interpro domain(s) IPR000644 Cystathionine beta-synthase, core "	1
sly-miR171d	Solyc08g078800.1.1	1	16.529	1	20	394	413	UUGAGCCGCGCCAAUAUCAC	AUGAUAUUGGCGCGGCUCAA	Cleavage	evidence_code:10F0H1E1IEG genomic_reference:SL2.50ch08 gene_region:59683241-59684665 transcript_region:SL2.50ch08:59683241..59684665- go_terms:GO:0003700 functional_description:"GRAS family transcription factor (AHRD V1 **-* B9GVG4_POPTR); contains Interpro domain(s) IPR005202 GRAS transcription factor "	1
sly-miR171d	Solyc01g090950.2.1	1	20.723	1	20	1568	1587	UUGAGCCGCGCCAAUAUCAC	GGGAUAUUGGCGCGGCUCAA	Cleavage	genomic_reference:SL2.50ch01 gene_region:76416878-76419772 transcript_region:SL2.50ch01:76416878..76419772- functional_description:"GRAS family transcription factor (AHRD V1 **-- B9GPD0_POPTR); contains Interpro domain(s) IPR005202 GRAS transcription factor "	1
sly-miR171d	Solyc11g013150.1.1	1.5	24.025	1	20	379	398	UUGAGCCGCGCCAAUAUCAC	GUGAUAUUGGUUCGGCUCAA	Translation	evidence_code:10F0H1E1IEG genomic_reference:SL2.50ch11 gene_region:6017978-6019441 transcript_region:SL2.50ch11:6017978..6019441+ functional_description:"GRAS family transcription factor (AHRD V1 **-- B9H7C5_POPTR); contains Interpro domain(s) IPR005202 GRAS transcription factor "	1
sly-miR172a	Solyc04g049800.2.1	0.5	10.036	1	20	1107	1126	AGAAUCUUGAUGAUGCUGCA	UGCAGCAUCAUCAGGAUUCU	Cleavage	genomic_reference:SL2.50ch04 gene_region:42714973-42717503 transcript_region:SL2.50ch04:42714973..42717503+ go_terms:GO:0003677 functional_description:"AP2-like ethylene-responsive transcription factor At1g79700 (AHRD V1 *--- AP2L3_ARATH); contains Interpro domain(s) IPR001471 Pathogenesis-related transcriptional factor and ERF, DNA-binding "	1
sly-miR172a	Solyc11g072600.1.1	0.5	12.759	1	20	1278	1297	AGAAUCUUGAUGAUGCUGCA	UGCAGCAUCAUCAGGAUUCU	Cleavage	evidence_code:10F0H1E1IEG genomic_reference:SL2.50ch11 gene_region:52857365-52860247 transcript_region:SL2.50ch11:52857365..52860247- go_terms:GO:0003677,GO:0006355 functional_description:"AP2-like ethylene-responsive transcription factor At1g79700 (AHRD V1 *--- AP2L3_ARATH); contains Interpro domain(s) IPR001471 Pathogenesis-related transcriptional factor and ERF, DNA-binding "	1
sly-miR172a	Solyc10g084340.1.1	1.5	14.846	1	20	1242	1261	AGAAUCUUGAUGAUGCUGCA	UGCAGCAUCAUCAGGAUUCG	Cleavage	evidence_code:10F0H1E1IEG genomic_reference:SL2.50ch10 gene_region:63251955-63255101 transcript_region:SL2.50ch10:63251955..63255101- go_terms:GO:0003677,GO:0006355 functional_description:"AP2-like ethylene-responsive transcription factor At1g16060 (AHRD V1 *--- AP2L1_ARATH); contains Interpro domain(s) IPR001471 Pathogenesis-related transcriptional factor and ERF, DNA-binding "	1
sly-miR172a	Solyc03g044300.2.1	1.5	14.552	1	20	1374	1393	AGAAUCUUGAUGAUGCUGCA	UGCAGCAUCAUCAGGAUUCC	Cleavage	genomic_reference:SL2.50ch03 gene_region:12742062-12746690 transcript_region:SL2.50ch03:12742062..12746690+ go_terms:GO:0003677 functional_description:"AP2-like ethylene-responsive transcription factor At1g16060 (AHRD V1 *-*- AP2L1_ARATH); contains Interpro domain(s) IPR001471 Pathogenesis-related transcriptional factor and ERF, DNA-binding "	1
sly-miR172a	Solyc06g075510.2.1	1.5	15.012	1	20	1512	1531	AGAAUCUUGAUGAUGCUGCA	GGCAGCAUCAUCAGGAUUCU	Cleavage	genomic_reference:SL2.50ch06 gene_region:43255163-43258759 transcript_region:SL2.50ch06:43255163..43258759- go_terms:GO:0003677 functional_description:"AP2-like ethylene-responsive transcription factor At1g16060 (AHRD V1 *--- AP2L1_ARATH); contains Interpro domain(s) IPR001471 Pathogenesis-related transcriptional factor and ERF, DNA-binding "	1
sly-miR172a	Solyc09g007260.2.1	1.5	10.962	1	20	1513	1532	AGAAUCUUGAUGAUGCUGCA	UGCAGCAUCAUCAGGAUUCG	Cleavage	genomic_reference:SL2.50ch09 gene_region:856629-859952 transcript_region:SL2.50ch09:856629..859952+ go_terms:GO:0003677 functional_description:"AP2-like ethylene-responsive transcription factor At1g79700 (AHRD V1 *--- AP2L3_ARATH); contains Interpro domain(s) IPR001471 Pathogenesis-related transcriptional factor and ERF, DNA-binding "	1
sly-miR172a	Solyc02g093150.2.1	1.5	16.079	1	20	1562	1581	AGAAUCUUGAUGAUGCUGCA	UGCAGCAUCAUCAGGAUUCC	Cleavage	genomic_reference:SL2.50ch02 gene_region:48655673-48658630 transcript_region:SL2.50ch02:48655673..48658630+ go_terms:GO:0003677,GO:0006355 functional_description:"AP2-like ethylene-responsive transcription factor At1g16060 (AHRD V1 *-*- AP2L1_ARATH); contains Interpro domain(s) IPR001471 Pathogenesis-related transcriptional factor and ERF, DNA-binding "	1
sly-miR172a	Solyc02g064960.2.1	1.5	16.904	1	20	1734	1753	AGAAUCUUGAUGAUGCUGCA	UGCAGCAUCAUCAGGAUUCC	Cleavage	genomic_reference:SL2.50ch02 gene_region:30651561-30655131 transcript_region:SL2.50ch02:30651561..30655131+ go_terms:GO:0003677 functional_description:"AP2-like ethylene-responsive transcription factor At1g16060 (AHRD V1 *-*- AP2L1_ARATH); contains Interpro domain(s) IPR001471 Pathogenesis-related transcriptional factor and ERF, DNA-binding "	1
sly-miR172a	Solyc01g090460.2.1	2.5	17.795	1	21	342	362	AGAAUCUUGAUGAUGCUGCAU	AUGCAUCAUCAUCAAGUUUCU	Cleavage	genomic_reference:SL2.50ch01 gene_region:75898047-75900023 transcript_region:SL2.50ch01:75898047..75900023- go_terms:GO:0043565 functional_description:"Homeobox-leucine zipper protein (AHRD V1 *-*- Q39862_SOYBN); contains Interpro domain(s) IPR001356 Homeobox IPR017970 Homeobox, conserved site "	1
sly-miR172a	Solyc02g094250.2.1	3	16.571	1	21	518	538	AGAAUCUUGAUGAUGCUGCAU	AUGCAGUAACAUCAAGAUACU	Cleavage	genomic_reference:SL2.50ch02 gene_region:49418854-49421532 transcript_region:SL2.50ch02:49418854..49421532+ functional_description:"Unknown Protein (AHRD V1)"	1
sly-miR172a	Solyc07g063770.2.1	2.5	18.332	1	21	1864	1884	AGAAUCUUGAUGAUGCUGCAU	AUGUAUCUUCAUCAAGAUUCU	Cleavage	genomic_reference:SL2.50ch07 gene_region:63352575-63356278 transcript_region:SL2.50ch07:63352575..63356278+ go_terms:GO:0019199,GO:0004674 functional_description:"Serine/threonine kinase receptor (AHRD V1 **** Q7DMS5_BRANA); contains Interpro domain(s) IPR002290 Serine/threonine protein kinase "	1
sly-miR172a	Solyc10g006710.2.1	2.5	17.771	1	21	1876	1896	AGAAUCUUGAUGAUGCUGCAU	AUGUACCUUCAUCAAGAUUCU	Cleavage	genomic_reference:SL2.50ch10 gene_region:1175054-1179926 transcript_region:SL2.50ch10:1175054..1179926+ go_terms:GO:0019199,GO:0004674 functional_description:"Serine/threonine kinase receptor (AHRD V1 **** Q7DMS5_BRANA); contains Interpro domain(s) IPR002290 Serine/threonine protein kinase "	1
sly-miR172a	Solyc03g118870.2.1	3	11.207	1	21	1426	1446	AGAAUCUUGAUGAUGCUGCAU	AUGCAGCAAGUUCAAGAUUCU	Translation	genomic_reference:SL2.50ch03 gene_region:61707579-61709994 transcript_region:SL2.50ch03:61707579..61709994- functional_description:"Octicosapeptide/Phox/Bem1p domain-containing protein (AHRD V1 **-- D7L8F8_ARALY); contains Interpro domain(s) IPR000270 Octicosapeptide/Phox/Bem1p "	1
sly-miR172a	Solyc06g082880.1.1	3	15.698	1	21	1406	1425	AGAAUCUUGAUGAUGCUGCAU	GUGCAGC-UCGUCAAGAUUUU	Cleavage	evidence_code:10F0H1E0IEG genomic_reference:SL2.50ch06 gene_region:44809502-44812335 transcript_region:SL2.50ch06:44809502..44812335+ functional_description:"Pentatricopeptide repeat-containing protein (AHRD V1 ***- D7KZF9_ARALY); contains Interpro domain(s) IPR002885 Pentatricopeptide repeat "	1
sly-miR172a	Solyc03g097410.1.1	3	22.275	1	21	66	87	AGAAUCUU-GAUGAUGCUGCAU	AAGCAGCUUCAUCCAAGAUUCU	Translation	evidence_code:10F0H1E1IEG genomic_reference:SL2.50ch03 gene_region:53185449-53186414 transcript_region:SL2.50ch03:53185449..53186414+ go_terms:GO:0004428 functional_description:"Inositol-tetrakisphosphate 1-kinase 1 (AHRD V1 **** B6TJ44_MAIZE); contains Interpro domain(s) IPR008656 Inositol 1, 3, 4-trisphosphate 56-kinase "	1
sly-miR172b	Solyc04g049800.2.1	0.5	10.036	1	20	1107	1126	AGAAUCUUGAUGAUGCUGCA	UGCAGCAUCAUCAGGAUUCU	Cleavage	genomic_reference:SL2.50ch04 gene_region:42714973-42717503 transcript_region:SL2.50ch04:42714973..42717503+ go_terms:GO:0003677 functional_description:"AP2-like ethylene-responsive transcription factor At1g79700 (AHRD V1 *--- AP2L3_ARATH); contains Interpro domain(s) IPR001471 Pathogenesis-related transcriptional factor and ERF, DNA-binding "	1
sly-miR172b	Solyc11g072600.1.1	0.5	12.759	1	20	1278	1297	AGAAUCUUGAUGAUGCUGCA	UGCAGCAUCAUCAGGAUUCU	Cleavage	evidence_code:10F0H1E1IEG genomic_reference:SL2.50ch11 gene_region:52857365-52860247 transcript_region:SL2.50ch11:52857365..52860247- go_terms:GO:0003677,GO:0006355 functional_description:"AP2-like ethylene-responsive transcription factor At1g79700 (AHRD V1 *--- AP2L3_ARATH); contains Interpro domain(s) IPR001471 Pathogenesis-related transcriptional factor and ERF, DNA-binding "	1
sly-miR172b	Solyc10g084340.1.1	1.5	14.846	1	20	1242	1261	AGAAUCUUGAUGAUGCUGCA	UGCAGCAUCAUCAGGAUUCG	Cleavage	evidence_code:10F0H1E1IEG genomic_reference:SL2.50ch10 gene_region:63251955-63255101 transcript_region:SL2.50ch10:63251955..63255101- go_terms:GO:0003677,GO:0006355 functional_description:"AP2-like ethylene-responsive transcription factor At1g16060 (AHRD V1 *--- AP2L1_ARATH); contains Interpro domain(s) IPR001471 Pathogenesis-related transcriptional factor and ERF, DNA-binding "	1
sly-miR172b	Solyc03g044300.2.1	1.5	14.552	1	20	1374	1393	AGAAUCUUGAUGAUGCUGCA	UGCAGCAUCAUCAGGAUUCC	Cleavage	genomic_reference:SL2.50ch03 gene_region:12742062-12746690 transcript_region:SL2.50ch03:12742062..12746690+ go_terms:GO:0003677 functional_description:"AP2-like ethylene-responsive transcription factor At1g16060 (AHRD V1 *-*- AP2L1_ARATH); contains Interpro domain(s) IPR001471 Pathogenesis-related transcriptional factor and ERF, DNA-binding "	1
sly-miR172b	Solyc06g075510.2.1	1.5	15.012	1	20	1512	1531	AGAAUCUUGAUGAUGCUGCA	GGCAGCAUCAUCAGGAUUCU	Cleavage	genomic_reference:SL2.50ch06 gene_region:43255163-43258759 transcript_region:SL2.50ch06:43255163..43258759- go_terms:GO:0003677 functional_description:"AP2-like ethylene-responsive transcription factor At1g16060 (AHRD V1 *--- AP2L1_ARATH); contains Interpro domain(s) IPR001471 Pathogenesis-related transcriptional factor and ERF, DNA-binding "	1
sly-miR172b	Solyc09g007260.2.1	1.5	10.962	1	20	1513	1532	AGAAUCUUGAUGAUGCUGCA	UGCAGCAUCAUCAGGAUUCG	Cleavage	genomic_reference:SL2.50ch09 gene_region:856629-859952 transcript_region:SL2.50ch09:856629..859952+ go_terms:GO:0003677 functional_description:"AP2-like ethylene-responsive transcription factor At1g79700 (AHRD V1 *--- AP2L3_ARATH); contains Interpro domain(s) IPR001471 Pathogenesis-related transcriptional factor and ERF, DNA-binding "	1
sly-miR172b	Solyc02g093150.2.1	1.5	16.079	1	20	1562	1581	AGAAUCUUGAUGAUGCUGCA	UGCAGCAUCAUCAGGAUUCC	Cleavage	genomic_reference:SL2.50ch02 gene_region:48655673-48658630 transcript_region:SL2.50ch02:48655673..48658630+ go_terms:GO:0003677,GO:0006355 functional_description:"AP2-like ethylene-responsive transcription factor At1g16060 (AHRD V1 *-*- AP2L1_ARATH); contains Interpro domain(s) IPR001471 Pathogenesis-related transcriptional factor and ERF, DNA-binding "	1
sly-miR172b	Solyc02g064960.2.1	1.5	16.904	1	20	1734	1753	AGAAUCUUGAUGAUGCUGCA	UGCAGCAUCAUCAGGAUUCC	Cleavage	genomic_reference:SL2.50ch02 gene_region:30651561-30655131 transcript_region:SL2.50ch02:30651561..30655131+ go_terms:GO:0003677 functional_description:"AP2-like ethylene-responsive transcription factor At1g16060 (AHRD V1 *-*- AP2L1_ARATH); contains Interpro domain(s) IPR001471 Pathogenesis-related transcriptional factor and ERF, DNA-binding "	1
sly-miR172b	Solyc01g090460.2.1	2.5	17.795	1	21	342	362	AGAAUCUUGAUGAUGCUGCAU	AUGCAUCAUCAUCAAGUUUCU	Cleavage	genomic_reference:SL2.50ch01 gene_region:75898047-75900023 transcript_region:SL2.50ch01:75898047..75900023- go_terms:GO:0043565 functional_description:"Homeobox-leucine zipper protein (AHRD V1 *-*- Q39862_SOYBN); contains Interpro domain(s) IPR001356 Homeobox IPR017970 Homeobox, conserved site "	1
sly-miR172b	Solyc02g094250.2.1	3	16.571	1	21	518	538	AGAAUCUUGAUGAUGCUGCAU	AUGCAGUAACAUCAAGAUACU	Cleavage	genomic_reference:SL2.50ch02 gene_region:49418854-49421532 transcript_region:SL2.50ch02:49418854..49421532+ functional_description:"Unknown Protein (AHRD V1)"	1
sly-miR172b	Solyc07g063770.2.1	2.5	18.332	1	21	1864	1884	AGAAUCUUGAUGAUGCUGCAU	AUGUAUCUUCAUCAAGAUUCU	Cleavage	genomic_reference:SL2.50ch07 gene_region:63352575-63356278 transcript_region:SL2.50ch07:63352575..63356278+ go_terms:GO:0019199,GO:0004674 functional_description:"Serine/threonine kinase receptor (AHRD V1 **** Q7DMS5_BRANA); contains Interpro domain(s) IPR002290 Serine/threonine protein kinase "	1
sly-miR172b	Solyc10g006710.2.1	2.5	17.771	1	21	1876	1896	AGAAUCUUGAUGAUGCUGCAU	AUGUACCUUCAUCAAGAUUCU	Cleavage	genomic_reference:SL2.50ch10 gene_region:1175054-1179926 transcript_region:SL2.50ch10:1175054..1179926+ go_terms:GO:0019199,GO:0004674 functional_description:"Serine/threonine kinase receptor (AHRD V1 **** Q7DMS5_BRANA); contains Interpro domain(s) IPR002290 Serine/threonine protein kinase "	1
sly-miR172b	Solyc03g118870.2.1	3	11.207	1	21	1426	1446	AGAAUCUUGAUGAUGCUGCAU	AUGCAGCAAGUUCAAGAUUCU	Translation	genomic_reference:SL2.50ch03 gene_region:61707579-61709994 transcript_region:SL2.50ch03:61707579..61709994- functional_description:"Octicosapeptide/Phox/Bem1p domain-containing protein (AHRD V1 **-- D7L8F8_ARALY); contains Interpro domain(s) IPR000270 Octicosapeptide/Phox/Bem1p "	1
sly-miR172b	Solyc06g082880.1.1	3	15.698	1	21	1406	1425	AGAAUCUUGAUGAUGCUGCAU	GUGCAGC-UCGUCAAGAUUUU	Cleavage	evidence_code:10F0H1E0IEG genomic_reference:SL2.50ch06 gene_region:44809502-44812335 transcript_region:SL2.50ch06:44809502..44812335+ functional_description:"Pentatricopeptide repeat-containing protein (AHRD V1 ***- D7KZF9_ARALY); contains Interpro domain(s) IPR002885 Pentatricopeptide repeat "	1
sly-miR172b	Solyc03g097410.1.1	3	22.275	1	21	66	87	AGAAUCUU-GAUGAUGCUGCAU	AAGCAGCUUCAUCCAAGAUUCU	Translation	evidence_code:10F0H1E1IEG genomic_reference:SL2.50ch03 gene_region:53185449-53186414 transcript_region:SL2.50ch03:53185449..53186414+ go_terms:GO:0004428 functional_description:"Inositol-tetrakisphosphate 1-kinase 1 (AHRD V1 **** B6TJ44_MAIZE); contains Interpro domain(s) IPR008656 Inositol 1, 3, 4-trisphosphate 56-kinase "	1
sly-miR319b	Solyc01g009070.2.1	2.5	23.404	1	20	956	975	UUGGACUGAAGGGAGCUCCC	UGGAGCUCCCUUCACUCCAA	Cleavage	genomic_reference:SL2.50ch01 gene_region:3075589-3080069 transcript_region:SL2.50ch01:3075589..3080069- go_terms:GO:0003700 functional_description:"MYB transcription factor (AHRD V1 **-* Q9FR97_ARATH); contains Interpro domain(s) IPR015495 Myb transcription factor "	1
sly-miR319b	Solyc02g079010.2.1	2.5	22.293	1	20	383	402	UUGGACUGAAGGGAGCUCCC	CGGAGCUUCAUUCAGUCCAA	Translation	genomic_reference:SL2.50ch02 gene_region:38213825-38215181 transcript_region:SL2.50ch02:38213825..38215181+ functional_description:"Cotton fiber expressed protein 1 (AHRD V1 ***- O81373_GOSHI); contains Interpro domain(s) IPR008480 Protein of unknown function DUF761, plant "	1
sly-miR319b	Solyc03g113840.1.1	3	16.67	1	20	946	965	UUGGACUGAAGGGAGCUCCC	GGGAGAUUUCUUCAGUCCAU	Cleavage	evidence_code:10F0H1E0IEG genomic_reference:SL2.50ch03 gene_region:57937102-57942814 transcript_region:SL2.50ch03:57937102..57942814- go_terms:GO:0004561 functional_description:"Alpha-N-acetylglucosaminidase (AHRD V1 **** Q9FNA3_ARATH); contains Interpro domain(s) IPR007781 Alpha-N-acetylglucosaminidase "	1
sly-miR319b	Solyc08g014020.2.1	3	16.541	1	21	513	533	UUGGACUGAAGGGAGCUCCCU	GGGGUGCUCCCUUAAGUUUAA	Cleavage	genomic_reference:SL2.50ch08 gene_region:3514271-3519633 transcript_region:SL2.50ch08:3514271..3519633- functional_description:"MLP3.2 protein (AHRD V1 ***- Q9SSF3_ARATH)"	1
sly-miR319b	Solyc07g053410.2.1	3	13.671	1	21	755	774	UUGGACUGAAGGGAGCUCCCU	AGGGAAC-CCCUUCAGUCCAA	Cleavage	genomic_reference:SL2.50ch07 gene_region:59175771-59176716 transcript_region:SL2.50ch07:59175771..59176716+ functional_description:"Transcription factor CYCLOIDEA (Fragment) (AHRD V1 *-*- CYCLD_ANTML); contains Interpro domain(s) IPR005333 Transcription factor, TCP "	1
sly-miR319c-3p	Solyc01g009070.2.1	2.5	23.404	1	20	956	975	UUGGACUGAAGGGAGCUCCU	UGGAGCUCCCUUCACUCCAA	Cleavage	genomic_reference:SL2.50ch01 gene_region:3075589-3080069 transcript_region:SL2.50ch01:3075589..3080069- go_terms:GO:0003700 functional_description:"MYB transcription factor (AHRD V1 **-* Q9FR97_ARATH); contains Interpro domain(s) IPR015495 Myb transcription factor "	1
sly-miR319c-3p	Solyc02g079010.2.1	2.5	22.293	1	20	383	402	UUGGACUGAAGGGAGCUCCU	CGGAGCUUCAUUCAGUCCAA	Translation	genomic_reference:SL2.50ch02 gene_region:38213825-38215181 transcript_region:SL2.50ch02:38213825..38215181+ functional_description:"Cotton fiber expressed protein 1 (AHRD V1 ***- O81373_GOSHI); contains Interpro domain(s) IPR008480 Protein of unknown function DUF761, plant "	1
sly-miR319c-3p	Solyc11g007960.1.1	3	13.682	1	21	1255	1275	UUGGACUGAAGGGAGCUCCUU	AAGGAGCUUCAGUCAGUUCAA	Translation	evidence_code:10F0H1E1IEG genomic_reference:SL2.50ch11 gene_region:2181483-2185661 transcript_region:SL2.50ch11:2181483..2185661+ go_terms:GO:0005515 functional_description:"Kelch domain-containing protein 3 (AHRD V1 **-- D3PFJ0_9MAXI); contains Interpro domain(s) IPR015915 Kelch-type beta propeller "	1
sly-miR319c-3p	Solyc08g048390.1.1	2.5	14.031	1	20	1015	1034	UUGGACUGAAGGGAGCUCCU	AGGGGGACCCUUCAGUCCAA	Cleavage	evidence_code:10F0H1E1IEG genomic_reference:SL2.50ch08 gene_region:39810608-39811771 transcript_region:SL2.50ch08:39810608..39811771+ go_terms:GO:0003700 functional_description:"Transcription factor CYCLOIDEA (Fragment) (AHRD V1 *-** CYCLD_ANTML); contains Interpro domain(s) IPR005333 Transcription factor, TCP "	1
sly-miR319c-3p	Solyc08g048370.2.1	2.5	14.608	1	20	805	824	UUGGACUGAAGGGAGCUCCU	AGGGGGACCCUUCAGUCCAA	Cleavage	genomic_reference:SL2.50ch08 gene_region:39566685-39571703 transcript_region:SL2.50ch08:39566685..39571703- functional_description:"Transcription factor CYCLOIDEA (Fragment) (AHRD V1 *-*- CYCLD_ANTML); contains Interpro domain(s) IPR005333 Transcription factor, TCP "	1
sly-miR319c-3p	Solyc12g014140.1.1	3	13.801	1	21	906	926	UUGGACUGAAGGGAGCUCCUU	GAGGGGACCCCUUCAGUCCAG	Cleavage	evidence_code:10F0H1E1IEG genomic_reference:SL2.50ch12 gene_region:4950340-4951524 transcript_region:SL2.50ch12:4950340..4951524- functional_description:"Transcription factor CYCLOIDEA (Fragment) (AHRD V1 *--- CYCLD_ANTML); contains Interpro domain(s) IPR005333 Transcription factor, TCP "	1
sly-miR319c-3p	Solyc07g062680.1.1	3	11.86	1	21	939	959	UUGGACUGAAGGGAGCUCCUU	GAGGGGACCCCUUCAGUCCAG	Cleavage	evidence_code:10F1H1E1IEG genomic_reference:SL2.50ch07 gene_region:62593583-62594785 transcript_region:SL2.50ch07:62593583..62594785+ go_terms:GO:0003700 functional_description:"Transcription factor CYCLOIDEA (Fragment) (AHRD V1 *--* CYCLD_ANTML); contains Interpro domain(s) IPR017887 Transcription factor TCP subgroup "	1
sly-miR319c-3p	Solyc08g069010.2.1	3	18.318	1	20	947	966	UUGGACUGAAGGGAGCUCCU	AGGAUCUCAUUUCAGUUCAA	Cleavage	genomic_reference:SL2.50ch08 gene_region:55300249-55313870 transcript_region:SL2.50ch08:55300249..55313870+ functional_description:"Pentatricopeptide repeat-containing protein (AHRD V1 ***- D7M2Z4_ARALY); contains Interpro domain(s) IPR002885 Pentatricopeptide repeat "	1
sly-miR319c-5p	Solyc01g109080.2.1	2	17.778	1	21	9356	9376	AGAGCUUCCUUCAGCCCACUC	GAGUGAGUUGAAGGAGGCUCU	Cleavage	genomic_reference:SL2.50ch01 gene_region:87877828-87898853 transcript_region:SL2.50ch01:87877828..87898853+ go_terms:GO:0005488,GO:0016773 functional_description:"Protein kinase (AHRD V1 *-*- D3AX52_POLPA); contains Interpro domain(s) IPR000403 Phosphatidylinositol 3- and 4-kinase, catalytic "	1
sly-miR319c-5p	Solyc06g051760.2.1	3	21.251	1	21	1988	2008	AGAGCUUCCUUCAGCCCACUC	GAUUGGGUUGAAGGAAGUUCG	Cleavage	genomic_reference:SL2.50ch06 gene_region:31855291-31863999 transcript_region:SL2.50ch06:31855291..31863999- go_terms:GO:0004057 functional_description:"Arginyl-tRNA--protein transferase 1 (AHRD V1 ***- B9SLM9_RICCO); contains Interpro domain(s) IPR017137 Arginine-tRNA-protein transferase 1, eukaryotic "	1
sly-miR319c-5p	Solyc01g094050.1.1	2.5	16.605	1	20	1829	1848	AGAGCUUCCUUCAGCCCACU	AGUUGGCUGAAGAAAGUUCU	Cleavage	evidence_code:10F0H1E0IEG genomic_reference:SL2.50ch01 gene_region:77379164-77387387 transcript_region:SL2.50ch01:77379164..77387387+ functional_description:"Os04g0555600 protein (Fragment) (AHRD V1 ***- Q0JB55_ORYSJ)"	1
sly-miR319c-5p	Solyc03g082840.2.1	3	24.272	1	20	335	354	AGAGCUUCCUUCAGCCCACU	ACUGGACUGAAGGGGGCUCU	Cleavage	genomic_reference:SL2.50ch03 gene_region:46231932-46233258 transcript_region:SL2.50ch03:46231932..46233258- go_terms:GO:0003700 functional_description:"Dof zinc finger protein 2 (AHRD V1 *-*- A5HWF1_HORVD); contains Interpro domain(s) IPR003851 Zinc finger, Dof-type "	1
sly-miR390a-3p	Solyc00g052940.2.1	3	16.981	1	21	86	106	CGCUAUCCAUCCUGAGUUUUA	UAAAACGCAGGAUGGAGAGUG	Cleavage	genomic_reference:SL2.50ch00 gene_region:13784266-13787465 transcript_region:SL2.50ch00:13784266..13787465- go_terms:GO:0016020 functional_description:"Nodulin-like protein (AHRD V1 **-- B6TIX8_MAIZE); contains Interpro domain(s) IPR000620 Protein of unknown function DUF6, transmembrane "	1
sly-miR390a-3p	Solyc08g066500.2.1	3	13.901	1	20	39	58	CGCUAUCCAUCCUGAGUUUU	CAAAUUUGGGAUGGAUAGUG	Cleavage	genomic_reference:SL2.50ch08 gene_region:52415522-52421037 transcript_region:SL2.50ch08:52415522..52421037- go_terms:GO:0003700 functional_description:"Class III homeodomain-leucine zipper (AHRD V1 ***- Q1WD30_GINBI); contains Interpro domain(s) IPR013978 MEKHLA "	1
sly-miR390a-3p	Solyc08g066810.2.1	3	12.559	1	20	134	153	CGCUAUCCAUCCUGAGUUUU	CAAAUUCAAGAUGGAUAGUG	Cleavage	genomic_reference:SL2.50ch08 gene_region:52872134-52875657 transcript_region:SL2.50ch08:52872134..52875657- go_terms:GO:0005975 functional_description:"Glycosyl hydrolase family 5 protein/cellulase (AHRD V1 **-- A8NVS8_COPC7); contains Interpro domain(s) IPR001547 Glycoside hydrolase, family 5 "	1
sly-miR390a-3p	Solyc09g090660.2.1	2.5	14.037	1	20	1843	1862	CGCUAUCCAUCCUGAGUUUU	AAAACUCUGAAUGGAUAGUG	Translation	genomic_reference:SL2.50ch09 gene_region:65460983-65469080 transcript_region:SL2.50ch09:65460983..65469080+ go_terms:GO:0042802 functional_description:"Guanine nucleotide-binding protein subunit beta-like protein (AHRD V1 *--* GBLP_SCHPO); contains Interpro domain(s) IPR017986 WD40 repeat, region "	1
sly-miR390a-3p	Solyc01g086640.2.1	3	16.859	1	20	1034	1053	CGCUAUCCAUCCUGAGUUUU	AAAGCUUAGGAGGGAUGGUG	Translation	genomic_reference:SL2.50ch01 gene_region:73378678-73382504 transcript_region:SL2.50ch01:73378678..73382504+ functional_description:"Os03g0169000 protein (Fragment) (AHRD V1 ***- Q0DUS7_ORYSJ); contains Interpro domain(s) IPR004348 Protein of unknown function DUF246, plant "	1
sly-miR390a-5p	Solyc04g005390.1.1	2	21.739	1	21	823	843	AAGCUCAGGAGGGAUAGCACC	GGUGUGAUCCCUUCUGAGCUU	Cleavage	evidence_code:10F0H1E0IEG genomic_reference:SL2.50ch04 gene_region:277939-280173 transcript_region:SL2.50ch04:277939..280173- go_terms:GO:0005515,GO:0004675 functional_description:"Receptor like kinase, RLK"	1
sly-miR390a-5p	Solyc01g091230.2.1	2.5	16.127	1	21	510	530	AAGCUCAGGAGGGAUAGCACC	GGUGUUAUUCCUCCUGAGGUU	Cleavage	genomic_reference:SL2.50ch01 gene_region:76667116-76670365 transcript_region:SL2.50ch01:76667116..76670365+ go_terms:GO:0004675 functional_description:"Receptor like kinase, RLK"	1
sly-miR390a-5p	Solyc04g079120.2.1	2	18.491	1	20	598	617	AAGCUCAGGAGGGAUAGCAC	GUGCUAUUCCUCCUGAUCUU	Cleavage	genomic_reference:SL2.50ch04 gene_region:61298550-61303970 transcript_region:SL2.50ch04:61298550..61303970- go_terms:GO:0003824 functional_description:"Protein phosphatase 2C containing protein expressed (AHRD V1 ***- Q94LH3_ORYSJ); contains Interpro domain(s) IPR015655 Protein phosphatase 2C "	1
sly-miR390a-5p	Solyc07g056410.2.1	3	19.518	1	21	821	841	AAGCUCAGGAGGGAUAGCACC	GGUGCAAUUCCUCCUGAGAUU	Cleavage	genomic_reference:SL2.50ch07 gene_region:61592602-61596698 transcript_region:SL2.50ch07:61592602..61596698- go_terms:GO:0005515,GO:0006468 functional_description:"Receptor like kinase, RLK"	1
sly-miR390a-5p	Solyc01g100890.2.1	3	22.648	1	20	406	425	AAGCUCAGGAGGGAUAGCAC	UUGCUGUCCUUUCUGGGCUU	Cleavage	genomic_reference:SL2.50ch01 gene_region:82545320-82548817 transcript_region:SL2.50ch01:82545320..82548817+ go_terms:GO:0016020 functional_description:"MtN21 nodulin protein-like (AHRD V1 ***- B6TBZ6_MAIZE); contains Interpro domain(s) IPR000620 Protein of unknown function DUF6, transmembrane "	1
sly-miR390a-5p	Solyc06g036720.2.1	3	20.054	1	21	1006	1026	AAGCUCAGGAGGGAUAGCACC	GGUGCUAUGCUACUUGAGCUU	Translation	genomic_reference:SL2.50ch06 gene_region:23955142-23972017 transcript_region:SL2.50ch06:23955142..23972017+ functional_description:"HLA-B associated transcript 3 (Fragment) (AHRD V1 *--- Q5STC0_HUMAN); contains Interpro domain(s) IPR019956 Ubiquitin subgroup "	1
sly-miR390a-5p	Solyc04g015600.2.1	3	12.104	1	21	988	1008	AAGCUCAGGAGGGAUAGCACC	GGAACUAUUCCUCCUGAGUUU	Cleavage	genomic_reference:SL2.50ch04 gene_region:5893539-5896799 transcript_region:SL2.50ch04:5893539..5896799- go_terms:GO:0004675 functional_description:"Receptor like kinase, RLK"	1
sly-miR390a-5p	Solyc01g011040.2.1	3	16.235	1	20	724	743	AAGCUCAGGAGGGAUAGCAC	UUGCUAAUCUUCCUGAGCUU	Cleavage	genomic_reference:SL2.50ch01 gene_region:7002577-7009509 transcript_region:SL2.50ch01:7002577..7009509- go_terms:GO:0004675 functional_description:"LRR receptor-like serine/threonine-protein kinase, RLP"	1
sly-miR390b-3p	Solyc08g080050.2.1	3	16.946	1	21	567	587	CGCUAUCCAUCCUGAGUUUCA	UGAAACUUAAGAUGGAUGGCA	Cleavage	genomic_reference:SL2.50ch08 gene_region:60555455-60559957 transcript_region:SL2.50ch08:60555455..60559957+ functional_description:"PGR5-like protein 1A, chloroplastic (AHRD V1 ***- PGL1A_ARATH)"	1
sly-miR390b-3p	Solyc08g066500.2.1	3	13.901	1	20	39	58	CGCUAUCCAUCCUGAGUUUC	CAAAUUUGGGAUGGAUAGUG	Cleavage	genomic_reference:SL2.50ch08 gene_region:52415522-52421037 transcript_region:SL2.50ch08:52415522..52421037- go_terms:GO:0003700 functional_description:"Class III homeodomain-leucine zipper (AHRD V1 ***- Q1WD30_GINBI); contains Interpro domain(s) IPR013978 MEKHLA "	1
sly-miR390b-3p	Solyc08g066810.2.1	3	12.559	1	20	134	153	CGCUAUCCAUCCUGAGUUUC	CAAAUUCAAGAUGGAUAGUG	Cleavage	genomic_reference:SL2.50ch08 gene_region:52872134-52875657 transcript_region:SL2.50ch08:52872134..52875657- go_terms:GO:0005975 functional_description:"Glycosyl hydrolase family 5 protein/cellulase (AHRD V1 **-- A8NVS8_COPC7); contains Interpro domain(s) IPR001547 Glycoside hydrolase, family 5 "	1
sly-miR390b-5p	Solyc04g005390.1.1	2.5	21.739	1	21	823	843	AAGCUCAGGAGGGAUAGCGCC	GGUGUGAUCCCUUCUGAGCUU	Cleavage	evidence_code:10F0H1E0IEG genomic_reference:SL2.50ch04 gene_region:277939-280173 transcript_region:SL2.50ch04:277939..280173- go_terms:GO:0005515,GO:0004675 functional_description:"Receptor like kinase, RLK"	1
sly-miR390b-5p	Solyc01g091230.2.1	3	16.127	1	21	510	530	AAGCUCAGGAGGGAUAGCGCC	GGUGUUAUUCCUCCUGAGGUU	Cleavage	genomic_reference:SL2.50ch01 gene_region:76667116-76670365 transcript_region:SL2.50ch01:76667116..76670365+ go_terms:GO:0004675 functional_description:"Receptor like kinase, RLK"	1
sly-miR390b-5p	Solyc04g079120.2.1	2.5	18.491	1	20	598	617	AAGCUCAGGAGGGAUAGCGC	GUGCUAUUCCUCCUGAUCUU	Cleavage	genomic_reference:SL2.50ch04 gene_region:61298550-61303970 transcript_region:SL2.50ch04:61298550..61303970- go_terms:GO:0003824 functional_description:"Protein phosphatase 2C containing protein expressed (AHRD V1 ***- Q94LH3_ORYSJ); contains Interpro domain(s) IPR015655 Protein phosphatase 2C "	1
sly-miR390b-5p	Solyc09g091900.2.1	3	18.731	1	21	581	601	AAGCUCAGGAGGGAUAGCGCC	GUCGCUAUCCUUCCUCAGCUU	Cleavage	genomic_reference:SL2.50ch09 gene_region:66459355-66464556 transcript_region:SL2.50ch09:66459355..66464556- go_terms:GO:0005046 functional_description:"ER lumen protein retaining receptor (AHRD V1 ***- D7PF42_NICBE); contains Interpro domain(s) IPR000133 ER lumen protein retaining receptor "	1
sly-miR390b-5p	Solyc09g091850.2.1	3	19.674	1	21	1919	1939	AAGCUCAGGAGGGAUAGCGCC	GGCGCUAUUCCUCAUGAUCUU	Cleavage	genomic_reference:SL2.50ch09 gene_region:66402329-66414666 transcript_region:SL2.50ch09:66402329..66414666- go_terms:GO:0008422 functional_description:"Non-lysosomal glucosylceramidase (AHRD V1 ***- B9RWK0_RICCO); contains Interpro domain(s) IPR014551 Beta-glucosidase, GBA2 type "	1
sly-miR390b-5p	Solyc04g015600.2.1	3	12.104	1	21	988	1008	AAGCUCAGGAGGGAUAGCGCC	GGAACUAUUCCUCCUGAGUUU	Cleavage	genomic_reference:SL2.50ch04 gene_region:5893539-5896799 transcript_region:SL2.50ch04:5893539..5896799- go_terms:GO:0004675 functional_description:"Receptor like kinase, RLK"	1
sly-miR395a	Solyc11g066140.1.1	1.5	12.894	1	20	989	1008	CUGAAGUGUUUGGGGGAACU	AGUUCCUCCAAACACUUCAA	Cleavage	evidence_code:10F0H1E1IEG genomic_reference:SL2.50ch11 gene_region:48915034-48918418 transcript_region:SL2.50ch11:48915034..48918418+ functional_description:"Unknown Protein (AHRD V1)"	1
sly-miR395a	Solyc04g054730.2.1	2	13.578	1	21	246	266	CUGAAGUGUUUGGGGGAACUC	GAGUUCUCCGGAACACUUCAG	Cleavage	genomic_reference:SL2.50ch04 gene_region:52246216-52251232 transcript_region:SL2.50ch04:52246216..52251232- go_terms:GO:0015381 functional_description:"High affinity sulfate transporter 2 (AHRD V1 **** SUT2_STYHA); contains Interpro domain(s) IPR001902 Sulphate anion transporter "	1
sly-miR395a	Solyc03g005260.2.1	3	16.384	1	21	430	450	CUGAAGUGUUUGGGGGAACUC	GAGUUCCUCCAAACUCUUCAU	Cleavage	genomic_reference:SL2.50ch03 gene_region:148411-153101 transcript_region:SL2.50ch03:148411..153101- go_terms:GO:0004781 functional_description:"Sulfate adenylyltransferase (AHRD V1 **** Q43183_SOLTU); contains Interpro domain(s) IPR002650 ATP-sulfurylase "	1
sly-miR395a	Solyc09g082860.2.1	3	22.654	1	21	477	497	CUGAAGUGUUUGGGGGAACUC	GAGUUCCUCCAAACUCUUCAU	Cleavage	genomic_reference:SL2.50ch09 gene_region:63941988-63946072 transcript_region:SL2.50ch09:63941988..63946072+ go_terms:GO:0004781 functional_description:"Sulfate adenylyltransferase (AHRD V1 **** Q43183_SOLTU); contains Interpro domain(s) IPR002650 ATP-sulfurylase "	1
sly-miR395a	Solyc06g075970.2.1	3	5.802	1	20	1047	1066	CUGAAGUGUUUGGGGGAACU	UGUUCUUCCAAACACUUCAA	Cleavage	genomic_reference:SL2.50ch06 gene_region:43547530-43550801 transcript_region:SL2.50ch06:43547530..43550801- functional_description:"Unknown Protein (AHRD V1)"	1
sly-miR395a	Solyc01g111180.2.1	2.5	13.914	1	20	15336	15355	CUGAAGUGUUUGGGGGAACU	AGCUUCUUCAAACACUUCAG	Cleavage	genomic_reference:SL2.50ch01 gene_region:89072019-89286640 transcript_region:SL2.50ch01:89072019..89286640- functional_description:"Unknown Protein (AHRD V1)"	1
sly-miR395a	Solyc01g110700.2.1	2.5	13.914	1	20	45047	45066	CUGAAGUGUUUGGGGGAACU	AGCUUCUUCAAACACUUCAG	Cleavage	genomic_reference:SL2.50ch01 gene_region:89071526-89315619 transcript_region:SL2.50ch01:89071526..89315619- functional_description:"Unknown Protein (AHRD V1)"	1
sly-miR395a	Solyc06g082560.1.1	3	18.646	1	20	255	274	CUGAAGUGUUUGGGGGAACU	AGUUCCACCAAGUACUUCAC	Cleavage	evidence_code:10F0H1E0IEG genomic_reference:SL2.50ch06 gene_region:44630001-44632565 transcript_region:SL2.50ch06:44630001..44632565+ go_terms:GO:0019538,GO:0005524,GO:0017111 functional_description:"ClpB chaperone (AHRD V1 ***- D6QXI5_TRYCR); contains Interpro domain(s) IPR013093 ATPase associated with various cellular activities, AAA-2 "	1
sly-miR395a	Solyc08g066140.2.1	3	8.145	1	22	662	683	CUGAAGUGUUUGGGGGAACUCC	GCAGUUUCACCAAAAAUUUCAG	Cleavage	genomic_reference:SL2.50ch08 gene_region:51764959-51766230 transcript_region:SL2.50ch08:51764959..51766230+ go_terms:GO:0003723,GO:0005739 functional_description:"Polyribonucleotide nucleotidyltransferase (AHRD V1 *-*- D7DFL1_CHLTL); contains Interpro domain(s) IPR012162 Polyribonucleotide nucleotidyltransferase "	1
sly-miR396a-3p	Solyc06g063080.1.1	2.5	18.494	1	20	198	217	GUUCAAUAAAGCUGUGGGAA	UUCCUGCAGCUUUGUUGAAA	Cleavage	evidence_code:10F0H0E0IEG genomic_reference:SL2.50ch06 gene_region:36222247-36223044 transcript_region:SL2.50ch06:36222247..36223044- go_terms:GO:0008270 functional_description:"Zinc finger protein-like protein (AHRD V1 *-*- Q1PEQ5_ARATH); contains Interpro domain(s) IPR002867 Zinc finger, C6HC-type "	1
sly-miR396a-5p	Solyc04g054840.1.1	3	15.498	1	21	408	428	UUCCACAGCUUUCUUGAACUG	UAGUUUAAGAGAGUGGUGGAA	Cleavage	evidence_code:10F0H1E0IEG genomic_reference:SL2.50ch04 gene_region:52449278-52450789 transcript_region:SL2.50ch04:52449278..52450789- go_terms:GO:0005515,GO:0003700 functional_description:"Ethylene insensitive 3 class transcription factor (AHRD V1 *-** D5L144_MALDO); contains Interpro domain(s) IPR006957 Ethylene insensitive 3 "	1
sly-miR396a-5p	Solyc03g045080.1.1	3	17.861	1	21	2585	2605	UUCCACAGCUUUCUUGAACUG	CAGUUUCAGGAGGUUGUGGAA	Cleavage	evidence_code:10F0H1E0IEG genomic_reference:SL2.50ch03 gene_region:15462573-15468052 transcript_region:SL2.50ch03:15462573..15468052- functional_description:"Receptor-like protein kinase 2 (AHRD V1 *--- RCH2_ARATH); contains Interpro domain(s) IPR011047 Quinonprotein alcohol dehydrogenase-like "	1
sly-miR396a-5p	Solyc12g088670.1.1	2.5	17.653	1	20	462	481	UUCCACAGCUUUCUUGAACU	GGAUCAAGGAAGCUGUGGGA	Cleavage	evidence_code:10F1H1E1IEG genomic_reference:SL2.50ch12 gene_region:62390540-62394311 transcript_region:SL2.50ch12:62390540..62394311- go_terms:GO:0006508,GO:0008234 functional_description:"Cathepsin B-like cysteine proteinase (AHRD V1 **-- CYSP_SCHMA); contains Interpro domain(s) IPR013128 Peptidase C1A, papain IPR000169 Peptidase, cysteine peptidase active site IPR000668 Peptidase C1A, papain C-…	1
sly-miR396a-5p	Solyc06g065030.2.1	2.5	12.753	1	20	362	381	UUCCACAGCUUUCUUGAACU	AGUUUAAGAGAGAUGUGGAG	Cleavage	genomic_reference:SL2.50ch06 gene_region:36936147-36940897 transcript_region:SL2.50ch06:36936147..36940897- go_terms:GO:0016021 functional_description:"Transmembrane 9 superfamily protein member 3 (AHRD V1 ***- B6SY54_MAIZE); contains Interpro domain(s) IPR004240 Nonaspanin (TM9SF) "	1
sly-miR396a-5p	Solyc02g062740.2.1	2.5	21.665	1	20	1151	1170	UUCCACAGCUUUCUUGAACU	GGAUCAGGAAAGCUGUGGAG	Cleavage	genomic_reference:SL2.50ch02 gene_region:29084337-29096121 transcript_region:SL2.50ch02:29084337..29096121+ go_terms:GO:0003886 functional_description:"DNA (Cytosine-5-)-methyltransferase 3 (AHRD V1 *-** B3DGP2_DANRE); contains Interpro domain(s) IPR015940 Ubiquitin-associated/translation elongation factor EF1B, N-terminal, eukaryote "	1
sly-miR396a-5p	Solyc06g007320.2.1	3	17.624	1	21	2284	2304	UUCCACAGCUUUCUUGAACUG	UAGAUCGAGAAAGCUGUGAAA	Cleavage	genomic_reference:SL2.50ch06 gene_region:1338607-1348621 transcript_region:SL2.50ch06:1338607..1348621- go_terms:GO:0006464,GO:0008152,GO:0003824 functional_description:"Ubiquitin-activating enzyme E1 (AHRD V1 ***- B9SKU8_RICCO); contains Interpro domain(s) IPR018075 Ubiquitin-activating enzyme, E1 "	1
sly-miR396a-5p	Solyc12g096070.1.1	2	20.954	1	21	321	342	UUCCACA-GCUUUCUUGAACUG	CCGUUCAAGAAAGCAUGUGGAA	Cleavage	evidence_code:10F0H1E1IEG genomic_reference:SL2.50ch12 gene_region:63486942-63490380 transcript_region:SL2.50ch12:63486942..63490380+ go_terms:GO:0005634 functional_description:"Growth-regulating factor 5 (AHRD V1 **-- Q6AWY4_ORYSJ); contains Interpro domain(s) IPR014977 WRC "	1
sly-miR396a-5p	Solyc08g075950.1.1	2	19.232	1	21	375	396	UUCCACA-GCUUUCUUGAACUG	CCGUUCAAGAAAGCCUGUGGAA	Cleavage	evidence_code:10F0H1E1IEG genomic_reference:SL2.50ch08 gene_region:57194678-57198271 transcript_region:SL2.50ch08:57194678..57198271- go_terms:GO:0005634 functional_description:"Growth-regulating factor 3 (AHRD V1 **-- B9VHC2_ORYSI); contains Interpro domain(s) IPR014977 WRC "	1
sly-miR396a-5p	Solyc07g041640.2.1	2	12.148	1	21	410	431	UUCCACA-GCUUUCUUGAACUG	CCGUUCAAGAAAGCCUGUGGAA	Cleavage	genomic_reference:SL2.50ch07 gene_region:51144656-51146005 transcript_region:SL2.50ch07:51144656..51146005- go_terms:GO:0005634 functional_description:"Growth-regulating factor 1 (AHRD V1 *--- Q6AWY8_ORYSJ); contains Interpro domain(s) IPR014977 WRC "	1
sly-miR396a-5p	Solyc08g083230.1.1	2	10.066	1	21	480	501	UUCCACA-GCUUUCUUGAACUG	CCGUUCAAGAAAGCCUGUGGAA	Cleavage	evidence_code:10F0H0E1IEG genomic_reference:SL2.50ch08 gene_region:62919957-62921404 transcript_region:SL2.50ch08:62919957..62921404+ go_terms:GO:0005634 functional_description:"Growth-regulating factor 3 (AHRD V1 *--- Q6AWY6_ORYSJ); contains Interpro domain(s) IPR014977 WRC "	1
sly-miR396a-5p	Solyc08g005430.2.1	2	15.162	1	21	384	405	UUCCACA-GCUUUCUUGAACUG	CCGUUCAAGAAAGCCUGUGGAA	Cleavage	genomic_reference:SL2.50ch08 gene_region:317215-320529 transcript_region:SL2.50ch08:317215..320529+ go_terms:GO:0005634 functional_description:"Growth-regulating factor 4 (AHRD V1 **-- Q6ZIK5_ORYSJ); contains Interpro domain(s) IPR014977 WRC "	1
sly-miR396a-5p	Solyc03g082430.1.1	2	24.453	1	21	456	477	UUCCACA-GCUUUCUUGAACUG	CCGUUCAAGAAAGCAUGUGGAA	Cleavage	evidence_code:10F0H1E0IEG genomic_reference:SL2.50ch03 gene_region:45902716-45904451 transcript_region:SL2.50ch03:45902716..45904451- go_terms:GO:0005634 functional_description:"Growth-regulating factor 4 (AHRD V1 *--- Q6ZIK5_ORYSJ); contains Interpro domain(s) IPR014977 WRC "	1
sly-miR396a-5p	Solyc01g091540.1.1	2	20.361	1	19	470	489	UUCCACA-GCUUUCUUGAAC	GUUCAAGAAAGCCUGUGGAA	Cleavage	evidence_code:10F0H0E0IEG genomic_reference:SL2.50ch01 gene_region:76917403-76920198 transcript_region:SL2.50ch01:76917403..76920198+ go_terms:GO:0005634 functional_description:"Growth-regulating factor 12 (AHRD V1 *--- Q6AWX7_ORYSJ); contains Interpro domain(s) IPR014977 WRC "	1
sly-miR396a-5p	Solyc02g062750.2.1	2.5	14.655	1	20	863	882	UUCCACAGCUUUCUUGAACU	AGAUCAAGAAAUCUGUGGGA	Translation	genomic_reference:SL2.50ch02 gene_region:29104055-29107946 transcript_region:SL2.50ch02:29104055..29107946+ go_terms:GO:0016020,GO:0016021 functional_description:"Glucose transporter 8 (AHRD V1 ***- Q2KKJ3_SOLIN); contains Interpro domain(s) IPR003663 Sugar/inositol transporter "	1
sly-miR396a-5p	Solyc02g092070.2.1	2	14.74	1	19	947	966	UUCCACA-GCUUUCUUGAAC	GUUCAAGAAAGCAUGUGGAA	Cleavage	genomic_reference:SL2.50ch02 gene_region:47855277-47859821 transcript_region:SL2.50ch02:47855277..47859821+ go_terms:GO:0005515,GO:0016563 functional_description:"Growth regulating factor 1 (Fragment) (AHRD V1 *--- A6MZS4_ORYSI); contains Interpro domain(s) IPR014977 WRC "	1
sly-miR396a-5p	Solyc04g077510.2.1	2	19.99	1	19	886	905	UUCCACA-GCUUUCUUGAAC	GUUCAAGAAAGCCUGUGGAA	Cleavage	genomic_reference:SL2.50ch04 gene_region:60063410-60066582 transcript_region:SL2.50ch04:60063410..60066582+ go_terms:GO:0005515,GO:0016563 functional_description:"Growth regulating factor 1 (Fragment) (AHRD V1 *--- A6MZS4_ORYSI); contains Interpro domain(s) IPR014977 WRC "	1
sly-miR396a-5p	Solyc02g023950.2.1	3	15.766	1	20	92	111	UUCCACAGCUUUCUUGAACU	AGUUUAAGAAAGGUGUUGAA	Cleavage	genomic_reference:SL2.50ch02 gene_region:15283647-15287851 transcript_region:SL2.50ch02:15283647..15287851- go_terms:GO:0004675 functional_description:"Receptor like kinase, RLK"	1
sly-miR396a-5p	Solyc06g007820.1.1	3	12.092	1	20	50	69	UUCCACAGCUUUCUUGAACU	AGGUUAAGGAUGCUGUGGAA	Translation	evidence_code:10F0H1E0IEG genomic_reference:SL2.50ch06 gene_region:1746190-1746993 transcript_region:SL2.50ch06:1746190..1746993- go_terms:GO:0003723,GO:0008270 functional_description:"Pentatricopeptide repeat-containing protein (AHRD V1 ***- D7L1Q4_ARALY); contains Interpro domain(s) IPR002885 Pentatricopeptide repeat "	1
sly-miR396a-5p	Solyc11g013260.1.1	3	20.23	1	20	545	564	UUCCACAGCUUUCUUGAACU	AGUUUUCGAAAGCUGUGGAG	Cleavage	evidence_code:10F0H1E1IEG genomic_reference:SL2.50ch11 gene_region:6170897-6173581 transcript_region:SL2.50ch11:6170897..6173581+ go_terms:GO:0005515 functional_description:"Prohibitin (AHRD V1 ***- O04361_TOBAC); contains Interpro domain(s) IPR000163 Prohibitin "	1
sly-miR396a-5p	Solyc11g022540.1.1	3	18.864	1	20	257	276	UUCCACAGCUUUCUUGAACU	AGUUCAAAAGAGAUGUGGAG	Cleavage	evidence_code:10F0H1E1IEG genomic_reference:SL2.50ch11 gene_region:14402969-14411888 transcript_region:SL2.50ch11:14402969..14411888- go_terms:GO:0016021 functional_description:"Transmembrane 9 superfamily protein member 3 (AHRD V1 ***- B6SY54_MAIZE); contains Interpro domain(s) IPR004240 Nonaspanin (TM9SF) "	1
sly-miR396b	Solyc12g088670.1.1	2.5	17.653	1	21	461	481	UUCCACAGCUUUCUUGAACUU	AGGAUCAAGGAAGCUGUGGGA	Cleavage	evidence_code:10F1H1E1IEG genomic_reference:SL2.50ch12 gene_region:62390540-62394311 transcript_region:SL2.50ch12:62390540..62394311- go_terms:GO:0006508,GO:0008234 functional_description:"Cathepsin B-like cysteine proteinase (AHRD V1 **-- CYSP_SCHMA); contains Interpro domain(s) IPR013128 Peptidase C1A, papain IPR000169 Peptidase, cysteine peptidase active site IPR000668 Peptidase C1A, papain C-…	1
sly-miR396b	Solyc06g065030.2.1	2.5	12.753	1	21	361	381	UUCCACAGCUUUCUUGAACUU	AAGUUUAAGAGAGAUGUGGAG	Cleavage	genomic_reference:SL2.50ch06 gene_region:36936147-36940897 transcript_region:SL2.50ch06:36936147..36940897- go_terms:GO:0016021 functional_description:"Transmembrane 9 superfamily protein member 3 (AHRD V1 ***- B6SY54_MAIZE); contains Interpro domain(s) IPR004240 Nonaspanin (TM9SF) "	1
sly-miR396b	Solyc02g062740.2.1	2.5	21.665	1	21	1150	1170	UUCCACAGCUUUCUUGAACUU	AGGAUCAGGAAAGCUGUGGAG	Cleavage	genomic_reference:SL2.50ch02 gene_region:29084337-29096121 transcript_region:SL2.50ch02:29084337..29096121+ go_terms:GO:0003886 functional_description:"DNA (Cytosine-5-)-methyltransferase 3 (AHRD V1 *-** B3DGP2_DANRE); contains Interpro domain(s) IPR015940 Ubiquitin-associated/translation elongation factor EF1B, N-terminal, eukaryote "	1
sly-miR396b	Solyc04g054840.1.1	3	15.498	1	20	409	428	UUCCACAGCUUUCUUGAACU	AGUUUAAGAGAGUGGUGGAA	Cleavage	evidence_code:10F0H1E0IEG genomic_reference:SL2.50ch04 gene_region:52449278-52450789 transcript_region:SL2.50ch04:52449278..52450789- go_terms:GO:0005515,GO:0003700 functional_description:"Ethylene insensitive 3 class transcription factor (AHRD V1 *-** D5L144_MALDO); contains Interpro domain(s) IPR006957 Ethylene insensitive 3 "	1
sly-miR396b	Solyc06g007820.1.1	3	12.092	1	21	49	69	UUCCACAGCUUUCUUGAACUU	AAGGUUAAGGAUGCUGUGGAA	Translation	evidence_code:10F0H1E0IEG genomic_reference:SL2.50ch06 gene_region:1746190-1746993 transcript_region:SL2.50ch06:1746190..1746993- go_terms:GO:0003723,GO:0008270 functional_description:"Pentatricopeptide repeat-containing protein (AHRD V1 ***- D7L1Q4_ARALY); contains Interpro domain(s) IPR002885 Pentatricopeptide repeat "	1
sly-miR396b	Solyc02g093040.2.1	3	24.35	1	21	504	524	UUCCACAGCUUUCUUGAACUU	AAAAUCAAGGGAGCUGUGGAA	Cleavage	genomic_reference:SL2.50ch02 gene_region:48560840-48562364 transcript_region:SL2.50ch02:48560840..48562364- go_terms:GO:0004197 functional_description:"Cathepsin B-like cysteine proteinase (AHRD V1 **-* CYSP_SCHMA); contains Interpro domain(s) IPR013128 Peptidase C1A, papain "	1
sly-miR396b	Solyc02g062750.2.1	2.5	14.655	1	21	862	882	UUCCACAGCUUUCUUGAACUU	GAGAUCAAGAAAUCUGUGGGA	Translation	genomic_reference:SL2.50ch02 gene_region:29104055-29107946 transcript_region:SL2.50ch02:29104055..29107946+ go_terms:GO:0016020,GO:0016021 functional_description:"Glucose transporter 8 (AHRD V1 ***- Q2KKJ3_SOLIN); contains Interpro domain(s) IPR003663 Sugar/inositol transporter "	1
sly-miR396b	Solyc11g022540.1.1	3	18.864	1	21	256	276	UUCCACAGCUUUCUUGAACUU	AAGUUCAAAAGAGAUGUGGAG	Cleavage	evidence_code:10F0H1E1IEG genomic_reference:SL2.50ch11 gene_region:14402969-14411888 transcript_region:SL2.50ch11:14402969..14411888- go_terms:GO:0016021 functional_description:"Transmembrane 9 superfamily protein member 3 (AHRD V1 ***- B6SY54_MAIZE); contains Interpro domain(s) IPR004240 Nonaspanin (TM9SF) "	1
sly-miR396b	Solyc02g023950.2.1	3	15.766	1	21	91	111	UUCCACAGCUUUCUUGAACUU	GAGUUUAAGAAAGGUGUUGAA	Cleavage	genomic_reference:SL2.50ch02 gene_region:15283647-15287851 transcript_region:SL2.50ch02:15283647..15287851- go_terms:GO:0004675 functional_description:"Receptor like kinase, RLK"	1
sly-miR396b	Solyc01g091540.1.1	2	20.361	1	21	468	489	UUCCACA-GCUUUCUUGAACUU	ACGUUCAAGAAAGCCUGUGGAA	Cleavage	evidence_code:10F0H0E0IEG genomic_reference:SL2.50ch01 gene_region:76917403-76920198 transcript_region:SL2.50ch01:76917403..76920198+ go_terms:GO:0005634 functional_description:"Growth-regulating factor 12 (AHRD V1 *--- Q6AWX7_ORYSJ); contains Interpro domain(s) IPR014977 WRC "	1
sly-miR396b	Solyc12g096070.1.1	2	20.954	1	19	323	342	UUCCACA-GCUUUCUUGAAC	GUUCAAGAAAGCAUGUGGAA	Cleavage	evidence_code:10F0H1E1IEG genomic_reference:SL2.50ch12 gene_region:63486942-63490380 transcript_region:SL2.50ch12:63486942..63490380+ go_terms:GO:0005634 functional_description:"Growth-regulating factor 5 (AHRD V1 **-- Q6AWY4_ORYSJ); contains Interpro domain(s) IPR014977 WRC "	1
sly-miR396b	Solyc08g075950.1.1	2	19.232	1	19	377	396	UUCCACA-GCUUUCUUGAAC	GUUCAAGAAAGCCUGUGGAA	Cleavage	evidence_code:10F0H1E1IEG genomic_reference:SL2.50ch08 gene_region:57194678-57198271 transcript_region:SL2.50ch08:57194678..57198271- go_terms:GO:0005634 functional_description:"Growth-regulating factor 3 (AHRD V1 **-- B9VHC2_ORYSI); contains Interpro domain(s) IPR014977 WRC "	1
sly-miR396b	Solyc07g041640.2.1	2	12.148	1	19	412	431	UUCCACA-GCUUUCUUGAAC	GUUCAAGAAAGCCUGUGGAA	Cleavage	genomic_reference:SL2.50ch07 gene_region:51144656-51146005 transcript_region:SL2.50ch07:51144656..51146005- go_terms:GO:0005634 functional_description:"Growth-regulating factor 1 (AHRD V1 *--- Q6AWY8_ORYSJ); contains Interpro domain(s) IPR014977 WRC "	1
sly-miR396b	Solyc08g083230.1.1	2	10.066	1	19	482	501	UUCCACA-GCUUUCUUGAAC	GUUCAAGAAAGCCUGUGGAA	Cleavage	evidence_code:10F0H0E1IEG genomic_reference:SL2.50ch08 gene_region:62919957-62921404 transcript_region:SL2.50ch08:62919957..62921404+ go_terms:GO:0005634 functional_description:"Growth-regulating factor 3 (AHRD V1 *--- Q6AWY6_ORYSJ); contains Interpro domain(s) IPR014977 WRC "	1
sly-miR396b	Solyc08g005430.2.1	2	15.162	1	19	386	405	UUCCACA-GCUUUCUUGAAC	GUUCAAGAAAGCCUGUGGAA	Cleavage	genomic_reference:SL2.50ch08 gene_region:317215-320529 transcript_region:SL2.50ch08:317215..320529+ go_terms:GO:0005634 functional_description:"Growth-regulating factor 4 (AHRD V1 **-- Q6ZIK5_ORYSJ); contains Interpro domain(s) IPR014977 WRC "	1
sly-miR396b	Solyc03g082430.1.1	2	24.453	1	19	458	477	UUCCACA-GCUUUCUUGAAC	GUUCAAGAAAGCAUGUGGAA	Cleavage	evidence_code:10F0H1E0IEG genomic_reference:SL2.50ch03 gene_region:45902716-45904451 transcript_region:SL2.50ch03:45902716..45904451- go_terms:GO:0005634 functional_description:"Growth-regulating factor 4 (AHRD V1 *--- Q6ZIK5_ORYSJ); contains Interpro domain(s) IPR014977 WRC "	1
sly-miR396b	Solyc02g092070.2.1	2	14.74	1	19	947	966	UUCCACA-GCUUUCUUGAAC	GUUCAAGAAAGCAUGUGGAA	Cleavage	genomic_reference:SL2.50ch02 gene_region:47855277-47859821 transcript_region:SL2.50ch02:47855277..47859821+ go_terms:GO:0005515,GO:0016563 functional_description:"Growth regulating factor 1 (Fragment) (AHRD V1 *--- A6MZS4_ORYSI); contains Interpro domain(s) IPR014977 WRC "	1
sly-miR396b	Solyc04g077510.2.1	2	19.99	1	19	886	905	UUCCACA-GCUUUCUUGAAC	GUUCAAGAAAGCCUGUGGAA	Cleavage	genomic_reference:SL2.50ch04 gene_region:60063410-60066582 transcript_region:SL2.50ch04:60063410..60066582+ go_terms:GO:0005515,GO:0016563 functional_description:"Growth regulating factor 1 (Fragment) (AHRD V1 *--- A6MZS4_ORYSI); contains Interpro domain(s) IPR014977 WRC "	1
sly-miR396b	Solyc03g045080.1.1	3	17.861	1	20	2586	2605	UUCCACAGCUUUCUUGAACU	AGUUUCAGGAGGUUGUGGAA	Cleavage	evidence_code:10F0H1E0IEG genomic_reference:SL2.50ch03 gene_region:15462573-15468052 transcript_region:SL2.50ch03:15462573..15468052- functional_description:"Receptor-like protein kinase 2 (AHRD V1 *--- RCH2_ARATH); contains Interpro domain(s) IPR011047 Quinonprotein alcohol dehydrogenase-like "	1
sly-miR396b	Solyc06g007320.2.1	3	17.624	1	20	2285	2304	UUCCACAGCUUUCUUGAACU	AGAUCGAGAAAGCUGUGAAA	Cleavage	genomic_reference:SL2.50ch06 gene_region:1338607-1348621 transcript_region:SL2.50ch06:1338607..1348621- go_terms:GO:0006464,GO:0008152,GO:0003824 functional_description:"Ubiquitin-activating enzyme E1 (AHRD V1 ***- B9SKU8_RICCO); contains Interpro domain(s) IPR018075 Ubiquitin-activating enzyme, E1 "	1
sly-miR396b	Solyc11g013260.1.1	3	20.23	1	21	544	564	UUCCACAGCUUUCUUGAACUU	GAGUUUUCGAAAGCUGUGGAG	Cleavage	evidence_code:10F0H1E1IEG genomic_reference:SL2.50ch11 gene_region:6170897-6173581 transcript_region:SL2.50ch11:6170897..6173581+ go_terms:GO:0005515 functional_description:"Prohibitin (AHRD V1 ***- O04361_TOBAC); contains Interpro domain(s) IPR000163 Prohibitin "	1
sly-miR397	Solyc07g049460.2.1	0.5	12.382	1	20	677	696	AUUGAGUGCAGCGUUGAUGA	UCAUCAACGCUGCGCUCAAU	Cleavage	genomic_reference:SL2.50ch07 gene_region:57063539-57067729 transcript_region:SL2.50ch07:57063539..57067729+ go_terms:GO:0005515,GO:0004322 functional_description:"Laccase (AHRD V1 ***- B1PXG7_SOLLC); contains Interpro domain(s) IPR017761 Laccase "	1
sly-miR397	Solyc10g076830.1.1	1	15.639	1	20	662	681	AUUGAGUGCAGCGUUGAUGA	UAAUCAACGCUGCACUCAAU	Cleavage	evidence_code:10F0H1E0IEG genomic_reference:SL2.50ch10 gene_region:59123721-59126117 transcript_region:SL2.50ch10:59123721..59126117- go_terms:GO:0048046,GO:0055114 functional_description:"Laccase 1a (AHRD V1 ***- B9IG56_POPTR); contains Interpro domain(s) IPR017761 Laccase "	1
sly-miR397	Solyc05g043360.1.1	1	7.921	1	20	677	696	AUUGAGUGCAGCGUUGAUGA	UAAUCAACGCUGCACUCAAU	Cleavage	evidence_code:10F0H1E1IEG genomic_reference:SL2.50ch05 gene_region:55217891-55222581 transcript_region:SL2.50ch05:55217891..55222581+ go_terms:GO:0048046,GO:0055114 functional_description:"Laccase (AHRD V1 ***- B1PXG7_SOLLC); contains Interpro domain(s) IPR017761 Laccase "	1
sly-miR397	Solyc02g062650.2.1	1.5	17.78	1	20	770	789	AUUGAGUGCAGCGUUGAUGA	UUGUCAAUGCUGCACUCAAU	Cleavage	genomic_reference:SL2.50ch02 gene_region:28968216-28970551 transcript_region:SL2.50ch02:28968216..28970551- go_terms:GO:0048046,GO:0055114 functional_description:"Laccase (AHRD V1 ***- Q9AUI0_PINTA); contains Interpro domain(s) IPR017761 Laccase "	1
sly-miR397	Solyc06g082240.2.1	1	16.686	1	20	665	684	AUUGAGUGCAGCGUUGAUGA	UGAUCAACGCUGCACUCAAU	Cleavage	genomic_reference:SL2.50ch06 gene_region:44437686-44440095 transcript_region:SL2.50ch06:44437686..44440095+ go_terms:GO:0004322 functional_description:"Laccase-13 (AHRD V1 ***- D7LZX9_ARALY); contains Interpro domain(s) IPR017761 Laccase "	1
sly-miR397	Solyc06g048860.1.1	2	13.175	1	20	686	705	AUUGAGUGCAGCGUUGAUGA	UUAUCAAUGCUGCACUCAAC	Cleavage	evidence_code:10F0H1E0IEG genomic_reference:SL2.50ch06 gene_region:28322138-28325214 transcript_region:SL2.50ch06:28322138..28325214+ go_terms:GO:0005515,GO:0004322 functional_description:"Laccase (AHRD V1 ***- Q9ZP47_POPTR); contains Interpro domain(s) IPR017761 Laccase "	1
sly-miR397	Solyc09g011050.2.1	1.5	7.436	1	20	668	687	AUUGAGUGCAGCGUUGAUGA	UGAUCAACGCUGCACUUAAU	Cleavage	genomic_reference:SL2.50ch09 gene_region:4386883-4388294 transcript_region:SL2.50ch09:4386883..4388294+ go_terms:GO:0055114 functional_description:"Laccase (AHRD V1 ***- O24042_LIRTU); contains Interpro domain(s) IPR011707 Multicopper oxidase, type 3 "	1
sly-miR397	Solyc09g011000.2.1	1.5	7.88	1	20	730	749	AUUGAGUGCAGCGUUGAUGA	UGAUCAACGCUGCACUUAAU	Cleavage	genomic_reference:SL2.50ch09 gene_region:4348605-4350188 transcript_region:SL2.50ch09:4348605..4350188- go_terms:GO:0055114 functional_description:"Laccase (AHRD V1 ***- O24042_LIRTU); contains Interpro domain(s) IPR011707 Multicopper oxidase, type 3 "	1
sly-miR397	Solyc06g076760.1.1	2	15.83	1	20	680	699	AUUGAGUGCAGCGUUGAUGA	UCAUCAAUGCUGCACUAAAU	Cleavage	evidence_code:10F0H1E0IEG genomic_reference:SL2.50ch06 gene_region:44056679-44059629 transcript_region:SL2.50ch06:44056679..44059629+ go_terms:GO:0048046,GO:0055114 functional_description:"Laccase 1a (AHRD V1 ***- B9IG56_POPTR); contains Interpro domain(s) IPR017761 Laccase "	1
sly-miR397	Solyc06g076330.2.1	1.5	14.659	1	20	806	825	AUUGAGUGCAGCGUUGAUGA	UAAUCAAUGCUGCACUCAAU	Cleavage	genomic_reference:SL2.50ch06 gene_region:43809673-43812715 transcript_region:SL2.50ch06:43809673..43812715- go_terms:GO:0008471,GO:0004322 functional_description:"Laccase (AHRD V1 **** O24044_LIRTU); contains Interpro domain(s) IPR017761 Laccase "	1
sly-miR397	Solyc09g014240.2.1	2	15.811	1	20	795	814	AUUGAGUGCAGCGUUGAUGA	UAAUCAACGCUGCACUCAAC	Cleavage	genomic_reference:SL2.50ch09 gene_region:5730476-5734045 transcript_region:SL2.50ch09:5730476..5734045+ go_terms:GO:0008471,GO:0004322 functional_description:"Laccase 1a (AHRD V1 **** B9IG56_POPTR); contains Interpro domain(s) IPR017761 Laccase "	1
sly-miR397	Solyc02g085120.2.1	2.5	17.239	1	20	711	730	AUUGAGUGCAGCGUUGAUGA	UUAUCAAUGCUGCUCUCAAU	Cleavage	genomic_reference:SL2.50ch02 gene_region:42679480-42681934 transcript_region:SL2.50ch02:42679480..42681934- go_terms:GO:0004322 functional_description:"Laccase (AHRD V1 ***- Q9AUI0_PINTA); contains Interpro domain(s) IPR017761 Laccase "	1
sly-miR397	Solyc02g078690.1.1	2.5	20.179	1	20	1172	1191	AUUGAGUGCAGCGUUGAUGA	UCAUCAAUGCUGGACUCAAG	Cleavage	evidence_code:10F0H1E1IEG genomic_reference:SL2.50ch02 gene_region:37934055-37938656 transcript_region:SL2.50ch02:37934055..37938656- go_terms:GO:0042802,GO:0004185 functional_description:"Serine carboxypeptidase K10B2.2 (AHRD V1 **** B6TSK4_MAIZE); contains Interpro domain(s) IPR001563 Peptidase S10, serine carboxypeptidase "	1
sly-miR397	Solyc01g108920.2.1	3	15.426	1	20	2069	2088	AUUGAGUGCAGCGUUGAUGA	UCAUCAGCGUUGCAUUCAGC	Cleavage	genomic_reference:SL2.50ch01 gene_region:87808978-87822932 transcript_region:SL2.50ch01:87808978..87822932+ go_terms:GO:0007154 functional_description:"Serine/threonine-protein kinase Sgk3 (AHRD V1 *--- SGK3_RAT); contains Interpro domain(s) IPR001683 Phox-like "	1
sly-miR397	Solyc06g074350.2.1	2.5	8.226	1	20	816	835	AUUGAGUGCAGCGUUGAUGA	UCAUCAAUGUUUCACUUAAU	Translation	genomic_reference:SL2.50ch06 gene_region:42361623-42363883 transcript_region:SL2.50ch06:42361623..42363883+ go_terms:GO:0005515,GO:0008429 functional_description:"self-pruning"	1
sly-miR397	Solyc03g095220.2.1	2	16.323	1	20	272	291	AUUGAGUGCAGCGUUGAUGA	UCAUCAACGGUGAACUCAAU	Translation	genomic_reference:SL2.50ch03 gene_region:49632071-49636679 transcript_region:SL2.50ch03:49632071..49636679- go_terms:GO:0005525,GO:0003924 functional_description:"Translocase of chloroplast 34 (AHRD V1 **-- B6TBT7_MAIZE); contains Interpro domain(s) IPR006703 AIG1 "	1
sly-miR397	Solyc10g076710.1.1	3	19.465	1	20	1097	1116	AUUGAGUGCAGCGUUGAUGA	UCAUUAAUGUUGCCCUCAAU	Cleavage	evidence_code:10F1H1E1IEG genomic_reference:SL2.50ch10 gene_region:58968235-58971638 transcript_region:SL2.50ch10:58968235..58971638- go_terms:GO:0023034,GO:0006629,GO:0005509 functional_description:"1-phosphatidylinositol-4 5-bisphosphate phosphodiesterase (AHRD V1 ***- O49902_NICRU); contains Interpro domain(s) IPR001711 Phospholipase C, phosphatidylinositol-specific, Y domain IPR018029 C2 memb…	1
sly-miR397	Solyc02g085110.2.1	3	17.517	1	20	710	729	AUUGAGUGCAGCGUUGAUGA	UUGUCAAUGCUGCUCUCAAU	Cleavage	genomic_reference:SL2.50ch02 gene_region:42674495-42676816 transcript_region:SL2.50ch02:42674495..42676816- go_terms:GO:0004322 functional_description:"Laccase (AHRD V1 ***- Q9AUI0_PINTA); contains Interpro domain(s) IPR017761 Laccase "	1
sly-miR397	Solyc09g010990.2.1	2.5	12.524	1	20	665	684	AUUGAGUGCAGCGUUGAUGA	UAAUCAACGCUGCACUAAAU	Cleavage	genomic_reference:SL2.50ch09 gene_region:4344657-4347241 transcript_region:SL2.50ch09:4344657..4347241+ go_terms:GO:0048046,GO:0055114 functional_description:"Laccase (AHRD V1 ***- O24044_LIRTU); contains Interpro domain(s) IPR017761 Laccase "	1
sly-miR397	Solyc07g063920.2.1	3	11.255	1	20	1124	1143	AUUGAGUGCAGCGUUGAUGA	ACCUCAACGUUGCACUUAAU	Cleavage	genomic_reference:SL2.50ch07 gene_region:63479200-63481729 transcript_region:SL2.50ch07:63479200..63481729+ go_terms:GO:0005351 functional_description:"Solute carrier family 22 member 6 (AHRD V1 ***- B5X2P9_SALSA); contains Interpro domain(s) IPR016196 Major facilitator superfamily, general substrate transporter "	1
sly-miR397	Solyc09g011960.1.1	3	11.117	1	20	668	687	AUUGAGUGCAGCGUUGAUGA	UGAUCAAUGCUGCACUUAAC	Cleavage	evidence_code:10F0H1E0IEG genomic_reference:SL2.50ch09 gene_region:5237938-5240382 transcript_region:SL2.50ch09:5237938..5240382+ go_terms:GO:0004322 functional_description:"Laccase (AHRD V1 ***- O24042_LIRTU); contains Interpro domain(s) IPR017761 Laccase "	1
sly-miR397	Solyc06g050530.2.1	3	13.856	1	20	705	724	AUUGAGUGCAGCGUUGAUGA	UCAUCAACUCUGGACUCAAC	Cleavage	genomic_reference:SL2.50ch06 gene_region:29719506-29721992 transcript_region:SL2.50ch06:29719506..29721992- go_terms:GO:0004322 functional_description:"Laccase (AHRD V1 ***- Q9ZP47_POPTR); contains Interpro domain(s) IPR017761 Laccase "	1
sly-miR397	Solyc10g078280.2.1	3	18.288	1	20	539	558	AUUGAGUGCAGCGUUGAUGA	UCAUCAAGCUUGCAUUCAAU	Cleavage	genomic_reference:SL2.50ch10 gene_region:59443442-59445860 transcript_region:SL2.50ch10:59443442..59445860+ go_terms:GO:0019825 functional_description:"Cytochrome P450 gene"	1
sly-miR399	Solyc02g088290.2.1	3	19.472	1	21	3087	3107	UGCCAAAGGAGAGUUGCCCUA	UAGGAUAAUGCUCCUUUGGCA	Cleavage	genomic_reference:SL2.50ch02 gene_region:45008764-45014036 transcript_region:SL2.50ch02:45008764..45014036- go_terms:GO:0042803 functional_description:"Guanine nucleotide exchange factor-like protein (AHRD V1 *--- Q9LZX8_ARATH); contains Interpro domain(s) IPR000904 SEC7-like "	1
sly-miR399	Solyc07g052580.1.1	3	17.538	1	20	923	942	UGCCAAAGGAGAGUUGCCCU	AAGGCAUCUAUCCUUUGGCA	Translation	evidence_code:10F0H1E0IEG genomic_reference:SL2.50ch07 gene_region:58385492-58387399 transcript_region:SL2.50ch07:58385492..58387399- functional_description:"F-box family protein (AHRD V1 ***- B9HCS6_POPTR); contains Interpro domain(s) IPR006527 F-box associated "	1
sly-miR403-3p	Solyc02g069260.2.1	1.5	18.771	1	20	3250	3269	CUAGAUUCACGCACAAGCUC	GAGUUUGUGCGUGAAUCUAA	Cleavage	genomic_reference:SL2.50ch02 gene_region:33782147-33788905 transcript_region:SL2.50ch02:33782147..33788905+ go_terms:GO:0019899 functional_description:"ARGONAUTE 1 (AHRD V1 ***- D6RUV9_TOBAC); contains Interpro domain(s) IPR003165 Stem cell self-renewal protein Piwi "	1
sly-miR4376	Solyc05g016330.2.1	3	19.349	1	20	21	40	ACGCAGGAGAGAUGAUGCUG	CAGCAUCACCUGUCUUGUGU	Translation	genomic_reference:SL2.50ch05 gene_region:15575138-15583910 transcript_region:SL2.50ch05:15575138..15583910+ go_terms:GO:0019825 functional_description:"Cytochrome P450"	1
sly-miR477-3p	Solyc10g079160.1.1	2	17.586	1	20	795	814	AGUUCUUGUAGGGUGAGACA	UGUUUCACCCUACGAGGAUU	Cleavage	evidence_code:10F0H1E0IEG genomic_reference:SL2.50ch10 gene_region:60090902-60092131 transcript_region:SL2.50ch10:60090902..60092131+ go_terms:GO:0005622 functional_description:"Os01g0617600 protein (Fragment) (AHRD V1 ***- Q0JL81_ORYSJ); contains Interpro domain(s) IPR001578 Peptidase C12, ubiquitin carboxyl-terminal hydrolase 1 "	1
sly-miR477-3p	Solyc06g009470.1.1	3	19.296	1	22	191	212	AGUUCUUGUAGGGUGAGACAAC	GUUGUCUGAUGCUACAAGAGCU	Cleavage	evidence_code:10F0H0E0IEG genomic_reference:SL2.50ch06 gene_region:3419848-3420078 transcript_region:SL2.50ch06:3419848..3420078+ functional_description:"Unknown Protein (AHRD V1)"	1
sly-miR477-3p	Solyc10g055060.1.1	3	17.927	1	21	750	770	AGUUCUUGUAGGGUGAGACAA	UUGUCUCAACCUGAAAGAGCU	Cleavage	evidence_code:10F0H0E0IEG genomic_reference:SL2.50ch10 gene_region:51761035-51763437 transcript_region:SL2.50ch10:51761035..51763437+ functional_description:"Resistance protein RGC2 (AHRD V1 ***- Q6Y140_LACSA)"	1
sly-miR477-3p	Solyc10g055080.1.1	3	14.856	1	21	1635	1655	AGUUCUUGUAGGGUGAGACAA	UUGUCUCAACCUGAAAGAGCU	Cleavage	evidence_code:10F0H1E0IEG genomic_reference:SL2.50ch10 gene_region:51790651-51794318 transcript_region:SL2.50ch10:51790651..51794318+ go_terms:GO:0006915 functional_description:"Cc-nbs-lrr, resistance protein"	1
sly-miR477-3p	Solyc06g075970.2.1	3	20.026	1	21	1655	1675	AGUUCUUGUAGGGUGAGACAA	UUGUUACAGCCUACAAGAGCU	Cleavage	genomic_reference:SL2.50ch06 gene_region:43547530-43550801 transcript_region:SL2.50ch06:43547530..43550801- functional_description:"Unknown Protein (AHRD V1)"	1
sly-miR477-3p	Solyc02g088760.2.1	2.5	7.899	1	22	243	264	AGUUCUUGUAGGGUGAGACAAC	GCUGUCUCGCCGUUCAAGAACU	Translation	genomic_reference:SL2.50ch02 gene_region:45308225-45311023 transcript_region:SL2.50ch02:45308225..45311023- go_terms:GO:0005840 functional_description:"50S ribosomal protein L12-2 (AHRD V1 ***- B6SHT7_MAIZE); contains Interpro domain(s) IPR015608 Ribosomal protein L12, chloroplast "	1
sly-miR482e-5p	Solyc08g075510.2.1	2.5	4.221	1	20	103	122	UGUGGGUGGGGUGGAAAGAU	AUCUCUCUACCCCACCCACC	Cleavage	genomic_reference:SL2.50ch08 gene_region:56827447-56831008 transcript_region:SL2.50ch08:56827447..56831008- functional_description:"JmjC domain protein (AHRD V1 **-- Q1D441_MYXXD); contains Interpro domain(s) IPR003347 Transcription factor jumonji/aspartyl beta-hydroxylase "	1
sly-miR482e-5p	Solyc08g081490.2.1	3	14.599	1	20	1273	1292	UGUGGGUGGGGUGGAAAGAU	AUUUUUUUACCUUACCUACA	Cleavage	genomic_reference:SL2.50ch08 gene_region:61696989-61700296 transcript_region:SL2.50ch08:61696989..61700296- go_terms:GO:0008339 functional_description:"Mitogen-activated protein kinase (AHRD V1 **** Q8LT16_SOLTU); contains Interpro domain(s) IPR008351 JNK MAP kinase "	1
sly-miR5300	Solyc05g008650.1.1	3	20.456	1	22	1282	1303	UCCCCAGUCCAGGCAUUCCAAC	GUUGGAAUGCCUGGACUUGGCA	Cleavage	evidence_code:10F0H1E0IEG genomic_reference:SL2.50ch05 gene_region:2952599-2954119 transcript_region:SL2.50ch05:2952599..2954119- go_terms:GO:0006915 functional_description:"Cc-nbs, resistance protein fragment"	1
sly-miR5300	Solyc06g064780.1.1	3	17.718	1	20	177	196	UCCCCAGUCCAGGCAUUCCA	UGGAAUGCCUGGACUUGGUA	Cleavage	evidence_code:10F0H1E0IEG genomic_reference:SL2.50ch06 gene_region:36765822-36766100 transcript_region:SL2.50ch06:36765822..36766100+ go_terms:GO:0006915 functional_description:"Nbs, resistance protein fragment"	1
sly-miR5300	Solyc06g064690.1.1	3	19.557	1	20	51	70	UCCCCAGUCCAGGCAUUCCA	UGGAAUGCCUGGACUUGGUA	Cleavage	evidence_code:10F0H1E0IEG genomic_reference:SL2.50ch06 gene_region:36715264-36715953 transcript_region:SL2.50ch06:36715264..36715953+ go_terms:GO:0006952,GO:0006915 functional_description:"Nbs, resistance protein fragment"	1
sly-miR5300	Solyc09g018220.1.1	3	24.547	1	22	550	571	UCCCCAGUCCAGGCAUUCCAAC	GUUGGCAUGCCCGGUCUGGGGA	Translation	evidence_code:10F0H1E1IEG genomic_reference:SL2.50ch09 gene_region:13621396-13623981 transcript_region:SL2.50ch09:13621396..13623981- go_terms:GO:0005515 functional_description:"Cc-nbs-lrr, resistance protein"	1
sly-miR5300	Solyc06g064760.1.1	3	19.193	1	20	177	196	UCCCCAGUCCAGGCAUUCCA	UGGAAUGCCUGGACUCGGUA	Cleavage	evidence_code:10F0H1E0IEG genomic_reference:SL2.50ch06 gene_region:36753875-36756163 transcript_region:SL2.50ch06:36753875..36756163+ go_terms:GO:0005515 functional_description:"Nbs-lrr, resistance protein"	1
sly-miR5300	Solyc03g120010.2.1	2.5	24.291	1	20	758	777	UCCCCAGUCCAGGCAUUCCA	UGGGAUGCAUUGACUGGGGA	Translation	genomic_reference:SL2.50ch03 gene_region:62568976-62573796 transcript_region:SL2.50ch03:62568976..62573796- functional_description:"Eukaryotic translation initiation factor 3 subunit 2 (AHRD V1 **-- B6SSB6_MAIZE); contains Interpro domain(s) IPR017986 WD40 repeat, region "	1
sly-miR6024	Solyc05g008070.2.1	1	20.681	1	22	543	564	UUUUAGCAAGAGUUGUUUUACC	GGUAAGACAACUCUUGCUAGAA	Cleavage	genomic_reference:SL2.50ch05 gene_region:2500501-2503179 transcript_region:SL2.50ch05:2500501..2503179+ go_terms:GO:0005515,GO:0000166 functional_description:"Cc-nbs-lrr, resistance protein"	1
sly-miR6024	Solyc12g005970.1.1	2	18.518	1	22	508	529	UUUUAGCAAGAGUUGUUUUACC	GGUAAAACAACUCUUGCGAAGA	Cleavage	evidence_code:10F0H1E0IEG genomic_reference:SL2.50ch12 gene_region:594201-596670 transcript_region:SL2.50ch12:594201..596670- go_terms:GO:0005923,GO:0006915 functional_description:"Cc-nbs-lrr, resistance protein"	1
sly-miR6024	Solyc02g070410.1.1	2	21.74	1	22	136	157	UUUUAGCAAGAGUUGUUUUACC	GGUAAGACAACUCUUGCCAAAA	Cleavage	evidence_code:10F0H1E0IEG genomic_reference:SL2.50ch02 gene_region:34716709-34719108 transcript_region:SL2.50ch02:34716709..34719108+ go_terms:GO:0005515 functional_description:"Nbs-lrr, resistance protein"	1
sly-miR6024	Solyc11g006520.1.1	2	21.292	1	22	526	547	UUUUAGCAAGAGUUGUUUUACC	GGUAAGACAACUCUUGCCAAAA	Cleavage	evidence_code:10F0H1E1IEG genomic_reference:SL2.50ch11 gene_region:1181636-1184459 transcript_region:SL2.50ch11:1181636..1184459- go_terms:GO:0006952,GO:0006915 functional_description:"Cc-nbs-lrr, resistance protein"	1
sly-miR6024	Solyc11g069020.1.1	1.5	21.99	1	22	571	592	UUUUAGCAAGAGUUGUUUUACC	GGUAAAACCACUCUUGCUAAGA	Cleavage	evidence_code:10F0H1E0IEG genomic_reference:SL2.50ch11 gene_region:50663855-50666665 transcript_region:SL2.50ch11:50663855..50666665+ go_terms:GO:0005515,GO:0000166 functional_description:"Cc-nbs-lrr, resistance protein"	1
sly-miR6024	Solyc11g065780.1.1	2	14.182	1	22	469	490	UUUUAGCAAGAGUUGUUUUACC	GGUAAGACAACACUUGCUAAAG	Translation	evidence_code:10F0H1E0IEG genomic_reference:SL2.50ch11 gene_region:48467535-48468035 transcript_region:SL2.50ch11:48467535..48468035+ go_terms:GO:0006915 functional_description:"Cc-nbs, resistance protein fragment"	1
sly-miR6024	Solyc11g070000.1.1	2	23.705	1	22	544	565	UUUUAGCAAGAGUUGUUUUACC	GGUAAGACAACACUUGCUAAAG	Translation	evidence_code:10F0H1E1IEG genomic_reference:SL2.50ch11 gene_region:51664166-51664969 transcript_region:SL2.50ch11:51664166..51664969- go_terms:GO:0006952,GO:0006915 functional_description:"Nbs, resistance protein fragment"	1
sly-miR6024	Solyc10g008230.1.1	2	18.537	1	22	511	532	UUUUAGCAAGAGUUGUUUUACC	GGCAAAACGACUCUUGCUAGAA	Cleavage	evidence_code:10F0H1E0IEG genomic_reference:SL2.50ch10 gene_region:2340383-2343211 transcript_region:SL2.50ch10:2340383..2343211+ go_terms:GO:0005515 functional_description:"Cc-nbs-lrr, resistance protein"	1
sly-miR6024	Solyc04g015220.2.1	2.5	21.977	1	22	388	409	UUUUAGCAAGAGUUGUUUUACC	GGUAAGACAACUUUUGCCAAAA	Cleavage	genomic_reference:SL2.50ch04 gene_region:5406762-5409516 transcript_region:SL2.50ch04:5406762..5409516- go_terms:GO:0005515,GO:0000166 functional_description:"Nbs-lrr, resistance protein"	1
sly-miR6024	Solyc11g006640.1.1	2.5	24.997	1	22	547	568	UUUUAGCAAGAGUUGUUUUACC	GGUAAGACAACUCUUGCCAGAA	Cleavage	evidence_code:10F0H1E1IEG genomic_reference:SL2.50ch11 gene_region:1242256-1245275 transcript_region:SL2.50ch11:1242256..1245275+ go_terms:GO:0006952,GO:0006915 functional_description:"Cc-nbs-lrr, resistance protein"	1
sly-miR6024	Solyc11g006630.1.1	2.5	23.542	1	22	547	568	UUUUAGCAAGAGUUGUUUUACC	GGUAAGACAACUCUUGCCAGAA	Cleavage	evidence_code:10F0H1E1IEG genomic_reference:SL2.50ch11 gene_region:1237304-1240179 transcript_region:SL2.50ch11:1237304..1240179+ go_terms:GO:0005515 functional_description:"Cc-nbs-lrr, resistance protein"	1
sly-miR6024	Solyc10g008240.2.1	2	17.623	1	22	511	532	UUUUAGCAAGAGUUGUUUUACC	GGCAAAACGACUCUUGCUAGAA	Cleavage	genomic_reference:SL2.50ch10 gene_region:2346611-2349504 transcript_region:SL2.50ch10:2346611..2349504+ go_terms:GO:0005515 functional_description:"Cc-nbs-lrr, resistance protein"	1
sly-miR6024	Solyc11g071420.1.1	2	22.088	1	22	637	658	UUUUAGCAAGAGUUGUUUUACC	GGUAAGACAACACUUGCUAAAG	Translation	evidence_code:10F0H1E0IEG genomic_reference:SL2.50ch11 gene_region:51985618-51989247 transcript_region:SL2.50ch11:51985618..51989247+ go_terms:GO:0005515 functional_description:"Cc-nbs-lrr, resistance protein"	1
sly-miR6024	Solyc05g006620.2.1	2.5	24.784	1	22	869	890	UUUUAGCAAGAGUUGUUUUACC	GGUAAAACAACUCUUUCUAAGG	Cleavage	genomic_reference:SL2.50ch05 gene_region:1267542-1277499 transcript_region:SL2.50ch05:1267542..1277499- go_terms:GO:0006952,GO:0005515,GO:0031224,GO:0017111,GO:0006915 functional_description:"Tir-nbs-lrr, resistance protein"	1
sly-miR6024	Solyc11g043070.1.1	2.5	18.341	1	22	355	376	UUUUAGCAAGAGUUGUUUUACC	GGUAAGAUAACACUUGCUAAAG	Translation	evidence_code:10F0H1E0IEG genomic_reference:SL2.50ch11 gene_region:34717447-34719613 transcript_region:SL2.50ch11:34717447..34719613- go_terms:GO:0005515,GO:0006915 functional_description:"Cc-nbs-lrr, resistance protein"	1
sly-miR6024	Solyc11g071430.1.1	2.5	23.059	1	22	544	565	UUUUAGCAAGAGUUGUUUUACC	GGUAAGACAACACUUGCUAAGG	Translation	evidence_code:10F0H1E1IEG genomic_reference:SL2.50ch11 gene_region:51993677-51997466 transcript_region:SL2.50ch11:51993677..51997466+ go_terms:GO:0005515 functional_description:"Cc-nbs-lrr, resistance protein"	1
sly-miR6024	Solyc09g092290.1.1	3	22.48	1	22	574	595	UUUUAGCAAGAGUUGUUUUACC	GGAAAAACAACUCUUGCCAAGA	Cleavage	evidence_code:10F0H1E0IEG genomic_reference:SL2.50ch09 gene_region:66771956-66774502 transcript_region:SL2.50ch09:66771956..66774502- go_terms:GO:0005515 functional_description:"Cc-nbs-lrr, resistance protein"	1
sly-miR6024	Solyc02g084890.1.1	3	21.446	1	22	574	595	UUUUAGCAAGAGUUGUUUUACC	GGUAAAACCACUCUUGCUCAGA	Cleavage	evidence_code:10F0H1E1IEG genomic_reference:SL2.50ch02 gene_region:42528612-42531164 transcript_region:SL2.50ch02:42528612..42531164- go_terms:GO:0005515 functional_description:"Cc-nbs-lrr, resistance protein"	1
sly-miR6024	Solyc09g018220.1.1	3	18.841	1	22	568	589	UUUUAGCAAGAGUUGUUUUACC	GGGAAAACAACUCUUGCCAAGA	Cleavage	evidence_code:10F0H1E1IEG genomic_reference:SL2.50ch09 gene_region:13621396-13623981 transcript_region:SL2.50ch09:13621396..13623981- go_terms:GO:0005515 functional_description:"Cc-nbs-lrr, resistance protein"	1
sly-miR6024	Solyc04g011960.1.1	2.5	14.843	1	22	538	559	UUUUAGCAAGAGUUGUUUUACC	GGCAAAACAACACUUGCUAGAA	Translation	evidence_code:10F0H1E0IEG genomic_reference:SL2.50ch04 gene_region:4319129-4321795 transcript_region:SL2.50ch04:4319129..4321795+ go_terms:GO:0005515 functional_description:"Cc-nbs-lrr, resistance protein"	1
sly-miR6024	Solyc01g087200.2.1	2.5	22.054	1	22	532	553	UUUUAGCAAGAGUUGUUUUACC	GGCAAAACGACUCUCGCUAAAA	Cleavage	genomic_reference:SL2.50ch01 gene_region:73888976-73892212 transcript_region:SL2.50ch01:73888976..73892212- go_terms:GO:0005515,GO:0000166 functional_description:"Cc-nbs-lrr, resistance protein"	1
sly-miR6024	Solyc09g007710.2.1	3	21.575	1	22	655	676	UUUUAGCAAGAGUUGUUUUACC	GGUAAAACAACUGUUGCCAAAG	Translation	genomic_reference:SL2.50ch09 gene_region:1257638-1262613 transcript_region:SL2.50ch09:1257638..1262613+ go_terms:GO:0006952,GO:0005515,GO:0031224,GO:0006915 functional_description:"Tir-nbs-lrr, resistance protein"	1
sly-miR6024	Solyc08g005510.1.1	2.5	20.93	1	22	724	745	UUUUAGCAAGAGUUGUUUUACC	GGUAAAACAACGCUAGCUAAAG	Translation	evidence_code:10F0H1E0IEG genomic_reference:SL2.50ch08 gene_region:379040-383990 transcript_region:SL2.50ch08:379040..383990- go_terms:GO:0030275,GO:0000166 functional_description:"Tir-nbs-lrr, resistance protein"	1
sly-miR6024	Solyc05g005330.2.1	3	20.414	1	22	1753	1774	UUUUAGCAAGAGUUGUUUUACC	GGUAAGACAACUCUCGCUAACA	Cleavage	genomic_reference:SL2.50ch05 gene_region:262592-266801 transcript_region:SL2.50ch05:262592..266801+ go_terms:GO:0006952,GO:0006915 functional_description:"Cc-nbs-lrr, resistance protein with an R1 specific domain"	1
sly-miR6024	Solyc05g009410.1.1	3	14.207	1	21	829	849	UUUUAGCAAGAGUUGUUUUAC	GUGAAACAAUUUUUGCUGGAG	Cleavage	evidence_code:10F0H1E0IEG genomic_reference:SL2.50ch05 gene_region:3566128-3566979 transcript_region:SL2.50ch05:3566128..3566979+ go_terms:GO:0009824 functional_description:"tRNA dimethylallyltransferase (AHRD V1 **** D3L997_OENOE); contains Interpro domain(s) IPR002627 tRNA isopentenyltransferase "	1
sly-miR6024	Solyc07g063240.2.1	2.5	17.348	1	21	1738	1758	UUUUAGCAAGAGUUGUUUUAC	GGAAAAUGACUUUUGCUAAAA	Cleavage	genomic_reference:SL2.50ch07 gene_region:62979495-62988936 transcript_region:SL2.50ch07:62979495..62988936- functional_description:"Genomic DNA chromosome 3 P1 clone MJK13 (AHRD V1 **-- Q9LUQ3_ARATH); contains Interpro domain(s) IPR013899 Region of unknown function DUF1771 "	1
sly-miR6024	Solyc03g046470.2.1	2.5	18.742	1	20	2186	2205	UUUUAGCAAGAGUUGUUUUA	AAGAACAACUCUUGCUAAAC	Cleavage	genomic_reference:SL2.50ch03 gene_region:16871256-16881175 transcript_region:SL2.50ch03:16871256..16881175- functional_description:"Auxin-independent growth promoter protein-like (AHRD V1 **-- Q9LI68_ARATH); contains Interpro domain(s) IPR004348 Protein of unknown function DUF246, plant "	1
sly-miR6024	Solyc02g079950.2.1	2.5	20.525	1	22	365	386	UUUUAGCAAGAGUUGUUUUACC	GCUAAAGCAGCUUUUGCUGAAG	Cleavage	genomic_reference:SL2.50ch02 gene_region:38907616-38909519 transcript_region:SL2.50ch02:38907616..38909519- go_terms:GO:0019898 functional_description:"Oxygen-evolving enhancer protein 3 (AHRD V1 ***- Q7Y1T5_PEA); contains Interpro domain(s) IPR008797 Photosystem II oxygen evolving complex protein PsbQ "	1
sly-miR6024	Solyc05g009750.1.1	3	16.469	1	22	181	202	UUUUAGCAAGAGUUGUUUUACC	GGGAAAACAGCUCUGGCUAGAA	Cleavage	evidence_code:10F0H1E0IEG genomic_reference:SL2.50ch05 gene_region:3951492-3953619 transcript_region:SL2.50ch05:3951492..3953619- go_terms:GO:0006952,GO:0006915 functional_description:"Nbs-lrr, resistance protein"	1
sly-miR6024	Solyc05g009760.1.1	3	20.289	1	22	217	238	UUUUAGCAAGAGUUGUUUUACC	GGGAAAACAGCUCUGGCUAGAA	Cleavage	evidence_code:10F0H1E1IEG genomic_reference:SL2.50ch05 gene_region:3955304-3957469 transcript_region:SL2.50ch05:3955304..3957469- go_terms:GO:0006952,GO:0006915 functional_description:"Nbs-lrr, resistance protein"	1
sly-miR6024	Solyc05g009740.1.1	3	20.41	1	22	148	169	UUUUAGCAAGAGUUGUUUUACC	GGCAAAACAACUUUGGCUAGAA	Cleavage	evidence_code:10F0H1E0IEG genomic_reference:SL2.50ch05 gene_region:3947234-3949477 transcript_region:SL2.50ch05:3947234..3949477- go_terms:GO:0006952,GO:0006915 functional_description:"Nbs-lrr, resistance protein"	1
sly-miR6024	Solyc07g009180.1.1	3	19.5	1	22	553	574	UUUUAGCAAGAGUUGUUUUACC	GGUAAGACUACUUUAGCUAAAA	Cleavage	evidence_code:10F0H1E1IEG genomic_reference:SL2.50ch07 gene_region:4234636-4237344 transcript_region:SL2.50ch07:4234636..4237344- go_terms:GO:0005515 functional_description:"Cc-nbs-lrr, resistance protein"	1
sly-miR6024	Solyc08g007630.1.1	3	24.495	1	22	637	658	UUUUAGCAAGAGUUGUUUUACC	GGCAAGACAACACUUGCUAAAG	Translation	evidence_code:10F0H1E1IEG genomic_reference:SL2.50ch08 gene_region:2161135-2164101 transcript_region:SL2.50ch08:2161135..2164101+ go_terms:GO:0005515 functional_description:"Cc-nbs-lrr, resistance protein"	1
sly-miR6024	Solyc11g069620.1.1	3	20.482	1	22	637	658	UUUUAGCAAGAGUUGUUUUACC	GGUAAGACAACACUAGCUAAAG	Translation	evidence_code:10F0H1E0IEG genomic_reference:SL2.50ch11 gene_region:51346017-51349831 transcript_region:SL2.50ch11:51346017..51349831+ go_terms:GO:0005515 functional_description:"Cc-nbs-lrr, resistance protein"	1
sly-miR6024	Solyc09g065100.1.1	3	16.98	1	21	443	463	UUUUAGCAAGAGUUGUUUUAC	GUAGAGCUAUUCUUGCUAAGA	Cleavage	evidence_code:10F0H1E0IEG genomic_reference:SL2.50ch09 gene_region:58546874-58554328 transcript_region:SL2.50ch09:58546874..58554328+ go_terms:GO:0005515,GO:0003700 functional_description:"Transcription factor (AHRD V1 *--* Q9M4A8_MAIZE); contains Interpro domain(s) IPR001092 Basic helix-loop-helix dimerisation region bHLH "	1
sly-miR6024	Solyc01g006000.2.1	3	19.133	1	20	829	848	UUUUAGCAAGAGUUGUUUUA	CAAAACAGCUUUUGUUAGAA	Cleavage	genomic_reference:SL2.50ch01 gene_region:663324-669843 transcript_region:SL2.50ch01:663324..669843+ go_terms:GO:0000030 functional_description:"GPI mannosyltransferase 2 (AHRD V1 **** A8N6M5_COPC7); contains Interpro domain(s) IPR007315 Mannosyltransferase, PIG-V "	1
sly-miR6024	Solyc05g012190.2.1	2.5	23.196	1	20	1118	1137	UUUUAGCAAGAGUUGUUUUA	CAAAACAACCCUUGCUAAAG	Translation	genomic_reference:SL2.50ch05 gene_region:5456884-5462327 transcript_region:SL2.50ch05:5456884..5462327- go_terms:GO:0004176 functional_description:"AAA family ATPase CDC48 subfamily (AHRD V1 **-- A8AAC3_IGNH4); contains Interpro domain(s) IPR003959 ATPase, AAA-type, core "	1
sly-miR6024	Solyc04g012010.2.1	3	17.317	1	22	558	579	UUUUAGCAAGAGUUGUUUUACC	GGCAAAACAACGCUCGCUAAAA	Translation	genomic_reference:SL2.50ch04 gene_region:4349137-4352103 transcript_region:SL2.50ch04:4349137..4352103+ go_terms:GO:0006952,GO:0006915 functional_description:"Cc-nbs-lrr, resistance protein"	1
sly-miR6024	Solyc07g065080.2.1	2.5	17.179	1	20	1028	1047	UUUUAGCAAGAGUUGUUUUA	CAGAAAAACUCUUGCUAAAA	Cleavage	genomic_reference:SL2.50ch07 gene_region:64209707-64216564 transcript_region:SL2.50ch07:64209707..64216564- go_terms:GO:0051015 functional_description:"Fimbrin-like potential actin filament bundling protein (AHRD V1 *--* Q5AC06_CANAL); contains Interpro domain(s) IPR016146 Calponin-homology "	1
sly-miR6024	Solyc01g067490.2.1	3	20.47	1	20	483	502	UUUUAGCAAGAGUUGUUUUA	UAGAGCAGCUCUUGUUGAGA	Cleavage	genomic_reference:SL2.50ch01 gene_region:68580146-68595715 transcript_region:SL2.50ch01:68580146..68595715- go_terms:GO:0005488 functional_description:"Anaphase-promoting complex subunit 7 (AHRD V1 **-- C0H9K6_SALSA); contains Interpro domain(s) IPR011990 Tetratricopeptide-like helical "	1
sly-miR6024	Solyc03g025540.2.1	3	21.583	1	20	2102	2121	UUUUAGCAAGAGUUGUUUUA	UAAAACAGUUCUUGUUGGAG	Cleavage	genomic_reference:SL2.50ch03 gene_region:7302412-7321563 transcript_region:SL2.50ch03:7302412..7321563- go_terms:GO:0005515 functional_description:"Cleavage and polyadenylation specificity factor subunit 2 (AHRD V1 **-- C0HA24_SALSA); contains Interpro domain(s) IPR011108 RNA-metabolising metallo-beta-lactamase "	1
sly-miR6024	Solyc07g032510.2.1	2.5	16.504	1	20	1971	1990	UUUUAGCAAGAGUUGUUUUA	UGAAACGACACUUGCUGAAA	Translation	genomic_reference:SL2.50ch07 gene_region:39239627-39259864 transcript_region:SL2.50ch07:39239627..39259864+ functional_description:"Microspherule protein 1 (AHRD V1 *-*- Q5BJR5_RAT); contains Interpro domain(s) IPR000253 Forkhead-associated "	1
sly-miR6024	Solyc02g068800.1.1	3	17.152	1	22	699	720	UUUUAGCAAGAGUUGUUUUACC	GAUACAACGGCUCUUGUUAAAG	Cleavage	evidence_code:10F0H0E0IEG genomic_reference:SL2.50ch02 gene_region:33286029-33289020 transcript_region:SL2.50ch02:33286029..33289020+ functional_description:"Unknown Protein (AHRD V1)"	1
sly-miR6024	Solyc04g009420.2.1	3	19.114	1	22	523	544	UUUUAGCAAGAGUUGUUUUACC	GAUAAGCUAAUUCUUGCUGAAA	Cleavage	genomic_reference:SL2.50ch04 gene_region:2840496-2842762 transcript_region:SL2.50ch04:2840496..2842762- go_terms:GO:0019898 functional_description:"Photosystem II oxygen evolving complex protein PsbP (AHRD V1 ***- Q11A16_TRIEI); contains Interpro domain(s) IPR016123 Mog1/PsbP, alpha/beta/alpha sandwich "	1
sly-miR6024	Solyc04g025260.2.1	3	11.496	1	20	2677	2696	UUUUAGCAAGAGUUGUUUUA	CAAAGCAACCUUUGCUAAAA	Translation	genomic_reference:SL2.50ch04 gene_region:18443059-18472464 transcript_region:SL2.50ch04:18443059..18472464+ go_terms:GO:0006508 functional_description:"Endoplasmic reticulum metallopeptidase 1 (AHRD V1 **-- ERMP1_HUMAN); contains Interpro domain(s) IPR007484 Peptidase M28 "	1
sly-miR6024	Solyc02g079030.2.1	3	20.024	1	20	816	835	UUUUAGCAAGAGUUGUUUUA	UAAUGCAACUCUUGCUAUAA	Cleavage	genomic_reference:SL2.50ch02 gene_region:38231100-38238119 transcript_region:SL2.50ch02:38231100..38238119- go_terms:GO:0017050 functional_description:"Sphingosine kinase 1 (AHRD V1 **** Q28EJ9_XENTR); contains Interpro domain(s) IPR001206 Diacylglycerol kinase, catalytic region "	1
sly-miR6024	Solyc09g060090.2.1	3	18.903	1	20	804	823	UUUUAGCAAGAGUUGUUUUA	UGAAAGGACUUUUGCUGAAA	Cleavage	genomic_reference:SL2.50ch09 gene_region:53165275-53173182 transcript_region:SL2.50ch09:53165275..53173182- go_terms:GO:0005622 functional_description:"SEC14 cytosolic factor family protein (AHRD V1 **-- D7KN07_ARALY); contains Interpro domain(s) IPR001251 Cellular retinaldehyde-binding/triple function, C-terminal "	1
sly-miR6024	Solyc03g115250.2.1	3	13.37	1	20	1676	1695	UUUUAGCAAGAGUUGUUUUA	UAAAGCAACUUAUGCUGAAG	Translation	genomic_reference:SL2.50ch03 gene_region:59097226-59110409 transcript_region:SL2.50ch03:59097226..59110409+ functional_description:"Genomic DNA chromosome 5 P1 clone MXM12 (AHRD V1 *-*- Q9SD86_ARATH)"	1
sly-miR6027-5p	Solyc10g049340.1.1	2.5	13.234	1	22	297	318	AUGGGUAGCACAAGGAUUAAUG	UAUUGAUUCUAGUGCUACUCAU	Cleavage	evidence_code:10F0H0E0IEG genomic_reference:SL2.50ch10 gene_region:40671127-40671976 transcript_region:SL2.50ch10:40671127..40671976- functional_description:"CCHC-type integrase (Fragment) (AHRD V1 *-*- Q0ZCD8_POPTR)"	1
sly-miR6027-5p	Solyc03g007010.2.1	3	24.136	1	22	623	644	AUGGGUAGCACAAGGAUUAAUG	CAUUAGCCUUUGUGUUGCCCAU	Cleavage	genomic_reference:SL2.50ch03 gene_region:1555122-1560373 transcript_region:SL2.50ch03:1555122..1560373- go_terms:GO:0004004,GO:0017151 functional_description:"ATP-dependent DEAD-box RNA helicase DeaD (AHRD V1 *-** D5SAR5_9MICC); contains Interpro domain(s) IPR011545 DNA/RNA helicase, DEAD/DEAH box type, N-terminal "	1
sly-miR6027-5p	Solyc12g009550.1.1	3	17.187	1	22	75	96	AUGGGUAGCACAAGGAUUAAUG	CGUUGAUCUUUCUGCUACUUAU	Translation	evidence_code:10F0H1E0IEG genomic_reference:SL2.50ch12 gene_region:2792591-2793307 transcript_region:SL2.50ch12:2792591..2793307- go_terms:GO:0005515 functional_description:"LRR receptor-like serine/threonine-protein kinase, RLP"	1
sly-miR6027-5p	Solyc05g055140.1.1	3	17.818	1	22	98	119	AUGGGUAGCACAAGGAUUAAUG	UAUUAAUCCUUGUUAUACUUAU	Translation	evidence_code:10F0H1E0IEG genomic_reference:SL2.50ch05 gene_region:64064923-64065462 transcript_region:SL2.50ch05:64064923..64065462- go_terms:GO:0008270 functional_description:"Ring finger protein (AHRD V1 *-*- O49869_HORVU); contains Interpro domain(s) IPR018957 Zinc finger, C3HC4 RING-type "	1
sly-miR6027-5p	Solyc07g047990.1.1	3	16.738	1	20	437	456	AUGGGUAGCACAAGGAUUAA	AUGAUCCUUGUGUUAUUCAU	Cleavage	evidence_code:10F0H1E0IEG genomic_reference:SL2.50ch07 gene_region:56521372-56522845 transcript_region:SL2.50ch07:56521372..56522845+ go_terms:GO:0006468 functional_description:"Serine/threonine protein kinase (AHRD V1 ***- D0NNA3_PHYIN); contains Interpro domain(s) IPR002290 Serine/threonine protein kinase "	1
sly-miR6027-5p	Solyc03g005960.2.1	3	9.406	1	20	3115	3134	AUGGGUAGCACAAGGAUUAA	UUGAUCCUUGUGUUAUCUAC	Cleavage	genomic_reference:SL2.50ch03 gene_region:646357-655844 transcript_region:SL2.50ch03:646357..655844+ go_terms:GO:0004702,GO:0005515 functional_description:"Receptor like kinase, RLK"	1
sly-miR6027-5p	Solyc02g068680.1.1	3	18.55	1	21	1190	1210	AUGGGUAGCACAAGGAUUAAU	AUUUAACUUUGUGCUACUCAU	Cleavage	evidence_code:10F0H0E1IEG genomic_reference:SL2.50ch02 gene_region:33202425-33203810 transcript_region:SL2.50ch02:33202425..33203810+ go_terms:GO:0023034,GO:0008270 functional_description:"CHP-rich zinc finger protein-like (AHRD V1 **-- Q9FK70_ARATH); contains Interpro domain(s) IPR011424 C1-like "	1
sly-miR6027-5p	Solyc01g100790.1.1	3	17.051	1	22	1331	1352	AUGGGUAGCACAAGGAUUAAUG	CUUUAAUUCUUGGGCUAGCCAU	Translation	evidence_code:10F0H1E0IEG genomic_reference:SL2.50ch01 gene_region:82491910-82494147 transcript_region:SL2.50ch01:82491910..82494147+ go_terms:GO:0004519 functional_description:"Pentatricopeptide repeat-containing protein (AHRD V1 ***- D7KHY5_ARALY); contains Interpro domain(s) IPR002885 Pentatricopeptide repeat "	1
sly-miR6027-5p	Solyc08g006010.2.1	3	11.593	1	22	165	186	AUGGGUAGCACAAGGAUUAAUG	CCUUAAUCCAUGCCCUACCCAU	Translation	genomic_reference:SL2.50ch08 gene_region:775557-780071 transcript_region:SL2.50ch08:775557..780071+ go_terms:GO:0032266 functional_description:"WD-repeat domain phosphoinositide-interacting protein 3 (AHRD V1 **-- B6SUF7_MAIZE); contains Interpro domain(s) IPR011046 WD40 repeat-like "	1
sly-miR9470-5p	Solyc10g051270.1.1	2	15.228	1	21	660	680	UGAAAUCCAUGAGCCUAAACU	GGGUUAUGCUCAUGGAUUUCA	Cleavage	evidence_code:10F1H1E1IEG genomic_reference:SL2.50ch10 gene_region:47332777-47335853 transcript_region:SL2.50ch10:47332777..47335853- go_terms:GO:0008270 functional_description:"RING finger protein 5 (AHRD V1 ***- B6UBI0_MAIZE); contains Interpro domain(s) IPR018957 Zinc finger, C3HC4 RING-type "	1
sly-miR9470-5p	Solyc05g052690.2.1	2.5	18.487	1	21	1064	1084	UGAAAUCCAUGAGCCUAAACU	AGAUGAGGCUCAUGGGUUUCA	Cleavage	genomic_reference:SL2.50ch05 gene_region:62044294-62048361 transcript_region:SL2.50ch05:62044294..62048361- go_terms:GO:0005515 functional_description:"Eukaryotic translation initiation factor 3 subunit 5 (AHRD V1 ***- B4FRD9_MAIZE); contains Interpro domain(s) IPR000555 Mov34/MPN/PAD-1 "	1
sly-miR9470-5p	Solyc09g097920.1.1	3	13.462	1	20	673	692	UGAAAUCCAUGAGCCUAAAC	GUUUUGGUCUAUGGAUUUCA	Cleavage	evidence_code:10F0H1E0IEG genomic_reference:SL2.50ch09 gene_region:67175866-67177251 transcript_region:SL2.50ch09:67175866..67177251- functional_description:"Mitochondrial transcription termination factor-like family-1 (AHRD V1 **-- B9V0G4_9ORYZ); contains Interpro domain(s) IPR003690 Mitochodrial transcription termination factor-related "	1
sly-miR9470-5p	Solyc00g074810.1.1	3	18.976	1	20	514	533	UGAAAUCCAUGAGCCUAAAC	GUUUUAGCACAUGGAUUUCA	Cleavage	evidence_code:10F0H1E0IEG genomic_reference:SL2.50ch00 gene_region:14755626-14756735 transcript_region:SL2.50ch00:14755626..14756735- go_terms:GO:0009294 functional_description:"DNA processing protein DprA (AHRD V1 ***- D7IDX5_9BACE); contains Interpro domain(s) IPR003488 DNA recombination-mediator protein A "	1
sly-miR9471a-5p	Solyc12g009620.1.1	3	18.991	1	20	210	229	CAGGUGCUCACUCAGCUAAU	GUUGGUUGAGAGAGCACUUG	Translation	evidence_code:10F0H1E1IEG genomic_reference:SL2.50ch12 gene_region:2884183-2890685 transcript_region:SL2.50ch12:2884183..2890685+ functional_description:"CUE domain containing protein (AHRD V1 ***- B6TIC6_MAIZE)"	1
sly-miR9471a-5p	Solyc03g114870.1.1	3	20.771	1	20	1283	1302	CAGGUGCUCACUCAGCUAAU	AUGAGCUGAGUGUGUAUCUG	Cleavage	evidence_code:10F0H0E0IEG genomic_reference:SL2.50ch03 gene_region:58810699-58812384 transcript_region:SL2.50ch03:58810699..58812384+ go_terms:GO:0046983 functional_description:"HAT family dimerisation domain containing protein (AHRD V1 **-- Q7XED8_ORYSJ); contains Interpro domain(s) IPR008906 HAT dimerisation "	1
sly-miR9472-5p	Solyc02g085400.2.1	2.5	17.488	1	20	955	974	UUUCAGUAGACGUUGUGAAU	CUUCGCAACGUUUACUGGAA	Cleavage	genomic_reference:SL2.50ch02 gene_region:42897475-42900557 transcript_region:SL2.50ch02:42897475..42900557- go_terms:GO:0016021 functional_description:"Os01g0786800 protein (Fragment) (AHRD V1 ***- Q0JIP0_ORYSJ); contains Interpro domain(s) IPR002781 Protein of unknown function DUF81 "	1
sly-miR9472-5p	Solyc12g014530.1.1	3	14.48	1	21	64	84	UUUCAGUAGACGUUGUGAAUA	UAUUCACAAUGUCAAGUGAAA	Cleavage	evidence_code:10F0H1E1IEG genomic_reference:SL2.50ch12 gene_region:5498306-5503348 transcript_region:SL2.50ch12:5498306..5503348- go_terms:GO:0005737,GO:0016491,GO:0055114 functional_description:"L-aspartate oxidase (AHRD V1 ***- D7M6M9_ARALY); contains Interpro domain(s) IPR005288 L-aspartate oxidase "	1
sly-miR9472-5p	Solyc03g053100.2.1	2.5	12.844	1	20	1359	1379	UUUCAG-UAGACGUUGUGAAU	AUUCACAACGUCUAUCUGAAA	Cleavage	genomic_reference:SL2.50ch03 gene_region:20165903-20176906 transcript_region:SL2.50ch03:20165903..20176906+ functional_description:"Kinesin like protein (AHRD V1 ***- Q9SVI8_ARATH)"	1
sly-miR9472-5p	Solyc08g076200.2.1	3	18.449	1	20	1143	1162	UUUCAGUAGACGUUGUGAAU	GUUUACAAUGUUUGCUGGAA	Cleavage	genomic_reference:SL2.50ch08 gene_region:57382924-57391205 transcript_region:SL2.50ch08:57382924..57391205- go_terms:GO:0008026,GO:0005524 functional_description:"ATP dependent RNA helicase (AHRD V1 ***- B3LHE4_YEAS1); contains Interpro domain(s) IPR011545 DNA/RNA helicase, DEAD/DEAH box type, N-terminal "	1
sly-miR9472-5p	Solyc07g006300.2.1	3	6.997	1	21	1516	1536	UUUCAGUAGACGUUGUGAAUA	UGUUAACUAUGUCUACUGAAA	Cleavage	genomic_reference:SL2.50ch07 gene_region:1096789-1105446 transcript_region:SL2.50ch07:1096789..1105446+ go_terms:GO:0009924 functional_description:"CER1 protein (Fragment) (AHRD V1 *--- Q0WLZ2_ARATH); contains Interpro domain(s) IPR006694 Fatty acid hydroxylase "	1
sly-miR9472-5p	Solyc01g094570.2.1	3	13.945	1	21	423	444	UUUCAGUAGA-CGUUGUGAAUA	UGUUCAUAAUGGUCUACUGAAA	Translation	genomic_reference:SL2.50ch01 gene_region:77753001-77757781 transcript_region:SL2.50ch01:77753001..77757781+ go_terms:GO:0005516 functional_description:"Calmodulin-binding heat-shock-like protein (AHRD V1 **-* Q9SMU2_ARATH); contains Interpro domain(s) IPR002921 Lipase, class 3 "	1
sly-miR9472-5p	Solyc12g070180.1.1	2.5	13.833	1	20	903	922	UUUCAGUAGACGUUGUGAAU	AUUCACAACACCUACUGAAG	Translation	evidence_code:10F0H0E0IEG genomic_reference:SL2.50ch12 gene_region:55141000-55142403 transcript_region:SL2.50ch12:55141000..55142403- go_terms:GO:0006508 functional_description:"Ulp1 protease family C-terminal catalytic domain containing protein (AHRD V1 ***- Q60D46_SOLDE); contains Interpro domain(s) IPR003653 Peptidase C48, SUMO/Sentrin/Ubl1 "	1
sly-miR9472-5p	Solyc03g097990.2.1	2.5	20.213	1	20	195	214	UUUCAGUAGACGUUGUGAAU	AGUCACAUUGUCUACUGAAA	Cleavage	genomic_reference:SL2.50ch03 gene_region:53797571-53802108 transcript_region:SL2.50ch03:53797571..53802108- go_terms:GO:0042802,GO:0004725 functional_description:"RNA polymerase II subunit A C-terminal domain phosphatase SSU72 (AHRD V1 **** C1BX60_ESOLU); contains Interpro domain(s) IPR006811 RNA polymerase II subunit A "	1
sly-miR9472-5p	Solyc12g006000.1.1	3	9.966	1	20	1941	1960	UUUCAGUAGACGUUGUGAAU	AUUUCCAACGUCUACUGACA	Cleavage	evidence_code:10F0H1E0IEG genomic_reference:SL2.50ch12 gene_region:616051-618237 transcript_region:SL2.50ch12:616051..618237+ go_terms:GO:0030118,GO:0005543 functional_description:"Clathrin assembly protein-like (AHRD V1 *-*- Q8LJJ6_ORYSJ); contains Interpro domain(s) IPR011417 ANTH "	1
sly-miR9472-5p	Solyc02g069650.1.1	3	14.138	1	20	1014	1033	UUUCAGUAGACGUUGUGAAU	AUUUGUAACGGCUACUGAGA	Translation	evidence_code:10F0H1E1IEG genomic_reference:SL2.50ch02 gene_region:34061061-34081109 transcript_region:SL2.50ch02:34061061..34081109- go_terms:GO:0042147 functional_description:"Vacuolar sorting-associated protein (AHRD V1 *-*- C0NTA8_AJECG); contains Interpro domain(s) IPR012501 Vps54-like "	1
sly-miR9472-5p	Solyc06g069000.2.1	3	14.269	1	20	483	502	UUUCAGUAGACGUUGUGAAU	AUACUCAAUGUCUGCUGAAA	Cleavage	genomic_reference:SL2.50ch06 gene_region:39204920-39207361 transcript_region:SL2.50ch06:39204920..39207361+ functional_description:"Uncharacterized GPI-anchored protein At4g28100 (AHRD V1 ***- UGPI7_ARATH)"	1
sly-miR9472-5p	Solyc01g080670.2.1	3	17.611	1	20	873	892	UUUCAGUAGACGUUGUGAAU	GUCCAAAACGUCUGCUGAAA	Cleavage	genomic_reference:SL2.50ch01 gene_region:72426066-72434691 transcript_region:SL2.50ch01:72426066..72434691+ go_terms:GO:0003700 functional_description:"Squamosa promoter binding protein-like 1 (AHRD V1 *-*- Q56YT3_ARATH); contains Interpro domain(s) IPR004333 Transcription factor, SBP-box "	1
sly-miR9474-3p	Solyc01g107870.2.1	2.5	16.827	1	20	286	305	UUUUGUUCGCAGAUACUACA	UUUUGUAUCUGCGAAUAAAA	Cleavage	genomic_reference:SL2.50ch01 gene_region:87021438-87028206 transcript_region:SL2.50ch01:87021438..87028206+ go_terms:GO:0008143 functional_description:"Poly(A) RNA binding protein (AHRD V1 **** B2CJ74_9HYPO); contains Interpro domain(s) IPR006515 Polyadenylate binding protein, human types 1, 2, 3, 4 "	1
sly-miR9474-3p	Solyc07g064090.2.1	3	20.122	1	21	521	541	UUUUGUUCGCAGAUACUACAG	UUGUAUUAUCUGCCAGCAAAG	Cleavage	genomic_reference:SL2.50ch07 gene_region:63598484-63603661 transcript_region:SL2.50ch07:63598484..63603661- go_terms:GO:0042802 functional_description:"Fertilization-independent endosperm protein (AHRD V1 **-- B0LUT0_SOLLC); contains Interpro domain(s) IPR020472 G-protein beta WD-40 repeat, region "	1
sly-miR9474-3p	Solyc02g085310.2.1	3	13.669	1	22	604	625	UUUUGUUCGCAGAUACUACAGU	AGUGCACUAUCUGUGGACAAAA	Cleavage	genomic_reference:SL2.50ch02 gene_region:42820005-42821280 transcript_region:SL2.50ch02:42820005..42821280- functional_description:"Unknown Protein (AHRD V1)"	1
sly-miR9474-3p	Solyc08g078080.2.1	3	16.199	1	20	243	262	UUUUGUUCGCAGAUACUACA	UGUGGUAUCAUCGAACAAGA	Translation	genomic_reference:SL2.50ch08 gene_region:59087958-59090059 transcript_region:SL2.50ch08:59087958..59090059- go_terms:GO:0005030 functional_description:"Pentatricopeptide repeat-containing protein (AHRD V1 ***- D7M3D7_ARALY); contains Interpro domain(s) IPR002885 Pentatricopeptide repeat "	1
sly-miR9474-3p	Solyc03g077920.1.1	3	16.459	1	20	684	703	UUUUGUUCGCAGAUACUACA	UGUAGAAUCUCUGGACAAAA	Translation	evidence_code:10F0H1E1IEG genomic_reference:SL2.50ch03 gene_region:42082307-42084676 transcript_region:SL2.50ch03:42082307..42084676- functional_description:"Phosphoribosylanthranilate transferase (Fragment) (AHRD V1 *--- Q43085_PEA); contains Interpro domain(s) IPR013583 Phosphoribosyltransferase C-terminal, plant "	1
sly-miR9474-5p	Solyc01g096800.2.1	2.5	20.666	1	22	1291	1312	UGUAGAAGUCAUGAAUAAAAUG	UAUUUUGUUCUUGAUUUUUACA	Cleavage	genomic_reference:SL2.50ch01 gene_region:79556843-79561394 transcript_region:SL2.50ch01:79556843..79561394+ go_terms:GO:0005515,GO:0019843 functional_description:"SWI4 1 Peter Pan-like protein suppressor (AHRD V1 **-- D0MSA0_PHYIN); contains Interpro domain(s) IPR007109 Brix domain "	1
sly-miR9474-5p	Solyc08g081340.2.1	3	11.119	1	21	440	459	UGUAGAAGUCAUGAAUAAAAU	AUUUUAUUCAUG-CUUCUACU	Translation	genomic_reference:SL2.50ch08 gene_region:61564279-61573863 transcript_region:SL2.50ch08:61564279..61573863+ go_terms:GO:0043140 functional_description:"ATP-dependent DNA helicase (AHRD V1 **** C8NNJ3_COREF); contains Interpro domain(s) IPR001161 Xeroderma pigmentosum group B protein (XP-B) "	1
sly-miR9474-5p	Solyc02g064610.2.1	3	12.879	1	21	4897	4918	UGUAGAAGUC-AUGAAUAAAAU	GUUUCAUUCAUAGACUUCUACA	Translation	genomic_reference:SL2.50ch02 gene_region:30287437-30295506 transcript_region:SL2.50ch02:30287437..30295506+ functional_description:"Integrator complex subunit 7 (AHRD V1 *--- INT7_CHICK)"	1
sly-miR9474-5p	Solyc06g082520.2.1	3	7.523	1	20	221	240	UGUAGAAGUCAUGAAUAAAA	UUUUAUUUAUUUUUUCUACA	Translation	genomic_reference:SL2.50ch06 gene_region:44592516-44602333 transcript_region:SL2.50ch06:44592516..44602333- go_terms:GO:0005515,GO:0016564 functional_description:"AP2 domain-containing transcription factor (AHRD V1 *--* B9HWL7_POPTR); contains Interpro domain(s) IPR003340 Transcriptional factor B3 "	1
sly-miR9474-5p	Solyc03g118790.1.1	3	12.677	1	20	1413	1432	UGUAGAAGUCAUGAAUAAAA	UGUUAUUAAUGGCUUCUGCA	Cleavage	evidence_code:10F0H1E0IEG genomic_reference:SL2.50ch03 gene_region:61665749-61668104 transcript_region:SL2.50ch03:61665749..61668104+ functional_description:"Pentatricopeptide repeat-containing protein (AHRD V1 ***- D7L7Y6_ARALY); contains Interpro domain(s) IPR002885 Pentatricopeptide repeat "	1
sly-miR9474-5p	Solyc07g006430.1.1	3	17.869	1	20	1068	1087	UGUAGAAGUCAUGAAUAAAA	UUUUCCUCAUGAUUUCUAUA	Cleavage	evidence_code:10F0H0E0IEG genomic_reference:SL2.50ch07 gene_region:1245745-1247166 transcript_region:SL2.50ch07:1245745..1247166+ go_terms:GO:0003677 functional_description:"Aspartic proteinase nepenthesin I (AHRD V1 **-- A9ZMF9_NEPAL); contains Interpro domain(s) IPR001461 Peptidase A1 "	1
sly-miR9474-5p	Solyc03g083440.2.1	3	20.909	1	21	545	565	UGUAGAAGUCAUGAAUAAAAU	GUUUGCCUCAUGACUUCUACA	Cleavage	genomic_reference:SL2.50ch03 gene_region:46882015-46893435 transcript_region:SL2.50ch03:46882015..46893435+ go_terms:GO:0005515,GO:0016040 functional_description:"Glutamate synthase (AHRD V1 **** C1E4G5_9CHLO); contains Interpro domain(s) IPR012220 Glutamate synthase, eukaryotic IPR006005 Glutamate synthase, NADH/NADPH, small subunit 1 "	1
sly-miR9474-5p	Solyc07g008450.2.1	3	19.446	1	21	444	464	UGUAGAAGUCAUGAAUAAAAU	GUUUUAUACCUCACUUCUACA	Translation	genomic_reference:SL2.50ch07 gene_region:3328517-3357899 transcript_region:SL2.50ch07:3328517..3357899- go_terms:GO:0005488 functional_description:"HEAT repeat-containing protein (AHRD V1 *-*- D3B2P5_POLPA); contains Interpro domain(s) IPR011989 Armadillo-like helical "	1
sly-miR9474-5p	Solyc07g008410.2.1	3	16.286	1	20	75	94	UGUAGAAGUCAUGAAUAAAA	UUUUUUCCAUGAAUUCUACA	Cleavage	genomic_reference:SL2.50ch07 gene_region:3205306-3212516 transcript_region:SL2.50ch07:3205306..3212516+ go_terms:GO:0005215 functional_description:"Multidrug and toxin extrusion protein 1 (AHRD V1 **-- S47A1_MOUSE); contains Interpro domain(s) IPR002528 Multi antimicrobial extrusion protein MatE "	1
sly-miR9475-3p	Solyc09g092470.2.1	3	17.684	1	21	359	379	CUACAAUGUAGAGAUCGUUUU	AUAACGAUCUUUACAUUGUUG	Cleavage	genomic_reference:SL2.50ch09 gene_region:66902842-66905702 transcript_region:SL2.50ch09:66902842..66905702- go_terms:GO:0080017,GO:0080016 functional_description:"Alpha-humulene/(-)-(E)-beta-caryophyllene synthase (AHRD V1 **** HUMS_ARATH); contains Interpro domain(s) IPR005630 Terpene synthase, metal-binding domain "	1
sly-miR9475-3p	Solyc03g006900.1.1	3	19.14	1	21	2120	2140	CUACAAUGUAGAGAUCGUUUU	GAACCGAUCUCUACACUGUGG	Cleavage	evidence_code:10F0H1E0IEG genomic_reference:SL2.50ch03 gene_region:1440454-1443745 transcript_region:SL2.50ch03:1440454..1443745+ functional_description:"Crinkler (CRN) family protein (AHRD V1 *-*- D0NJ10_PHYIN); contains Interpro domain(s) IPR011009 Protein kinase-like "	1
sly-miR9475-3p	Solyc05g007930.2.1	3	12.219	1	20	1864	1883	CUACAAUGUAGAGAUCGUUU	AAACGAGCUUUAUGUUGUGG	Cleavage	genomic_reference:SL2.50ch05 gene_region:2352505-2356069 transcript_region:SL2.50ch05:2352505..2356069- go_terms:GO:0010488 functional_description:"Beta-1 3-galactosyltransferase-like protein (AHRD V1 **** D8SVH6_SELML); contains Interpro domain(s) IPR002659 Glycosyl transferase, family 31 "	1
sly-miR9475-3p	Solyc02g055520.1.1	3	13.8	1	20	1111	1130	CUACAAUGUAGAGAUCGUUU	AAAAGAUAUCUAGAUUGUAG	Cleavage	evidence_code:10F0H0E0IEG genomic_reference:SL2.50ch02 gene_region:27329354-27331369 transcript_region:SL2.50ch02:27329354..27331369- functional_description:"Helitron helicase-like protein (AHRD V1 ***- D0N6B6_PHYIN)"	1
sly-miR9475-3p	Solyc04g076160.1.1	3	14.3	1	20	2074	2093	CUACAAUGUAGAGAUCGUUU	AAAAGAUAUCUAGAUUGUAG	Cleavage	evidence_code:10F0H0E0IEG genomic_reference:SL2.50ch04 gene_region:58695848-58699311 transcript_region:SL2.50ch04:58695848..58699311- functional_description:"Helitron helicase-like protein (AHRD V1 ***- D0NJ00_PHYIN)"	1
sly-miR9475-3p	Solyc06g034070.1.1	3	13.981	1	20	1627	1646	CUACAAUGUAGAGAUCGUUU	AAAAGAUAUCUAGAUUGUAG	Cleavage	evidence_code:10F0H1E0IEG genomic_reference:SL2.50ch06 gene_region:20260573-20272515 transcript_region:SL2.50ch06:20260573..20272515- functional_description:"Helicase-like protein (AHRD V1 *-*- Q5VR06_ORYSJ); contains Interpro domain(s) IPR010285 Protein of unknown function DUF889, eukaryote "	1
sly-miR9476-3p	Solyc04g058140.2.1	3	17.342	1	20	1612	1631	AAAAAGAUGCAGGACUAGAC	AUCUAGUCUUGUAUCUUUUC	Cleavage	genomic_reference:SL2.50ch04 gene_region:54386648-54390144 transcript_region:SL2.50ch04:54386648..54390144+ go_terms:GO:0005515,GO:0003924 functional_description:"GTPase obg (AHRD V1 *-** Q09CR7_STIAU); contains Interpro domain(s) IPR014100 GTP-binding protein Obg/CgtA "	1
sly-miR9476-3p	Solyc06g072830.2.1	3	11.419	1	20	194	213	AAAAAGAUGCAGGACUAGAC	CUCUGGUUUUGUAUCUUUUU	Cleavage	genomic_reference:SL2.50ch06 gene_region:41305534-41308264 transcript_region:SL2.50ch06:41305534..41308264+ go_terms:GO:0030674,GO:0008022 functional_description:"WD repeat-containing protein 5 homolog (AHRD V1 *--- WDR5_DICDI); contains Interpro domain(s) IPR017986 WD40 repeat, region "	1
sly-miR9476-3p	Solyc01g090350.2.1	2.5	7.214	1	20	596	615	AAAAAGAUGCAGGACUAGAC	GUUUAAUUCUGCAUUUUUUU	Cleavage	genomic_reference:SL2.50ch01 gene_region:75816344-75817104 transcript_region:SL2.50ch01:75816344..75817104- go_terms:GO:0006869 functional_description:"Non-specific lipid-transfer protein (AHRD V1 ***- B9RD07_RICCO); contains Interpro domain(s) IPR013770 Plant lipid transfer protein and hydrophobic protein, helical "	1
sly-miR9476-3p	Solyc02g069370.2.1	3	17.221	1	20	245	264	AAAAAGAUGCAGGACUAGAC	GUCUAGUUCUGCGUUUUGUU	Cleavage	genomic_reference:SL2.50ch02 gene_region:33859225-33867386 transcript_region:SL2.50ch02:33859225..33867386- go_terms:GO:0003924 functional_description:"Ras-related protein Rab-5C (AHRD V1 ***- C1C0G6_9MAXI); contains Interpro domain(s) IPR015599 Rab5-related "	1
sly-miR9476-3p	Solyc07g025160.2.1	3	14.256	1	20	1772	1791	AAAAAGAUGCAGGACUAGAC	CUCUAGUUUUGCUUCUUUUU	Cleavage	genomic_reference:SL2.50ch07 gene_region:26157084-26168061 transcript_region:SL2.50ch07:26157084..26168061- functional_description:"Exocyst complex component 1 (AHRD V1 ***- Q5PPR2_MOUSE); contains Interpro domain(s) IPR019160 Exocyst complex, component Exoc1 "	1
sly-miR9477-3p	Solyc09g065450.2.1	2.5	16.969	1	24	150	173	UUGGGAAAGGGAACAACUGAUAGU	AUUAUCAGUUGUUCACGUUUCCAA	Translation	genomic_reference:SL2.50ch09 gene_region:59150782-59151825 transcript_region:SL2.50ch09:59150782..59151825- functional_description:"Cysteine-rich protein (AHRD V1 ***- Q9SDN7_TOBAC); contains Interpro domain(s) IPR015333 Pollen allergen ole e 6 "	1
sly-miR9477-3p	Solyc03g082350.2.1	2.5	20.851	1	24	64	87	UUGGGAAAGGGAACAACUGAUAGU	AUUCCCAAUUGUUUCCUUUCCCAA	Cleavage	genomic_reference:SL2.50ch03 gene_region:45831935-45833664 transcript_region:SL2.50ch03:45831935..45833664- functional_description:"Avr9/Cf-9 rapidly elicited protein 65 (AHRD V1 *-*- Q9FQZ0_TOBAC)"	1
sly-miR9477-3p	Solyc04g071680.1.1	2.5	13.865	1	23	1519	1541	UUGGGAAAGGGAACAACUGAUAG	CAAUUAGUUGGUCCCCUUCCCAA	Cleavage	evidence_code:10F0H1E0IEG genomic_reference:SL2.50ch04 gene_region:56257679-56260595 transcript_region:SL2.50ch04:56257679..56260595- go_terms:GO:0005515,GO:0006468 functional_description:"Receptor like kinase, RLK"	1
sly-miR9477-3p	Solyc01g110700.2.1	3	10.572	1	24	195206	195229	UUGGGAAAGGGAACAACUGAUAGU	AUUUUCAAUUGUUUUCCUUCCCAA	Cleavage	genomic_reference:SL2.50ch01 gene_region:89071526-89315619 transcript_region:SL2.50ch01:89071526..89315619- functional_description:"Unknown Protein (AHRD V1)"	1
sly-miR9477-3p	Solyc01g111180.2.1	3	10.572	1	24	165495	165518	UUGGGAAAGGGAACAACUGAUAGU	AUUUUCAAUUGUUUUCCUUCCCAA	Cleavage	genomic_reference:SL2.50ch01 gene_region:89072019-89286640 transcript_region:SL2.50ch01:89072019..89286640- functional_description:"Unknown Protein (AHRD V1)"	1
sly-miR9477-3p	Solyc12g013680.1.1	3	7.375	1	20	1340	1359	UUGGGAAAGGGAACAACUGA	UCAGUUGUUCUUUUCCUCAA	Cleavage	evidence_code:10F0H1E1IEG genomic_reference:SL2.50ch12 gene_region:4509060-4511957 transcript_region:SL2.50ch12:4509060..4511957- go_terms:GO:0016301 functional_description:"LRR receptor-like serine/threonine-protein kinase, RLP"	1
sly-miR9477-3p	Solyc03g113000.2.1	3	13.98	1	22	375	396	UUGGGAAAGGGAACAACUGAUA	UUUCGGUCGUUUCUUUUCUCAA	Cleavage	genomic_reference:SL2.50ch03 gene_region:57356347-57363214 transcript_region:SL2.50ch03:57356347..57363214- go_terms:GO:0006810 functional_description:"Chromosome structural maintenance protein-like (AHRD V1 **-- Q6YUW7_ORYSJ); contains Interpro domain(s) IPR007528 RINT-1/TIP-1 "	1
sly-miR9477-3p	Solyc02g065180.2.1	3	17.431	1	20	124	143	UUGGGAAAGGGAACAACUGA	UCAGUUGUGCUUUUUUCCAG	Cleavage	genomic_reference:SL2.50ch02 gene_region:30918048-30924916 transcript_region:SL2.50ch02:30918048..30924916+ functional_description:"Genomic DNA chromosome 5 P1 clone MUD21 (AHRD V1 **-- Q9FKY8_ARATH); contains Interpro domain(s) IPR012445 Protein of unknown function DUF1649 "	1
sly-miR9477-3p	Solyc10g078680.1.1	3	21.9	1	21	260	280	UUGGGAAAGGGAACAACUGAU	GUCAGGUGUUUGCUUUCUCAA	Translation	evidence_code:10F0H1E1IEG genomic_reference:SL2.50ch10 gene_region:59742672-59744990 transcript_region:SL2.50ch10:59742672..59744990- functional_description:"Phosphoribosylanthranilate transferase (Fragment) (AHRD V1 *--- Q43085_PEA); contains Interpro domain(s) IPR013583 Phosphoribosyltransferase C-terminal, plant "	1
sly-miR9477-3p	Solyc01g067700.2.1	3	14.662	1	20	692	711	UUGGGAAAGGGAACAACUGA	UCAACUGUUUCCUUUCCUAA	Cleavage	genomic_reference:SL2.50ch01 gene_region:68979290-68994801 transcript_region:SL2.50ch01:68979290..68994801- functional_description:"Unknown Protein (AHRD V1)"	1
sly-miR9477-3p	Solyc07g055060.2.1	3	8.835	1	20	178	197	UUGGGAAAGGGAACAACUGA	UCUGUUGUUACUUUUCCUAA	Translation	genomic_reference:SL2.50ch07 gene_region:60510756-60518074 transcript_region:SL2.50ch07:60510756..60518074- go_terms:GO:0005515 functional_description:"Phosphoenolpyruvate carboxylase 1 (AHRD V1 ***- O23946_GOSHI); contains Interpro domain(s) IPR015813 Pyruvate/Phosphoenolpyruvate kinase, catalytic core IPR001449 Phosphoenolpyruvate carboxylase "	1
sly-miR9478-3p	Solyc04g076290.2.1	2	8.382	1	20	1734	1753	UUCGAUGACAUAUUUGAGCC	AACUCAAAUAUGUCAUCGAA	Cleavage	genomic_reference:SL2.50ch04 gene_region:58803687-58807939 transcript_region:SL2.50ch04:58803687..58807939+ functional_description:"Os12g0425600 protein (Fragment) (AHRD V1 **-- Q0INN2_ORYSJ); contains Interpro domain(s) IPR004348 Protein of unknown function DUF246, plant "	1
sly-miR9478-3p	Solyc01g007890.1.1	2.5	13.424	1	21	414	434	UUCGAUGACAUAUUUGAGCCU	AGGUUCAAAUAAUUCAUCGAA	Translation	evidence_code:10F0H0E0IEG genomic_reference:SL2.50ch01 gene_region:2062015-2063584 transcript_region:SL2.50ch01:2062015..2063584- functional_description:"Unknown Protein (AHRD V1)"	1
sly-miR9478-3p	Solyc01g006620.2.1	3	23.629	1	20	1749	1768	UUCGAUGACAUAUUUGAGCC	UGAUCAAAUAUGUCAUUGGA	Cleavage	genomic_reference:SL2.50ch01 gene_region:1217128-1219478 transcript_region:SL2.50ch01:1217128..1219478- functional_description:"Phosphoribosylanthranilate transferase (Fragment) (AHRD V1 *--- Q43085_PEA); contains Interpro domain(s) IPR013583 Phosphoribosyltransferase C-terminal, plant "	1
sly-miR9478-5p	Solyc01g008250.2.1	3	15.596	1	20	902	921	GCUUAAAUAUGUAGAUCGAA	UUGGAUUUGUAUAUUUGAGC	Cleavage	genomic_reference:SL2.50ch01 gene_region:2375077-2377870 transcript_region:SL2.50ch01:2375077..2377870- go_terms:GO:0045454 functional_description:"Thioredoxin X (AHRD V1 ***- B6T9S0_MAIZE); contains Interpro domain(s) IPR015467 Thioredoxin, core "	1
sly-miR9478-5p	Solyc05g007970.2.1	3	16.649	1	20	448	467	GCUUAAAUAUGUAGAUCGAA	AUCAAUGUACAUAUUUAAGC	Cleavage	genomic_reference:SL2.50ch05 gene_region:2390017-2393710 transcript_region:SL2.50ch05:2390017..2393710+ go_terms:GO:0005515 functional_description:"Phytanoyl-CoA dioxygenase (AHRD V1 ***- B6R8S2_9RHOB); contains Interpro domain(s) IPR008775 Phytanoyl-CoA dioxygenase "	1
sly-miR9479-3p	Solyc02g090620.2.1	3	19.804	1	21	564	584	GAGAAUGGUAGAGGGUCGGAC	GUUCGGCGCUUUGCCAUUCUC	Cleavage	genomic_reference:SL2.50ch02 gene_region:46742319-46745553 transcript_region:SL2.50ch02:46742319..46745553- functional_description:"Unknown Protein (AHRD V1)"	1
sly-miR9479-3p	Solyc02g068560.2.1	3	19.048	1	20	7209	7228	GAGAAUGGUAGAGGGUCGGA	UCUGACCCUCCAUUGUUCUC	Translation	genomic_reference:SL2.50ch02 gene_region:33090650-33105873 transcript_region:SL2.50ch02:33090650..33105873- go_terms:GO:0005634,GO:0005524,GO:0008270,GO:0045449 functional_description:"Chromodomain helicase DNA binding protein 5 (AHRD V1 *--- A2A8L1_MOUSE); contains Interpro domain(s) IPR000330 SNF2-related "	1
