# Supplementary material for: Profiling of drought-responsive microRNA and mRNA in tomato using high-throughput sequencing
Source: BMC Genomics. 2017 Jun 26;18:481. doi: 10.1186/s12864-017-3869-1 (PMC5485680; doi:10.1186/s12864-017-3869-1)
Supplement: Supplementary file 11 — Enriched GO terms of the target genes for the differentially-expressed conserved miRNAs in tomato. a, Number in input list: the number of genes mapped to the GO term of input list. b, Number in BG/Ref: the number of genes mapped to the GO term of reference list. (XLSX 13 kb) [file 12864_2017_3869_MOESM11_ESM.xlsx]

## Sheet: Sheet1
Additional file 11: Table S11 - Enriched GO terms of the target genes for the differentially-expressed conserved miRNAs in tomato.
GO term	Ontology	Description	Number in input lista	Number in BG/Refb	p-value	FDR
GO:0016265	P	death	17	150	3.3e-12	5.2e-11
GO:0006915	P	apoptosis	17	150	3.3e-12	5.2e-11
GO:0012501	P	programmed cell death	17	150	3.3e-12	5.2e-11
GO:0008219	P	cell death	17	150	3.3e-12	5.2e-11
GO:0006952	P	defense response	11	109	7.3e-08	9.1e-07
GO:0006950	P	response to stress	11	243	0.0001	0.0011
GO:0050896	P	response to stimulus	11	313	0.00081	0.0073
GO:0044238	P	primary metabolic process	14	2595	1	1
GO:0044260	P	cellular macromolecule metabolic process	8	1688	1	1
GO:0019538	P	protein metabolic process	8	1050	0.89	1
GO:0009987	P	cellular process	29	2440	0.34	1
GO:0044237	P	cellular metabolic process	9	2024	1	1
GO:0043170	P	macromolecule metabolic process	12	2090	1	1
GO:0065007	P	biological regulation	5	768	0.92	1
GO:0008152	P	metabolic process	24	3665	1	1
GO:0050794	P	regulation of cellular process	5	736	0.9	1
GO:0050789	P	regulation of biological process	5	742	0.91	1
GO:0055114	P	oxidation reduction	8	504	0.19	1
GO:0016724	F	oxidoreductase activity, oxidizing metal ions, oxygen as acceptor	9	17	4.4e-12	3.5e-10
GO:0004322	F	ferroxidase activity	9	17	4.4e-12	3.5e-10
GO:0016722	F	oxidoreductase activity, oxidizing metal ions	9	28	1.6e-10	8.4e-09
GO:0030528	F	transcription regulator activity	22	926	0.0006	0.019
GO:0003700	F	transcription factor activity	19	728	0.00048	0.019
GO:0003677	F	DNA binding	29	1425	0.00096	0.026
GO:0005515	F	protein binding	60	3878	0.0023	0.052
GO:0005488	F	binding	109	8209	0.0044	0.087
GO:0003676	F	nucleic acid binding	34	2178	0.021	0.37
GO:0004871	F	signal transducer activity	10	477	0.039	0.53
GO:0060089	F	molecular transducer activity	10	477	0.039	0.53
GO:0004702	F	receptor signaling protein serine/threonine kinase activity	7	286	0.04	0.53
GO:0005057	F	receptor signaling protein activity	7	292	0.044	0.54
GO:0016772	F	transferase activity, transferring phosphorus-containing groups	18	1098	0.057	0.65
GO:0017111	F	nucleoside-triphosphatase activity	10	544	0.078	0.78
GO:0019199	F	transmembrane receptor protein kinase activity	7	333	0.076	0.78
GO:0016462	F	pyrophosphatase activity	10	581	0.11	0.84
GO:0004872	F	receptor activity	8	417	0.09	0.84
GO:0016818	F	hydrolase activity, acting on acid anhydrides, in phosphorus-containing anhydrides	10	583	0.11	0.84
GO:0016817	F	hydrolase activity, acting on acid anhydrides	10	585	0.11	0.84
GO:0004888	F	transmembrane receptor activity	7	367	0.11	0.84
GO:0016301	F	kinase activity	15	991	0.13	0.93
GO:0004675	F	transmembrane receptor protein serine/threonine kinase activity	5	252	0.14	0.96
GO:0004674	F	protein serine/threonine kinase activity	10	625	0.15	0.96
GO:0016773	F	phosphotransferase activity, alcohol group as acceptor	13	848	0.14	0.96
GO:0008270	F	zinc ion binding	6	835	0.89	1
GO:0043167	F	ion binding	7	1148	0.97	1
GO:0016491	F	oxidoreductase activity	13	960	0.25	1
GO:0043169	F	cation binding	7	1148	0.97	1
GO:0000166	F	nucleotide binding	9	773	0.47	1
GO:0016740	F	transferase activity	23	2180	0.6	1
GO:0004672	F	protein kinase activity	10	772	0.33	1
GO:0046872	F	metal ion binding	7	1148	0.97	1
GO:0042802	F	identical protein binding	5	389	0.42	1
GO:0016787	F	hydrolase activity	18	2055	0.86	1
GO:0046914	F	transition metal ion binding	6	952	0.95	1
GO:0003824	F	catalytic activity	58	6061	0.9	1
GO:0003723	F	RNA binding	5	384	0.41	1
GO:0048046	C	apoplast	5	29	3e-05	0.0014
GO:0005634	C	nucleus	16	494	0.00014	0.0031
GO:0043227	C	membrane-bounded organelle	17	723	0.0028	0.032
GO:0043231	C	intracellular membrane-bounded organelle	17	714	0.0025	0.032
GO:0005576	C	extracellular region	5	102	0.006	0.055
GO:0043226	C	organelle	18	1057	0.042	0.28
GO:0043229	C	intracellular organelle	18	1057	0.042	0.28
GO:0044425	C	membrane part	10	556	0.086	0.49
GO:0044424	C	intracellular part	20	1381	0.12	0.61
GO:0031224	C	intrinsic to membrane	6	421	0.31	1
GO:0005623	C	cell	33	2766	0.31	1
GO:0016020	C	membrane	12	1114	0.56	1
GO:0044464	C	cell part	33	2766	0.31	1
GO:0005622	C	intracellular	22	1736	0.26	1
a, Number in input list: the number of genes mapped to the GO term of input list.
b, Number in BG/Ref: the number of genes mapped to the GO term of reference list.
