# Supplementary material for: Profiling of drought-responsive microRNA and mRNA in tomato using high-throughput sequencing
Source: BMC Genomics. 2017 Jun 26;18:481. doi: 10.1186/s12864-017-3869-1 (PMC5485680; doi:10.1186/s12864-017-3869-1)
Supplement: Supplementary file 12 — KEGG pathways of the target genes for the differentially-expressed conserved miRNAs in tomato. (XLSX 10 kb) [file 12864_2017_3869_MOESM12_ESM.xlsx]

## Sheet: Sheet1
Additional file 12: Table S12 - KEGG pathways of the target genes for the differentially-expressed conserved miRNAs in tomato.
Kegg_term	Name	Frequency	Input
sly00261	Monobactam biosynthesis	2	Solyc09g082860.2.1|Solyc03g005260.2.1
sly00450	Selenocompound metabolism	2	Solyc09g082860.2.1|Solyc03g005260.2.1
sly03015	mRNA surveillance pathway	4	Solyc01g107870.2.1|Solyc01g109080.2.1|Solyc03g025540.2.1|Solyc03g097990.2.1
sly00600	Sphingolipid metabolism	2	Solyc09g091850.2.1|Solyc02g079030.2.1
sly00920	Sulfur metabolism	2	Solyc09g082860.2.1|Solyc03g005260.2.1
sly04120	Ubiquitin mediated proteolysis	4	Solyc06g007320.2.1|Solyc09g090660.2.1|Solyc06g072830.2.1|Solyc01g067490.2.1
sly00250	Alanine, aspartate and glutamate metabolism	2	Solyc12g014530.1.1|Solyc03g083440.2.1
sly00230	Purine metabolism	4	Solyc01g106780.2.1|Solyc09g082860.2.1|Solyc08g066140.2.1|Solyc03g005260.2.1
sly00511	Other glycan degradation	1	Solyc09g091850.2.1
sly00562	Inositol phosphate metabolism	2	Solyc03g097410.1.1|Solyc10g076710.1.1
sly04070	Phosphatidylinositol signaling system	2	Solyc03g097410.1.1|Solyc10g076710.1.1
sly00531	Glycosaminoglycan degradation	1	Solyc03g113840.1.1
sly03013	RNA transport	3	Solyc01g107870.2.1|Solyc05g052690.2.1|Solyc03g120010.2.1
sly00760	Nicotinate and nicotinamide metabolism	1	Solyc12g014530.1.1
sly00563	Glycosylphosphatidylinositol(GPI)-anchor biosynthesis	1	Solyc01g006000.2.1
sly00620	Pyruvate metabolism	2	Solyc01g106780.2.1|Solyc07g055060.2.1
sly00910	Nitrogen metabolism	1	Solyc03g083440.2.1
sly03018	RNA degradation	2	Solyc01g107870.2.1|Solyc08g066140.2.1
sly03022	Basal transcription factors	1	Solyc08g081340.2.1
sly04140	Regulation of autophagy	1	Solyc11g005660.1.1
sly01200	Carbon metabolism	3	Solyc01g106780.2.1|Solyc05g054370.2.1|Solyc07g055060.2.1
sly03420	Nucleotide excision repair	1	Solyc08g081340.2.1
sly00640	Propanoate metabolism	1	Solyc05g054370.2.1
sly00071	Fatty acid degradation	1	Solyc05g054370.2.1
sly00410	beta-Alanine metabolism	1	Solyc05g054370.2.1
sly00908	Zeatin biosynthesis	1	Solyc05g009410.1.1
sly04626	Plant-pathogen interaction	2	Solyc04g011960.1.1|Solyc04g012010.2.1
sly00280	Valine, leucine and isoleucine degradation	1	Solyc05g054370.2.1
sly00710	Carbon fixation in photosynthetic organisms	1	Solyc07g055060.2.1
sly04145	Phagosome	1	Solyc02g062020.2.1
sly01230	Biosynthesis of amino acids	2	Solyc01g106780.2.1|Solyc03g083440.2.1
sly04146	Peroxisome	1	Solyc05g007970.2.1
sly01212	Fatty acid metabolism	1	Solyc05g054370.2.1
sly00010	Glycolysis / Gluconeogenesis	1	Solyc01g106780.2.1
sly01100	Metabolic pathways	16	Solyc01g106780.2.1|Solyc12g014530.1.1|Solyc07g055060.2.1|Solyc03g113840.1.1|Solyc09g091850.2.1|Solyc09g082860.2.1|Solyc05g054370.2.1|Solyc02g079030.2.1|Solyc03g005260.2.1|Solyc05g009410.1.1|Solyc03g097410.1.1|Solyc10g076710.1.1|Solyc02g079950.2.1|Solyc03g083440.2.1|Solyc01g006000.2.1|Solyc11g066150.1.1
sly00520	Amino sugar and nucleotide sugar metabolism	1	Solyc11g066150.1.1
sly00195	Photosynthesis	1	Solyc02g079950.2.1
sly00240	Pyrimidine metabolism	1	Solyc08g066140.2.1
sly03040	Spliceosome	1	Solyc09g090660.2.1
sly04144	Endocytosis	1	Solyc02g088290.2.1
sly04141	Protein processing in endoplasmic reticulum	1	Solyc10g051270.1.1
sly00500	Starch and sucrose metabolism	1	Solyc11g066150.1.1
sly04075	Plant hormone signal transduction	1	Solyc04g054840.1.1
sly03010	Ribosome	1	Solyc02g088760.2.1
sly01110	Biosynthesis of secondary metabolites	5	Solyc05g009410.1.1|Solyc03g083440.2.1|Solyc01g106780.2.1|Solyc05g054370.2.1|Solyc03g007010.2.1
