# Supplementary material for: Profiling of drought-responsive microRNA and mRNA in tomato using high-throughput sequencing
Source: BMC Genomics. 2017 Jun 26;18:481. doi: 10.1186/s12864-017-3869-1 (PMC5485680; doi:10.1186/s12864-017-3869-1)
Supplement: Supplementary file 13 — Expression level of the target genes for the differentially-expressed conserved miRNAs identified. (XLSX 29 kb) [file 12864_2017_3869_MOESM13_ESM.xlsx]

## Sheet: Sheet1
Additional file 13: Table S13 - Expression level of the target genes for the differentially-expressed conserved miRNAs identified.
miRNA	Target_Acc	Log2(fold_change)		Significance		Annotation
		SD/SCK	TD/TCK	SD/SCK	TD/TCK
sly-miR156a	Solyc10g078700.1	-2.52688	-0.284235	no	no	Squamosa promoter-binding protein (AHRD V1 ***- B8Y9B1_PONTR); contains Interpro domain(s) IPR004333 Transcription factor, SBP-box
sly-miR156a	Solyc04g045560.2	-0.767909	#	no	no	Squamosa promoter-binding-like protein 11 (AHRD V1 *-*- B6TF72_MAIZE); contains Interpro domain(s) IPR004333 Transcription factor, SBP-box
sly-miR156a	Solyc05g015510.2	0.790221	1.66168	no	no	Squamosa promoter-binding-like protein 11 (AHRD V1 ***- B6TF72_MAIZE); contains Interpro domain(s) IPR004333 Transcription factor, SBP-box
sly-miR156a	Solyc05g012040.2	0.0811283	0.144414	no	no	Squamosa promoter binding protein 3 (AHRD V1 *-*- Q1MU26_PHYPA); contains Interpro domain(s) IPR004333 Transcription factor, SBP-box
sly-miR156a	Solyc05g015840.2	0.550431	0.484097	no	no	Squamosa promoter-binding protein (AHRD V1 ***- B8Y9B2_PONTR); contains Interpro domain(s) IPR004333 Transcription factor, SBP-box
sly-miR156a	Solyc12g038520.1	-1.698	0.0913103	no	no	Squamosa promoter binding protein 3 (AHRD V1 *-*- Q1MU26_PHYPA); contains Interpro domain(s) IPR004333 Transcription factor, SBP-box
sly-miR156a	Solyc02g070280.2	-3.14553	-2.78922	yes	yes	Amino acid transporter (AHRD V1 **** D2B5D6_STRRD); contains Interpro domain(s) IPR015606 Cationic amino acid transporter
sly-miR156a	Solyc11g005660.1	1.46231	0.318147	no	no	Serine/threonine-protein kinase-like protein (AHRD V1 **** Q9M269_ARATH); contains Interpro domain(s) IPR002290 Serine/threonine protein kinase
sly-miR156a	Solyc03g114850.2	-1.24796	-0.79868	no	no	Squamosa promoter binding protein 3 (AHRD V1 *-*- Q1MU26_PHYPA); contains Interpro domain(s) IPR004333 Transcription factor, SBP-box
sly-miR156a	Solyc01g106780.2	1.22955	1.35233	no	no	Pyruvate kinase (AHRD V1 **** B9GIN5_POPTR); contains Interpro domain(s) IPR001697 Pyruvate kinase
sly-miR156a	Solyc10g009080.2	-1.04542	-1.06103	no	no	Squamosa promoter binding-like protein (AHRD V1 ***- Q0PY35_SOLLC); contains Interpro domain(s) IPR017238 Squamosa promoter-binding protein
sly-miR156a	Solyc07g062980.2	-1.48092	-0.906984	no	no	Squamosa promoter binding-like protein (AHRD V1 ***- Q52UU1_9ROSI); contains Interpro domain(s) IPR004333 Transcription factor, SBP-box
sly-miR156b	Solyc10g078700.1	-2.52688	-0.284235	no	no	Squamosa promoter-binding protein (AHRD V1 ***- B8Y9B1_PONTR); contains Interpro domain(s) IPR004333 Transcription factor, SBP-box
sly-miR156b	Solyc04g045560.2	-0.767909	#	no	no	Squamosa promoter-binding-like protein 11 (AHRD V1 *-*- B6TF72_MAIZE); contains Interpro domain(s) IPR004333 Transcription factor, SBP-box
sly-miR156b	Solyc05g015510.2	0.790221	1.66168	no	no	Squamosa promoter-binding-like protein 11 (AHRD V1 ***- B6TF72_MAIZE); contains Interpro domain(s) IPR004333 Transcription factor, SBP-box
sly-miR156b	Solyc05g012040.2	0.0811283	0.144414	no	no	Squamosa promoter binding protein 3 (AHRD V1 *-*- Q1MU26_PHYPA); contains Interpro domain(s) IPR004333 Transcription factor, SBP-box
sly-miR156b	Solyc05g015840.2	0.550431	0.484097	no	no	Squamosa promoter-binding protein (AHRD V1 ***- B8Y9B2_PONTR); contains Interpro domain(s) IPR004333 Transcription factor, SBP-box
sly-miR156b	Solyc12g038520.1	-1.698	0.0913103	no	no	Squamosa promoter binding protein 3 (AHRD V1 *-*- Q1MU26_PHYPA); contains Interpro domain(s) IPR004333 Transcription factor, SBP-box
sly-miR156b	Solyc02g070280.2	-3.14553	-2.78922	yes	yes	Amino acid transporter (AHRD V1 **** D2B5D6_STRRD); contains Interpro domain(s) IPR015606 Cationic amino acid transporter
sly-miR156b	Solyc11g005660.1	1.46231	0.318147	no	no	Serine/threonine-protein kinase-like protein (AHRD V1 **** Q9M269_ARATH); contains Interpro domain(s) IPR002290 Serine/threonine protein kinase
sly-miR156b	Solyc03g114850.2	-1.24796	-0.79868	no	no	Squamosa promoter binding protein 3 (AHRD V1 *-*- Q1MU26_PHYPA); contains Interpro domain(s) IPR004333 Transcription factor, SBP-box
sly-miR156b	Solyc01g106780.2	1.22955	1.35233	no	no	Pyruvate kinase (AHRD V1 **** B9GIN5_POPTR); contains Interpro domain(s) IPR001697 Pyruvate kinase
sly-miR156b	Solyc10g009080.2	-1.04542	-1.06103	no	no	Squamosa promoter binding-like protein (AHRD V1 ***- Q0PY35_SOLLC); contains Interpro domain(s) IPR017238 Squamosa promoter-binding protein
sly-miR156b	Solyc07g062980.2	-1.48092	-0.906984	no	no	Squamosa promoter binding-like protein (AHRD V1 ***- Q52UU1_9ROSI); contains Interpro domain(s) IPR004333 Transcription factor, SBP-box
sly-miR156d-3p	Solyc05g054370.2	2.31938	2.115	yes	yes	Acyl-CoA dehydrogenase (AHRD V1 *-** A3JBQ6_9ALTE); contains Interpro domain(s) IPR009100 Acyl-CoA dehydrogenase/oxidase, middle and N-terminal
sly-miR164a-3p	Solyc09g082560.2	-1.89053	-0.357837	no	no	Calmodulin binding protein (AHRD V1 **-* B6SW62_MAIZE); contains Interpro domain(s) IPR000048 IQ calmodulin-binding region
sly-miR164a-5p	Solyc07g062840.2	-1.31615	#	no	no	NAC domain protein IPR003441 (AHRD V1 ***- B9N1D6_POPTR); contains Interpro domain(s) IPR003441 No apical meristem (NAM) protein
sly-miR164a-5p	Solyc07g066330.2	2.93212	#	no	no	NAC domain protein IPR003441 (AHRD V1 ***- B9HH13_POPTR); contains Interpro domain(s) IPR003441 No apical meristem (NAM) protein
sly-miR164a-5p	Solyc01g090590.2	0.740098	1.09324	no	no	Os11g0109966 protein (Fragment) (AHRD V1 *-*- C7J8E6_ORYSJ)"
sly-miR164a-5p	Solyc06g069710.2	6.16808	#	no	yes	NAC domain protein IPR003441 (AHRD V1 ***- B9I557_POPTR); contains Interpro domain(s) IPR003441 No apical meristem (NAM) protein
sly-miR164a-5p	Solyc03g115850.2	5.1984	5.08049	no	no	NAC domain protein IPR003441 (AHRD V1 ***- B9I557_POPTR); contains Interpro domain(s) IPR003441 No apical meristem (NAM) protein
sly-miR164a-5p	Solyc11g066150.1	-0.953065	-0.648189	no	no	Bifunctional polymyxin resistance protein ArnA (AHRD V1 **-- ARNA_AERHH); contains Interpro domain(s) IPR016040 NAD(P)-binding domain
sly-miR164b-5p	Solyc07g062840.2	-1.31615	#	no	no	NAC domain protein IPR003441 (AHRD V1 ***- B9N1D6_POPTR); contains Interpro domain(s) IPR003441 No apical meristem (NAM) protein
sly-miR164b-5p	Solyc07g066330.2	2.93212	#	no	no	NAC domain protein IPR003441 (AHRD V1 ***- B9HH13_POPTR); contains Interpro domain(s) IPR003441 No apical meristem (NAM) protein
sly-miR164b-5p	Solyc01g090590.2	0.740098	1.09324	no	no	Os11g0109966 protein (Fragment) (AHRD V1 *-*- C7J8E6_ORYSJ)"
sly-miR164b-5p	Solyc06g069710.2	6.16808	#	no	yes	NAC domain protein IPR003441 (AHRD V1 ***- B9I557_POPTR); contains Interpro domain(s) IPR003441 No apical meristem (NAM) protein
sly-miR164b-5p	Solyc03g115850.2	5.1984	5.08049	no	no	NAC domain protein IPR003441 (AHRD V1 ***- B9I557_POPTR); contains Interpro domain(s) IPR003441 No apical meristem (NAM) protein
sly-miR164b-5p	Solyc11g066150.1	-0.953065	-0.648189	no	no	Bifunctional polymyxin resistance protein ArnA (AHRD V1 **-- ARNA_AERHH); contains Interpro domain(s) IPR016040 NAD(P)-binding domain
sly-miR166c-5p	Solyc05g005900.2	-1.19605	-0.539507	no	no	GCN5-related protein (AHRD V1 **-- B2D2G9_BRAOL); contains Interpro domain(s) IPR000182 GCN5-related N-acetyltransferase
sly-miR166c-5p	Solyc05g005890.2	-0.586804	0.124628	no	no	Unknown Protein (AHRD V1)"
sly-miR167b-3p	Solyc04g011460.1	-0.306201	0.0810617	no	no	SLT1 protein (AHRD V1 **-- Q9FQY3_TOBAC)"
sly-miR167b-3p	Solyc05g012400.2	1.48372	1.62716	no	no	Unknown Protein (AHRD V1); contains Interpro domain(s) IPR012423 CT20
sly-miR167b-3p	Solyc01g058390.2	0.914557	0.659442	no	no	Galactokinase (AHRD V1 **** B6V3B9_CUCME); contains Interpro domain(s) IPR000705 Galactokinase
sly-miR167b-3p	Solyc02g062020.2	-0.743892	-0.474835	no	no	Ras-like GTP-binding protein RHO (AHRD V1 **-- RHO_APLCA); contains Interpro domain(s) IPR003578 Ras small GTPase, Rho type
sly-miR167b-3p	Solyc04g081050.1	-2.09408	-1.30391	yes	no	TPR repeat-containing protein (AHRD V1 *-*- B2J9B9_NOSP7); contains Interpro domain(s) IPR011990 Tetratricopeptide-like helical
sly-miR168a-3p	Solyc05g015840.2	0.550431	0.484097	no	no	Squamosa promoter-binding protein (AHRD V1 ***- B8Y9B2_PONTR); contains Interpro domain(s) IPR004333 Transcription factor, SBP-box
sly-miR168a-5p	Solyc06g072300.2	-0.416181	0.295665	no	no	ARGONAUTE 1 (AHRD V1 ***- D6RUV9_TOBAC); contains Interpro domain(s) IPR003165 Stem cell self-renewal protein Piwi
sly-miR168b-3p	Solyc06g076700.1	-2.5855	-1.64948	yes	no	UPF0503 protein At3g09070, chloroplastic (AHRD V1 *-*- U503A_ARATH); contains Interpro domain(s) IPR008004 Protein of unknown function DUF740
sly-miR168b-5p	Solyc06g072300.2	-0.416181	0.295665	no	no	ARGONAUTE 1 (AHRD V1 ***- D6RUV9_TOBAC); contains Interpro domain(s) IPR003165 Stem cell self-renewal protein Piwi
sly-miR171c	Solyc03g081220.1	0.296007	-0.280272	no	no	Genomic DNA chromosome 5 BAC clone T7 (AHRD V1 ***- Q9FGE4_ARATH)"
sly-miR171c	Solyc12g032950.1	1.02436	0.534906	no	no	CBS domain-containing protein (AHRD V1 ***- D7LUC7_ARALY); contains Interpro domain(s) IPR000644 Cystathionine beta-synthase, core
sly-miR171d	Solyc08g078800.1	-0.590306	0.133571	no	no	GRAS family transcription factor (AHRD V1 **-* B9GVG4_POPTR); contains Interpro domain(s) IPR005202 GRAS transcription factor
sly-miR171d	Solyc01g090950.2	-1.07872	-0.789384	no	no	GRAS family transcription factor (AHRD V1 **-- B9GPD0_POPTR); contains Interpro domain(s) IPR005202 GRAS transcription factor
sly-miR171d	Solyc11g013150.1	-1.24944	-1.24358	no	no	GRAS family transcription factor (AHRD V1 **-- B9H7C5_POPTR); contains Interpro domain(s) IPR005202 GRAS transcription factor
sly-miR172a	Solyc04g049800.2	0.181477	0.645952	no	no	AP2-like ethylene-responsive transcription factor At1g79700 (AHRD V1 *--- AP2L3_ARATH); contains Interpro domain(s) IPR001471 Pathogenesis-related transcriptional factor and ERF, DNA-binding
sly-miR172a	Solyc11g072600.1	0.754626	1.12622	no	no	AP2-like ethylene-responsive transcription factor At1g79700 (AHRD V1 *--- AP2L3_ARATH); contains Interpro domain(s) IPR001471 Pathogenesis-related transcriptional factor and ERF, DNA-binding
sly-miR172a	Solyc06g075510.2	-1.30876	-1.07839	no	no	AP2-like ethylene-responsive transcription factor At1g16060 (AHRD V1 *--- AP2L1_ARATH); contains Interpro domain(s) IPR001471 Pathogenesis-related transcriptional factor and ERF, DNA-binding
sly-miR172a	Solyc09g007260.2	-2.24335	-2.64401	no	no	AP2-like ethylene-responsive transcription factor At1g79700 (AHRD V1 *--- AP2L3_ARATH); contains Interpro domain(s) IPR001471 Pathogenesis-related transcriptional factor and ERF, DNA-binding
sly-miR172a	Solyc02g093150.2	0.484394	0.49439	no	no	AP2-like ethylene-responsive transcription factor At1g16060 (AHRD V1 *-*- AP2L1_ARATH); contains Interpro domain(s) IPR001471 Pathogenesis-related transcriptional factor and ERF, DNA-binding
sly-miR172a	Solyc02g064960.2	0.173325	0.80082	no	no	AP2-like ethylene-responsive transcription factor At1g16060 (AHRD V1 *-*- AP2L1_ARATH); contains Interpro domain(s) IPR001471 Pathogenesis-related transcriptional factor and ERF, DNA-binding
sly-miR172a	Solyc01g090460.2	-0.274478	-0.450639	no	no	Homeobox-leucine zipper protein (AHRD V1 *-*- Q39862_SOYBN); contains Interpro domain(s) IPR001356 Homeobox IPR017970 Homeobox, conserved site
sly-miR172a	Solyc02g094250.2	2.48048	1.35088	no	no	Unknown Protein (AHRD V1)"
sly-miR172a	Solyc07g063770.2	0.797664	1.25171	no	no	Serine/threonine kinase receptor (AHRD V1 **** Q7DMS5_BRANA); contains Interpro domain(s) IPR002290 Serine/threonine protein kinase
sly-miR172a	Solyc06g082880.1	2.13814	#	no	no	Pentatricopeptide repeat-containing protein (AHRD V1 ***- D7KZF9_ARALY); contains Interpro domain(s) IPR002885 Pentatricopeptide repeat
sly-miR172a	Solyc03g097410.1	2.73677	3.02949	no	no	Inositol-tetrakisphosphate 1-kinase 1 (AHRD V1 **** B6TJ44_MAIZE); contains Interpro domain(s) IPR008656 Inositol 1, 3, 4-trisphosphate 56-kinase
sly-miR172b	Solyc04g049800.2	0.181477	0.645952	no	no	AP2-like ethylene-responsive transcription factor At1g79700 (AHRD V1 *--- AP2L3_ARATH); contains Interpro domain(s) IPR001471 Pathogenesis-related transcriptional factor and ERF, DNA-binding
sly-miR172b	Solyc11g072600.1	0.754626	1.12622	no	no	AP2-like ethylene-responsive transcription factor At1g79700 (AHRD V1 *--- AP2L3_ARATH); contains Interpro domain(s) IPR001471 Pathogenesis-related transcriptional factor and ERF, DNA-binding
sly-miR172b	Solyc06g075510.2	-1.30876	-1.07839	no	no	AP2-like ethylene-responsive transcription factor At1g16060 (AHRD V1 *--- AP2L1_ARATH); contains Interpro domain(s) IPR001471 Pathogenesis-related transcriptional factor and ERF, DNA-binding
sly-miR172b	Solyc09g007260.2	-2.24335	-2.64401	no	no	AP2-like ethylene-responsive transcription factor At1g79700 (AHRD V1 *--- AP2L3_ARATH); contains Interpro domain(s) IPR001471 Pathogenesis-related transcriptional factor and ERF, DNA-binding
sly-miR172b	Solyc02g093150.2	0.484394	0.49439	no	no	AP2-like ethylene-responsive transcription factor At1g16060 (AHRD V1 *-*- AP2L1_ARATH); contains Interpro domain(s) IPR001471 Pathogenesis-related transcriptional factor and ERF, DNA-binding
sly-miR172b	Solyc02g064960.2	0.173325	0.80082	no	no	AP2-like ethylene-responsive transcription factor At1g16060 (AHRD V1 *-*- AP2L1_ARATH); contains Interpro domain(s) IPR001471 Pathogenesis-related transcriptional factor and ERF, DNA-binding
sly-miR172b	Solyc01g090460.2	-0.274478	-0.450639	no	no	Homeobox-leucine zipper protein (AHRD V1 *-*- Q39862_SOYBN); contains Interpro domain(s) IPR001356 Homeobox IPR017970 Homeobox, conserved site
sly-miR172b	Solyc02g094250.2	2.48048	1.35088	no	no	Unknown Protein (AHRD V1)"
sly-miR172b	Solyc07g063770.2	0.797664	1.25171	no	no	Serine/threonine kinase receptor (AHRD V1 **** Q7DMS5_BRANA); contains Interpro domain(s) IPR002290 Serine/threonine protein kinase
sly-miR172b	Solyc06g082880.1	2.13814	#	no	no	Pentatricopeptide repeat-containing protein (AHRD V1 ***- D7KZF9_ARALY); contains Interpro domain(s) IPR002885 Pentatricopeptide repeat
sly-miR172b	Solyc03g097410.1	2.73677	3.02949	no	no	Inositol-tetrakisphosphate 1-kinase 1 (AHRD V1 **** B6TJ44_MAIZE); contains Interpro domain(s) IPR008656 Inositol 1, 3, 4-trisphosphate 56-kinase
sly-miR319b	Solyc01g009070.2	1.09147	2.48234	no	no	MYB transcription factor (AHRD V1 **-* Q9FR97_ARATH); contains Interpro domain(s) IPR015495 Myb transcription factor
sly-miR319b	Solyc02g079010.2	2.93186	2.42937	yes	no	Cotton fiber expressed protein 1 (AHRD V1 ***- O81373_GOSHI); contains Interpro domain(s) IPR008480 Protein of unknown function DUF761, plant
sly-miR319b	Solyc08g014020.2	1.23765	0.493657	no	no	MLP3.2 protein (AHRD V1 ***- Q9SSF3_ARATH)"
sly-miR319b	Solyc07g053410.2	0.0994713	0.520218	no	no	Transcription factor CYCLOIDEA (Fragment) (AHRD V1 *-*- CYCLD_ANTML); contains Interpro domain(s) IPR005333 Transcription factor, TCP
sly-miR319c-3p	Solyc01g009070.2	1.09147	2.48234	no	no	MYB transcription factor (AHRD V1 **-* Q9FR97_ARATH); contains Interpro domain(s) IPR015495 Myb transcription factor
sly-miR319c-3p	Solyc02g079010.2	2.93186	2.42937	yes	no	Cotton fiber expressed protein 1 (AHRD V1 ***- O81373_GOSHI); contains Interpro domain(s) IPR008480 Protein of unknown function DUF761, plant
sly-miR319c-3p	Solyc11g007960.1	-0.974799	-0.993742	no	no	Kelch domain-containing protein 3 (AHRD V1 **-- D3PFJ0_9MAXI); contains Interpro domain(s) IPR015915 Kelch-type beta propeller
sly-miR319c-3p	Solyc08g048390.1	0.92813	1.00392	no	no	Transcription factor CYCLOIDEA (Fragment) (AHRD V1 *-** CYCLD_ANTML); contains Interpro domain(s) IPR005333 Transcription factor, TCP
sly-miR319c-3p	Solyc08g048370.2	1.07484	0.403963	no	no	Transcription factor CYCLOIDEA (Fragment) (AHRD V1 *-*- CYCLD_ANTML); contains Interpro domain(s) IPR005333 Transcription factor, TCP
sly-miR319c-3p	Solyc12g014140.1	-1.55295	-1.22655	yes	no	Transcription factor CYCLOIDEA (Fragment) (AHRD V1 *--- CYCLD_ANTML); contains Interpro domain(s) IPR005333 Transcription factor, TCP
sly-miR319c-3p	Solyc07g062680.1	-2.69394	-2.02676	yes	yes	Transcription factor CYCLOIDEA (Fragment) (AHRD V1 *--* CYCLD_ANTML); contains Interpro domain(s) IPR017887 Transcription factor TCP subgroup
sly-miR319c-3p	Solyc08g069010.2	-0.424317	-0.469819	no	no	Pentatricopeptide repeat-containing protein (AHRD V1 ***- D7M2Z4_ARALY); contains Interpro domain(s) IPR002885 Pentatricopeptide repeat
sly-miR319c-5p	Solyc01g109080.2	1.28724	1.0694	no	no	Protein kinase (AHRD V1 *-*- D3AX52_POLPA); contains Interpro domain(s) IPR000403 Phosphatidylinositol 3- and 4-kinase, catalytic
sly-miR319c-5p	Solyc06g051760.2	0.0471889	0.209994	no	no	Arginyl-tRNA--protein transferase 1 (AHRD V1 ***- B9SLM9_RICCO); contains Interpro domain(s) IPR017137 Arginine-tRNA-protein transferase 1, eukaryotic
sly-miR319c-5p	Solyc01g094050.1	-0.653869	-1.06721	no	no	Os04g0555600 protein (Fragment) (AHRD V1 ***- Q0JB55_ORYSJ)"
sly-miR319c-5p	Solyc03g082840.2	0.690112	0.761002	no	no	Dof zinc finger protein 2 (AHRD V1 *-*- A5HWF1_HORVD); contains Interpro domain(s) IPR003851 Zinc finger, Dof-type
sly-miR390a-3p	Solyc00g052940.2	-1.45337	0.14315	no	no	Nodulin-like protein (AHRD V1 **-- B6TIX8_MAIZE); contains Interpro domain(s) IPR000620 Protein of unknown function DUF6, transmembrane
sly-miR390a-3p	Solyc08g066500.2	0.0207536	0.685711	no	no	Class III homeodomain-leucine zipper (AHRD V1 ***- Q1WD30_GINBI); contains Interpro domain(s) IPR013978 MEKHLA
sly-miR390a-3p	Solyc08g066810.2	-0.908347	-0.633689	no	no	Glycosyl hydrolase family 5 protein/cellulase (AHRD V1 **-- A8NVS8_COPC7); contains Interpro domain(s) IPR001547 Glycoside hydrolase, family 5
sly-miR390a-3p	Solyc09g090660.2	0.064974	0.0162729	no	no	Guanine nucleotide-binding protein subunit beta-like protein (AHRD V1 *--* GBLP_SCHPO); contains Interpro domain(s) IPR017986 WD40 repeat, region
sly-miR390a-3p	Solyc01g086640.2	0.828044	-0.789289	no	no	Os03g0169000 protein (Fragment) (AHRD V1 ***- Q0DUS7_ORYSJ); contains Interpro domain(s) IPR004348 Protein of unknown function DUF246, plant
sly-miR390a-5p	Solyc01g091230.2	-3.81397	-2.16666	yes	yes	Receptor like kinase, RLK"
sly-miR390a-5p	Solyc04g079120.2	-0.0949168	-1.51124	no	no	Protein phosphatase 2C containing protein expressed (AHRD V1 ***- Q94LH3_ORYSJ); contains Interpro domain(s) IPR015655 Protein phosphatase 2C
sly-miR390a-5p	Solyc07g056410.2	-0.343141	-0.0562692	no	no	Receptor like kinase, RLK"
sly-miR390a-5p	Solyc06g036720.2	0.593144	0.511146	no	no	HLA-B associated transcript 3 (Fragment) (AHRD V1 *--- Q5STC0_HUMAN); contains Interpro domain(s) IPR019956 Ubiquitin subgroup
sly-miR390a-5p	Solyc04g015600.2	-1.17677	-0.510736	no	no	Receptor like kinase, RLK"
sly-miR390a-5p	Solyc01g011040.2	-0.50709	-0.285158	no	no	LRR receptor-like serine/threonine-protein kinase, RLP"
sly-miR390b-3p	Solyc08g080050.2	-1.40142	-0.34209	no	no	PGR5-like protein 1A, chloroplastic (AHRD V1 ***- PGL1A_ARATH)"
sly-miR390b-3p	Solyc08g066500.2	0.0207536	0.685711	no	no	Class III homeodomain-leucine zipper (AHRD V1 ***- Q1WD30_GINBI); contains Interpro domain(s) IPR013978 MEKHLA
sly-miR390b-3p	Solyc08g066810.2	-0.908347	-0.633689	no	no	Glycosyl hydrolase family 5 protein/cellulase (AHRD V1 **-- A8NVS8_COPC7); contains Interpro domain(s) IPR001547 Glycoside hydrolase, family 5
sly-miR390b-5p	Solyc01g091230.2	-3.81397	-2.16666	yes	yes	Receptor like kinase, RLK"
sly-miR390b-5p	Solyc04g079120.2	-0.0949168	-1.51124	no	no	Protein phosphatase 2C containing protein expressed (AHRD V1 ***- Q94LH3_ORYSJ); contains Interpro domain(s) IPR015655 Protein phosphatase 2C
sly-miR390b-5p	Solyc09g091900.2	-0.340293	-0.767806	no	no	ER lumen protein retaining receptor (AHRD V1 ***- D7PF42_NICBE); contains Interpro domain(s) IPR000133 ER lumen protein retaining receptor
sly-miR390b-5p	Solyc09g091850.2	1.35722	0.705786	no	no	Non-lysosomal glucosylceramidase (AHRD V1 ***- B9RWK0_RICCO); contains Interpro domain(s) IPR014551 Beta-glucosidase, GBA2 type
sly-miR390b-5p	Solyc04g015600.2	-1.17677	-0.510736	no	no	Receptor like kinase, RLK"
sly-miR395a	Solyc04g054730.2	0.14702	0.5139	no	no	High affinity sulfate transporter 2 (AHRD V1 **** SUT2_STYHA); contains Interpro domain(s) IPR001902 Sulphate anion transporter
sly-miR395a	Solyc03g005260.2	-1.55182	-1.38874	yes	no	Sulfate adenylyltransferase (AHRD V1 **** Q43183_SOLTU); contains Interpro domain(s) IPR002650 ATP-sulfurylase
sly-miR395a	Solyc09g082860.2	-2.36159	-1.62205	yes	no	Sulfate adenylyltransferase (AHRD V1 **** Q43183_SOLTU); contains Interpro domain(s) IPR002650 ATP-sulfurylase
sly-miR395a	Solyc01g111180.2	-6.55526	-6.4633	no	yes	Unknown Protein (AHRD V1)"
sly-miR395a	Solyc01g110700.2	-0.585269	0.405981	no	no	Unknown Protein (AHRD V1)"
sly-miR395a	Solyc08g066140.2	0.139903	-0.255631	no	no	Polyribonucleotide nucleotidyltransferase (AHRD V1 *-*- D7DFL1_CHLTL); contains Interpro domain(s) IPR012162 Polyribonucleotide nucleotidyltransferase
sly-miR396a-5p	Solyc12g088670.1	0.447866	0.938096	no	no	Cathepsin B-like cysteine proteinase (AHRD V1 **-- CYSP_SCHMA); contains Interpro domain(s) IPR013128 Peptidase C1A, papain IPR000169 Peptidase, cysteine peptidase active site IPR000668 Peptidase C1A, papain C-terminal
sly-miR396a-5p	Solyc06g065030.2	-0.696313	-0.34453	no	no	Transmembrane 9 superfamily protein member 3 (AHRD V1 ***- B6SY54_MAIZE); contains Interpro domain(s) IPR004240 Nonaspanin (TM9SF)
sly-miR396a-5p	Solyc02g062740.2	-0.364601	-0.276378	no	no	DNA (Cytosine-5-)-methyltransferase 3 (AHRD V1 *-** B3DGP2_DANRE); contains Interpro domain(s) IPR015940 Ubiquitin-associated/translation elongation factor EF1B, N-terminal, eukaryote
sly-miR396a-5p	Solyc06g007320.2	-0.17545	-0.25003	no	no	Ubiquitin-activating enzyme E1 (AHRD V1 ***- B9SKU8_RICCO); contains Interpro domain(s) IPR018075 Ubiquitin-activating enzyme, E1
sly-miR396a-5p	Solyc12g096070.1	0.415601	1.20559	no	no	Growth-regulating factor 5 (AHRD V1 **-- Q6AWY4_ORYSJ); contains Interpro domain(s) IPR014977 WRC
sly-miR396a-5p	Solyc08g075950.1	-0.392763	0.819495	no	no	Growth-regulating factor 3 (AHRD V1 **-- B9VHC2_ORYSI); contains Interpro domain(s) IPR014977 WRC
sly-miR396a-5p	Solyc07g041640.2	-2.57504	#	no	no	Growth-regulating factor 1 (AHRD V1 *--- Q6AWY8_ORYSJ); contains Interpro domain(s) IPR014977 WRC
sly-miR396a-5p	Solyc08g005430.2	0.687028	0.904689	no	no	Growth-regulating factor 4 (AHRD V1 **-- Q6ZIK5_ORYSJ); contains Interpro domain(s) IPR014977 WRC
sly-miR396a-5p	Solyc01g091540.1	-0.608888	1.16754	no	no	Growth-regulating factor 12 (AHRD V1 *--- Q6AWX7_ORYSJ); contains Interpro domain(s) IPR014977 WRC
sly-miR396a-5p	Solyc02g092070.2	0.400283	0.888386	no	no	Growth regulating factor 1 (Fragment) (AHRD V1 *--- A6MZS4_ORYSI); contains Interpro domain(s) IPR014977 WRC
sly-miR396a-5p	Solyc04g077510.2	-2.9126	-1.51768	yes	no	Growth regulating factor 1 (Fragment) (AHRD V1 *--- A6MZS4_ORYSI); contains Interpro domain(s) IPR014977 WRC
sly-miR396a-5p	Solyc02g023950.2	-2.41164	-1.89527	yes	yes	Receptor like kinase, RLK"
sly-miR396a-5p	Solyc11g013260.1	0.459905	0.357529	no	no	Prohibitin (AHRD V1 ***- O04361_TOBAC); contains Interpro domain(s) IPR000163 Prohibitin
sly-miR396a-5p	Solyc11g022540.1	-0.179925	-0.118404	no	no	Transmembrane 9 superfamily protein member 3 (AHRD V1 ***- B6SY54_MAIZE); contains Interpro domain(s) IPR004240 Nonaspanin (TM9SF)
sly-miR396b	Solyc12g088670.1	0.447866	0.938096	no	no	Cathepsin B-like cysteine proteinase (AHRD V1 **-- CYSP_SCHMA); contains Interpro domain(s) IPR013128 Peptidase C1A, papain IPR000169 Peptidase, cysteine peptidase active site IPR000668 Peptidase C1A, papain C-terminal
sly-miR396b	Solyc06g065030.2	-0.696313	-0.34453	no	no	Transmembrane 9 superfamily protein member 3 (AHRD V1 ***- B6SY54_MAIZE); contains Interpro domain(s) IPR004240 Nonaspanin (TM9SF)
sly-miR396b	Solyc02g062740.2	-0.364601	-0.276378	no	no	DNA (Cytosine-5-)-methyltransferase 3 (AHRD V1 *-** B3DGP2_DANRE); contains Interpro domain(s) IPR015940 Ubiquitin-associated/translation elongation factor EF1B, N-terminal, eukaryote
sly-miR396b	Solyc02g093040.2	-0.478808	0.236168	no	no	Cathepsin B-like cysteine proteinase (AHRD V1 **-* CYSP_SCHMA); contains Interpro domain(s) IPR013128 Peptidase C1A, papain
sly-miR396b	Solyc11g022540.1	-0.179925	-0.118404	no	no	Transmembrane 9 superfamily protein member 3 (AHRD V1 ***- B6SY54_MAIZE); contains Interpro domain(s) IPR004240 Nonaspanin (TM9SF)
sly-miR396b	Solyc02g023950.2	-2.41164	-1.89527	yes	yes	Receptor like kinase, RLK"
sly-miR396b	Solyc01g091540.1	-0.608888	1.16754	no	no	Growth-regulating factor 12 (AHRD V1 *--- Q6AWX7_ORYSJ); contains Interpro domain(s) IPR014977 WRC
sly-miR396b	Solyc12g096070.1	0.415601	1.20559	no	no	Growth-regulating factor 5 (AHRD V1 **-- Q6AWY4_ORYSJ); contains Interpro domain(s) IPR014977 WRC
sly-miR396b	Solyc08g075950.1	-0.392763	0.819495	no	no	Growth-regulating factor 3 (AHRD V1 **-- B9VHC2_ORYSI); contains Interpro domain(s) IPR014977 WRC
sly-miR396b	Solyc07g041640.2	-2.57504	#	no	no	Growth-regulating factor 1 (AHRD V1 *--- Q6AWY8_ORYSJ); contains Interpro domain(s) IPR014977 WRC
sly-miR396b	Solyc08g005430.2	0.687028	0.904689	no	no	Growth-regulating factor 4 (AHRD V1 **-- Q6ZIK5_ORYSJ); contains Interpro domain(s) IPR014977 WRC
sly-miR396b	Solyc02g092070.2	0.400283	0.888386	no	no	Growth regulating factor 1 (Fragment) (AHRD V1 *--- A6MZS4_ORYSI); contains Interpro domain(s) IPR014977 WRC
sly-miR396b	Solyc04g077510.2	-2.9126	-1.51768	yes	no	Growth regulating factor 1 (Fragment) (AHRD V1 *--- A6MZS4_ORYSI); contains Interpro domain(s) IPR014977 WRC
sly-miR396b	Solyc06g007320.2	-0.17545	-0.25003	no	no	Ubiquitin-activating enzyme E1 (AHRD V1 ***- B9SKU8_RICCO); contains Interpro domain(s) IPR018075 Ubiquitin-activating enzyme, E1
sly-miR396b	Solyc11g013260.1	0.459905	0.357529	no	no	Prohibitin (AHRD V1 ***- O04361_TOBAC); contains Interpro domain(s) IPR000163 Prohibitin
sly-miR397	Solyc10g076830.1	-4.64789	-2.57916	no	no	Laccase 1a (AHRD V1 ***- B9IG56_POPTR); contains Interpro domain(s) IPR017761 Laccase
sly-miR397	Solyc02g062650.2	-1.99031	-1.87793	no	no	Laccase (AHRD V1 ***- Q9AUI0_PINTA); contains Interpro domain(s) IPR017761 Laccase
sly-miR397	Solyc06g082240.2	2.67154	1.68253	no	no	Laccase-13 (AHRD V1 ***- D7LZX9_ARALY); contains Interpro domain(s) IPR017761 Laccase
sly-miR397	Solyc09g011050.2	-2.66882	-0.772725	no	no	Laccase (AHRD V1 ***- O24042_LIRTU); contains Interpro domain(s) IPR011707 Multicopper oxidase, type 3
sly-miR397	Solyc09g011000.2	-4.50351	-2.80439	no	no	Laccase (AHRD V1 ***- O24042_LIRTU); contains Interpro domain(s) IPR011707 Multicopper oxidase, type 3
sly-miR397	Solyc06g076330.2	0.743943	1.50903	no	no	Laccase (AHRD V1 **** O24044_LIRTU); contains Interpro domain(s) IPR017761 Laccase
sly-miR397	Solyc09g014240.2	-1.0774	0.266594	no	no	Laccase 1a (AHRD V1 **** B9IG56_POPTR); contains Interpro domain(s) IPR017761 Laccase
sly-miR397	Solyc02g085120.2	-0.795815	-0.739336	no	no	Laccase (AHRD V1 ***- Q9AUI0_PINTA); contains Interpro domain(s) IPR017761 Laccase
sly-miR397	Solyc01g108920.2	0.330357	0.173572	no	no	Serine/threonine-protein kinase Sgk3 (AHRD V1 *--- SGK3_RAT); contains Interpro domain(s) IPR001683 Phox-like
sly-miR397	Solyc03g095220.2	1.04881	0.0174394	no	no	Translocase of chloroplast 34 (AHRD V1 **-- B6TBT7_MAIZE); contains Interpro domain(s) IPR006703 AIG1
sly-miR397	Solyc10g076710.1	-1.42633	-0.375164	no	no	1-phosphatidylinositol-4 5-bisphosphate phosphodiesterase (AHRD V1 ***- O49902_NICRU); contains Interpro domain(s) IPR001711 Phospholipase C, phosphatidylinositol-specific, Y domain IPR018029 C2 membrane targeting protein IPR000909 Phospholipase C, phosphatidylinositol-specific , X region
sly-miR397	Solyc02g085110.2	-2.63176	-1.54644	yes	no	Laccase (AHRD V1 ***- Q9AUI0_PINTA); contains Interpro domain(s) IPR017761 Laccase
sly-miR397	Solyc07g063920.2	-4.45833	#	no	no	Solute carrier family 22 member 6 (AHRD V1 ***- B5X2P9_SALSA); contains Interpro domain(s) IPR016196 Major facilitator superfamily, general substrate transporter
sly-miR397	Solyc09g011960.1	-1.602	-0.197617	no	no	Laccase (AHRD V1 ***- O24042_LIRTU); contains Interpro domain(s) IPR017761 Laccase
sly-miR397	Solyc10g078280.2	0.300272	0.116314	no	no	Cytochrome P450 gene"
sly-miR399	Solyc02g088290.2	-0.318109	0.0949518	no	no	Guanine nucleotide exchange factor-like protein (AHRD V1 *--- Q9LZX8_ARATH); contains Interpro domain(s) IPR000904 SEC7-like
sly-miR403-3p	Solyc02g069260.2	1.34592	1.68065	no	no	ARGONAUTE 1 (AHRD V1 ***- D6RUV9_TOBAC); contains Interpro domain(s) IPR003165 Stem cell self-renewal protein Piwi
sly-miR4376	Solyc05g016330.2	-0.130838	0.0492685	no	no	Cytochrome P450"
sly-miR477-3p	Solyc10g079160.1	2.55294	2.03107	no	no	Os01g0617600 protein (Fragment) (AHRD V1 ***- Q0JL81_ORYSJ); contains Interpro domain(s) IPR001578 Peptidase C12, ubiquitin carboxyl-terminal hydrolase 1
sly-miR477-3p	Solyc02g088760.2	0.900807	0.833612	no	no	50S ribosomal protein L12-2 (AHRD V1 ***- B6SHT7_MAIZE); contains Interpro domain(s) IPR015608 Ribosomal protein L12, chloroplast
sly-miR482e-5p	Solyc08g075510.2	-0.216661	1.11163	no	no	JmjC domain protein (AHRD V1 **-- Q1D441_MYXXD); contains Interpro domain(s) IPR003347 Transcription factor jumonji/aspartyl beta-hydroxylase
sly-miR482e-5p	Solyc08g081490.2	-0.558025	0.276228	no	no	Mitogen-activated protein kinase (AHRD V1 **** Q8LT16_SOLTU); contains Interpro domain(s) IPR008351 JNK MAP kinase
sly-miR5300	Solyc03g120010.2	0.31777	0.246645	no	no	Eukaryotic translation initiation factor 3 subunit 2 (AHRD V1 **-- B6SSB6_MAIZE); contains Interpro domain(s) IPR017986 WD40 repeat, region
sly-miR6024	Solyc05g008070.2	0.258443	#	no	no	Cc-nbs-lrr, resistance protein"
sly-miR6024	Solyc12g005970.1	1.02466	-0.177212	no	no	Cc-nbs-lrr, resistance protein"
sly-miR6024	Solyc11g006520.1	1.6919	#	no	no	Cc-nbs-lrr, resistance protein"
sly-miR6024	Solyc11g065780.1	3.12619	3.28958	no	no	Cc-nbs, resistance protein fragment"
sly-miR6024	Solyc11g070000.1	0.954743	2.13959	no	no	Nbs, resistance protein fragment"
sly-miR6024	Solyc10g008240.2	2.52641	3.44146	yes	no	Cc-nbs-lrr, resistance protein"
sly-miR6024	Solyc05g006620.2	0.599736	1.0439	no	no	Tir-nbs-lrr, resistance protein"
sly-miR6024	Solyc11g071430.1	2.03408	1.37725	no	no	Cc-nbs-lrr, resistance protein"
sly-miR6024	Solyc02g084890.1	2.27736	1.32577	yes	no	Cc-nbs-lrr, resistance protein"
sly-miR6024	Solyc01g087200.2	0.149662	0.60254	no	no	Cc-nbs-lrr, resistance protein"
sly-miR6024	Solyc09g007710.2	-2.61963	#	yes	no	Tir-nbs-lrr, resistance protein"
sly-miR6024	Solyc08g005510.1	2.88727	#	no	no	Tir-nbs-lrr, resistance protein"
sly-miR6024	Solyc05g005330.2	0.743478	1.08549	no	no	Cc-nbs-lrr, resistance protein with an R1 specific domain"
sly-miR6024	Solyc07g063240.2	0.625149	0.169441	no	no	Genomic DNA chromosome 3 P1 clone MJK13 (AHRD V1 **-- Q9LUQ3_ARATH); contains Interpro domain(s) IPR013899 Region of unknown function DUF1771
sly-miR6024	Solyc03g046470.2	0.561099	0.334742	no	no	Auxin-independent growth promoter protein-like (AHRD V1 **-- Q9LI68_ARATH); contains Interpro domain(s) IPR004348 Protein of unknown function DUF246, plant
sly-miR6024	Solyc02g079950.2	-3.3691	-2.84225	yes	no	Oxygen-evolving enhancer protein 3 (AHRD V1 ***- Q7Y1T5_PEA); contains Interpro domain(s) IPR008797 Photosystem II oxygen evolving complex protein PsbQ
sly-miR6024	Solyc05g009760.1	-1.24524	-0.766901	no	no	Nbs-lrr, resistance protein"
sly-miR6024	Solyc05g009740.1	-1.16939	-0.515931	no	no	Nbs-lrr, resistance protein"
sly-miR6024	Solyc08g007630.1	0.615709	1.02019	no	no	Cc-nbs-lrr, resistance protein"
sly-miR6024	Solyc11g069620.1	1.06971	0.764678	no	no	Cc-nbs-lrr, resistance protein"
sly-miR6024	Solyc09g065100.1	-0.176988	#	no	no	Transcription factor (AHRD V1 *--* Q9M4A8_MAIZE); contains Interpro domain(s) IPR001092 Basic helix-loop-helix dimerisation region bHLH
sly-miR6024	Solyc01g006000.2	0.298356	0.197502	no	no	GPI mannosyltransferase 2 (AHRD V1 **** A8N6M5_COPC7); contains Interpro domain(s) IPR007315 Mannosyltransferase, PIG-V
sly-miR6024	Solyc05g012190.2	1.27452	1.08406	no	no	AAA family ATPase CDC48 subfamily (AHRD V1 **-- A8AAC3_IGNH4); contains Interpro domain(s) IPR003959 ATPase, AAA-type, core
sly-miR6024	Solyc07g065080.2	1.20184	0.399248	no	no	Fimbrin-like potential actin filament bundling protein (AHRD V1 *--* Q5AC06_CANAL); contains Interpro domain(s) IPR016146 Calponin-homology
sly-miR6024	Solyc01g067490.2	0.407882	0.694225	no	no	Anaphase-promoting complex subunit 7 (AHRD V1 **-- C0H9K6_SALSA); contains Interpro domain(s) IPR011990 Tetratricopeptide-like helical
sly-miR6024	Solyc03g025540.2	0.198519	0.131892	no	no	Cleavage and polyadenylation specificity factor subunit 2 (AHRD V1 **-- C0HA24_SALSA); contains Interpro domain(s) IPR011108 RNA-metabolising metallo-beta-lactamase
sly-miR6024	Solyc07g032510.2	1.2758	0.780744	no	no	Microspherule protein 1 (AHRD V1 *-*- Q5BJR5_RAT); contains Interpro domain(s) IPR000253 Forkhead-associated
sly-miR6024	Solyc04g009420.2	-1.23706	-0.959528	no	no	Photosystem II oxygen evolving complex protein PsbP (AHRD V1 ***- Q11A16_TRIEI); contains Interpro domain(s) IPR016123 Mog1/PsbP, alpha/beta/alpha sandwich
sly-miR6024	Solyc04g025260.2	0.375521	0.56827	no	no	Endoplasmic reticulum metallopeptidase 1 (AHRD V1 **-- ERMP1_HUMAN); contains Interpro domain(s) IPR007484 Peptidase M28
sly-miR6024	Solyc02g079030.2	-1.03108	-1.58663	no	no	Sphingosine kinase 1 (AHRD V1 **** Q28EJ9_XENTR); contains Interpro domain(s) IPR001206 Diacylglycerol kinase, catalytic region
sly-miR6024	Solyc09g060090.2	0.898517	1.22269	no	no	SEC14 cytosolic factor family protein (AHRD V1 **-- D7KN07_ARALY); contains Interpro domain(s) IPR001251 Cellular retinaldehyde-binding/triple function, C-terminal
sly-miR6024	Solyc03g115250.2	0.168941	0.303586	no	no	Genomic DNA chromosome 5 P1 clone MXM12 (AHRD V1 *-*- Q9SD86_ARATH)"
sly-miR6027-5p	Solyc03g007010.2	0.109132	0.32941	no	no	ATP-dependent DEAD-box RNA helicase DeaD (AHRD V1 *-** D5SAR5_9MICC); contains Interpro domain(s) IPR011545 DNA/RNA helicase, DEAD/DEAH box type, N-terminal
sly-miR6027-5p	Solyc07g047990.1	-3.34049	#	no	no	Serine/threonine protein kinase (AHRD V1 ***- D0NNA3_PHYIN); contains Interpro domain(s) IPR002290 Serine/threonine protein kinase
sly-miR6027-5p	Solyc03g005960.2	-2.75943	-2.18286	no	no	Receptor like kinase, RLK"
sly-miR6027-5p	Solyc02g068680.1	5.7051	#	no	no	CHP-rich zinc finger protein-like (AHRD V1 **-- Q9FK70_ARATH); contains Interpro domain(s) IPR011424 C1-like
sly-miR6027-5p	Solyc08g006010.2	0.606575	1.11409	no	no	WD-repeat domain phosphoinositide-interacting protein 3 (AHRD V1 **-- B6SUF7_MAIZE); contains Interpro domain(s) IPR011046 WD40 repeat-like
sly-miR9470-5p	Solyc10g051270.1	0.0842795	0.901362	no	no	RING finger protein 5 (AHRD V1 ***- B6UBI0_MAIZE); contains Interpro domain(s) IPR018957 Zinc finger, C3HC4 RING-type
sly-miR9470-5p	Solyc05g052690.2	0.216868	1.19343	no	no	Eukaryotic translation initiation factor 3 subunit 5 (AHRD V1 ***- B4FRD9_MAIZE); contains Interpro domain(s) IPR000555 Mov34/MPN/PAD-1
sly-miR9470-5p	Solyc09g097920.1	0.550455	1.2064	no	no	Mitochondrial transcription termination factor-like family-1 (AHRD V1 **-- B9V0G4_9ORYZ); contains Interpro domain(s) IPR003690 Mitochodrial transcription termination factor-related
sly-miR9471a-5p	Solyc12g009620.1	0.479916	0.403071	no	no	CUE domain containing protein (AHRD V1 ***- B6TIC6_MAIZE)"
sly-miR9472-5p	Solyc02g085400.2	-3.2812	-2.08195	yes	yes	Os01g0786800 protein (Fragment) (AHRD V1 ***- Q0JIP0_ORYSJ); contains Interpro domain(s) IPR002781 Protein of unknown function DUF81
sly-miR9472-5p	Solyc12g014530.1	-0.725301	-0.285969	no	no	L-aspartate oxidase (AHRD V1 ***- D7M6M9_ARALY); contains Interpro domain(s) IPR005288 L-aspartate oxidase
sly-miR9472-5p	Solyc03g053100.2	-0.0222563	0.115641	no	no	Kinesin like protein (AHRD V1 ***- Q9SVI8_ARATH)"
sly-miR9472-5p	Solyc08g076200.2	1.64643	1.00358	yes	no	ATP dependent RNA helicase (AHRD V1 ***- B3LHE4_YEAS1); contains Interpro domain(s) IPR011545 DNA/RNA helicase, DEAD/DEAH box type, N-terminal
sly-miR9472-5p	Solyc07g006300.2	0.809315	1.0069	no	no	CER1 protein (Fragment) (AHRD V1 *--- Q0WLZ2_ARATH); contains Interpro domain(s) IPR006694 Fatty acid hydroxylase
sly-miR9472-5p	Solyc01g094570.2	1.63189	1.39909	no	no	Calmodulin-binding heat-shock-like protein (AHRD V1 **-* Q9SMU2_ARATH); contains Interpro domain(s) IPR002921 Lipase, class 3
sly-miR9472-5p	Solyc03g097990.2	1.11669	0.303854	no	no	RNA polymerase II subunit A C-terminal domain phosphatase SSU72 (AHRD V1 **** C1BX60_ESOLU); contains Interpro domain(s) IPR006811 RNA polymerase II subunit A
sly-miR9472-5p	Solyc12g006000.1	-1.61564	-2.46004	no	no	Clathrin assembly protein-like (AHRD V1 *-*- Q8LJJ6_ORYSJ); contains Interpro domain(s) IPR011417 ANTH
sly-miR9472-5p	Solyc02g069650.1	0.572536	0.28936	no	no	Vacuolar sorting-associated protein (AHRD V1 *-*- C0NTA8_AJECG); contains Interpro domain(s) IPR012501 Vps54-like
sly-miR9472-5p	Solyc06g069000.2	-6.70143	-5.15019	no	yes	Uncharacterized GPI-anchored protein At4g28100 (AHRD V1 ***- UGPI7_ARATH)"
sly-miR9472-5p	Solyc01g080670.2	-0.176974	0.406567	no	no	Squamosa promoter binding protein-like 1 (AHRD V1 *-*- Q56YT3_ARATH); contains Interpro domain(s) IPR004333 Transcription factor, SBP-box
sly-miR9474-3p	Solyc01g107870.2	0.448585	-0.217573	no	no	Poly(A) RNA binding protein (AHRD V1 **** B2CJ74_9HYPO); contains Interpro domain(s) IPR006515 Polyadenylate binding protein, human types 1, 2, 3, 4
sly-miR9474-3p	Solyc07g064090.2	0.323723	0.717507	no	no	Fertilization-independent endosperm protein (AHRD V1 **-- B0LUT0_SOLLC); contains Interpro domain(s) IPR020472 G-protein beta WD-40 repeat, region
sly-miR9474-3p	Solyc02g085310.2	3.80756	2.5788	yes	no	Unknown Protein (AHRD V1)"
sly-miR9474-3p	Solyc08g078080.2	1.71172	0.950891	no	no	Pentatricopeptide repeat-containing protein (AHRD V1 ***- D7M3D7_ARALY); contains Interpro domain(s) IPR002885 Pentatricopeptide repeat
sly-miR9474-3p	Solyc03g077920.1	-0.373058	-0.856325	no	no	Phosphoribosylanthranilate transferase (Fragment) (AHRD V1 *--- Q43085_PEA); contains Interpro domain(s) IPR013583 Phosphoribosyltransferase C-terminal, plant
sly-miR9474-5p	Solyc01g096800.2	2.86464	2.06294	yes	no	SWI4 1 Peter Pan-like protein suppressor (AHRD V1 **-- D0MSA0_PHYIN); contains Interpro domain(s) IPR007109 Brix domain
sly-miR9474-5p	Solyc08g081340.2	0.70837	0.796691	no	no	ATP-dependent DNA helicase (AHRD V1 **** C8NNJ3_COREF); contains Interpro domain(s) IPR001161 Xeroderma pigmentosum group B protein (XP-B)
sly-miR9474-5p	Solyc06g082520.2	-0.0267635	0.370504	no	no	AP2 domain-containing transcription factor (AHRD V1 *--* B9HWL7_POPTR); contains Interpro domain(s) IPR003340 Transcriptional factor B3
sly-miR9474-5p	Solyc03g118790.1	3.48664	2.40894	no	no	Pentatricopeptide repeat-containing protein (AHRD V1 ***- D7L7Y6_ARALY); contains Interpro domain(s) IPR002885 Pentatricopeptide repeat
sly-miR9474-5p	Solyc03g083440.2	-0.187845	-0.204134	no	no	Glutamate synthase (AHRD V1 **** C1E4G5_9CHLO); contains Interpro domain(s) IPR012220 Glutamate synthase, eukaryotic IPR006005 Glutamate synthase, NADH/NADPH, small subunit 1
sly-miR9474-5p	Solyc07g008450.2	0.284525	0.647372	no	no	HEAT repeat-containing protein (AHRD V1 *-*- D3B2P5_POLPA); contains Interpro domain(s) IPR011989 Armadillo-like helical
sly-miR9475-3p	Solyc05g007930.2	-0.268909	-0.263283	no	no	Beta-1 3-galactosyltransferase-like protein (AHRD V1 **** D8SVH6_SELML); contains Interpro domain(s) IPR002659 Glycosyl transferase, family 31
sly-miR9476-3p	Solyc04g058140.2	0.919568	0.402893	no	no	GTPase obg (AHRD V1 *-** Q09CR7_STIAU); contains Interpro domain(s) IPR014100 GTP-binding protein Obg/CgtA
sly-miR9476-3p	Solyc06g072830.2	-3.33462	-2.57119	no	no	WD repeat-containing protein 5 homolog (AHRD V1 *--- WDR5_DICDI); contains Interpro domain(s) IPR017986 WD40 repeat, region
sly-miR9476-3p	Solyc02g069370.2	-0.685142	-0.148016	no	no	Ras-related protein Rab-5C (AHRD V1 ***- C1C0G6_9MAXI); contains Interpro domain(s) IPR015599 Rab5-related
sly-miR9476-3p	Solyc07g025160.2	0.524423	0.723474	no	no	Exocyst complex component 1 (AHRD V1 ***- Q5PPR2_MOUSE); contains Interpro domain(s) IPR019160 Exocyst complex, component Exoc1
sly-miR9477-3p	Solyc01g110700.2	-0.585269	0.405981	no	no	Unknown Protein (AHRD V1)"
sly-miR9477-3p	Solyc01g111180.2	-6.55526	-6.4633	no	yes	Unknown Protein (AHRD V1)"
sly-miR9477-3p	Solyc03g113000.2	-0.563461	-0.0987959	no	no	Chromosome structural maintenance protein-like (AHRD V1 **-- Q6YUW7_ORYSJ); contains Interpro domain(s) IPR007528 RINT-1/TIP-1
sly-miR9477-3p	Solyc02g065180.2	0.598909	1.4376	no	no	Genomic DNA chromosome 5 P1 clone MUD21 (AHRD V1 **-- Q9FKY8_ARATH); contains Interpro domain(s) IPR012445 Protein of unknown function DUF1649
sly-miR9477-3p	Solyc10g078680.1	-3.99864	-3.41206	yes	yes	Phosphoribosylanthranilate transferase (Fragment) (AHRD V1 *--- Q43085_PEA); contains Interpro domain(s) IPR013583 Phosphoribosyltransferase C-terminal, plant
sly-miR9477-3p	Solyc07g055060.2	0.188284	0.502331	no	no	Phosphoenolpyruvate carboxylase 1 (AHRD V1 ***- O23946_GOSHI); contains Interpro domain(s) IPR015813 Pyruvate/Phosphoenolpyruvate kinase, catalytic core IPR001449 Phosphoenolpyruvate carboxylase
sly-miR9478-3p	Solyc04g076290.2	-1.02705	-0.549684	no	no	Os12g0425600 protein (Fragment) (AHRD V1 **-- Q0INN2_ORYSJ); contains Interpro domain(s) IPR004348 Protein of unknown function DUF246, plant
sly-miR9478-3p	Solyc01g007890.1	1.06658	0.884911	no	no	Unknown Protein (AHRD V1)"
sly-miR9478-5p	Solyc01g008250.2	-1.82049	-1.62768	yes	yes	Thioredoxin X (AHRD V1 ***- B6T9S0_MAIZE); contains Interpro domain(s) IPR015467 Thioredoxin, core
sly-miR9478-5p	Solyc05g007970.2	1.09476	1.03088	no	no	Phytanoyl-CoA dioxygenase (AHRD V1 ***- B6R8S2_9RHOB); contains Interpro domain(s) IPR008775 Phytanoyl-CoA dioxygenase
sly-miR9479-3p	Solyc02g090620.2	-0.822934	-0.255173	no	no	Unknown Protein (AHRD V1)"
sly-miR9479-3p	Solyc02g068560.2	0.499391	0.0592202	no	no	Chromodomain helicase DNA binding protein 5 (AHRD V1 *--- A2A8L1_MOUSE); contains Interpro domain(s) IPR000330 SNF2-related
