# Supplementary material for: Profiling of drought-responsive microRNA and mRNA in tomato using high-throughput sequencing
Source: BMC Genomics. 2017 Jun 26;18:481. doi: 10.1186/s12864-017-3869-1 (PMC5485680; doi:10.1186/s12864-017-3869-1)
Supplement: Supplementary file 14 — Target gene prediction results of the differentially-expressed novel miRNAs. (XLSX 118 kb) [file 12864_2017_3869_MOESM14_ESM.xlsx]

## Sheet: HM82psRNATargetJ
#Please import the downloaded file into Excel 2007 or above version
miRNA_Acc.	Target_Acc.	Expectation	UPE	miRNA_start	miRNA_end	Target_start	Target_end	miRNA_aligned_fragment	Target_aligned_fragment	Inhibition	Target_Desc.	Multiplicity
sly_miN_9	Solyc04g078340.2.1	2	16.94	1	24	1754	1777	ACUCAAAUCCGAGAUCUCUGGUUA	UAAUCAGAGGUCUCGUGUUUGAGU	Translation	genomic_reference:SL2.50ch04 gene_region:60696429-60698416 transcript_region:SL2.50ch04:60696429..60698416+ go_terms:GO:0019825 functional_description:"Cytochrome P450"	1
sly_miN_9	Solyc05g054430.2.1	2.5	15.989	1	24	823	846	ACUCAAAUCCGAGAUCUCUGGUUA	UUACCAGAGAUCUCGAGUUUGAGC	Translation	genomic_reference:SL2.50ch05 gene_region:63509079-63513645 transcript_region:SL2.50ch05:63509079..63513645+ go_terms:GO:0005515 functional_description:"DNA replication complex GINS protein PSF2 (AHRD V1 ***- B4FLH9_MAIZE); contains Interpro domain(s) IPR016906 GINS complex, PSF2 component, subgroup "	1
sly_miN_9	Solyc01g073990.2.1	3	17.957	1	24	18	41	ACUCAAAUCCGAGAUCUCUGGUUA	UAAUCAGAAGUCUCGAGUUUGAGU	Translation	genomic_reference:SL2.50ch01 gene_region:70571891-70572683 transcript_region:SL2.50ch01:70571891..70572683+ functional_description:"Unknown Protein (AHRD V1)"	1
sly_miN_9	Solyc03g121810.2.1	2.5	19.434	1	23	1701	1723	ACUCAAAUCCGAGAUCUCUGGUU	AGCCAGAGAAUUCGGUUUUGAGU	Cleavage	genomic_reference:SL2.50ch03 gene_region:63905200-63910005 transcript_region:SL2.50ch03:63905200..63910005+ go_terms:GO:0004012 functional_description:"Phospholipid-transporting ATPase 1 (AHRD V1 **** C5FPS3_NANOT); contains Interpro domain(s) IPR006539 ATPase, P-type, phospholipid-translocating, flippase "	1
sly_miN_9	Solyc11g011860.1.1	3	21.349	1	24	544	567	ACUCAAAUCCGAGAUCUCUGGUUA	UGUUCGGGGAUAUCGGAUUUGAGG	Cleavage	evidence_code:10F0H1E0IEG genomic_reference:SL2.50ch11 gene_region:4809870-4811810 transcript_region:SL2.50ch11:4809870..4811810+ go_terms:GO:0008116,GO:0034046 functional_description:"Pentatricopeptide repeat-containing protein (AHRD V1 ***- D7L337_ARALY); contains Interpro domain(s) IPR002885 Pentatricopeptide repeat "	1
sly_miN_9	Solyc07g055270.1.1	2.5	14.488	1	21	395	415	ACUCAAAUCCGAGAUCUCUGG	UUAUGGAUCUUGGAUUUGAGU	Cleavage	evidence_code:10F1H0E1IEG genomic_reference:SL2.50ch07 gene_region:60677501-60678196 transcript_region:SL2.50ch07:60677501..60678196- functional_description:"Unknown Protein (AHRD V1)"	1
sly_miN_9	Solyc08g061650.2.1	3	10.135	1	20	221	240	ACUCAAAUCCGAGAUCUCUG	GGGAGGUUUUGGAUUUGAGU	Cleavage	genomic_reference:SL2.50ch08 gene_region:46484175-46497071 transcript_region:SL2.50ch08:46484175..46497071- functional_description:"F-box/LRR-repeat protein 14 (AHRD V1 *-*- B5X1Y2_SALSA); contains Interpro domain(s) IPR006553 Leucine-rich repeat, cysteine-containing subtype "	1
sly_miN_9	Solyc02g067740.2.1	2.5	15.526	1	20	1302	1321	ACUCAAAUCCGAGAUCUCUG	UAUAGAUUUCGGGUUUGAGU	Cleavage	genomic_reference:SL2.50ch02 gene_region:32434528-32439982 transcript_region:SL2.50ch02:32434528..32439982- functional_description:"Genomic DNA chromosome 3 TAC clone K24A2 (AHRD V1 ***- Q9LIJ1_ARATH)"	1
sly_miN_9	Solyc12g056300.1.1	3	19.319	1	23	353	375	ACUCAAAUCCGAGAUCUCUGGUU	AUUUAAAGGUCUUGGAUUUGGGU	Cleavage	evidence_code:10F0H1E1IEG genomic_reference:SL2.50ch12 gene_region:47599490-47604967 transcript_region:SL2.50ch12:47599490..47604967- go_terms:GO:0004675 functional_description:"Receptor like kinase, RLK"	1
sly_miN_9	Solyc08g067250.2.1	2.5	16.763	1	23	786	808	ACUCAAAUCCGAGAUCUCUGGUU	GAGCAGAUAUUUCAGAUUUGAGU	Translation	genomic_reference:SL2.50ch08 gene_region:53497454-53507180 transcript_region:SL2.50ch08:53497454..53507180+ functional_description:"DNA cross-link repair 1A protein (AHRD V1 *-*- B0XKM0_CULQU); contains Interpro domain(s) IPR011084 DNA repair metallo-beta-lactamase "	1
sly_miN_28	Solyc01g111440.2.1	2.5	13.24	1	24	2702	2725	ACACUUUAACUUUAACUUUCCACG	CGUGGAGAGUCAAAAUUAAAGUGU	Translation	genomic_reference:SL2.50ch01 gene_region:89441082-89454437 transcript_region:SL2.50ch01:89441082..89454437+ functional_description:"Senescence-associated protein 12 (AHRD V1 *-*- O81657_HEMSP); contains Interpro domain(s) IPR009686 Senescence-associated "	1
sly_miN_28	Solyc04g077390.2.1	1.5	23.019	1	24	829	852	ACACUUUAACUUUAACUUUCCACG	UGAGGAAAGGUAAAGUUAAGGUGU	Cleavage	genomic_reference:SL2.50ch04 gene_region:59893981-59897442 transcript_region:SL2.50ch04:59893981..59897442+ go_terms:GO:0019199,GO:0004674 functional_description:"ARK2 product/receptor-like serine/threonine protein kinase ARK2 (AHRD V1 *-** Q9S972_ARATH); contains Interpro domain(s) IPR002290 Serine/threonine protein kinase "	1
sly_miN_28	Solyc04g077370.1.1	2	23.138	1	24	653	676	ACACUUUAACUUUAACUUUCCACG	UGAGGAAAGGUAAAGCUAAAGUGU	Translation	evidence_code:10F0H1E1IEG genomic_reference:SL2.50ch04 gene_region:59885297-59888499 transcript_region:SL2.50ch04:59885297..59888499- go_terms:GO:0019199,GO:0004674 functional_description:"Serine/threonine kinase receptor (AHRD V1 **** Q7DMS5_BRANA); contains Interpro domain(s) IPR002290 Serine/threonine protein kinase "	1
sly_miN_28	Solyc01g095890.2.1	2.5	14.101	1	20	1215	1234	ACACUUUAACUUUAACUUUC	GAAAGUUAAAGAUAAAAUGU	Translation	genomic_reference:SL2.50ch01 gene_region:78775059-78787237 transcript_region:SL2.50ch01:78775059..78787237- go_terms:GO:0003677 functional_description:"Histone-lysine N-methyltransferase (AHRD V1 *-*- B3LSN4_YEAS1); contains Interpro domain(s) IPR001214 SET "	1
sly_miN_28	Solyc03g118260.1.1	2.5	17.779	1	24	1652	1675	ACACUUUAACUUUAACUUUCCACG	CUUUGAAACUUGAUGUUAAAGUGU	Translation	evidence_code:10F0H1E1IEG genomic_reference:SL2.50ch03 gene_region:61224742-61239157 transcript_region:SL2.50ch03:61224742..61239157+ go_terms:GO:0005515 functional_description:"Arf-GAP with GTPase, ANK repeat and PH domain-containing protein 3 (AHRD V1 *--- AGAP3_MOUSE); contains Interpro domain(s) IPR001164 Arf GTPase activating protein "	1
sly_miN_28	Solyc06g008100.2.1	3	14.243	1	22	240	261	ACACUUUAACUUUAACUUUCCA	UUGAGAGGUAAAGUUAAAGUUU	Cleavage	genomic_reference:SL2.50ch06 gene_region:1986727-1987725 transcript_region:SL2.50ch06:1986727..1987725- functional_description:"Enzyme of the cupin superfamily (AHRD V1 ***- B6T5M3_MAIZE); contains Interpro domain(s) IPR008579 Protein of unknown function DUF861, cupin-3 "	1
sly_miN_28	Solyc12g094420.1.1	3	14.857	1	20	960	979	ACACUUUAACUUUAACUUUC	GAAAGUUAUGGUUGAAGUGG	Cleavage	evidence_code:10F0H1E1IEG genomic_reference:SL2.50ch12 gene_region:62978008-62981180 transcript_region:SL2.50ch12:62978008..62981180+ go_terms:GO:0016020 functional_description:"Predicted mechanosensitive ion channel (AHRD V1 ***- Q2TZV3_ASPOR); contains Interpro domain(s) IPR016688 Membrane protein, At2g17000, predicted "	1
sly_miN_28	Solyc12g100330.1.1	3	14.569	1	20	480	499	ACACUUUAACUUUAACUUUC	GAAAGUUAAAGAUGAAGAGU	Translation	evidence_code:10F0H1E1IEG genomic_reference:SL2.50ch12 gene_region:65430879-65437290 transcript_region:SL2.50ch12:65430879..65437290+ go_terms:GO:0003886 functional_description:"Cytosine-specific methyltransferase (AHRD V1 **** B9GLJ3_POPTR); contains Interpro domain(s) IPR001525 C-5 cytosine-specific DNA methylase "	1
sly_miN_28	Solyc05g012880.1.1	3	9.599	1	20	295	314	ACACUUUAACUUUAACUUUC	GAAAGUGAAAGUGAAAGUGA	Cleavage	evidence_code:10F0H0E0IEG genomic_reference:SL2.50ch05 gene_region:6021682-6022167 transcript_region:SL2.50ch05:6021682..6022167+ functional_description:"Unknown Protein (AHRD V1)"	1
sly_miN_28	Solyc11g042690.1.1	3	19.082	1	20	331	350	ACACUUUAACUUUAACUUUC	GAAGGUGAAAGUGAAGGUGU	Cleavage	evidence_code:10F0H0E0IEG genomic_reference:SL2.50ch11 gene_region:33539861-33540379 transcript_region:SL2.50ch11:33539861..33540379+ functional_description:"Unknown Protein (AHRD V1)"	1
sly_miN_28	Solyc04g080580.2.1	3	17.142	1	20	61	80	ACACUUUAACUUUAACUUUC	GAAAAUCAAAGUGAAAGUGU	Cleavage	genomic_reference:SL2.50ch04 gene_region:62290777-62294618 transcript_region:SL2.50ch04:62290777..62294618+ go_terms:GO:0016301 functional_description:"Kinase PfkB family (AHRD V1 **** D4WID3_BACOV); contains Interpro domain(s) IPR011611 Carbohydrate/purine kinase "	1
sly_miN_62	Solyc07g047910.1.1	0	9.354	1	23	1431	1453	AUUUCGGGCAUAGGUUGAGGGGG	UCCCCUCAACCUAUGCCCGAAAU	Cleavage	evidence_code:10F0H1E0IEG genomic_reference:SL2.50ch07 gene_region:56433677-56437115 transcript_region:SL2.50ch07:56433677..56437115+ go_terms:GO:0005515,GO:0016301 functional_description:"Protein kinase-like protein (AHRD V1 *-** Q8LCP0_ARATH); contains Interpro domain(s) IPR002290 Serine/threonine protein kinase "	1
sly_miN_62	Solyc10g007080.2.1	2	13.003	1	23	329	351	AUUUCGGGCAUAGGUUGAGGGGG	CCCUCUCAUUCUAUGCCCGAAAU	Cleavage	genomic_reference:SL2.50ch10 gene_region:1459173-1463245 transcript_region:SL2.50ch10:1459173..1463245- go_terms:GO:0016020 functional_description:"Aberrant lateral root formation 5 (AHRD V1 *--- Q9LUH2_ARATH); contains Interpro domain(s) IPR002528 Multi antimicrobial extrusion protein MatE "	1
sly_miN_62	Solyc10g009520.2.1	2	13.823	1	23	891	913	AUUUCGGGCAUAGGUUGAGGGGG	UCUCCUUAAUCUAUGUCUGAAAU	Cleavage	genomic_reference:SL2.50ch10 gene_region:3657017-3661605 transcript_region:SL2.50ch10:3657017..3661605+ go_terms:GO:0004022 functional_description:"Dihydroflavonol-4-reductase (AHRD V1 ***- B2CZK9_HIEPL); contains Interpro domain(s) IPR016040 NAD(P)-binding domain "	1
sly_miN_62	Solyc06g062660.2.1	2.5	12.864	1	22	478	499	AUUUCGGGCAUAGGUUGAGGGG	UUCCUCAAUCUAUGUCAGAAAU	Cleavage	genomic_reference:SL2.50ch06 gene_region:35929195-35941667 transcript_region:SL2.50ch06:35929195..35941667- go_terms:GO:0004565 functional_description:"Beta-galactosidase (AHRD V1 **** D7KR60_ARALY); contains Interpro domain(s) IPR001944 Glycoside hydrolase, family 35 "	1
sly_miN_62	Solyc01g110700.2.1	3	10.676	1	22	167138	167159	AUUUCGGGCAUAGGUUGAGGGG	UCCUUUAAUUUAUGUCUGAAAU	Cleavage	genomic_reference:SL2.50ch01 gene_region:89071526-89315619 transcript_region:SL2.50ch01:89071526..89315619- functional_description:"Unknown Protein (AHRD V1)"	1
sly_miN_62	Solyc01g111180.2.1	3	10.676	1	22	137427	137448	AUUUCGGGCAUAGGUUGAGGGG	UCCUUUAAUUUAUGUCUGAAAU	Cleavage	genomic_reference:SL2.50ch01 gene_region:89072019-89286640 transcript_region:SL2.50ch01:89072019..89286640- functional_description:"Unknown Protein (AHRD V1)"	1
sly_miN_62	Solyc10g044480.1.1	3	18.273	1	20	1297	1316	AUUUCGGGCAUAGGUUGAGG	CCUCGGCCUAUUCCCGAAAA	Translation	evidence_code:10F0H1E1IEG genomic_reference:SL2.50ch10 gene_region:21983016-21991883 transcript_region:SL2.50ch10:21983016..21991883+ go_terms:GO:0016021 functional_description:"Transmembrane 9 superfamily protein member 3 (AHRD V1 ***- B6SY54_MAIZE); contains Interpro domain(s) IPR004240 Nonaspanin (TM9SF) "	1
sly_miN_68	Solyc01g110700.2.1	1	14.304	1	24	70011	70034	AACCUAUGCCCGAAAUCUCAGAGA	UCUCUGAGAUUUCGAGCAUAGGUU	Translation	genomic_reference:SL2.50ch01 gene_region:89071526-89315619 transcript_region:SL2.50ch01:89071526..89315619- functional_description:"Unknown Protein (AHRD V1)"	2
sly_miN_68	Solyc01g111180.2.1	1	14.304	1	24	40300	40323	AACCUAUGCCCGAAAUCUCAGAGA	UCUCUGAGAUUUCGAGCAUAGGUU	Translation	genomic_reference:SL2.50ch01 gene_region:89072019-89286640 transcript_region:SL2.50ch01:89072019..89286640- functional_description:"Unknown Protein (AHRD V1)"	1
sly_miN_68	Solyc01g110700.2.1	2.5	14.61	1	24	179490	179513	AACCUAUGCCCGAAAUCUCAGAGA	UCUUUGAGAUUUCGGACAUAGAUU	Translation	genomic_reference:SL2.50ch01 gene_region:89071526-89315619 transcript_region:SL2.50ch01:89071526..89315619- functional_description:"Unknown Protein (AHRD V1)"	2
sly_miN_90	Solyc10g007080.2.1	0	12.69	1	24	343	366	AAGUGUGUCUCUGAGAUUUCAGGC	GCCCGAAAUCUCAGAGACACACUU	Cleavage	genomic_reference:SL2.50ch10 gene_region:1459173-1463245 transcript_region:SL2.50ch10:1459173..1463245- go_terms:GO:0016020 functional_description:"Aberrant lateral root formation 5 (AHRD V1 *--- Q9LUH2_ARATH); contains Interpro domain(s) IPR002528 Multi antimicrobial extrusion protein MatE "	1
sly_miN_90	Solyc01g110700.2.1	1	13.059	1	23	179265	179287	AAGUGUGUCUCUGAGAUUUCAGG	UCUGGAAUUUCAGAGACACACUU	Cleavage	genomic_reference:SL2.50ch01 gene_region:89071526-89315619 transcript_region:SL2.50ch01:89071526..89315619- functional_description:"Unknown Protein (AHRD V1)"	1
sly_miN_90	Solyc01g111180.2.1	1	13.059	1	23	149554	149576	AAGUGUGUCUCUGAGAUUUCAGG	UCUGGAAUUUCAGAGACACACUU	Cleavage	genomic_reference:SL2.50ch01 gene_region:89072019-89286640 transcript_region:SL2.50ch01:89072019..89286640- functional_description:"Unknown Protein (AHRD V1)"	1
sly_miN_90	Solyc01g090230.2.1	2.5	12.055	1	23	1694	1716	AAGUGUGUCUCUGAGAUUUCAGG	CUUGAAAUCUCAGAGCCAUGUUU	Cleavage	genomic_reference:SL2.50ch01 gene_region:75636426-75660453 transcript_region:SL2.50ch01:75636426..75660453- functional_description:"GRAM domain containing protein (AHRD V1 *-*- B4FWB9_MAIZE); contains Interpro domain(s) IPR004182 GRAM "	1
sly_miN_90	Solyc06g048790.1.1	3	18.125	1	20	405	424	AAGUGUGUCUCUGAGAUUUC	GAAAUCUCAGAGAGACACAU	Cleavage	evidence_code:10F0H1E0IEG genomic_reference:SL2.50ch06 gene_region:28213018-28214535 transcript_region:SL2.50ch06:28213018..28214535+ go_terms:GO:0005515 functional_description:"Os12g0109700 protein (Fragment) (AHRD V1 *-*- C7JA22_ORYSJ); contains Interpro domain(s) IPR006461 Protein of unknown function Cys-rich "	1
sly_miN_90	Solyc11g016990.1.1	2.5	23.679	1	20	734	753	AAGUGUGUCUCUGAGAUUUC	GAGUUCCCAGAGACACACUU	Cleavage	evidence_code:10F0H1E1IEG genomic_reference:SL2.50ch11 gene_region:7660095-7671231 transcript_region:SL2.50ch11:7660095..7671231+ go_terms:GO:0016311,GO:0006470 functional_description:"Receptor-type tyrosine-protein phosphatase S (AHRD V1 ***- B6TAK5_MAIZE); contains Interpro domain(s) IPR000242 Protein-tyrosine phosphatase, receptor/non-receptor type "	1
sly_miN_90	Solyc05g052600.2.1	3	13.711	1	23	883	905	AAGUGUGUCUCUGAGAUUUCAGG	CUGGAAAUUUAAGAGCCACAUUU	Cleavage	genomic_reference:SL2.50ch05 gene_region:61954189-61957576 transcript_region:SL2.50ch05:61954189..61957576+ go_terms:GO:0042132 functional_description:"Fructose-1 6-bisphosphatase class 1 (AHRD V1 **** B9M1N3_GEOSF); contains Interpro domain(s) IPR000146 Fructose-1,6-bisphosphatase IPR000719 Protein kinase, core "	1
sly_miN_90	Solyc03g120620.2.1	3	6.667	1	20	339	358	AAGUGUGUCUCUGAGAUUUC	GAAAUAUCACAGACACACUG	Translation	genomic_reference:SL2.50ch03 gene_region:63020513-63026632 transcript_region:SL2.50ch03:63020513..63026632+ go_terms:GO:0003677 functional_description:"Homeobox-leucine zipper protein ATHB-15 (AHRD V1 *-*- ATB15_ARATH); contains Interpro domain(s) IPR002913 Lipid-binding START "	1
sly_miN_90	Solyc02g076860.2.1	3	12.326	1	20	416	435	AAGUGUGUCUCUGAGAUUUC	GAAAUCUGCGAGACAUAUUU	Cleavage	genomic_reference:SL2.50ch02 gene_region:36558814-36560643 transcript_region:SL2.50ch02:36558814..36560643- go_terms:GO:0005615 functional_description:"Pollen allergen Phl p 11 (AHRD V1 ***- B6TNI5_MAIZE); contains Interpro domain(s) IPR006041 Pollen Ole e 1 allergen and extensin "	1
sly_miN_132	Solyc10g007080.2.1	0	11.036	1	23	338	360	GUCUCUGAGAUUUCGGGCAUAGG	UCUAUGCCCGAAAUCUCAGAGAC	Cleavage	genomic_reference:SL2.50ch10 gene_region:1459173-1463245 transcript_region:SL2.50ch10:1459173..1463245- go_terms:GO:0016020 functional_description:"Aberrant lateral root formation 5 (AHRD V1 *--- Q9LUH2_ARATH); contains Interpro domain(s) IPR002528 Multi antimicrobial extrusion protein MatE "	1
sly_miN_132	Solyc10g009520.2.1	3	13.823	1	24	899	922	GUCUCUGAGAUUUCGGGCAUAGGU	AUCUAUGUCUGAAAUUUCCGAGAC	Cleavage	genomic_reference:SL2.50ch10 gene_region:3657017-3661605 transcript_region:SL2.50ch10:3657017..3661605+ go_terms:GO:0004022 functional_description:"Dihydroflavonol-4-reductase (AHRD V1 ***- B2CZK9_HIEPL); contains Interpro domain(s) IPR016040 NAD(P)-binding domain "	1
sly_miN_132	Solyc01g110700.2.1	3	11.308	1	24	167145	167168	GUCUCUGAGAUUUCGGGCAUAGGU	AUUUAUGUCUGAAAUCUUAUAGAC	Cleavage	genomic_reference:SL2.50ch01 gene_region:89071526-89315619 transcript_region:SL2.50ch01:89071526..89315619- functional_description:"Unknown Protein (AHRD V1)"	1
sly_miN_132	Solyc01g111180.2.1	3	11.308	1	24	137434	137457	GUCUCUGAGAUUUCGGGCAUAGGU	AUUUAUGUCUGAAAUCUUAUAGAC	Cleavage	genomic_reference:SL2.50ch01 gene_region:89072019-89286640 transcript_region:SL2.50ch01:89072019..89286640- functional_description:"Unknown Protein (AHRD V1)"	1
sly_miN_132	Solyc06g005720.2.1	3	10.993	1	22	1366	1387	GUCUCUGAGAUUUCGGGCAUAG	CUAUGUCCGGAAUCUCAAAGAU	Cleavage	genomic_reference:SL2.50ch06 gene_region:766800-773885 transcript_region:SL2.50ch06:766800..773885+ go_terms:GO:0016020,GO:0008152,GO:0055114 functional_description:"Tropinone-reductase-like39 (AHRD V1 **-- B2BXL7_ARALY); contains Interpro domain(s) IPR002347 Glucose/ribitol dehydrogenase "	1
sly_miN_132	Solyc01g006760.2.1	2.5	14.042	1	22	674	695	GUCUCUGAGAUUUCGGGCAUAG	UUAUGACUGAAAUUUUAGAGAC	Cleavage	genomic_reference:SL2.50ch01 gene_region:1348524-1349983 transcript_region:SL2.50ch01:1348524..1349983- functional_description:"Unknown Protein (AHRD V1)"	1
sly_miN_132	Solyc02g080210.2.1	3	15.124	1	24	6459	6482	GUCUCUGAGAUUUCGGGCAUAGGU	ACGUAUUCCUAAAAUUUCAGAGAC	Cleavage	genomic_reference:SL2.50ch02 gene_region:39065278-39076087 transcript_region:SL2.50ch02:39065278..39076087- go_terms:GO:0005618,GO:0030599 functional_description:"Pectinesterase (AHRD V1 ***- B9RXQ4_RICCO); contains Interpro domain(s) IPR000070 Pectinesterase, catalytic "	1
sly_miN_132	Solyc07g042160.2.1	3	17.097	1	24	762	785	GUCUCUGAGAUUUCGGGCAUAGGU	AUCCAUGGCCAGAAUCUCAGAGAU	Cleavage	genomic_reference:SL2.50ch07 gene_region:52473909-52486990 transcript_region:SL2.50ch07:52473909..52486990+ go_terms:GO:0005975 functional_description:"Polygalacturonase (AHRD V1 **-- B6SZN5_MAIZE); contains Interpro domain(s) IPR012334 Pectin lyase fold "	1
sly_miN_132	Solyc02g067180.2.1	2.5	22.092	1	20	1453	1472	GUCUCUGAGAUUUCGGGCAU	AUGGCCGAAAUUUUAGAGGC	Cleavage	genomic_reference:SL2.50ch02 gene_region:31941535-31947091 transcript_region:SL2.50ch02:31941535..31947091- go_terms:GO:0006520,GO:0030170 functional_description:"Cystathionine gamma synthase (AHRD V1 ***- Q6R8F6_SOLLC); contains Interpro domain(s) IPR000277 Cys/Met metabolism, pyridoxal phosphate-dependent enzyme "	1
sly_miN_132	Solyc06g065360.2.1	3	20.992	1	24	2659	2682	GUCUCUGAGAUUUCGGGCAUAGGU	GCUGAUGCCGGAAAGCUCAGAGAG	Translation	genomic_reference:SL2.50ch06 gene_region:37177694-37184339 transcript_region:SL2.50ch06:37177694..37184339+ functional_description:"Erythroid differentiation-related factor 1-like protein (AHRD V1 ***- Q5N730_ORYSJ)"	1
sly_miN_132	Solyc08g048140.1.1	3	20.488	1	20	53	72	GUCUCUGAGAUUUCGGGCAU	AUGUCAGAAAUCUUGGAGAU	Cleavage	evidence_code:10F0H0E0IEG genomic_reference:SL2.50ch08 gene_region:37838091-37838435 transcript_region:SL2.50ch08:37838091..37838435+ functional_description:"Unknown Protein (AHRD V1)"	1
sly_miN_132	Solyc11g028250.1.1	3	20.107	1	20	379	398	GUCUCUGAGAUUUCGGGCAU	AUGUCGGAAAUCACAGAGAU	Cleavage	evidence_code:10F0H0E0IEG genomic_reference:SL2.50ch11 gene_region:17313728-17316270 transcript_region:SL2.50ch11:17313728..17316270- functional_description:"Unknown Protein (AHRD V1)"	1
sly_miN_169	Solyc04g079440.2.1	2	13.585	1	20	1406	1425	AGUAACGUAUAUCAAUCUGA	UGAGAUUGAUAUAUGUUGCU	Cleavage	genomic_reference:SL2.50ch04 gene_region:61536285-61539279 transcript_region:SL2.50ch04:61536285..61539279- go_terms:GO:0043027,GO:0004867 functional_description:"Serpin (Serine protease inhibitor) (AHRD V1 **-* Q53P13_ORYSJ); contains Interpro domain(s) IPR015554 Protease inhibitor I4, serpin, plant "	1
sly_miN_169	Solyc12g096010.1.1	2.5	14.484	1	20	1152	1171	AGUAACGUAUAUCAAUCUGA	UCAGAAUGAUAUACGUUAUA	Cleavage	evidence_code:10F0H1E1IEG genomic_reference:SL2.50ch12 gene_region:63432653-63438226 transcript_region:SL2.50ch12:63432653..63438226- go_terms:GO:0006950,GO:0006468 functional_description:"Receptor-like protein kinase (AHRD V1 ***- Q9FZP2_ARATH); contains Interpro domain(s) IPR002290 Serine/threonine protein kinase "	1
sly_miN_169	Solyc06g083390.2.1	3	11.775	1	20	1222	1241	AGUAACGUAUAUCAAUCUGA	UCAAAUUGAUUUGUGUUACU	Translation	genomic_reference:SL2.50ch06 gene_region:45091916-45094287 transcript_region:SL2.50ch06:45091916..45094287- go_terms:GO:0005515 functional_description:"RPM1 interacting protein 4 transcript 2 (AHRD V1 ***- D2J0Y3_9ASTR); contains Interpro domain(s) IPR008700 Defence response, Rin4 "	1
sly_miN_169	Solyc09g008050.2.1	3	16.676	1	20	255	274	AGUAACGUAUAUCAAUCUGA	UGGGCUUGAUAUACGUUAUU	Cleavage	genomic_reference:SL2.50ch09 gene_region:1515896-1518368 transcript_region:SL2.50ch09:1515896..1518368+ go_terms:GO:0008194 functional_description:"UDP-glucose glucosyltransferase (AHRD V1 **** B6EWY8_LYCBA); contains Interpro domain(s) IPR002213 UDP-glucuronosyl/UDP-glucosyltransferase "	1
sly_miN_169	Solyc01g010390.2.1	3	15.569	1	20	1521	1540	AGUAACGUAUAUCAAUCUGA	UUAAAUUGAUACAUGUUACU	Translation	genomic_reference:SL2.50ch01 gene_region:5254174-5260994 transcript_region:SL2.50ch01:5254174..5260994+ go_terms:GO:0005975 functional_description:"Beta-glucosidase (AHRD V1 ***- D3YJ59_VITVI); contains Interpro domain(s) IPR001360 Glycoside hydrolase, family 1 "	1
sly_miN_169	Solyc03g005550.2.1	3	24.721	1	20	5311	5330	AGUAACGUAUAUCAAUCUGA	UUAAGUUGAAAUACGUUACU	Translation	genomic_reference:SL2.50ch03 gene_region:405797-414594 transcript_region:SL2.50ch03:405797..414594- functional_description:"Serine/threonine-protein phosphatase 7 long form homolog (AHRD V1 **-- PPP7L_ARATH); contains Interpro domain(s) IPR019557 Aminotransferase-like, plant mobile domain "	1
sly_miN_352	Solyc05g043320.1.1	2.5	12.753	1	22	608	629	UUGUGGGUGGGGUGGAAAGAUU	AUUCUUUCCAUCUCACCCAAAA	Cleavage	evidence_code:10F0H1E0IEG genomic_reference:SL2.50ch05 gene_region:55083465-55084954 transcript_region:SL2.50ch05:55083465..55084954+ go_terms:GO:0004091 functional_description:"GDSL esterase/lipase At2g04570 (AHRD V1 ***- GDL34_ARATH); contains Interpro domain(s) IPR001087 Lipase, GDSL "	1
sly_miN_352	Solyc01g079870.2.1	3	9.449	1	20	128	147	UUGUGGGUGGGGUGGAAAGA	UUUUUCUACCUUGCCCACAG	Cleavage	genomic_reference:SL2.50ch01 gene_region:71515231-71516797 transcript_region:SL2.50ch01:71515231..71516797- go_terms:GO:0005515,GO:0003700 functional_description:"Nuclear transcription factor Y subunit C-2 (AHRD V1 *-** B4FLF9_MAIZE); contains Interpro domain(s) IPR003958 Transcription factor CBF/NF-Y/archaeal histone "	1
sly_miN_352	Solyc09g018960.2.1	3	10.383	1	20	1290	1309	UUGUGGGUGGGGUGGAAAGA	UCUUUUCACACAACCUACAA	Translation	genomic_reference:SL2.50ch09 gene_region:17739610-17753558 transcript_region:SL2.50ch09:17739610..17753558- go_terms:GO:0031072 functional_description:"UBA/TS-N domain protein (AHRD V1 *--- B0Y4B6_ASPFC); contains Interpro domain(s) IPR001623 Heat shock protein DnaJ, N-terminal "	1
sly_miN_352	Solyc03g031990.2.1	3	13.267	1	20	874	893	UUGUGGGUGGGGUGGAAAGA	UCUUUUCAGACCACCUACAA	Translation	genomic_reference:SL2.50ch03 gene_region:8759273-8764184 transcript_region:SL2.50ch03:8759273..8764184- go_terms:GO:0009672 functional_description:"Auxin efflux carrier family protein (AHRD V1 **** D7KJ74_ARALY); contains Interpro domain(s) IPR004776 Auxin efflux carrier "	1
sly_miN_363	Solyc09g082120.2.1	2.5	11.986	1	20	515	535	UUAUUAUACUCU-GAACUUAU	GUAAGUUUUAGAGUAUAAUAA	Cleavage	genomic_reference:SL2.50ch09 gene_region:63350545-63352503 transcript_region:SL2.50ch09:63350545..63352503- go_terms:GO:0004462 functional_description:"Glyoxalase/bleomycin resistance protein/dioxygenase (AHRD V1 ***- D1C786_SPHTD); contains Interpro domain(s) IPR004360 Glyoxalase/bleomycin resistance protein/dioxygenase "	1
sly_miN_363	Solyc01g058270.2.1	3	8.759	1	20	64	83	UUAUUAUACUCUGAACUUAU	UUAAGAGCAGAGUAUAAUAA	Cleavage	genomic_reference:SL2.50ch01 gene_region:58780420-58787167 transcript_region:SL2.50ch01:58780420..58787167+ go_terms:GO:0016413 functional_description:"CAS1 domain containing 1 (AHRD V1 **-- B0W8N6_CULQU); contains Interpro domain(s) IPR012419 Cas1p-like "	1
sly_miN_363	Solyc10g081890.1.1	3	15.989	1	20	658	677	UUAUUAUACUCUGAACUUAU	AUAAAUUCAGAGAAUGAUGA	Cleavage	evidence_code:10F0H1E0IEG genomic_reference:SL2.50ch10 gene_region:62152624-62155998 transcript_region:SL2.50ch10:62152624..62155998+ functional_description:"Aluminum-activated malate transporter (Fragment) (AHRD V1 *--- Q07DP9_AEGSP); contains Interpro domain(s) IPR006214 Uncharacterised protein family UPF0005 "	1
sly_miN_363	Solyc04g011590.2.1	3	11.13	1	20	72	91	UUAUUAUACUCUGAACUUAU	AAAAGUUCGGAGAGUAAUAA	Cleavage	genomic_reference:SL2.50ch04 gene_region:4020984-4024553 transcript_region:SL2.50ch04:4020984..4024553+ go_terms:GO:0015175,GO:0015172 functional_description:"Histidine amino acid transporter (AHRD V1 **** Q85V22_ORYSI); contains Interpro domain(s) IPR013057 Amino acid transporter, transmembrane "	1
sly_miN_363	Solyc02g088070.2.1	3	16.148	1	20	896	915	UUAUUAUACUCUGAACUUAU	AUAAGUUCAAAGGAUAGUGA	Translation	genomic_reference:SL2.50ch02 gene_region:44845106-44848336 transcript_region:SL2.50ch02:44845106..44848336+ go_terms:GO:0005515,GO:0003700 functional_description:"Dof zinc finger protein (AHRD V1 ***- C4B6D7_IPOBA); contains Interpro domain(s) IPR003851 Zinc finger, Dof-type "	1
sly_miN_437	Solyc10g007080.2.1	1	12.69	1	24	343	366	AAGUGUGUCUCUGAAAUUUCGGGC	GCCCGAAAUCUCAGAGACACACUU	Cleavage	genomic_reference:SL2.50ch10 gene_region:1459173-1463245 transcript_region:SL2.50ch10:1459173..1463245- go_terms:GO:0016020 functional_description:"Aberrant lateral root formation 5 (AHRD V1 *--- Q9LUH2_ARATH); contains Interpro domain(s) IPR002528 Multi antimicrobial extrusion protein MatE "	1
sly_miN_437	Solyc01g110700.2.1	0.5	13.059	1	23	179265	179287	AAGUGUGUCUCUGAAAUUUCGGG	UCUGGAAUUUCAGAGACACACUU	Cleavage	genomic_reference:SL2.50ch01 gene_region:89071526-89315619 transcript_region:SL2.50ch01:89071526..89315619- functional_description:"Unknown Protein (AHRD V1)"	2
sly_miN_437	Solyc01g111180.2.1	0.5	13.059	1	23	149554	149576	AAGUGUGUCUCUGAAAUUUCGGG	UCUGGAAUUUCAGAGACACACUU	Cleavage	genomic_reference:SL2.50ch01 gene_region:89072019-89286640 transcript_region:SL2.50ch01:89072019..89286640- functional_description:"Unknown Protein (AHRD V1)"	1
sly_miN_437	Solyc01g006760.2.1	3	16.618	1	24	678	701	AAGUGUGUCUCUGAAAUUUCGGGC	GACUGAAAUUUUAGAGACACGUCU	Cleavage	genomic_reference:SL2.50ch01 gene_region:1348524-1349983 transcript_region:SL2.50ch01:1348524..1349983- functional_description:"Unknown Protein (AHRD V1)"	1
sly_miN_437	Solyc01g110700.2.1	3	9.493	1	24	69785	69808	AAGUGUGUCUCUGAAAUUUCGGGC	GUCCAAAAUUUUAAAGAUACACUU	Translation	genomic_reference:SL2.50ch01 gene_region:89071526-89315619 transcript_region:SL2.50ch01:89071526..89315619- functional_description:"Unknown Protein (AHRD V1)"	2
sly_miN_437	Solyc12g056650.1.1	3	16.32	1	24	2106	2129	AAGUGUGUCUCUGAAAUUUCGGGC	GUUGGAAAUUUUAGAGGCACUUUU	Cleavage	evidence_code:10F0H1E1IEG genomic_reference:SL2.50ch12 gene_region:47985938-47998455 transcript_region:SL2.50ch12:47985938..47998455- go_terms:GO:0005515 functional_description:"Tomato GIGANTEA 2"	1
sly_miN_437	Solyc04g074980.2.1	3	4.955	1	20	16	35	AAGUGUGUCUCUGAAAUUUC	CAGAUUUCAGAGAAACACUU	Cleavage	genomic_reference:SL2.50ch04 gene_region:58453329-58456206 transcript_region:SL2.50ch04:58453329..58456206- functional_description:"Auxin F-box protein 5 (AHRD V1 **-- D7MPH1_ARALY); contains Interpro domain(s) IPR006553 Leucine-rich repeat, cysteine-containing subtype "	1
sly_miN_437	Solyc05g048840.1.1	3	6.144	1	20	491	510	AAGUGUGUCUCUGAAAUUUC	GAGAUUUUAGAGAUAAACUU	Cleavage	evidence_code:10F0H0E0IEG genomic_reference:SL2.50ch05 gene_region:58690664-58691266 transcript_region:SL2.50ch05:58690664..58691266+ functional_description:"Unknown Protein (AHRD V1)"	1
sly_miN_437	Solyc05g052600.2.1	2.5	13.711	1	23	883	905	AAGUGUGUCUCUGAAAUUUCGGG	CUGGAAAUUUAAGAGCCACAUUU	Cleavage	genomic_reference:SL2.50ch05 gene_region:61954189-61957576 transcript_region:SL2.50ch05:61954189..61957576+ go_terms:GO:0042132 functional_description:"Fructose-1 6-bisphosphatase class 1 (AHRD V1 **** B9M1N3_GEOSF); contains Interpro domain(s) IPR000146 Fructose-1,6-bisphosphatase IPR000719 Protein kinase, core "	1
sly_miN_437	Solyc09g089720.1.1	3	17.393	1	24	298	321	AAGUGUGUCUCUGAAAUUUCGGGC	GCUGCAAAUUGGAGAGACACACUU	Cleavage	evidence_code:10F0H1E0IEG genomic_reference:SL2.50ch09 gene_region:64798546-64799956 transcript_region:SL2.50ch09:64798546..64799956+ go_terms:GO:0010302,GO:0009815 functional_description:"1-aminocyclopropane-1-carboxylate oxidase-like protein (AHRD V1 **-* Q9LTH8_ARATH); contains Interpro domain(s) IPR005123 Oxoglutarate and iron-dependent oxygenase "	1
sly_miN_437	Solyc09g089740.2.1	3	18.037	1	24	672	695	AAGUGUGUCUCUGAAAUUUCGGGC	GCUGCAAAUUGGAGAGACACACUU	Cleavage	genomic_reference:SL2.50ch09 gene_region:64803288-64805015 transcript_region:SL2.50ch09:64803288..64805015+ go_terms:GO:0009815 functional_description:"1-aminocyclopropane-1-carboxylate oxidase-like protein (AHRD V1 **-* Q9LTH8_ARATH); contains Interpro domain(s) IPR005123 Oxoglutarate and iron-dependent oxygenase "	1
sly_miN_437	Solyc05g011840.2.1	3	17.28	1	20	398	417	AAGUGUGUCUCUGAAAUUUC	GAAAUUCCAGAGACACUUUU	Cleavage	genomic_reference:SL2.50ch05 gene_region:5074706-5075851 transcript_region:SL2.50ch05:5074706..5075851- go_terms:GO:0080131,GO:0080118 functional_description:"Sulfotransferase family protein (AHRD V1 **** D7LQL2_ARALY); contains Interpro domain(s) IPR000863 Sulfotransferase "	1
sly_miN_437	Solyc10g080010.1.1	3	15.41	1	20	851	870	AAGUGUGUCUCUGAAAUUUC	GGGAUUUCCGAGACAUGCUU	Cleavage	evidence_code:10F0H1E1IEG genomic_reference:SL2.50ch10 gene_region:60755664-60758004 transcript_region:SL2.50ch10:60755664..60758004+ go_terms:GO:0016757 functional_description:"Glycosyltransferase (AHRD V1 ***- Q5QPZ6_MEDTR); contains Interpro domain(s) IPR007657 Glycosyltransferase AER61, uncharacterised "	1
sly_miN_437	Solyc07g006800.1.1	3	17.125	1	24	993	1015	AAGUGUGUCUCUGAAAUUUCGGGC	GUUAGAAAUUUU-GGGACACACUU	Cleavage	evidence_code:10F0H1E1IEG genomic_reference:SL2.50ch07 gene_region:1645913-1647274 transcript_region:SL2.50ch07:1645913..1647274- go_terms:GO:0015020,GO:0080044 functional_description:"UDP-glucosyltransferase HvUGT5876 (AHRD V1 **** D3WYW1_HORVD); contains Interpro domain(s) IPR002213 UDP-glucuronosyl/UDP-glucosyltransferase "	1
sly_miN_437	Solyc03g120620.2.1	3	6.667	1	20	339	358	AAGUGUGUCUCUGAAAUUUC	GAAAUAUCACAGACACACUG	Translation	genomic_reference:SL2.50ch03 gene_region:63020513-63026632 transcript_region:SL2.50ch03:63020513..63026632+ go_terms:GO:0003677 functional_description:"Homeobox-leucine zipper protein ATHB-15 (AHRD V1 *-*- ATB15_ARATH); contains Interpro domain(s) IPR002913 Lipid-binding START "	1
sly_miN_437	Solyc01g100490.2.1	3	18.577	1	20	314	333	AAGUGUGUCUCUGAAAUUUC	GGACUUUUAGAGUCACACUU	Cleavage	genomic_reference:SL2.50ch01 gene_region:82262052-82263287 transcript_region:SL2.50ch01:82262052..82263287+ go_terms:GO:0030418 functional_description:"Nicotianamine synthase (AHRD V1 ***- A3DUI9_MALXI); contains Interpro domain(s) IPR004298 Nicotianamine synthase "	1
sly_miN_437	Solyc05g009350.2.1	3	18.917	1	20	673	692	AAGUGUGUCUCUGAAAUUUC	GAUGUUUCUGAGACACAUUU	Cleavage	genomic_reference:SL2.50ch05 gene_region:3490284-3496454 transcript_region:SL2.50ch05:3490284..3496454+ go_terms:GO:0008270 functional_description:"Zinc finger CCCH domain-containing protein 65 (AHRD V1 *-*- C3H65_ARATH); contains Interpro domain(s) IPR000571 Zinc finger, CCCH-type "	1
sly_miN_437	Solyc11g010490.1.1	3	21.307	1	20	1093	1112	AAGUGUGUCUCUGAAAUUUC	GUAGUUCCAGAGACAUACUU	Cleavage	evidence_code:10F0H1E1IEG genomic_reference:SL2.50ch11 gene_region:3550044-3559191 transcript_region:SL2.50ch11:3550044..3559191+ functional_description:"Genomic DNA chromosome 5 P1 clone MNA5 (AHRD V1 **-- Q9FKP6_ARATH)"	1
sly_miN_461	Solyc08g076740.2.1	3	16.429	1	23	729	751	AGUGGACAAGUAAAGGUGGAUGG	CCGUUCACUUUUAUCUGUUCACU	Translation	genomic_reference:SL2.50ch08 gene_region:57856264-57857938 transcript_region:SL2.50ch08:57856264..57857938- functional_description:"cDNA clone 002-116-F08 full insert sequence (AHRD V1 *-*- B7E9W2_ORYSJ)"	1
sly_miN_461	Solyc05g005550.2.1	3	15.218	1	24	2093	2116	AGUGGACAAGUAAAGGUGGAUGGA	UAUGUUCACUUUUAUUUGUCCAUG	Cleavage	genomic_reference:SL2.50ch05 gene_region:384722-387432 transcript_region:SL2.50ch05:384722..387432- go_terms:GO:0004650 functional_description:"BURP domain-containing protein (Fragment) (AHRD V1 *--- C1PI44_ARATH); contains Interpro domain(s) IPR004873 BURP "	1
sly_miN_461	Solyc06g076160.2.1	3	13.46	1	21	1530	1550	AGUGGACAAGUAAAGGUGGAU	AUUCCCCUUUGCUUGUCUGCU	Cleavage	genomic_reference:SL2.50ch06 gene_region:43679051-43681872 transcript_region:SL2.50ch06:43679051..43681872- go_terms:GO:0019825 functional_description:"Cytochrome P450"	1
sly_miN_461	Solyc11g039360.1.1	2.5	13.845	1	24	1003	1026	AGUGGACAAGUAAAGGUGGAUGGA	UCAUUCCUUCUUUACUUGUUCGCU	Cleavage	evidence_code:10F0H1E0IEG genomic_reference:SL2.50ch11 gene_region:23164880-23166723 transcript_region:SL2.50ch11:23164880..23166723- functional_description:"Cytochrome c biogenesis FC (AHRD V1 ***- D5I3F3_CUCPE)"	1
sly_miN_461	Solyc00g047180.1.1	2.5	13.845	1	24	226	249	AGUGGACAAGUAAAGGUGGAUGGA	UCAUUCCUUCUUUACUUGUUCGCU	Cleavage	evidence_code:10F0H0E1IEG genomic_reference:SL2.50ch00 gene_region:13504696-13504953 transcript_region:SL2.50ch00:13504696..13504953- functional_description:"Unknown Protein (AHRD V1)"	1
sly_miN_461	Solyc05g056130.2.1	3	12.53	1	22	700	721	AGUGGACAAGUAAAGGUGGAUG	UAUUCACCUAUAAUUGUCCAUU	Translation	genomic_reference:SL2.50ch05 gene_region:64671484-64678342 transcript_region:SL2.50ch05:64671484..64678342- go_terms:GO:0005515,GO:0004576 functional_description:"Dolichyl-diphosphooligosaccharide--protein glycosyltransferase subunit 1 (AHRD V1 ***- C0HAM9_SALSA); contains Interpro domain(s) IPR007676 Ribophorin I "	1
sly_miN_461	Solyc07g043020.1.1	3	16.74	1	20	89	108	AGUGGACAAGUAAAGGUGGA	UCCUGCUUUACUUGUCCGUU	Cleavage	evidence_code:10F0H1E0IEG genomic_reference:SL2.50ch07 gene_region:53880189-53880485 transcript_region:SL2.50ch07:53880189..53880485+ functional_description:"Glucosyltransferase (AHRD V1 ***- A7M6I0_DIACA)"	1
sly_miN_507	Solyc10g007080.2.1	0.5	12.69	1	24	343	366	AAGUGUGUCUUUGAGAUUUCGAGC	GCCCGAAAUCUCAGAGACACACUU	Cleavage	genomic_reference:SL2.50ch10 gene_region:1459173-1463245 transcript_region:SL2.50ch10:1459173..1463245- go_terms:GO:0016020 functional_description:"Aberrant lateral root formation 5 (AHRD V1 *--- Q9LUH2_ARATH); contains Interpro domain(s) IPR002528 Multi antimicrobial extrusion protein MatE "	1
sly_miN_507	Solyc01g110700.2.1	1.5	13.059	1	21	179267	179287	AAGUGUGUCUUUGAGAUUUCG	UGGAAUUUCAGAGACACACUU	Cleavage	genomic_reference:SL2.50ch01 gene_region:89071526-89315619 transcript_region:SL2.50ch01:89071526..89315619- functional_description:"Unknown Protein (AHRD V1)"	2
sly_miN_507	Solyc01g111180.2.1	1.5	13.059	1	21	149556	149576	AAGUGUGUCUUUGAGAUUUCG	UGGAAUUUCAGAGACACACUU	Cleavage	genomic_reference:SL2.50ch01 gene_region:89072019-89286640 transcript_region:SL2.50ch01:89072019..89286640- functional_description:"Unknown Protein (AHRD V1)"	1
sly_miN_507	Solyc01g090230.2.1	3	12.055	1	23	1694	1716	AAGUGUGUCUUUGAGAUUUCGAG	CUUGAAAUCUCAGAGCCAUGUUU	Cleavage	genomic_reference:SL2.50ch01 gene_region:75636426-75660453 transcript_region:SL2.50ch01:75636426..75660453- functional_description:"GRAM domain containing protein (AHRD V1 *-*- B4FWB9_MAIZE); contains Interpro domain(s) IPR004182 GRAM "	1
sly_miN_507	Solyc11g007470.1.1	3	17.915	1	21	877	897	AAGUGUGUCUUUGAGAUUUCG	CGAAAUCUCGAAGAUGCAUUA	Cleavage	evidence_code:10F0H1E0IEG genomic_reference:SL2.50ch11 gene_region:1756269-1757597 transcript_region:SL2.50ch11:1756269..1757597+ go_terms:GO:0008152 functional_description:"UDP-glucuronosyltransferase 1-9 (AHRD V1 *-*- UD19_HUMAN); contains Interpro domain(s) IPR002213 UDP-glucuronosyl/UDP-glucosyltransferase "	1
sly_miN_507	Solyc01g110700.2.1	2.5	9.493	1	24	69785	69808	AAGUGUGUCUUUGAGAUUUCGAGC	GUCCAAAAUUUUAAAGAUACACUU	Cleavage	genomic_reference:SL2.50ch01 gene_region:89071526-89315619 transcript_region:SL2.50ch01:89071526..89315619- functional_description:"Unknown Protein (AHRD V1)"	2
sly_miN_507	Solyc09g008950.1.1	2.5	20.837	1	24	622	645	AAGUGUGUCUUUGAGAUUUCGAGC	GUUGGAAAUGGCAAAGACACAUUU	Cleavage	evidence_code:10F0H0E0IEG genomic_reference:SL2.50ch09 gene_region:2337920-2340062 transcript_region:SL2.50ch09:2337920..2340062- functional_description:"Homology to unknown gene (AHRD V1 ***- Q01A04_OSTTA); contains Interpro domain(s) IPR004274 NLI interacting factor "	1
sly_miN_507	Solyc02g085910.2.1	3	6.881	1	23	1052	1074	AAGUGUGUCUUUGAGAUUUCGAG	UUUAAAAUUUUAAAAACACACUU	Translation	genomic_reference:SL2.50ch02 gene_region:43268986-43270169 transcript_region:SL2.50ch02:43268986..43270169- functional_description:"LOB domain protein 42 (AHRD V1 ***- D7KWD0_ARALY); contains Interpro domain(s) IPR004883 Lateral organ boundaries, LOB "	1
sly_miN_507	Solyc01g009320.1.1	3	15.429	1	22	1172	1193	AAGUGUGUCUUUGAGAUUUCGA	UGGAGAUCUUGAAGACACAUUC	Cleavage	evidence_code:10F0H1E0IEG genomic_reference:SL2.50ch01 gene_region:3500773-3502283 transcript_region:SL2.50ch01:3500773..3502283- go_terms:GO:0004842 functional_description:"U-box domain-containing protein 24 (AHRD V1 ***- D7LAS1_ARALY); contains Interpro domain(s) IPR003613 U box domain "	1
sly_miN_507	Solyc12g009820.1.1	3	13.931	1	20	678	697	AAGUGUGUCUUUGAGAUUUC	GGAAUCUCAAACACGCGUUU	Translation	evidence_code:10F0H1E1IEG genomic_reference:SL2.50ch12 gene_region:3016425-3020241 transcript_region:SL2.50ch12:3016425..3020241- go_terms:GO:0009247,GO:0030259 functional_description:"Processive diacylglycerol glucosyltransferase (AHRD V1 **-- C5NXP9_9BACL); contains Interpro domain(s) IPR009695 Monogalactosyldiacylglycerol synthase "	1
sly_miN_507	Solyc05g009530.2.1	2.5	13.781	1	20	63	82	AAGUGUGUCUUUGAGAUUUC	GAAAACUCAAAGCUACACUU	Cleavage	genomic_reference:SL2.50ch05 gene_region:3737122-3743261 transcript_region:SL2.50ch05:3737122..3743261- go_terms:GO:0004742 functional_description:"Dihydrolipoyllysine-residue acetyltransferase component of pyruvate dehydrogenase complex (AHRD V1 **** A5GUY8_SYNR3); contains Interpro domain(s) IPR001078 2-oxoacid dehydrogenase acyltransferase, catalytic domain "	1
sly_miN_507	Solyc11g016990.1.1	3	23.679	1	22	732	753	AAGUGUGUCUUUGAGAUUUCGA	UGGAGUUCCCAGAGACACACUU	Cleavage	evidence_code:10F0H1E1IEG genomic_reference:SL2.50ch11 gene_region:7660095-7671231 transcript_region:SL2.50ch11:7660095..7671231+ go_terms:GO:0016311,GO:0006470 functional_description:"Receptor-type tyrosine-protein phosphatase S (AHRD V1 ***- B6TAK5_MAIZE); contains Interpro domain(s) IPR000242 Protein-tyrosine phosphatase, receptor/non-receptor type "	1
sly_miN_507	Solyc03g120620.2.1	3	6.667	1	20	339	358	AAGUGUGUCUUUGAGAUUUC	GAAAUAUCACAGACACACUG	Translation	genomic_reference:SL2.50ch03 gene_region:63020513-63026632 transcript_region:SL2.50ch03:63020513..63026632+ go_terms:GO:0003677 functional_description:"Homeobox-leucine zipper protein ATHB-15 (AHRD V1 *-*- ATB15_ARATH); contains Interpro domain(s) IPR002913 Lipid-binding START "	1
sly_miN_546	Solyc01g102310.2.1	3	9.562	1	23	105	127	CAACUGGUAGACAAGUUAGAGUG	UACUCAAACUUGUUUAUCAGUUU	Cleavage	genomic_reference:SL2.50ch01 gene_region:82889387-82892936 transcript_region:SL2.50ch01:82889387..82892936- functional_description:"Unknown Protein (AHRD V1)"	1
sly_miN_546	Solyc02g062540.2.1	3	13.921	1	24	1010	1033	CAACUGGUAGACAAGUUAGAGUGU	GUAGUUUAACAUUUCUAUCAGUUG	Cleavage	genomic_reference:SL2.50ch02 gene_region:28824062-28828907 transcript_region:SL2.50ch02:28824062..28828907- go_terms:GO:0048487 functional_description:"Thioredoxin domain containing 9 (AHRD V1 *--- Q5M8C7_RAT); contains Interpro domain(s) IPR012335 Thioredoxin fold "	1
sly_miN_546	Solyc10g008490.2.1	3	16.754	1	20	58	77	CAACUGGUAGACAAGUUAGA	UUUAGCUUGUUUUUCAGUUG	Cleavage	genomic_reference:SL2.50ch10 gene_region:2617871-2620080 transcript_region:SL2.50ch10:2617871..2620080+ go_terms:GO:0003824 functional_description:"Protein phosphatase 2c (AHRD V1 ***- A6NA79_MEDTR); contains Interpro domain(s) IPR015655 Protein phosphatase 2C "	1
sly_miN_557	Solyc03g097110.2.1	1.5	11.694	1	20	44	63	UUCAGAAACGUCGACGGGUG	CACUCGUUGACGUUUUUGAA	Cleavage	genomic_reference:SL2.50ch03 gene_region:52892623-52898264 transcript_region:SL2.50ch03:52892623..52898264- go_terms:GO:0003676,GO:0000166,GO:0055114 functional_description:"RNA recognition motif-containing protein (AHRD V1 **-- D7M9G3_ARALY); contains Interpro domain(s) IPR001395 Aldo/keto reductase "	1
sly_miN_557	Solyc08g078600.2.1	3	18.576	1	21	1860	1880	UUCAGAAACGUCGACGGGUGC	GCAUCCGUUGAUGUUUUUGAU	Cleavage	genomic_reference:SL2.50ch08 gene_region:59537321-59545380 transcript_region:SL2.50ch08:59537321..59545380- go_terms:GO:0005634 functional_description:"DNA-directed RNA polymerase III subunit RPC5-like protein (AHRD V1 *-*- D0NBY8_PHYIN); contains Interpro domain(s) IPR006886 Sin-like protein conserved region "	1
sly_miN_557	Solyc01g044480.2.1	2.5	24.428	1	21	1208	1228	UUCAGAAACGUCGACGGGUGC	GCACCCGUUGGCAUUUUUGAA	Translation	genomic_reference:SL2.50ch01 gene_region:39141711-39165377 transcript_region:SL2.50ch01:39141711..39165377+ functional_description:"Elongation factor P (AHRD V1 ***- B6TAH3_MAIZE); contains Interpro domain(s) IPR008991 Translation protein SH3-like "	1
sly_miN_557	Solyc09g007920.2.1	2	12.641	1	20	3207	3226	UUCAGAAACGUCGACGGGUG	CACCCGUCGAUAUUUUUGAA	Translation	genomic_reference:SL2.50ch09 gene_region:1435451-1440492 transcript_region:SL2.50ch09:1435451..1440492+ go_terms:GO:0004397,GO:0045548 functional_description:"Phenylalanine ammonia-lyase (AHRD V1 **** B5LAW0_CAPAN); contains Interpro domain(s) IPR005922 Phenylalanine ammonia-lyase "	1
sly_miN_557	Solyc05g014410.1.1	2	19.529	1	20	197	216	UUCAGAAACGUCGACGGGUG	CAAACGUCGACGUUUCUGAA	Cleavage	evidence_code:10F0H1E1IEG genomic_reference:SL2.50ch05 gene_region:8251603-8252088 transcript_region:SL2.50ch05:8251603..8252088- functional_description:"Genomic DNA chromosome 5 P1 clone MLE2 (AHRD V1 *-*- Q9FMU8_ARATH); contains Interpro domain(s) IPR013894 Region of unknown function DUF1767 "	1
sly_miN_557	Solyc02g078650.2.1	2.5	14.068	1	20	221	240	UUCAGAAACGUCGACGGGUG	CACCCGUCGACAUUUCUAAA	Translation	genomic_reference:SL2.50ch02 gene_region:37895897-37898700 transcript_region:SL2.50ch02:37895897..37898700+ go_terms:GO:0008152,GO:0055114 functional_description:"Polyphenol oxidase (AHRD V1 ***- B3WFP2_TAROF); contains Interpro domain(s) IPR016213 Polyphenol oxidase, plant "	1
sly_miN_557	Solyc05g009130.2.1	3	23.072	1	21	1991	2011	UUCAGAAACGUCGACGGGUGC	GCACCCGAUGACAUUUUUGAA	Translation	genomic_reference:SL2.50ch05 gene_region:3251899-3254638 transcript_region:SL2.50ch05:3251899..3254638- functional_description:"Os03g0731050 protein (Fragment) (AHRD V1 ***- C7IZG5_ORYSJ); contains Interpro domain(s) IPR004949 Protein of unknown function DUF266, plant "	1
sly_miN_557	Solyc07g008650.2.1	3	12.228	1	20	308	327	UUCAGAAACGUCGACGGGUG	CACCUCUUGAAGUUUCUGAA	Translation	genomic_reference:SL2.50ch07 gene_region:3585311-3592520 transcript_region:SL2.50ch07:3585311..3592520+ go_terms:GO:0008251 functional_description:"tRNA-specific adenosine deaminase (AHRD V1 **** B6T9V4_MAIZE); contains Interpro domain(s) IPR016193 Cytidine deaminase-like "	1
sly_miN_557	Solyc07g061940.2.1	3	11.435	1	20	283	302	UUCAGAAACGUCGACGGGUG	CGCAUGACGACGUUUCUGAA	Cleavage	genomic_reference:SL2.50ch07 gene_region:62037698-62039615 transcript_region:SL2.50ch07:62037698..62039615- go_terms:GO:0003984 functional_description:"Acetolactate synthase (AHRD V1 **** D7RPJ7_SOLTU); contains Interpro domain(s) IPR012001 Thiamine pyrophosphate enzyme, N-terminal TPP binding region "	1
sly_miN_557	Solyc07g049590.2.1	3	19.03	1	20	178	197	UUCAGAAACGUCGACGGGUG	CAUACGGCGACGUUUUUGAA	Cleavage	genomic_reference:SL2.50ch07 gene_region:57248597-57253470 transcript_region:SL2.50ch07:57248597..57253470+ go_terms:GO:0005515 functional_description:"Ankyrin repeat and BTB/POZ domain protein (AHRD V1 *-*- A1CMQ3_ASPCL); contains Interpro domain(s) IPR013089 Kelch related "	1
sly_miN_611	Solyc11g013120.1.1	2.5	17.943	1	20	670	689	UCAACGCUAAACUCGAUCAU	AUGCUCGAGCUUAGUGUUGA	Translation	evidence_code:10F0H1E1IEG genomic_reference:SL2.50ch11 gene_region:5977807-5980510 transcript_region:SL2.50ch11:5977807..5980510- go_terms:GO:0016020 functional_description:"Protein crcB homolog (AHRD V1 *-*- A4BPZ9_9GAMM); contains Interpro domain(s) IPR003691 Camphor resistance CrcB protein "	1
sly_miN_710	Solyc03g063900.1.1	2.5	19.873	1	24	238	261	UUGAAUGUUGGGGAACGAACGUCU	ACAUGUUCCUUCCUUAGCAUUCAA	Cleavage	evidence_code:10F0H0E0IEG genomic_reference:SL2.50ch03 gene_region:34284362-34285572 transcript_region:SL2.50ch03:34284362..34285572- functional_description:"Unknown Protein (AHRD V1)"	1
sly_miN_710	Solyc01g079130.1.1	3	10.572	1	24	1036	1059	UUGAAUGUUGGGGAACGAACGUCU	GGAGUUUCGUUUCUCAACAUUCAU	Cleavage	evidence_code:10F0H1E0IEG genomic_reference:SL2.50ch01 gene_region:70719258-70721952 transcript_region:SL2.50ch01:70719258..70721952+ go_terms:GO:0005975,GO:0006364 functional_description:"Polygalacturonase (AHRD V1 ***- B6TPQ7_MAIZE); contains Interpro domain(s) IPR012334 Pectin lyase fold "	1
sly_miN_710	Solyc08g081260.1.1	3	12.351	1	23	2080	2102	UUGAAUGUUGGGGAACGAACGUC	GAAGUUUGUUUCUCAAUAUUUGA	Cleavage	evidence_code:10F0H1E1IEG genomic_reference:SL2.50ch08 gene_region:61486528-61489521 transcript_region:SL2.50ch08:61486528..61489521+ go_terms:GO:0031224,GO:0017111 functional_description:"Tir-nbs resistance protein (AHRD V1 **-- B9GWT3_POPTR); contains Interpro domain(s) IPR000157 Toll-Interleukin receptor "	1
sly_miN_753	Solyc10g007080.2.1	1.5	12.69	1	24	343	366	AAGUGUGUCUCUGGAAUUUCGGGC	GCCCGAAAUCUCAGAGACACACUU	Cleavage	genomic_reference:SL2.50ch10 gene_region:1459173-1463245 transcript_region:SL2.50ch10:1459173..1463245- go_terms:GO:0016020 functional_description:"Aberrant lateral root formation 5 (AHRD V1 *--- Q9LUH2_ARATH); contains Interpro domain(s) IPR002528 Multi antimicrobial extrusion protein MatE "	1
sly_miN_753	Solyc01g110700.2.1	1	13.059	1	23	179265	179287	AAGUGUGUCUCUGGAAUUUCGGG	UCUGGAAUUUCAGAGACACACUU	Cleavage	genomic_reference:SL2.50ch01 gene_region:89071526-89315619 transcript_region:SL2.50ch01:89071526..89315619- functional_description:"Unknown Protein (AHRD V1)"	1
sly_miN_753	Solyc01g111180.2.1	1	13.059	1	23	149554	149576	AAGUGUGUCUCUGGAAUUUCGGG	UCUGGAAUUUCAGAGACACACUU	Cleavage	genomic_reference:SL2.50ch01 gene_region:89072019-89286640 transcript_region:SL2.50ch01:89072019..89286640- functional_description:"Unknown Protein (AHRD V1)"	1
sly_miN_753	Solyc05g011840.2.1	2	17.28	1	20	398	417	AAGUGUGUCUCUGGAAUUUC	GAAAUUCCAGAGACACUUUU	Cleavage	genomic_reference:SL2.50ch05 gene_region:5074706-5075851 transcript_region:SL2.50ch05:5074706..5075851- go_terms:GO:0080131,GO:0080118 functional_description:"Sulfotransferase family protein (AHRD V1 **** D7LQL2_ARALY); contains Interpro domain(s) IPR000863 Sulfotransferase "	1
sly_miN_753	Solyc11g010490.1.1	2	21.307	1	20	1093	1112	AAGUGUGUCUCUGGAAUUUC	GUAGUUCCAGAGACAUACUU	Cleavage	evidence_code:10F0H1E1IEG genomic_reference:SL2.50ch11 gene_region:3550044-3559191 transcript_region:SL2.50ch11:3550044..3559191+ functional_description:"Genomic DNA chromosome 5 P1 clone MNA5 (AHRD V1 **-- Q9FKP6_ARATH)"	1
sly_miN_753	Solyc06g010090.1.1	3	17.977	1	20	208	227	AAGUGUGUCUCUGGAAUUUC	CAAAUUCCAGAGACAUUCUU	Cleavage	evidence_code:10F0H1E0IEG genomic_reference:SL2.50ch06 gene_region:4925954-4929076 transcript_region:SL2.50ch06:4925954..4929076+ functional_description:"DNA-binding protein SMUBP-2 (AHRD V1 *-*- C5FXH0_NANOT)"	1
sly_miN_753	Solyc09g089720.1.1	3	17.393	1	24	298	321	AAGUGUGUCUCUGGAAUUUCGGGC	GCUGCAAAUUGGAGAGACACACUU	Cleavage	evidence_code:10F0H1E0IEG genomic_reference:SL2.50ch09 gene_region:64798546-64799956 transcript_region:SL2.50ch09:64798546..64799956+ go_terms:GO:0010302,GO:0009815 functional_description:"1-aminocyclopropane-1-carboxylate oxidase-like protein (AHRD V1 **-* Q9LTH8_ARATH); contains Interpro domain(s) IPR005123 Oxoglutarate and iron-dependent oxygenase "	1
sly_miN_753	Solyc11g016990.1.1	3	23.679	1	23	730	753	AAGUGUGUCUCU-GGAAUUUCGGG	CAUGGAGUUCCCAGAGACACACUU	Cleavage	evidence_code:10F0H1E1IEG genomic_reference:SL2.50ch11 gene_region:7660095-7671231 transcript_region:SL2.50ch11:7660095..7671231+ go_terms:GO:0016311,GO:0006470 functional_description:"Receptor-type tyrosine-protein phosphatase S (AHRD V1 ***- B6TAK5_MAIZE); contains Interpro domain(s) IPR000242 Protein-tyrosine phosphatase, receptor/non-receptor type "	1
sly_miN_753	Solyc09g089740.2.1	3	18.037	1	24	672	695	AAGUGUGUCUCUGGAAUUUCGGGC	GCUGCAAAUUGGAGAGACACACUU	Cleavage	genomic_reference:SL2.50ch09 gene_region:64803288-64805015 transcript_region:SL2.50ch09:64803288..64805015+ go_terms:GO:0009815 functional_description:"1-aminocyclopropane-1-carboxylate oxidase-like protein (AHRD V1 **-* Q9LTH8_ARATH); contains Interpro domain(s) IPR005123 Oxoglutarate and iron-dependent oxygenase "	1
sly_miN_753	Solyc05g052600.2.1	3	13.711	1	23	883	905	AAGUGUGUCUCUGGAAUUUCGGG	CUGGAAAUUUAAGAGCCACAUUU	Cleavage	genomic_reference:SL2.50ch05 gene_region:61954189-61957576 transcript_region:SL2.50ch05:61954189..61957576+ go_terms:GO:0042132 functional_description:"Fructose-1 6-bisphosphatase class 1 (AHRD V1 **** B9M1N3_GEOSF); contains Interpro domain(s) IPR000146 Fructose-1,6-bisphosphatase IPR000719 Protein kinase, core "	1
sly_miN_753	Solyc02g083290.2.1	3	15.986	1	20	1799	1818	AAGUGUGUCUCUGGAAUUUC	GAAAUUCCAUAUGCAUACUU	Translation	genomic_reference:SL2.50ch02 gene_region:41311201-41321957 transcript_region:SL2.50ch02:41311201..41321957- go_terms:GO:0004712 functional_description:"Serine/threonine/tyrosine kinase (AHRD V1 *-** Q9AWA6_ARAHY); contains Interpro domain(s) IPR015783 ATMRK serine/threonine protein kinase-like "	1
sly_miN_761	Solyc09g090560.1.1	3	14.935	1	22	505	526	AAGAAAAUAAAGACUUCACAGA	UUUGUGGAGUUUUUGUUUUCCU	Cleavage	evidence_code:10F0H0E0IEG genomic_reference:SL2.50ch09 gene_region:65394745-65395611 transcript_region:SL2.50ch09:65394745..65395611- functional_description:"Unknown Protein (AHRD V1); contains Interpro domain(s) IPR006904 Protein of unknown function DUF716 "	1
sly_miN_761	Solyc03g116740.2.1	3	16.645	1	24	1359	1382	AAGAAAAUAAAGACUUCACAGACU	GGCUUGUGAAGUCGUUGUUUUUUC	Translation	genomic_reference:SL2.50ch03 gene_region:60077887-60080770 transcript_region:SL2.50ch03:60077887..60080770- go_terms:GO:0004142 functional_description:"Genomic DNA chromosome 3 P1 clone MSJ11 (AHRD V1 ***- Q9LVZ7_ARATH)"	1
sly_miN_761	Solyc01g058210.1.1	3	17	1	24	798	821	AAGAAAAUAAAGACUUCACAGACU	AUUUUGUGUGCUCUUUGUUUUCUU	Cleavage	evidence_code:10F0H1E0IEG genomic_reference:SL2.50ch01 gene_region:58457872-58459763 transcript_region:SL2.50ch01:58457872..58459763- go_terms:GO:0051015 functional_description:"Gelsolin (AHRD V1 **-- Q9DGQ5_DANRE); contains Interpro domain(s) IPR007122 Gelsolin "	1
sly_miN_761	Solyc07g062850.2.1	3	17.818	1	24	1027	1051	AAGAAAAUAAAGACUU-CACAGACU	GGGUUGUGUAAGUUUUUAUUUUUUU	Cleavage	genomic_reference:SL2.50ch07 gene_region:62714809-62722725 transcript_region:SL2.50ch07:62714809..62722725+ go_terms:GO:0005488 functional_description:"Genomic DNA chromosome 3 BAC clone F4B12 (AHRD V1 ***- Q9LIL7_ARATH); contains Interpro domain(s) IPR016024 Armadillo-type fold "	1
sly_miN_761	Solyc07g063970.2.1	3	6.254	1	22	56	77	AAGAAAAUAAAGACUUCACAGA	UUUGUAAAGUUUUGAUUUUUUU	Translation	genomic_reference:SL2.50ch07 gene_region:63520045-63522798 transcript_region:SL2.50ch07:63520045..63522798- go_terms:GO:0003700 functional_description:"Transcription factor (Fragment) (AHRD V1 *-** D6MKQ1_9ASPA); contains Interpro domain(s) IPR007087 Zinc finger, C2H2-type "	1
sly_miN_761	Solyc06g007980.2.1	2.5	10.574	1	22	5	26	AAGAAAAUAAAGACUUCACAGA	UAUGUUGAGUUUUUAUUUUUUU	Cleavage	genomic_reference:SL2.50ch06 gene_region:1835086-1845250 transcript_region:SL2.50ch06:1835086..1845250+ go_terms:GO:0030259 functional_description:"Sterol 3-beta-glucosyltransferase (AHRD V1 ***- B6U4Q7_MAIZE); contains Interpro domain(s) IPR004276 Glycosyl transferase, family 28 "	1
sly_miN_761	Solyc07g043680.2.1	2.5	13.314	1	21	1397	1417	AAGAAAAUAAAGACUUCACAG	UUGUGAGGUCUAUCUUUUCUU	Translation	genomic_reference:SL2.50ch07 gene_region:54969284-54971794 transcript_region:SL2.50ch07:54969284..54971794+ go_terms:GO:0003860 functional_description:"Enoyl-CoA-hydratase (AHRD V1 **** Q9SE41_AVIMR); contains Interpro domain(s) IPR001753 Crotonase, core "	1
sly_miN_761	Solyc03g118670.2.1	3	8.521	1	20	18	37	AAGAAAAUAAAGACUUCACA	GUUGAAGACUUUAUUUUCUU	Cleavage	genomic_reference:SL2.50ch03 gene_region:61583911-61590920 transcript_region:SL2.50ch03:61583911..61590920+ go_terms:GO:0005515 functional_description:"Protein sel-1 homolog 2 (AHRD V1 **-- SE1L2_HUMAN); contains Interpro domain(s) IPR011990 Tetratricopeptide-like helical "	1
sly_miN_761	Solyc05g047520.2.1	3	14.306	1	24	3058	3081	AAGAAAAUAAAGACUUCACAGACU	AGAGUGUGAAAUCUUUAUUAUUUU	Cleavage	genomic_reference:SL2.50ch05 gene_region:58151405-58159646 transcript_region:SL2.50ch05:58151405..58159646+ go_terms:GO:0005515,GO:0034459 functional_description:"ATP-dependent RNA helicase DOB1 (AHRD V1 **** B0WF10_CULQU); contains Interpro domain(s) IPR016438 RNA helicase, ATP-dependent, SK12/DOB1 "	1
sly_miN_761	Solyc04g072640.2.1	2.5	16.049	1	20	28	47	AAGAAAAUAAAGACUUCACA	UUUGAAUUUUUUAUUUUCUU	Cleavage	genomic_reference:SL2.50ch04 gene_region:57199069-57203113 transcript_region:SL2.50ch04:57199069..57203113- functional_description:"Membrane-anchored ubiquitin-fold protein 2 (AHRD V1 ***- D7M7C8_ARALY); contains Interpro domain(s) IPR017000 Membrane-anchored ubiquitin-fold protein, HCG-1 "	1
sly_miN_761	Solyc02g086840.2.1	3	13.908	1	20	2366	2385	AAGAAAAUAAAGACUUCACA	UGUAAAGUUUUUAUUUUCAU	Cleavage	genomic_reference:SL2.50ch02 gene_region:44022590-44025483 transcript_region:SL2.50ch02:44022590..44025483- go_terms:GO:0005975,GO:0005488 functional_description:"Kinesin light chain-like protein (AHRD V1 ***- D2DWB2_PHAVU); contains Interpro domain(s) IPR011990 Tetratricopeptide-like helical "	1
sly_miN_761	Solyc02g078540.2.1	3	13.449	1	20	1317	1336	AAGAAAAUAAAGACUUCACA	GGUGAAUUCAUUAUUUUCUU	Translation	genomic_reference:SL2.50ch02 gene_region:37780626-37784558 transcript_region:SL2.50ch02:37780626..37784558- go_terms:GO:0030132 functional_description:"Unknown Protein (AHRD V1); contains Interpro domain(s) IPR000996 Clathrin light chain "	1
sly_miN_761	Solyc08g014290.1.1	3	19.283	1	21	316	336	AAGAAAAUAAAGACUUCACAG	UUGAAAAUUCUUUAUUUUCUU	Cleavage	evidence_code:10F1H1E1IEG genomic_reference:SL2.50ch08 gene_region:3977144-3978331 transcript_region:SL2.50ch08:3977144..3978331- go_terms:GO:0004722 functional_description:"Serine-threonine protein phosphatase (AHRD V1 **-* Q5CPY7_CRYPV); contains Interpro domain(s) IPR004843 Metallophosphoesterase "	1
sly_miN_761	Solyc01g109190.1.1	3	3.471	1	20	79	98	AAGAAAAUAAAGACUUCACA	UGUCAUCUCUUUAUUUUCUU	Cleavage	evidence_code:10F0H0E0IEG genomic_reference:SL2.50ch01 gene_region:87987020-87987220 transcript_region:SL2.50ch01:87987020..87987220+ functional_description:"Unknown Protein (AHRD V1)"	1
sly_miN_783	Solyc10g007080.2.1	0	12.69	1	24	343	366	AAGUGUGUCUCUGAGAUUUCGGAC	GCCCGAAAUCUCAGAGACACACUU	Cleavage	genomic_reference:SL2.50ch10 gene_region:1459173-1463245 transcript_region:SL2.50ch10:1459173..1463245- go_terms:GO:0016020 functional_description:"Aberrant lateral root formation 5 (AHRD V1 *--- Q9LUH2_ARATH); contains Interpro domain(s) IPR002528 Multi antimicrobial extrusion protein MatE "	1
sly_miN_783	Solyc01g110700.2.1	1	13.059	1	23	179265	179287	AAGUGUGUCUCUGAGAUUUCGGA	UCUGGAAUUUCAGAGACACACUU	Cleavage	genomic_reference:SL2.50ch01 gene_region:89071526-89315619 transcript_region:SL2.50ch01:89071526..89315619- functional_description:"Unknown Protein (AHRD V1)"	1
sly_miN_783	Solyc01g111180.2.1	1	13.059	1	23	149554	149576	AAGUGUGUCUCUGAGAUUUCGGA	UCUGGAAUUUCAGAGACACACUU	Cleavage	genomic_reference:SL2.50ch01 gene_region:89072019-89286640 transcript_region:SL2.50ch01:89072019..89286640- functional_description:"Unknown Protein (AHRD V1)"	1
sly_miN_783	Solyc01g090230.2.1	2.5	12.055	1	22	1695	1716	AAGUGUGUCUCUGAGAUUUCGG	UUGAAAUCUCAGAGCCAUGUUU	Cleavage	genomic_reference:SL2.50ch01 gene_region:75636426-75660453 transcript_region:SL2.50ch01:75636426..75660453- functional_description:"GRAM domain containing protein (AHRD V1 *-*- B4FWB9_MAIZE); contains Interpro domain(s) IPR004182 GRAM "	1
sly_miN_783	Solyc06g048790.1.1	3	18.125	1	20	405	424	AAGUGUGUCUCUGAGAUUUC	GAAAUCUCAGAGAGACACAU	Cleavage	evidence_code:10F0H1E0IEG genomic_reference:SL2.50ch06 gene_region:28213018-28214535 transcript_region:SL2.50ch06:28213018..28214535+ go_terms:GO:0005515 functional_description:"Os12g0109700 protein (Fragment) (AHRD V1 *-*- C7JA22_ORYSJ); contains Interpro domain(s) IPR006461 Protein of unknown function Cys-rich "	1
sly_miN_783	Solyc02g076860.2.1	3	12.326	1	21	415	435	AAGUGUGUCUCUGAGAUUUCG	CGAAAUCUGCGAGACAUAUUU	Cleavage	genomic_reference:SL2.50ch02 gene_region:36558814-36560643 transcript_region:SL2.50ch02:36558814..36560643- go_terms:GO:0005615 functional_description:"Pollen allergen Phl p 11 (AHRD V1 ***- B6TNI5_MAIZE); contains Interpro domain(s) IPR006041 Pollen Ole e 1 allergen and extensin "	1
sly_miN_783	Solyc11g016990.1.1	2.5	23.679	1	20	734	753	AAGUGUGUCUCUGAGAUUUC	GAGUUCCCAGAGACACACUU	Cleavage	evidence_code:10F0H1E1IEG genomic_reference:SL2.50ch11 gene_region:7660095-7671231 transcript_region:SL2.50ch11:7660095..7671231+ go_terms:GO:0016311,GO:0006470 functional_description:"Receptor-type tyrosine-protein phosphatase S (AHRD V1 ***- B6TAK5_MAIZE); contains Interpro domain(s) IPR000242 Protein-tyrosine phosphatase, receptor/non-receptor type "	1
sly_miN_783	Solyc03g120620.2.1	3	6.667	1	20	339	358	AAGUGUGUCUCUGAGAUUUC	GAAAUAUCACAGACACACUG	Translation	genomic_reference:SL2.50ch03 gene_region:63020513-63026632 transcript_region:SL2.50ch03:63020513..63026632+ go_terms:GO:0003677 functional_description:"Homeobox-leucine zipper protein ATHB-15 (AHRD V1 *-*- ATB15_ARATH); contains Interpro domain(s) IPR002913 Lipid-binding START "	1
sly_miN_783	Solyc05g052600.2.1	3	13.711	1	20	886	905	AAGUGUGUCUCUGAGAUUUC	GAAAUUUAAGAGCCACAUUU	Cleavage	genomic_reference:SL2.50ch05 gene_region:61954189-61957576 transcript_region:SL2.50ch05:61954189..61957576+ go_terms:GO:0042132 functional_description:"Fructose-1 6-bisphosphatase class 1 (AHRD V1 **** B9M1N3_GEOSF); contains Interpro domain(s) IPR000146 Fructose-1,6-bisphosphatase IPR000719 Protein kinase, core "	1
sly_miN_819	Solyc10g007080.2.1	1	12.482	1	24	355	378	UUAGUAUAAUAUAAGUGUGUCUCU	AGAGACACACUUAUACUAUACUAA	Translation	genomic_reference:SL2.50ch10 gene_region:1459173-1463245 transcript_region:SL2.50ch10:1459173..1463245- go_terms:GO:0016020 functional_description:"Aberrant lateral root formation 5 (AHRD V1 *--- Q9LUH2_ARATH); contains Interpro domain(s) IPR002528 Multi antimicrobial extrusion protein MatE "	1
sly_miN_819	Solyc01g110700.2.1	1.5	9.231	1	24	69797	69820	UUAGUAUAAUAUAAGUGUGUCUCU	AAAGAUACACUUAUACUAUACUAA	Translation	genomic_reference:SL2.50ch01 gene_region:89071526-89315619 transcript_region:SL2.50ch01:89071526..89315619- functional_description:"Unknown Protein (AHRD V1)"	1
sly_miN_819	Solyc01g111180.2.1	1.5	9.231	1	24	40086	40109	UUAGUAUAAUAUAAGUGUGUCUCU	AAAGAUACACUUAUACUAUACUAA	Translation	genomic_reference:SL2.50ch01 gene_region:89072019-89286640 transcript_region:SL2.50ch01:89072019..89286640- functional_description:"Unknown Protein (AHRD V1)"	1
sly_miN_819	Solyc09g009150.1.1	2	12.623	1	24	680	703	UUAGUAUAAUAUAAGUGUGUCUCU	AAGGACAUAUUUAUGUUGUACUAA	Cleavage	evidence_code:10F0H1E0IEG genomic_reference:SL2.50ch09 gene_region:2488251-2489759 transcript_region:SL2.50ch09:2488251..2489759+ go_terms:GO:0005529 functional_description:"D-mannose binding lectin family protein expressed (AHRD V1 *--- Q10JE9_ORYSJ); contains Interpro domain(s) IPR001480 Curculin-like (mannose-binding) lectin "	1
sly_miN_819	Solyc07g052700.2.1	3	17.284	1	24	629	652	UUAGUAUAAUAUAAGUGUGUCUCU	AGAAAUAUAAUUAUGUUAUAUUAA	Cleavage	genomic_reference:SL2.50ch07 gene_region:58484194-58486576 transcript_region:SL2.50ch07:58484194..58486576+ go_terms:GO:0005634 functional_description:"MADS-box transcription factor 1 (AHRD V1 ***- D1MFS6_HEVBR); contains Interpro domain(s) IPR002100 Transcription factor, MADS-box "	1
sly_miN_819	Solyc02g085910.2.1	2.5	5.619	1	24	1063	1086	UUAGUAUAAUAUAAGUGUGUCUCU	AAAAACACACUUAUACUAUAUUAU	Translation	genomic_reference:SL2.50ch02 gene_region:43268986-43270169 transcript_region:SL2.50ch02:43268986..43270169- functional_description:"LOB domain protein 42 (AHRD V1 ***- D7KWD0_ARALY); contains Interpro domain(s) IPR004883 Lateral organ boundaries, LOB "	1
sly_miN_819	Solyc09g010210.2.1	3	10.204	1	22	1578	1599	UUAGUAUAAUAUAAGUGUGUCU	AUAUAUAUAUAUAUUAUAUUAA	Cleavage	genomic_reference:SL2.50ch09 gene_region:3596732-3601979 transcript_region:SL2.50ch09:3596732..3601979+ go_terms:GO:0004553 functional_description:"Endoglucanase 1 (AHRD V1 ***- B6TRZ3_MAIZE); contains Interpro domain(s) IPR008928 Six-hairpin glycosidase-like IPR012341 Six-hairpin glycosidase IPR018221 Glycoside hydrolase, family 9, active site IPR001701 Glycoside hydrolase, family 9 "	1
sly_miN_819	Solyc05g011830.2.1	3	16.591	1	20	1914	1933	UUAGUAUAAUAUAAGUGUGU	AUAUACAUAUAUUAUACUAU	Cleavage	genomic_reference:SL2.50ch05 gene_region:5061298-5063494 transcript_region:SL2.50ch05:5061298..5063494- functional_description:"Unknown Protein (AHRD V1)"	1
sly_miN_819	Solyc02g088260.2.1	3	10.896	1	20	356	375	UUAGUAUAAUAUAAGUGUGU	AUACAUUUAUGCUGUACUAA	Translation	genomic_reference:SL2.50ch02 gene_region:44988643-44994359 transcript_region:SL2.50ch02:44988643..44994359- functional_description:"Latex abundant protein 1 (AHRD V1 *--- Q6XNP6_HEVBR)"	1
sly_miN_819	Solyc08g005000.2.1	3	16.785	1	22	545	566	UUAGUAUAAUAUAAGUGUGUCU	ACACACUUUUGCAUUAUACUAA	Translation	genomic_reference:SL2.50ch08 gene_region:2178-5917 transcript_region:SL2.50ch08:2178..5917- go_terms:GO:0005975 functional_description:"Glucan endo-1 3-beta-glucosidase 3 (AHRD V1 ***- B6TLN1_MAIZE); contains Interpro domain(s) IPR013781 Glycoside hydrolase, subgroup, catalytic core "	1
sly_miN_819	Solyc11g007800.1.1	3	13.721	1	20	364	383	UUAGUAUAAUAUAAGUGUGU	ACCCACUUAUGGUAUGCUAA	Translation	evidence_code:10F0H1E1IEG genomic_reference:SL2.50ch11 gene_region:2031760-2038024 transcript_region:SL2.50ch11:2031760..2038024- go_terms:GO:0006396,GO:0001682 functional_description:"Ribonuclease P/MRP protein subunit (AHRD V1 *--- A8NQR7_COPC7); contains Interpro domain(s) IPR009723 Ribonuclease P/MRP, POP1 "	1
sly_miN_819	Solyc09g083250.2.1	3	8.35	1	20	1708	1727	UUAGUAUAAUAUAAGUGUGU	AUACACUGAUUUUAUACUGA	Translation	genomic_reference:SL2.50ch09 gene_region:64296802-64306618 transcript_region:SL2.50ch09:64296802..64306618+ functional_description:"AT5g02940/F9G14_250 (Fragment) (AHRD V1 ***- Q94AC5_ARATH); contains Interpro domain(s) IPR010420 Protein of unknown function DUF1012 "	1
sly_miN_833	Solyc01g110700.2.1	1	13.059	1	23	179265	179287	AAGUGUGUCUCUGAGAUUUCAGA	UCUGGAAUUUCAGAGACACACUU	Cleavage	genomic_reference:SL2.50ch01 gene_region:89071526-89315619 transcript_region:SL2.50ch01:89071526..89315619- functional_description:"Unknown Protein (AHRD V1)"	1
sly_miN_833	Solyc01g111180.2.1	1	13.059	1	23	149554	149576	AAGUGUGUCUCUGAGAUUUCAGA	UCUGGAAUUUCAGAGACACACUU	Cleavage	genomic_reference:SL2.50ch01 gene_region:89072019-89286640 transcript_region:SL2.50ch01:89072019..89286640- functional_description:"Unknown Protein (AHRD V1)"	1
sly_miN_833	Solyc10g007080.2.1	0	12.69	1	24	343	366	AAGUGUGUCUCUGAGAUUUCAGAC	GCCCGAAAUCUCAGAGACACACUU	Cleavage	genomic_reference:SL2.50ch10 gene_region:1459173-1463245 transcript_region:SL2.50ch10:1459173..1463245- go_terms:GO:0016020 functional_description:"Aberrant lateral root formation 5 (AHRD V1 *--- Q9LUH2_ARATH); contains Interpro domain(s) IPR002528 Multi antimicrobial extrusion protein MatE "	1
sly_miN_833	Solyc01g090230.2.1	2.5	12.055	1	22	1695	1716	AAGUGUGUCUCUGAGAUUUCAG	UUGAAAUCUCAGAGCCAUGUUU	Cleavage	genomic_reference:SL2.50ch01 gene_region:75636426-75660453 transcript_region:SL2.50ch01:75636426..75660453- functional_description:"GRAM domain containing protein (AHRD V1 *-*- B4FWB9_MAIZE); contains Interpro domain(s) IPR004182 GRAM "	1
sly_miN_833	Solyc06g048790.1.1	3	18.125	1	20	405	424	AAGUGUGUCUCUGAGAUUUC	GAAAUCUCAGAGAGACACAU	Cleavage	evidence_code:10F0H1E0IEG genomic_reference:SL2.50ch06 gene_region:28213018-28214535 transcript_region:SL2.50ch06:28213018..28214535+ go_terms:GO:0005515 functional_description:"Os12g0109700 protein (Fragment) (AHRD V1 *-*- C7JA22_ORYSJ); contains Interpro domain(s) IPR006461 Protein of unknown function Cys-rich "	1
sly_miN_833	Solyc11g016990.1.1	2.5	23.679	1	20	734	753	AAGUGUGUCUCUGAGAUUUC	GAGUUCCCAGAGACACACUU	Cleavage	evidence_code:10F0H1E1IEG genomic_reference:SL2.50ch11 gene_region:7660095-7671231 transcript_region:SL2.50ch11:7660095..7671231+ go_terms:GO:0016311,GO:0006470 functional_description:"Receptor-type tyrosine-protein phosphatase S (AHRD V1 ***- B6TAK5_MAIZE); contains Interpro domain(s) IPR000242 Protein-tyrosine phosphatase, receptor/non-receptor type "	1
sly_miN_833	Solyc03g120620.2.1	3	6.667	1	20	339	358	AAGUGUGUCUCUGAGAUUUC	GAAAUAUCACAGACACACUG	Translation	genomic_reference:SL2.50ch03 gene_region:63020513-63026632 transcript_region:SL2.50ch03:63020513..63026632+ go_terms:GO:0003677 functional_description:"Homeobox-leucine zipper protein ATHB-15 (AHRD V1 *-*- ATB15_ARATH); contains Interpro domain(s) IPR002913 Lipid-binding START "	1
sly_miN_833	Solyc02g076860.2.1	3	12.326	1	20	416	435	AAGUGUGUCUCUGAGAUUUC	GAAAUCUGCGAGACAUAUUU	Cleavage	genomic_reference:SL2.50ch02 gene_region:36558814-36560643 transcript_region:SL2.50ch02:36558814..36560643- go_terms:GO:0005615 functional_description:"Pollen allergen Phl p 11 (AHRD V1 ***- B6TNI5_MAIZE); contains Interpro domain(s) IPR006041 Pollen Ole e 1 allergen and extensin "	1
sly_miN_833	Solyc05g052600.2.1	3	13.711	1	20	886	905	AAGUGUGUCUCUGAGAUUUC	GAAAUUUAAGAGCCACAUUU	Cleavage	genomic_reference:SL2.50ch05 gene_region:61954189-61957576 transcript_region:SL2.50ch05:61954189..61957576+ go_terms:GO:0042132 functional_description:"Fructose-1 6-bisphosphatase class 1 (AHRD V1 **** B9M1N3_GEOSF); contains Interpro domain(s) IPR000146 Fructose-1,6-bisphosphatase IPR000719 Protein kinase, core "	1
sly_miN_849	Solyc10g007080.2.1	0	11.036	1	23	338	360	GUCUCUGAGAUUUCGGGCAUAGG	UCUAUGCCCGAAAUCUCAGAGAC	Cleavage	genomic_reference:SL2.50ch10 gene_region:1459173-1463245 transcript_region:SL2.50ch10:1459173..1463245- go_terms:GO:0016020 functional_description:"Aberrant lateral root formation 5 (AHRD V1 *--- Q9LUH2_ARATH); contains Interpro domain(s) IPR002528 Multi antimicrobial extrusion protein MatE "	1
sly_miN_849	Solyc10g009520.2.1	3	13.823	1	24	899	922	GUCUCUGAGAUUUCGGGCAUAGGU	AUCUAUGUCUGAAAUUUCCGAGAC	Cleavage	genomic_reference:SL2.50ch10 gene_region:3657017-3661605 transcript_region:SL2.50ch10:3657017..3661605+ go_terms:GO:0004022 functional_description:"Dihydroflavonol-4-reductase (AHRD V1 ***- B2CZK9_HIEPL); contains Interpro domain(s) IPR016040 NAD(P)-binding domain "	1
sly_miN_849	Solyc01g110700.2.1	3	11.308	1	24	167145	167168	GUCUCUGAGAUUUCGGGCAUAGGU	AUUUAUGUCUGAAAUCUUAUAGAC	Cleavage	genomic_reference:SL2.50ch01 gene_region:89071526-89315619 transcript_region:SL2.50ch01:89071526..89315619- functional_description:"Unknown Protein (AHRD V1)"	1
sly_miN_849	Solyc01g111180.2.1	3	11.308	1	24	137434	137457	GUCUCUGAGAUUUCGGGCAUAGGU	AUUUAUGUCUGAAAUCUUAUAGAC	Cleavage	genomic_reference:SL2.50ch01 gene_region:89072019-89286640 transcript_region:SL2.50ch01:89072019..89286640- functional_description:"Unknown Protein (AHRD V1)"	1
sly_miN_849	Solyc06g005720.2.1	3	10.993	1	22	1366	1387	GUCUCUGAGAUUUCGGGCAUAG	CUAUGUCCGGAAUCUCAAAGAU	Cleavage	genomic_reference:SL2.50ch06 gene_region:766800-773885 transcript_region:SL2.50ch06:766800..773885+ go_terms:GO:0016020,GO:0008152,GO:0055114 functional_description:"Tropinone-reductase-like39 (AHRD V1 **-- B2BXL7_ARALY); contains Interpro domain(s) IPR002347 Glucose/ribitol dehydrogenase "	1
sly_miN_849	Solyc01g006760.2.1	2.5	14.042	1	22	674	695	GUCUCUGAGAUUUCGGGCAUAG	UUAUGACUGAAAUUUUAGAGAC	Cleavage	genomic_reference:SL2.50ch01 gene_region:1348524-1349983 transcript_region:SL2.50ch01:1348524..1349983- functional_description:"Unknown Protein (AHRD V1)"	1
sly_miN_849	Solyc02g080210.2.1	3	15.124	1	24	6459	6482	GUCUCUGAGAUUUCGGGCAUAGGU	ACGUAUUCCUAAAAUUUCAGAGAC	Cleavage	genomic_reference:SL2.50ch02 gene_region:39065278-39076087 transcript_region:SL2.50ch02:39065278..39076087- go_terms:GO:0005618,GO:0030599 functional_description:"Pectinesterase (AHRD V1 ***- B9RXQ4_RICCO); contains Interpro domain(s) IPR000070 Pectinesterase, catalytic "	1
sly_miN_849	Solyc07g042160.2.1	3	17.097	1	24	762	785	GUCUCUGAGAUUUCGGGCAUAGGU	AUCCAUGGCCAGAAUCUCAGAGAU	Cleavage	genomic_reference:SL2.50ch07 gene_region:52473909-52486990 transcript_region:SL2.50ch07:52473909..52486990+ go_terms:GO:0005975 functional_description:"Polygalacturonase (AHRD V1 **-- B6SZN5_MAIZE); contains Interpro domain(s) IPR012334 Pectin lyase fold "	1
sly_miN_849	Solyc02g067180.2.1	2.5	22.092	1	20	1453	1472	GUCUCUGAGAUUUCGGGCAU	AUGGCCGAAAUUUUAGAGGC	Cleavage	genomic_reference:SL2.50ch02 gene_region:31941535-31947091 transcript_region:SL2.50ch02:31941535..31947091- go_terms:GO:0006520,GO:0030170 functional_description:"Cystathionine gamma synthase (AHRD V1 ***- Q6R8F6_SOLLC); contains Interpro domain(s) IPR000277 Cys/Met metabolism, pyridoxal phosphate-dependent enzyme "	1
sly_miN_849	Solyc06g065360.2.1	3	20.992	1	24	2659	2682	GUCUCUGAGAUUUCGGGCAUAGGU	GCUGAUGCCGGAAAGCUCAGAGAG	Translation	genomic_reference:SL2.50ch06 gene_region:37177694-37184339 transcript_region:SL2.50ch06:37177694..37184339+ functional_description:"Erythroid differentiation-related factor 1-like protein (AHRD V1 ***- Q5N730_ORYSJ)"	1
sly_miN_849	Solyc08g048140.1.1	3	20.488	1	20	53	72	GUCUCUGAGAUUUCGGGCAU	AUGUCAGAAAUCUUGGAGAU	Cleavage	evidence_code:10F0H0E0IEG genomic_reference:SL2.50ch08 gene_region:37838091-37838435 transcript_region:SL2.50ch08:37838091..37838435+ functional_description:"Unknown Protein (AHRD V1)"	1
sly_miN_849	Solyc11g028250.1.1	3	20.107	1	20	379	398	GUCUCUGAGAUUUCGGGCAU	AUGUCGGAAAUCACAGAGAU	Cleavage	evidence_code:10F0H0E0IEG genomic_reference:SL2.50ch11 gene_region:17313728-17316270 transcript_region:SL2.50ch11:17313728..17316270- functional_description:"Unknown Protein (AHRD V1)"	1
sly_miN_906	Solyc06g074010.2.1	3	14.244	1	22	2010	2031	UUCCGAACUAGUGCCACGUAGG	UCUACAUGGCACUAGUUUAGAA	Cleavage	genomic_reference:SL2.50ch06 gene_region:42140223-42151673 transcript_region:SL2.50ch06:42140223..42151673+ go_terms:GO:0005515,GO:0003677 functional_description:"Transcription factor (E2F) (AHRD V1 *-*- Q9FNS0_CHERU); contains Interpro domain(s) IPR015633 E2F Family "	1
sly_miN_906	Solyc05g015890.2.1	3	21.276	1	21	629	649	UUCCGAACUAGUGCCACGUAG	UUACAUGGUACUGGUUUGGGA	Cleavage	genomic_reference:SL2.50ch05 gene_region:12668873-12669963 transcript_region:SL2.50ch05:12668873..12669963- functional_description:"Genomic DNA chromosome 5 TAC clone K24M7 (AHRD V1 **-- Q9FHB8_ARATH)"	1
sly_miN_944	Solyc10g007080.2.1	0.5	12.69	1	24	343	366	AAGUGUGUCUCUGAGAUUUUGGAC	GCCCGAAAUCUCAGAGACACACUU	Cleavage	genomic_reference:SL2.50ch10 gene_region:1459173-1463245 transcript_region:SL2.50ch10:1459173..1463245- go_terms:GO:0016020 functional_description:"Aberrant lateral root formation 5 (AHRD V1 *--- Q9LUH2_ARATH); contains Interpro domain(s) IPR002528 Multi antimicrobial extrusion protein MatE "	1
sly_miN_944	Solyc01g110700.2.1	1.5	13.059	1	23	179265	179287	AAGUGUGUCUCUGAGAUUUUGGA	UCUGGAAUUUCAGAGACACACUU	Cleavage	genomic_reference:SL2.50ch01 gene_region:89071526-89315619 transcript_region:SL2.50ch01:89071526..89315619- functional_description:"Unknown Protein (AHRD V1)"	2
sly_miN_944	Solyc01g111180.2.1	1.5	13.059	1	23	149554	149576	AAGUGUGUCUCUGAGAUUUUGGA	UCUGGAAUUUCAGAGACACACUU	Cleavage	genomic_reference:SL2.50ch01 gene_region:89072019-89286640 transcript_region:SL2.50ch01:89072019..89286640- functional_description:"Unknown Protein (AHRD V1)"	1
sly_miN_944	Solyc01g110700.2.1	2.5	9.493	1	24	69785	69808	AAGUGUGUCUCUGAGAUUUUGGAC	GUCCAAAAUUUUAAAGAUACACUU	Translation	genomic_reference:SL2.50ch01 gene_region:89071526-89315619 transcript_region:SL2.50ch01:89071526..89315619- functional_description:"Unknown Protein (AHRD V1)"	2
sly_miN_944	Solyc01g098450.2.1	3	18.157	1	24	1607	1630	AAGUGUGUCUCUGAGAUUUUGGAC	GUUUAGAAGCUCAGAGAUACACUG	Cleavage	genomic_reference:SL2.50ch01 gene_region:80732427-80735316 transcript_region:SL2.50ch01:80732427..80735316+ functional_description:"Genomic DNA chromosome 3 P1 clone MYF24 (AHRD V1 ***- Q9LS59_ARATH)"	1
sly_miN_944	Solyc10g005210.2.1	3	18.175	1	21	888	908	AAGUGUGUCUCUGAGAUUUUG	CAAGAUUUCAGGGAUGCAUUU	Cleavage	genomic_reference:SL2.50ch10 gene_region:168532-170795 transcript_region:SL2.50ch10:168532..170795- go_terms:GO:0006284,GO:0006281 functional_description:"DNA-3-methyladenine glycosylase I (AHRD V1 ***- B4FWT0_MAIZE); contains Interpro domain(s) IPR005019 Methyladenine glycosylase "	1
sly_miN_944	Solyc02g085910.2.1	3	6.881	1	23	1052	1074	AAGUGUGUCUCUGAGAUUUUGGA	UUUAAAAUUUUAAAAACACACUU	Translation	genomic_reference:SL2.50ch02 gene_region:43268986-43270169 transcript_region:SL2.50ch02:43268986..43270169- functional_description:"LOB domain protein 42 (AHRD V1 ***- D7KWD0_ARALY); contains Interpro domain(s) IPR004883 Lateral organ boundaries, LOB "	1
sly_miN_944	Solyc09g008960.1.1	3	12.247	1	24	598	621	AAGUGUGUCUCUGAGAUUUUGGAC	GUUAAAAAUAAUAGAGACACAUUU	Cleavage	evidence_code:10F0H1E1IEG genomic_reference:SL2.50ch09 gene_region:2341500-2342998 transcript_region:SL2.50ch09:2341500..2342998- functional_description:"Homology to unknown gene (AHRD V1 ***- Q01A04_OSTTA); contains Interpro domain(s) IPR004274 NLI interacting factor "	1
sly_miN_944	Solyc10g017530.2.1	2.5	16.802	1	22	1526	1547	AAGUGUGUCUCUGAGAUUUUGG	CGAAGAACUCAGAGACAUAUUU	Cleavage	genomic_reference:SL2.50ch10 gene_region:5410144-5419713 transcript_region:SL2.50ch10:5410144..5419713+ go_terms:GO:0004004 functional_description:"ATP-dependent RNA Helicase (AHRD V1 **** Q7PDT0_PLAYO); contains Interpro domain(s) IPR011545 DNA/RNA helicase, DEAD/DEAH box type, N-terminal "	1
sly_miN_944	Solyc01g090230.2.1	3	12.055	1	22	1695	1716	AAGUGUGUCUCUGAGAUUUUGG	UUGAAAUCUCAGAGCCAUGUUU	Cleavage	genomic_reference:SL2.50ch01 gene_region:75636426-75660453 transcript_region:SL2.50ch01:75636426..75660453- functional_description:"GRAM domain containing protein (AHRD V1 *-*- B4FWB9_MAIZE); contains Interpro domain(s) IPR004182 GRAM "	1
sly_miN_944	Solyc10g044980.1.1	3	12.425	1	20	401	420	AAGUGUGUCUCUGAGAUUUU	AAGAUCUUAGAGAUGCGUUU	Cleavage	evidence_code:10F0H0E0IEG genomic_reference:SL2.50ch10 gene_region:24778918-24779349 transcript_region:SL2.50ch10:24778918..24779349- go_terms:GO:0005515,GO:0003677 functional_description:"Histone H2B (AHRD V1 *-*- A9S8R4_PHYPA); contains Interpro domain(s) IPR000558 Histone H2B "	1
sly_miN_944	Solyc07g038110.1.1	3	14.161	1	20	19	38	AAGUGUGUCUCUGAGAUUUU	AAAAUCUCAGACAUACAGUU	Translation	evidence_code:10F0H1E0IEG genomic_reference:SL2.50ch07 gene_region:42662779-42663534 transcript_region:SL2.50ch07:42662779..42663534- go_terms:GO:0005529,GO:0005975 functional_description:"Beta-galactosidase (AHRD V1 *-*- Q0EDA9_PERAE); contains Interpro domain(s) IPR000922 D-galactoside/L-rhamnose binding SUEL lectin "	1
sly_miN_944	Solyc04g005080.2.1	2.5	19.281	1	20	1324	1343	AAGUGUGUCUCUGAGAUUUU	AAGAACUCAGAGCCACACUU	Cleavage	genomic_reference:SL2.50ch04 gene_region:64905-71276 transcript_region:SL2.50ch04:64905..71276- go_terms:GO:0050897,GO:0008270 functional_description:"Pyruvate dehydrogenase E1 component alpha subunit (AHRD V1 ***- B6TMS5_MAIZE); contains Interpro domain(s) IPR017597 Pyruvate dehydrogenase (acetyl-transferring) E1 component, alpha subunit, subgroup y "	1
sly_miN_944	Solyc11g016990.1.1	3	23.679	1	20	734	753	AAGUGUGUCUCUGAGAUUUU	GAGUUCCCAGAGACACACUU	Cleavage	evidence_code:10F0H1E1IEG genomic_reference:SL2.50ch11 gene_region:7660095-7671231 transcript_region:SL2.50ch11:7660095..7671231+ go_terms:GO:0016311,GO:0006470 functional_description:"Receptor-type tyrosine-protein phosphatase S (AHRD V1 ***- B6TAK5_MAIZE); contains Interpro domain(s) IPR000242 Protein-tyrosine phosphatase, receptor/non-receptor type "	1
sly_miN_944	Solyc05g011810.2.1	3	15.584	1	20	1266	1285	AAGUGUGUCUCUGAGAUUUU	AAAAUUUCACAAACACAUUU	Translation	genomic_reference:SL2.50ch05 gene_region:5042653-5046761 transcript_region:SL2.50ch05:5042653..5046761+ go_terms:GO:0003700 functional_description:"BHLH transcription factor (AHRD V1 *-** B5AEK3_ORYSJ); contains Interpro domain(s) IPR011598 Helix-loop-helix DNA-binding "	1
sly_miN_944	Solyc04g053120.2.1	3	14.401	1	20	1844	1863	AAGUGUGUCUCUGAGAUUUU	AAAAGCUAAGAGAUAUACUU	Cleavage	genomic_reference:SL2.50ch04 gene_region:50864174-50870628 transcript_region:SL2.50ch04:50864174..50870628- go_terms:GO:0005975 functional_description:"4-alpha-glucanotransferase (AHRD V1 ***- Q9LV91_ARATH); contains Interpro domain(s) IPR003385 Glycoside hydrolase, family 77 "	1
sly_miN_958	Solyc04g056550.1.1	2.5	13.935	1	23	449	471	UUUCAAACUAGUGUCACGUAGGC	GGUUACGUGACACUAAUUUCAAA	Cleavage	evidence_code:10F0H0E0IEG genomic_reference:SL2.50ch04 gene_region:53648375-53648923 transcript_region:SL2.50ch04:53648375..53648923- go_terms:GO:0003700 functional_description:"MADS-box transcription factor 25 (AHRD V1 **** MAD25_ORYSJ); contains Interpro domain(s) IPR002100 Transcription factor, MADS-box "	1
sly_miN_958	Solyc01g105410.2.1	3	14.378	1	23	953	975	UUUCAAACUAGUGUCACGUAGGC	GCAUGCUCGACACUAGUUUGAGA	Cleavage	genomic_reference:SL2.50ch01 gene_region:85348461-85349698 transcript_region:SL2.50ch01:85348461..85349698+ functional_description:"Os06g0220000 protein (Fragment) (AHRD V1 ***- Q0DDJ2_ORYSJ); contains Interpro domain(s) IPR006766 Phosphate-induced protein 1 conserved region "	1
sly_miN_962	Solyc10g007080.2.1	0.5	12.69	1	24	343	366	AAGUGUGUCUCUGAGAUUUUGGGC	GCCCGAAAUCUCAGAGACACACUU	Cleavage	genomic_reference:SL2.50ch10 gene_region:1459173-1463245 transcript_region:SL2.50ch10:1459173..1463245- go_terms:GO:0016020 functional_description:"Aberrant lateral root formation 5 (AHRD V1 *--- Q9LUH2_ARATH); contains Interpro domain(s) IPR002528 Multi antimicrobial extrusion protein MatE "	1
sly_miN_962	Solyc01g110700.2.1	1.5	13.059	1	23	179265	179287	AAGUGUGUCUCUGAGAUUUUGGG	UCUGGAAUUUCAGAGACACACUU	Cleavage	genomic_reference:SL2.50ch01 gene_region:89071526-89315619 transcript_region:SL2.50ch01:89071526..89315619- functional_description:"Unknown Protein (AHRD V1)"	2
sly_miN_962	Solyc01g111180.2.1	1.5	13.059	1	23	149554	149576	AAGUGUGUCUCUGAGAUUUUGGG	UCUGGAAUUUCAGAGACACACUU	Cleavage	genomic_reference:SL2.50ch01 gene_region:89072019-89286640 transcript_region:SL2.50ch01:89072019..89286640- functional_description:"Unknown Protein (AHRD V1)"	1
sly_miN_962	Solyc01g110700.2.1	2.5	9.493	1	24	69785	69808	AAGUGUGUCUCUGAGAUUUUGGGC	GUCCAAAAUUUUAAAGAUACACUU	Translation	genomic_reference:SL2.50ch01 gene_region:89071526-89315619 transcript_region:SL2.50ch01:89071526..89315619- functional_description:"Unknown Protein (AHRD V1)"	2
sly_miN_962	Solyc01g098450.2.1	3	18.157	1	24	1607	1630	AAGUGUGUCUCUGAGAUUUUGGGC	GUUUAGAAGCUCAGAGAUACACUG	Cleavage	genomic_reference:SL2.50ch01 gene_region:80732427-80735316 transcript_region:SL2.50ch01:80732427..80735316+ functional_description:"Genomic DNA chromosome 3 P1 clone MYF24 (AHRD V1 ***- Q9LS59_ARATH)"	1
sly_miN_962	Solyc10g017530.2.1	2.5	16.802	1	23	1525	1547	AAGUGUGUCUCUGAGAUUUUGGG	CCGAAGAACUCAGAGACAUAUUU	Cleavage	genomic_reference:SL2.50ch10 gene_region:5410144-5419713 transcript_region:SL2.50ch10:5410144..5419713+ go_terms:GO:0004004 functional_description:"ATP-dependent RNA Helicase (AHRD V1 **** Q7PDT0_PLAYO); contains Interpro domain(s) IPR011545 DNA/RNA helicase, DEAD/DEAH box type, N-terminal "	1
sly_miN_962	Solyc07g038110.1.1	3	14.161	1	24	15	38	AAGUGUGUCUCUGAGAUUUUGGGC	GCUGAAAAUCUCAGACAUACAGUU	Translation	evidence_code:10F0H1E0IEG genomic_reference:SL2.50ch07 gene_region:42662779-42663534 transcript_region:SL2.50ch07:42662779..42663534- go_terms:GO:0005529,GO:0005975 functional_description:"Beta-galactosidase (AHRD V1 *-*- Q0EDA9_PERAE); contains Interpro domain(s) IPR000922 D-galactoside/L-rhamnose binding SUEL lectin "	1
sly_miN_962	Solyc01g090230.2.1	3	12.055	1	23	1694	1716	AAGUGUGUCUCUGAGAUUUUGGG	CUUGAAAUCUCAGAGCCAUGUUU	Cleavage	genomic_reference:SL2.50ch01 gene_region:75636426-75660453 transcript_region:SL2.50ch01:75636426..75660453- functional_description:"GRAM domain containing protein (AHRD V1 *-*- B4FWB9_MAIZE); contains Interpro domain(s) IPR004182 GRAM "	1
sly_miN_962	Solyc10g005210.2.1	3	18.175	1	21	888	908	AAGUGUGUCUCUGAGAUUUUG	CAAGAUUUCAGGGAUGCAUUU	Cleavage	genomic_reference:SL2.50ch10 gene_region:168532-170795 transcript_region:SL2.50ch10:168532..170795- go_terms:GO:0006284,GO:0006281 functional_description:"DNA-3-methyladenine glycosylase I (AHRD V1 ***- B4FWT0_MAIZE); contains Interpro domain(s) IPR005019 Methyladenine glycosylase "	1
sly_miN_962	Solyc10g044980.1.1	3	12.425	1	20	401	420	AAGUGUGUCUCUGAGAUUUU	AAGAUCUUAGAGAUGCGUUU	Cleavage	evidence_code:10F0H0E0IEG genomic_reference:SL2.50ch10 gene_region:24778918-24779349 transcript_region:SL2.50ch10:24778918..24779349- go_terms:GO:0005515,GO:0003677 functional_description:"Histone H2B (AHRD V1 *-*- A9S8R4_PHYPA); contains Interpro domain(s) IPR000558 Histone H2B "	1
sly_miN_962	Solyc02g085910.2.1	3	6.881	1	23	1052	1074	AAGUGUGUCUCUGAGAUUUUGGG	UUUAAAAUUUUAAAAACACACUU	Translation	genomic_reference:SL2.50ch02 gene_region:43268986-43270169 transcript_region:SL2.50ch02:43268986..43270169- functional_description:"LOB domain protein 42 (AHRD V1 ***- D7KWD0_ARALY); contains Interpro domain(s) IPR004883 Lateral organ boundaries, LOB "	1
sly_miN_962	Solyc09g008960.1.1	3	12.247	1	24	598	621	AAGUGUGUCUCUGAGAUUUUGGGC	GUUAAAAAUAAUAGAGACACAUUU	Cleavage	evidence_code:10F0H1E1IEG genomic_reference:SL2.50ch09 gene_region:2341500-2342998 transcript_region:SL2.50ch09:2341500..2342998- functional_description:"Homology to unknown gene (AHRD V1 ***- Q01A04_OSTTA); contains Interpro domain(s) IPR004274 NLI interacting factor "	1
sly_miN_962	Solyc04g005080.2.1	2.5	19.281	1	20	1324	1343	AAGUGUGUCUCUGAGAUUUU	AAGAACUCAGAGCCACACUU	Cleavage	genomic_reference:SL2.50ch04 gene_region:64905-71276 transcript_region:SL2.50ch04:64905..71276- go_terms:GO:0050897,GO:0008270 functional_description:"Pyruvate dehydrogenase E1 component alpha subunit (AHRD V1 ***- B6TMS5_MAIZE); contains Interpro domain(s) IPR017597 Pyruvate dehydrogenase (acetyl-transferring) E1 component, alpha subunit, subgroup y "	1
sly_miN_962	Solyc04g053120.2.1	3	14.401	1	24	1840	1863	AAGUGUGUCUCUGAGAUUUUGGGC	GCAAAAAAGCUAAGAGAUAUACUU	Cleavage	genomic_reference:SL2.50ch04 gene_region:50864174-50870628 transcript_region:SL2.50ch04:50864174..50870628- go_terms:GO:0005975 functional_description:"4-alpha-glucanotransferase (AHRD V1 ***- Q9LV91_ARATH); contains Interpro domain(s) IPR003385 Glycoside hydrolase, family 77 "	1
sly_miN_962	Solyc11g016990.1.1	3	23.679	1	20	734	753	AAGUGUGUCUCUGAGAUUUU	GAGUUCCCAGAGACACACUU	Cleavage	evidence_code:10F0H1E1IEG genomic_reference:SL2.50ch11 gene_region:7660095-7671231 transcript_region:SL2.50ch11:7660095..7671231+ go_terms:GO:0016311,GO:0006470 functional_description:"Receptor-type tyrosine-protein phosphatase S (AHRD V1 ***- B6TAK5_MAIZE); contains Interpro domain(s) IPR000242 Protein-tyrosine phosphatase, receptor/non-receptor type "	1
sly_miN_962	Solyc05g011810.2.1	3	15.584	1	20	1266	1285	AAGUGUGUCUCUGAGAUUUU	AAAAUUUCACAAACACAUUU	Translation	genomic_reference:SL2.50ch05 gene_region:5042653-5046761 transcript_region:SL2.50ch05:5042653..5046761+ go_terms:GO:0003700 functional_description:"BHLH transcription factor (AHRD V1 *-** B5AEK3_ORYSJ); contains Interpro domain(s) IPR011598 Helix-loop-helix DNA-binding "	1

## Sheet: Sheet1
Additional file 14: Table S14 - Target gene prediction results of the differentially-expressed novel miRNAs.
miRNA	Target_Acc	Expectation	UPE	miRNA_start	miRNA_end	Target_start	Target_end	miRNA_aligned_fragment	Target_aligned_fragment	Inhibition	Target_Desc.	Multiplicity
sly_miN_3	Solyc08g079810.2.1	3	10.153	1	21	1141	1161	CAAUAAAGCUGUGGGAAGAUA	UGCCUUGCUACAGCUUUAUUG	Cleavage	genomic_reference:SL2.50ch08 gene_region:60430800-60436352 transcript_region:SL2.50ch08:60430800..60436352+ functional_description:"Unknown Protein (AHRD V1)"	1
sly_miN_3	Solyc02g032200.2.1	3	15.457	1	20	106	125	CAAUAAAGCUGUGGGAAGAU	AUCUUCAUACAGCUUUGUUA	Cleavage	genomic_reference:SL2.50ch02 gene_region:18711443-18715788 transcript_region:SL2.50ch02:18711443..18715788+ go_terms:GO:0030275 functional_description:"Tir-lrr, resistance protein fragment"	1
sly_miN_6	Solyc02g071710.2.1	0	19.281	1	24	1513	1536	AGAACCAAUGUCGCUAAAGGCUUU	AAAGCCUUUAGCGACAUUGGUUCU	Cleavage	genomic_reference:SL2.50ch02 gene_region:35660897-35664118 transcript_region:SL2.50ch02:35660897..35664118+ go_terms:GO:0004091 functional_description:"GDSL esterase/lipase At1g29670 (AHRD V1 ***- GDL15_ARATH); contains Interpro domain(s) IPR001087 Lipase, GDSL "	1
sly_miN_6	Solyc01g087190.2.1	0.5	15.537	1	22	861	882	AGAACCAAUGUCGCUAAAGGCU	AGCCUUUAGCGAUAUUGGUUCU	Cleavage	genomic_reference:SL2.50ch01 gene_region:73882628-73887074 transcript_region:SL2.50ch01:73882628..73887074- functional_description:"Chaperonin-like protein (AHRD V1 *-*- Q2LJI6_9NOSO); contains Interpro domain(s) IPR003435 Chaperonin-like RbcX "	1
sly_miN_9	Solyc04g078340.2.1	2	16.94	1	24	1754	1777	ACUCAAAUCCGAGAUCUCUGGUUA	UAAUCAGAGGUCUCGUGUUUGAGU	Translation	genomic_reference:SL2.50ch04 gene_region:60696429-60698416 transcript_region:SL2.50ch04:60696429..60698416+ go_terms:GO:0019825 functional_description:"Cytochrome P450"	1
sly_miN_9	Solyc05g054430.2.1	2.5	15.989	1	24	823	846	ACUCAAAUCCGAGAUCUCUGGUUA	UUACCAGAGAUCUCGAGUUUGAGC	Translation	genomic_reference:SL2.50ch05 gene_region:63509079-63513645 transcript_region:SL2.50ch05:63509079..63513645+ go_terms:GO:0005515 functional_description:"DNA replication complex GINS protein PSF2 (AHRD V1 ***- B4FLH9_MAIZE); contains Interpro domain(s) IPR016906 GINS complex, PSF2 component, subgroup "	1
sly_miN_9	Solyc01g073990.2.1	3	17.957	1	24	18	41	ACUCAAAUCCGAGAUCUCUGGUUA	UAAUCAGAAGUCUCGAGUUUGAGU	Translation	genomic_reference:SL2.50ch01 gene_region:70571891-70572683 transcript_region:SL2.50ch01:70571891..70572683+ functional_description:"Unknown Protein (AHRD V1)"	1
sly_miN_9	Solyc03g121810.2.1	2.5	19.434	1	23	1701	1723	ACUCAAAUCCGAGAUCUCUGGUU	AGCCAGAGAAUUCGGUUUUGAGU	Cleavage	genomic_reference:SL2.50ch03 gene_region:63905200-63910005 transcript_region:SL2.50ch03:63905200..63910005+ go_terms:GO:0004012 functional_description:"Phospholipid-transporting ATPase 1 (AHRD V1 **** C5FPS3_NANOT); contains Interpro domain(s) IPR006539 ATPase, P-type, phospholipid-translocating, flippase "	1
sly_miN_9	Solyc11g011860.1.1	3	21.349	1	24	544	567	ACUCAAAUCCGAGAUCUCUGGUUA	UGUUCGGGGAUAUCGGAUUUGAGG	Cleavage	evidence_code:10F0H1E0IEG genomic_reference:SL2.50ch11 gene_region:4809870-4811810 transcript_region:SL2.50ch11:4809870..4811810+ go_terms:GO:0008116,GO:0034046 functional_description:"Pentatricopeptide repeat-containing protein (AHRD V1 ***- D7L337_ARALY); contains Interpro domain(s) IPR002885 Pentatricopeptide repeat "	1
sly_miN_9	Solyc07g055270.1.1	2.5	14.488	1	21	395	415	ACUCAAAUCCGAGAUCUCUGG	UUAUGGAUCUUGGAUUUGAGU	Cleavage	evidence_code:10F1H0E1IEG genomic_reference:SL2.50ch07 gene_region:60677501-60678196 transcript_region:SL2.50ch07:60677501..60678196- functional_description:"Unknown Protein (AHRD V1)"	1
sly_miN_9	Solyc08g061650.2.1	3	10.135	1	20	221	240	ACUCAAAUCCGAGAUCUCUG	GGGAGGUUUUGGAUUUGAGU	Cleavage	genomic_reference:SL2.50ch08 gene_region:46484175-46497071 transcript_region:SL2.50ch08:46484175..46497071- functional_description:"F-box/LRR-repeat protein 14 (AHRD V1 *-*- B5X1Y2_SALSA); contains Interpro domain(s) IPR006553 Leucine-rich repeat, cysteine-containing subtype "	1
sly_miN_9	Solyc02g067740.2.1	2.5	15.526	1	20	1302	1321	ACUCAAAUCCGAGAUCUCUG	UAUAGAUUUCGGGUUUGAGU	Cleavage	genomic_reference:SL2.50ch02 gene_region:32434528-32439982 transcript_region:SL2.50ch02:32434528..32439982- functional_description:"Genomic DNA chromosome 3 TAC clone K24A2 (AHRD V1 ***- Q9LIJ1_ARATH)"	1
sly_miN_9	Solyc12g056300.1.1	3	19.319	1	23	353	375	ACUCAAAUCCGAGAUCUCUGGUU	AUUUAAAGGUCUUGGAUUUGGGU	Cleavage	evidence_code:10F0H1E1IEG genomic_reference:SL2.50ch12 gene_region:47599490-47604967 transcript_region:SL2.50ch12:47599490..47604967- go_terms:GO:0004675 functional_description:"Receptor like kinase, RLK"	1
sly_miN_9	Solyc08g067250.2.1	2.5	16.763	1	23	786	808	ACUCAAAUCCGAGAUCUCUGGUU	GAGCAGAUAUUUCAGAUUUGAGU	Translation	genomic_reference:SL2.50ch08 gene_region:53497454-53507180 transcript_region:SL2.50ch08:53497454..53507180+ functional_description:"DNA cross-link repair 1A protein (AHRD V1 *-*- B0XKM0_CULQU); contains Interpro domain(s) IPR011084 DNA repair metallo-beta-lactamase "	1
sly_miN_28	Solyc01g111440.2.1	2.5	13.24	1	24	2702	2725	ACACUUUAACUUUAACUUUCCACG	CGUGGAGAGUCAAAAUUAAAGUGU	Translation	genomic_reference:SL2.50ch01 gene_region:89441082-89454437 transcript_region:SL2.50ch01:89441082..89454437+ functional_description:"Senescence-associated protein 12 (AHRD V1 *-*- O81657_HEMSP); contains Interpro domain(s) IPR009686 Senescence-associated "	1
sly_miN_28	Solyc04g077390.2.1	1.5	23.019	1	24	829	852	ACACUUUAACUUUAACUUUCCACG	UGAGGAAAGGUAAAGUUAAGGUGU	Cleavage	genomic_reference:SL2.50ch04 gene_region:59893981-59897442 transcript_region:SL2.50ch04:59893981..59897442+ go_terms:GO:0019199,GO:0004674 functional_description:"ARK2 product/receptor-like serine/threonine protein kinase ARK2 (AHRD V1 *-** Q9S972_ARATH); contains Interpro domain(s) IPR002290 Serine/threonine protein kinase "	1
sly_miN_28	Solyc04g077370.1.1	2	23.138	1	24	653	676	ACACUUUAACUUUAACUUUCCACG	UGAGGAAAGGUAAAGCUAAAGUGU	Translation	evidence_code:10F0H1E1IEG genomic_reference:SL2.50ch04 gene_region:59885297-59888499 transcript_region:SL2.50ch04:59885297..59888499- go_terms:GO:0019199,GO:0004674 functional_description:"Serine/threonine kinase receptor (AHRD V1 **** Q7DMS5_BRANA); contains Interpro domain(s) IPR002290 Serine/threonine protein kinase "	1
sly_miN_28	Solyc01g095890.2.1	2.5	14.101	1	20	1215	1234	ACACUUUAACUUUAACUUUC	GAAAGUUAAAGAUAAAAUGU	Translation	genomic_reference:SL2.50ch01 gene_region:78775059-78787237 transcript_region:SL2.50ch01:78775059..78787237- go_terms:GO:0003677 functional_description:"Histone-lysine N-methyltransferase (AHRD V1 *-*- B3LSN4_YEAS1); contains Interpro domain(s) IPR001214 SET "	1
sly_miN_28	Solyc03g118260.1.1	2.5	17.779	1	24	1652	1675	ACACUUUAACUUUAACUUUCCACG	CUUUGAAACUUGAUGUUAAAGUGU	Translation	evidence_code:10F0H1E1IEG genomic_reference:SL2.50ch03 gene_region:61224742-61239157 transcript_region:SL2.50ch03:61224742..61239157+ go_terms:GO:0005515 functional_description:"Arf-GAP with GTPase, ANK repeat and PH domain-containing protein 3 (AHRD V1 *--- AGAP3_MOUSE); contains Interpro domain(s) IPR001164 Arf GTPase activating protein "	1
sly_miN_28	Solyc06g008100.2.1	3	14.243	1	22	240	261	ACACUUUAACUUUAACUUUCCA	UUGAGAGGUAAAGUUAAAGUUU	Cleavage	genomic_reference:SL2.50ch06 gene_region:1986727-1987725 transcript_region:SL2.50ch06:1986727..1987725- functional_description:"Enzyme of the cupin superfamily (AHRD V1 ***- B6T5M3_MAIZE); contains Interpro domain(s) IPR008579 Protein of unknown function DUF861, cupin-3 "	1
sly_miN_28	Solyc12g094420.1.1	3	14.857	1	20	960	979	ACACUUUAACUUUAACUUUC	GAAAGUUAUGGUUGAAGUGG	Cleavage	evidence_code:10F0H1E1IEG genomic_reference:SL2.50ch12 gene_region:62978008-62981180 transcript_region:SL2.50ch12:62978008..62981180+ go_terms:GO:0016020 functional_description:"Predicted mechanosensitive ion channel (AHRD V1 ***- Q2TZV3_ASPOR); contains Interpro domain(s) IPR016688 Membrane protein, At2g17000, predicted "	1
sly_miN_28	Solyc12g100330.1.1	3	14.569	1	20	480	499	ACACUUUAACUUUAACUUUC	GAAAGUUAAAGAUGAAGAGU	Translation	evidence_code:10F0H1E1IEG genomic_reference:SL2.50ch12 gene_region:65430879-65437290 transcript_region:SL2.50ch12:65430879..65437290+ go_terms:GO:0003886 functional_description:"Cytosine-specific methyltransferase (AHRD V1 **** B9GLJ3_POPTR); contains Interpro domain(s) IPR001525 C-5 cytosine-specific DNA methylase "	1
sly_miN_28	Solyc05g012880.1.1	3	9.599	1	20	295	314	ACACUUUAACUUUAACUUUC	GAAAGUGAAAGUGAAAGUGA	Cleavage	evidence_code:10F0H0E0IEG genomic_reference:SL2.50ch05 gene_region:6021682-6022167 transcript_region:SL2.50ch05:6021682..6022167+ functional_description:"Unknown Protein (AHRD V1)"	1
sly_miN_28	Solyc11g042690.1.1	3	19.082	1	20	331	350	ACACUUUAACUUUAACUUUC	GAAGGUGAAAGUGAAGGUGU	Cleavage	evidence_code:10F0H0E0IEG genomic_reference:SL2.50ch11 gene_region:33539861-33540379 transcript_region:SL2.50ch11:33539861..33540379+ functional_description:"Unknown Protein (AHRD V1)"	1
sly_miN_28	Solyc04g080580.2.1	3	17.142	1	20	61	80	ACACUUUAACUUUAACUUUC	GAAAAUCAAAGUGAAAGUGU	Cleavage	genomic_reference:SL2.50ch04 gene_region:62290777-62294618 transcript_region:SL2.50ch04:62290777..62294618+ go_terms:GO:0016301 functional_description:"Kinase PfkB family (AHRD V1 **** D4WID3_BACOV); contains Interpro domain(s) IPR011611 Carbohydrate/purine kinase "	1
sly_miN_38	Solyc01g006710.2.1	0.5	13.492	1	24	3613	3636	AUGUGUGUCUAUUUGUUUAACUUU	AAAGUUGAACAAAUAGACACACAU	Cleavage	genomic_reference:SL2.50ch01 gene_region:1286242-1300706 transcript_region:SL2.50ch01:1286242..1300706+ go_terms:GO:0042802 functional_description:"ATP-dependent RNA helicase A-like protein (AHRD V1 ***- Q9FF84_ARATH); contains Interpro domain(s) IPR011545 DNA/RNA helicase, DEAD/DEAH box type, N-terminal "	1
sly_miN_38	Solyc06g031710.2.1	1	13.616	1	24	1313	1336	AUGUGUGUCUAUUUGUUUAACUUU	AAAGUUCAACAAAUAGACACACAU	Cleavage	genomic_reference:SL2.50ch06 gene_region:17498615-17501330 transcript_region:SL2.50ch06:17498615..17501330+ go_terms:GO:0016020 functional_description:"Nodulin-like protein (AHRD V1 ***- Q9ZUS1_ARATH); contains Interpro domain(s) IPR000620 Protein of unknown function DUF6, transmembrane "	1
sly_miN_38	Solyc01g106940.2.1	2	15.294	1	24	876	899	AUGUGUGUCUAUUUGUUUAACUUU	AAAGUUGAACAAAUAGACACAAAU	Cleavage	genomic_reference:SL2.50ch01 gene_region:86382163-86399044 transcript_region:SL2.50ch01:86382163..86399044+ go_terms:GO:0005634,GO:0003677,GO:0045449 functional_description:"Single myb histone 4 (Fragment) (AHRD V1 *--- A6MZD9_ORYSI); contains Interpro domain(s) IPR005818 Histone H1/H5 "	1
sly_miN_38	Solyc01g110700.2.1	2	5.706	1	24	140178	140201	AUGUGUGUCUAUUUGUUUAACUUU	AAAAUUGAACAAAUACACACAUAU	Translation	genomic_reference:SL2.50ch01 gene_region:89071526-89315619 transcript_region:SL2.50ch01:89071526..89315619- functional_description:"Unknown Protein (AHRD V1)"	1
sly_miN_38	Solyc01g008450.1.1	3	14.352	1	23	230	252	AUGUGUGUCUAUUUGUUUAACUU	AAGUUAGAGAAAUGGACACAUGU	Cleavage	evidence_code:10F0H0E0IEG genomic_reference:SL2.50ch01 gene_region:2537806-2538639 transcript_region:SL2.50ch01:2537806..2538639- functional_description:"Unknown Protein (AHRD V1)"	1
sly_miN_38	Solyc04g056430.2.1	3	8.919	1	24	457	480	AUGUGUGUCUAUUUGUUUAACUUU	AAAAUUAAAUAAAUAGACAUAUUU	Cleavage	genomic_reference:SL2.50ch04 gene_region:53351767-53352332 transcript_region:SL2.50ch04:53351767..53352332+ functional_description:"Unknown Protein (AHRD V1)"	1
sly_miN_38	Solyc08g077760.2.1	3	10.106	1	23	234	256	AUGUGUGUCUAUUUGUUUAACUU	AAGAUAAAUACAUAGACAUACAU	Cleavage	genomic_reference:SL2.50ch08 gene_region:58825185-58826115 transcript_region:SL2.50ch08:58825185..58826115- functional_description:"Unknown Protein (AHRD V1)"	1
sly_miN_38	Solyc04g026030.2.1	2.5	17.897	1	21	439	459	AUGUGUGUCUAUUUGUUUAAC	GUUGAACAGAUAGACAUAUGU	Cleavage	genomic_reference:SL2.50ch04 gene_region:23857380-23860834 transcript_region:SL2.50ch04:23857380..23860834- go_terms:GO:0004766 functional_description:"Spermidine synthase (AHRD V1 **** Q93X16_SOLTU); contains Interpro domain(s) IPR001045 Spermine synthase "	1
sly_miN_38	Solyc11g067340.1.1	3	9.022	1	24	970	993	AUGUGUGUCUAUUUGUUUAACUUU	AAAUUGAAACAAAUGGACACAAAU	Cleavage	evidence_code:10F0H1E1IEG genomic_reference:SL2.50ch11 gene_region:50153623-50154924 transcript_region:SL2.50ch11:50153623..50154924+ go_terms:GO:0016747 functional_description:"Acyltransferase (Fragment) (AHRD V1 **-- C1JZ69_DATST); contains Interpro domain(s) IPR003480 Transferase "	1
sly_miN_38	Solyc07g005380.2.1	2	8.97	1	20	517	536	AUGUGUGUCUAUUUGUUUAA	UUUAACAAAUAAACACACAU	Translation	genomic_reference:SL2.50ch07 gene_region:291108-292521 transcript_region:SL2.50ch07:291108..292521+ go_terms:GO:0009607 functional_description:"Pathogenesis-related (PR)-10-related norcoclaurine synthase-like protein (AHRD V1 **-- C3SBS5_ESCCA); contains Interpro domain(s) IPR000916 Bet v I allergen "	1
sly_miN_38	Solyc02g091930.2.1	2.5	14.753	1	20	1208	1227	AUGUGUGUCUAUUUGUUUAA	UUAAGCAAAUAUAUACAUAU	Translation	genomic_reference:SL2.50ch02 gene_region:47728213-47729684 transcript_region:SL2.50ch02:47728213..47729684- go_terms:GO:0030296 functional_description:"Homeobox-leucine zipper protein 22 (AHRD V1 ***- D7MA03_ARALY); contains Interpro domain(s) IPR003106 Leucine zipper, homeobox-associated "	1
sly_miN_38	Solyc06g076930.1.1	3	17.576	1	23	2741	2763	AUGUGUGUCUAUUUGUUUAACUU	AUGUUGAACAAAAUGACAUACAU	Translation	evidence_code:10F0H1E1IEG genomic_reference:SL2.50ch06 gene_region:44195038-44207721 transcript_region:SL2.50ch06:44195038..44207721+ go_terms:GO:0008559 functional_description:"ABC transporter G family member 31 (AHRD V1 ***- AB31G_ARATH); contains Interpro domain(s) IPR013525 ABC-2 type transporter "	1
sly_miN_38	Solyc02g082990.2.1	3	12.552	1	20	274	293	AUGUGUGUCUAUUUGUUUAA	UUAAACAAAUAAACACCUAU	Translation	genomic_reference:SL2.50ch02 gene_region:41159803-41160647 transcript_region:SL2.50ch02:41159803..41160647+ functional_description:"ABA-inducible protein-like protein (AHRD V1 **-- A8IXE3_BRACM)"	1
sly_miN_38	Solyc06g068750.2.1	3	10.606	1	20	744	763	AUGUGUGUCUAUUUGUUUAA	UGGGACAAAUACACACACAU	Translation	genomic_reference:SL2.50ch06 gene_region:39002013-39003551 transcript_region:SL2.50ch06:39002013..39003551+ go_terms:GO:0016757 functional_description:"Transferase transferring glycosyl groups (AHRD V1 **-* D7MH74_ARALY)"	1
sly_miN_38	Solyc08g077770.2.1	3	17.528	1	23	111	133	AUGUGUGUCUAUUUGUUUAACUU	AGAUUACACAUAUAUACACACAU	Translation	genomic_reference:SL2.50ch08 gene_region:58838680-58845331 transcript_region:SL2.50ch08:58838680..58845331- go_terms:GO:0005509 functional_description:"Calcineurin B-like calcium binding protein (AHRD V1 **-* B2ZYT8_VICFA); contains Interpro domain(s) IPR015757 Calcineurin B protein "	1
sly_miN_62	Solyc07g047910.1.1	0	9.354	1	23	1431	1453	AUUUCGGGCAUAGGUUGAGGGGG	UCCCCUCAACCUAUGCCCGAAAU	Cleavage	evidence_code:10F0H1E0IEG genomic_reference:SL2.50ch07 gene_region:56433677-56437115 transcript_region:SL2.50ch07:56433677..56437115+ go_terms:GO:0005515,GO:0016301 functional_description:"Protein kinase-like protein (AHRD V1 *-** Q8LCP0_ARATH); contains Interpro domain(s) IPR002290 Serine/threonine protein kinase "	1
sly_miN_62	Solyc10g007080.2.1	2	13.003	1	23	329	351	AUUUCGGGCAUAGGUUGAGGGGG	CCCUCUCAUUCUAUGCCCGAAAU	Cleavage	genomic_reference:SL2.50ch10 gene_region:1459173-1463245 transcript_region:SL2.50ch10:1459173..1463245- go_terms:GO:0016020 functional_description:"Aberrant lateral root formation 5 (AHRD V1 *--- Q9LUH2_ARATH); contains Interpro domain(s) IPR002528 Multi antimicrobial extrusion protein MatE "	1
sly_miN_62	Solyc10g009520.2.1	2	13.823	1	23	891	913	AUUUCGGGCAUAGGUUGAGGGGG	UCUCCUUAAUCUAUGUCUGAAAU	Cleavage	genomic_reference:SL2.50ch10 gene_region:3657017-3661605 transcript_region:SL2.50ch10:3657017..3661605+ go_terms:GO:0004022 functional_description:"Dihydroflavonol-4-reductase (AHRD V1 ***- B2CZK9_HIEPL); contains Interpro domain(s) IPR016040 NAD(P)-binding domain "	1
sly_miN_62	Solyc06g062660.2.1	2.5	12.864	1	22	478	499	AUUUCGGGCAUAGGUUGAGGGG	UUCCUCAAUCUAUGUCAGAAAU	Cleavage	genomic_reference:SL2.50ch06 gene_region:35929195-35941667 transcript_region:SL2.50ch06:35929195..35941667- go_terms:GO:0004565 functional_description:"Beta-galactosidase (AHRD V1 **** D7KR60_ARALY); contains Interpro domain(s) IPR001944 Glycoside hydrolase, family 35 "	1
sly_miN_62	Solyc01g110700.2.1	3	10.676	1	22	167138	167159	AUUUCGGGCAUAGGUUGAGGGG	UCCUUUAAUUUAUGUCUGAAAU	Cleavage	genomic_reference:SL2.50ch01 gene_region:89071526-89315619 transcript_region:SL2.50ch01:89071526..89315619- functional_description:"Unknown Protein (AHRD V1)"	1
sly_miN_62	Solyc01g111180.2.1	3	10.676	1	22	137427	137448	AUUUCGGGCAUAGGUUGAGGGG	UCCUUUAAUUUAUGUCUGAAAU	Cleavage	genomic_reference:SL2.50ch01 gene_region:89072019-89286640 transcript_region:SL2.50ch01:89072019..89286640- functional_description:"Unknown Protein (AHRD V1)"	1
sly_miN_62	Solyc10g044480.1.1	3	18.273	1	20	1297	1316	AUUUCGGGCAUAGGUUGAGG	CCUCGGCCUAUUCCCGAAAA	Translation	evidence_code:10F0H1E1IEG genomic_reference:SL2.50ch10 gene_region:21983016-21991883 transcript_region:SL2.50ch10:21983016..21991883+ go_terms:GO:0016021 functional_description:"Transmembrane 9 superfamily protein member 3 (AHRD V1 ***- B6SY54_MAIZE); contains Interpro domain(s) IPR004240 Nonaspanin (TM9SF) "	1
sly_miN_68	Solyc01g110700.2.1	1	14.304	1	24	70011	70034	AACCUAUGCCCGAAAUCUCAGAGA	UCUCUGAGAUUUCGAGCAUAGGUU	Translation	genomic_reference:SL2.50ch01 gene_region:89071526-89315619 transcript_region:SL2.50ch01:89071526..89315619- functional_description:"Unknown Protein (AHRD V1)"	2
sly_miN_68	Solyc01g111180.2.1	1	14.304	1	24	40300	40323	AACCUAUGCCCGAAAUCUCAGAGA	UCUCUGAGAUUUCGAGCAUAGGUU	Translation	genomic_reference:SL2.50ch01 gene_region:89072019-89286640 transcript_region:SL2.50ch01:89072019..89286640- functional_description:"Unknown Protein (AHRD V1)"	1
sly_miN_68	Solyc01g110700.2.1	2.5	14.61	1	24	179490	179513	AACCUAUGCCCGAAAUCUCAGAGA	UCUUUGAGAUUUCGGACAUAGAUU	Translation	genomic_reference:SL2.50ch01 gene_region:89071526-89315619 transcript_region:SL2.50ch01:89071526..89315619- functional_description:"Unknown Protein (AHRD V1)"	2
sly_miN_90	Solyc10g007080.2.1	0	12.69	1	24	343	366	AAGUGUGUCUCUGAGAUUUCAGGC	GCCCGAAAUCUCAGAGACACACUU	Cleavage	genomic_reference:SL2.50ch10 gene_region:1459173-1463245 transcript_region:SL2.50ch10:1459173..1463245- go_terms:GO:0016020 functional_description:"Aberrant lateral root formation 5 (AHRD V1 *--- Q9LUH2_ARATH); contains Interpro domain(s) IPR002528 Multi antimicrobial extrusion protein MatE "	1
sly_miN_90	Solyc01g110700.2.1	1	13.059	1	23	179265	179287	AAGUGUGUCUCUGAGAUUUCAGG	UCUGGAAUUUCAGAGACACACUU	Cleavage	genomic_reference:SL2.50ch01 gene_region:89071526-89315619 transcript_region:SL2.50ch01:89071526..89315619- functional_description:"Unknown Protein (AHRD V1)"	1
sly_miN_90	Solyc01g111180.2.1	1	13.059	1	23	149554	149576	AAGUGUGUCUCUGAGAUUUCAGG	UCUGGAAUUUCAGAGACACACUU	Cleavage	genomic_reference:SL2.50ch01 gene_region:89072019-89286640 transcript_region:SL2.50ch01:89072019..89286640- functional_description:"Unknown Protein (AHRD V1)"	1
sly_miN_90	Solyc01g090230.2.1	2.5	12.055	1	23	1694	1716	AAGUGUGUCUCUGAGAUUUCAGG	CUUGAAAUCUCAGAGCCAUGUUU	Cleavage	genomic_reference:SL2.50ch01 gene_region:75636426-75660453 transcript_region:SL2.50ch01:75636426..75660453- functional_description:"GRAM domain containing protein (AHRD V1 *-*- B4FWB9_MAIZE); contains Interpro domain(s) IPR004182 GRAM "	1
sly_miN_90	Solyc06g048790.1.1	3	18.125	1	20	405	424	AAGUGUGUCUCUGAGAUUUC	GAAAUCUCAGAGAGACACAU	Cleavage	evidence_code:10F0H1E0IEG genomic_reference:SL2.50ch06 gene_region:28213018-28214535 transcript_region:SL2.50ch06:28213018..28214535+ go_terms:GO:0005515 functional_description:"Os12g0109700 protein (Fragment) (AHRD V1 *-*- C7JA22_ORYSJ); contains Interpro domain(s) IPR006461 Protein of unknown function Cys-rich "	1
sly_miN_90	Solyc11g016990.1.1	2.5	23.679	1	20	734	753	AAGUGUGUCUCUGAGAUUUC	GAGUUCCCAGAGACACACUU	Cleavage	evidence_code:10F0H1E1IEG genomic_reference:SL2.50ch11 gene_region:7660095-7671231 transcript_region:SL2.50ch11:7660095..7671231+ go_terms:GO:0016311,GO:0006470 functional_description:"Receptor-type tyrosine-protein phosphatase S (AHRD V1 ***- B6TAK5_MAIZE); contains Interpro domain(s) IPR000242 Protein-tyrosine phosphatase, receptor/non-receptor type "	1
sly_miN_90	Solyc05g052600.2.1	3	13.711	1	23	883	905	AAGUGUGUCUCUGAGAUUUCAGG	CUGGAAAUUUAAGAGCCACAUUU	Cleavage	genomic_reference:SL2.50ch05 gene_region:61954189-61957576 transcript_region:SL2.50ch05:61954189..61957576+ go_terms:GO:0042132 functional_description:"Fructose-1 6-bisphosphatase class 1 (AHRD V1 **** B9M1N3_GEOSF); contains Interpro domain(s) IPR000146 Fructose-1,6-bisphosphatase IPR000719 Protein kinase, core "	1
sly_miN_90	Solyc03g120620.2.1	3	6.667	1	20	339	358	AAGUGUGUCUCUGAGAUUUC	GAAAUAUCACAGACACACUG	Translation	genomic_reference:SL2.50ch03 gene_region:63020513-63026632 transcript_region:SL2.50ch03:63020513..63026632+ go_terms:GO:0003677 functional_description:"Homeobox-leucine zipper protein ATHB-15 (AHRD V1 *-*- ATB15_ARATH); contains Interpro domain(s) IPR002913 Lipid-binding START "	1
sly_miN_90	Solyc02g076860.2.1	3	12.326	1	20	416	435	AAGUGUGUCUCUGAGAUUUC	GAAAUCUGCGAGACAUAUUU	Cleavage	genomic_reference:SL2.50ch02 gene_region:36558814-36560643 transcript_region:SL2.50ch02:36558814..36560643- go_terms:GO:0005615 functional_description:"Pollen allergen Phl p 11 (AHRD V1 ***- B6TNI5_MAIZE); contains Interpro domain(s) IPR006041 Pollen Ole e 1 allergen and extensin "	1
sly_miN_112	Solyc10g007080.2.1	0	12.69	1	22	345	366	AAGUGUGUCUCUGAGAUUUCGG	CCGAAAUCUCAGAGACACACUU	Cleavage	genomic_reference:SL2.50ch10 gene_region:1459173-1463245 transcript_region:SL2.50ch10:1459173..1463245- go_terms:GO:0016020 functional_description:"Aberrant lateral root formation 5 (AHRD V1 *--- Q9LUH2_ARATH); contains Interpro domain(s) IPR002528 Multi antimicrobial extrusion protein MatE "	1
sly_miN_112	Solyc01g110700.2.1	1	13.059	1	24	179264	179287	AAGUGUGUCUCUGAGAUUUCGGAU	AUCUGGAAUUUCAGAGACACACUU	Cleavage	genomic_reference:SL2.50ch01 gene_region:89071526-89315619 transcript_region:SL2.50ch01:89071526..89315619- functional_description:"Unknown Protein (AHRD V1)"	1
sly_miN_112	Solyc01g111180.2.1	1	13.059	1	24	149553	149576	AAGUGUGUCUCUGAGAUUUCGGAU	AUCUGGAAUUUCAGAGACACACUU	Cleavage	genomic_reference:SL2.50ch01 gene_region:89072019-89286640 transcript_region:SL2.50ch01:89072019..89286640- functional_description:"Unknown Protein (AHRD V1)"	1
sly_miN_112	Solyc01g090230.2.1	2.5	12.055	1	22	1695	1716	AAGUGUGUCUCUGAGAUUUCGG	UUGAAAUCUCAGAGCCAUGUUU	Cleavage	genomic_reference:SL2.50ch01 gene_region:75636426-75660453 transcript_region:SL2.50ch01:75636426..75660453- functional_description:"GRAM domain containing protein (AHRD V1 *-*- B4FWB9_MAIZE); contains Interpro domain(s) IPR004182 GRAM "	1
sly_miN_112	Solyc06g048790.1.1	3	18.125	1	20	405	424	AAGUGUGUCUCUGAGAUUUC	GAAAUCUCAGAGAGACACAU	Cleavage	evidence_code:10F0H1E0IEG genomic_reference:SL2.50ch06 gene_region:28213018-28214535 transcript_region:SL2.50ch06:28213018..28214535+ go_terms:GO:0005515 functional_description:"Os12g0109700 protein (Fragment) (AHRD V1 *-*- C7JA22_ORYSJ); contains Interpro domain(s) IPR006461 Protein of unknown function Cys-rich "	1
sly_miN_112	Solyc02g076860.2.1	3	12.326	1	21	415	435	AAGUGUGUCUCUGAGAUUUCG	CGAAAUCUGCGAGACAUAUUU	Cleavage	genomic_reference:SL2.50ch02 gene_region:36558814-36560643 transcript_region:SL2.50ch02:36558814..36560643- go_terms:GO:0005615 functional_description:"Pollen allergen Phl p 11 (AHRD V1 ***- B6TNI5_MAIZE); contains Interpro domain(s) IPR006041 Pollen Ole e 1 allergen and extensin "	1
sly_miN_112	Solyc11g016990.1.1	2.5	23.679	1	20	734	753	AAGUGUGUCUCUGAGAUUUC	GAGUUCCCAGAGACACACUU	Cleavage	evidence_code:10F0H1E1IEG genomic_reference:SL2.50ch11 gene_region:7660095-7671231 transcript_region:SL2.50ch11:7660095..7671231+ go_terms:GO:0016311,GO:0006470 functional_description:"Receptor-type tyrosine-protein phosphatase S (AHRD V1 ***- B6TAK5_MAIZE); contains Interpro domain(s) IPR000242 Protein-tyrosine phosphatase, receptor/non-receptor type "	1
sly_miN_112	Solyc03g120620.2.1	3	6.667	1	20	339	358	AAGUGUGUCUCUGAGAUUUC	GAAAUAUCACAGACACACUG	Translation	genomic_reference:SL2.50ch03 gene_region:63020513-63026632 transcript_region:SL2.50ch03:63020513..63026632+ go_terms:GO:0003677 functional_description:"Homeobox-leucine zipper protein ATHB-15 (AHRD V1 *-*- ATB15_ARATH); contains Interpro domain(s) IPR002913 Lipid-binding START "	1
sly_miN_112	Solyc05g052600.2.1	3	13.711	1	20	886	905	AAGUGUGUCUCUGAGAUUUC	GAAAUUUAAGAGCCACAUUU	Cleavage	genomic_reference:SL2.50ch05 gene_region:61954189-61957576 transcript_region:SL2.50ch05:61954189..61957576+ go_terms:GO:0042132 functional_description:"Fructose-1 6-bisphosphatase class 1 (AHRD V1 **** B9M1N3_GEOSF); contains Interpro domain(s) IPR000146 Fructose-1,6-bisphosphatase IPR000719 Protein kinase, core "	1
sly_miN_132	Solyc10g007080.2.1	0	11.036	1	23	338	360	GUCUCUGAGAUUUCGGGCAUAGG	UCUAUGCCCGAAAUCUCAGAGAC	Cleavage	genomic_reference:SL2.50ch10 gene_region:1459173-1463245 transcript_region:SL2.50ch10:1459173..1463245- go_terms:GO:0016020 functional_description:"Aberrant lateral root formation 5 (AHRD V1 *--- Q9LUH2_ARATH); contains Interpro domain(s) IPR002528 Multi antimicrobial extrusion protein MatE "	1
sly_miN_132	Solyc10g009520.2.1	3	13.823	1	24	899	922	GUCUCUGAGAUUUCGGGCAUAGGU	AUCUAUGUCUGAAAUUUCCGAGAC	Cleavage	genomic_reference:SL2.50ch10 gene_region:3657017-3661605 transcript_region:SL2.50ch10:3657017..3661605+ go_terms:GO:0004022 functional_description:"Dihydroflavonol-4-reductase (AHRD V1 ***- B2CZK9_HIEPL); contains Interpro domain(s) IPR016040 NAD(P)-binding domain "	1
sly_miN_132	Solyc01g110700.2.1	3	11.308	1	24	167145	167168	GUCUCUGAGAUUUCGGGCAUAGGU	AUUUAUGUCUGAAAUCUUAUAGAC	Cleavage	genomic_reference:SL2.50ch01 gene_region:89071526-89315619 transcript_region:SL2.50ch01:89071526..89315619- functional_description:"Unknown Protein (AHRD V1)"	1
sly_miN_132	Solyc01g111180.2.1	3	11.308	1	24	137434	137457	GUCUCUGAGAUUUCGGGCAUAGGU	AUUUAUGUCUGAAAUCUUAUAGAC	Cleavage	genomic_reference:SL2.50ch01 gene_region:89072019-89286640 transcript_region:SL2.50ch01:89072019..89286640- functional_description:"Unknown Protein (AHRD V1)"	1
sly_miN_132	Solyc06g005720.2.1	3	10.993	1	22	1366	1387	GUCUCUGAGAUUUCGGGCAUAG	CUAUGUCCGGAAUCUCAAAGAU	Cleavage	genomic_reference:SL2.50ch06 gene_region:766800-773885 transcript_region:SL2.50ch06:766800..773885+ go_terms:GO:0016020,GO:0008152,GO:0055114 functional_description:"Tropinone-reductase-like39 (AHRD V1 **-- B2BXL7_ARALY); contains Interpro domain(s) IPR002347 Glucose/ribitol dehydrogenase "	1
sly_miN_132	Solyc01g006760.2.1	2.5	14.042	1	22	674	695	GUCUCUGAGAUUUCGGGCAUAG	UUAUGACUGAAAUUUUAGAGAC	Cleavage	genomic_reference:SL2.50ch01 gene_region:1348524-1349983 transcript_region:SL2.50ch01:1348524..1349983- functional_description:"Unknown Protein (AHRD V1)"	1
sly_miN_132	Solyc02g080210.2.1	3	15.124	1	24	6459	6482	GUCUCUGAGAUUUCGGGCAUAGGU	ACGUAUUCCUAAAAUUUCAGAGAC	Cleavage	genomic_reference:SL2.50ch02 gene_region:39065278-39076087 transcript_region:SL2.50ch02:39065278..39076087- go_terms:GO:0005618,GO:0030599 functional_description:"Pectinesterase (AHRD V1 ***- B9RXQ4_RICCO); contains Interpro domain(s) IPR000070 Pectinesterase, catalytic "	1
sly_miN_132	Solyc07g042160.2.1	3	17.097	1	24	762	785	GUCUCUGAGAUUUCGGGCAUAGGU	AUCCAUGGCCAGAAUCUCAGAGAU	Cleavage	genomic_reference:SL2.50ch07 gene_region:52473909-52486990 transcript_region:SL2.50ch07:52473909..52486990+ go_terms:GO:0005975 functional_description:"Polygalacturonase (AHRD V1 **-- B6SZN5_MAIZE); contains Interpro domain(s) IPR012334 Pectin lyase fold "	1
sly_miN_132	Solyc02g067180.2.1	2.5	22.092	1	20	1453	1472	GUCUCUGAGAUUUCGGGCAU	AUGGCCGAAAUUUUAGAGGC	Cleavage	genomic_reference:SL2.50ch02 gene_region:31941535-31947091 transcript_region:SL2.50ch02:31941535..31947091- go_terms:GO:0006520,GO:0030170 functional_description:"Cystathionine gamma synthase (AHRD V1 ***- Q6R8F6_SOLLC); contains Interpro domain(s) IPR000277 Cys/Met metabolism, pyridoxal phosphate-dependent enzyme "	1
sly_miN_132	Solyc06g065360.2.1	3	20.992	1	24	2659	2682	GUCUCUGAGAUUUCGGGCAUAGGU	GCUGAUGCCGGAAAGCUCAGAGAG	Translation	genomic_reference:SL2.50ch06 gene_region:37177694-37184339 transcript_region:SL2.50ch06:37177694..37184339+ functional_description:"Erythroid differentiation-related factor 1-like protein (AHRD V1 ***- Q5N730_ORYSJ)"	1
sly_miN_132	Solyc08g048140.1.1	3	20.488	1	20	53	72	GUCUCUGAGAUUUCGGGCAU	AUGUCAGAAAUCUUGGAGAU	Cleavage	evidence_code:10F0H0E0IEG genomic_reference:SL2.50ch08 gene_region:37838091-37838435 transcript_region:SL2.50ch08:37838091..37838435+ functional_description:"Unknown Protein (AHRD V1)"	1
sly_miN_132	Solyc11g028250.1.1	3	20.107	1	20	379	398	GUCUCUGAGAUUUCGGGCAU	AUGUCGGAAAUCACAGAGAU	Cleavage	evidence_code:10F0H0E0IEG genomic_reference:SL2.50ch11 gene_region:17313728-17316270 transcript_region:SL2.50ch11:17313728..17316270- functional_description:"Unknown Protein (AHRD V1)"	1
sly_miN_152	Solyc01g111180.2.1	1.5	15.903	1	24	165079	165102	AUGUCAUGUAGAACACGUGUGUCU	AGUUACACGUGUCUUACAUGACAU	Cleavage	genomic_reference:SL2.50ch01 gene_region:89072019-89286640 transcript_region:SL2.50ch01:89072019..89286640- functional_description:"Unknown Protein (AHRD V1)"	2
sly_miN_152	Solyc01g110700.2.1	1.5	15.903	1	24	194790	194813	AUGUCAUGUAGAACACGUGUGUCU	AGUUACACGUGUCUUACAUGACAU	Cleavage	genomic_reference:SL2.50ch01 gene_region:89071526-89315619 transcript_region:SL2.50ch01:89071526..89315619- functional_description:"Unknown Protein (AHRD V1)"	2
sly_miN_152	Solyc07g053090.2.1	3	19.906	1	24	1213	1236	AUGUCAUGUAGAACACGUGUGUCU	AGAAACGCCUGUUUUAUAUGGCAU	Cleavage	genomic_reference:SL2.50ch07 gene_region:58884106-58885867 transcript_region:SL2.50ch07:58884106..58885867+ go_terms:GO:0019199,GO:0004674 functional_description:"S-locus receptor kinase-4 (Fragment) (AHRD V1 **-* Q6L8R5_RAPSA); contains Interpro domain(s) IPR001480 Curculin-like (mannose-binding) lectin "	1
sly_miN_152	Solyc01g110700.2.1	2.5	6.928	1	24	140190	140213	AUGUCAUGUAGAACACGUGUGUCU	AUACACACAUAUUUUACAUGACAU	Cleavage	genomic_reference:SL2.50ch01 gene_region:89071526-89315619 transcript_region:SL2.50ch01:89071526..89315619- functional_description:"Unknown Protein (AHRD V1)"	2
sly_miN_152	Solyc01g111180.2.1	2.5	6.928	1	24	110479	110502	AUGUCAUGUAGAACACGUGUGUCU	AUACACACAUAUUUUACAUGACAU	Cleavage	genomic_reference:SL2.50ch01 gene_region:89072019-89286640 transcript_region:SL2.50ch01:89072019..89286640- functional_description:"Unknown Protein (AHRD V1)"	2
sly_miN_152	Solyc01g005380.2.1	3	17.02	1	22	1772	1793	AUGUCAUGUAGAACACGUGUGU	GUACACGUGUUUUACGCGAUAU	Cleavage	genomic_reference:SL2.50ch01 gene_region:261004-265599 transcript_region:SL2.50ch01:261004..265599+ functional_description:"SET domain containing protein (AHRD V1 ***- B6U0H4_MAIZE); contains Interpro domain(s) IPR001214 SET "	1
sly_miN_152	Solyc10g074940.1.1	3	23.092	1	22	1957	1978	AUGUCAUGUAGAACACGUGUGU	GCACAUGAGUUCUUUAUGACAU	Translation	evidence_code:10F0H1E1IEG genomic_reference:SL2.50ch10 gene_region:57978321-57986678 transcript_region:SL2.50ch10:57978321..57986678+ go_terms:GO:0004012 functional_description:"Phospholipid-transporting ATPase (AHRD V1 **** B6JZB6_SCHJY); contains Interpro domain(s) IPR006539 ATPase, P-type, phospholipid-translocating, flippase "	1
sly_miN_152	Solyc02g086900.2.1	3	16.786	1	21	451	471	AUGUCAUGUAGAACACGUGUG	UGCAGGUCUUCUACAUGAUAU	Cleavage	genomic_reference:SL2.50ch02 gene_region:44070513-44077345 transcript_region:SL2.50ch02:44070513..44077345+ go_terms:GO:0003824 functional_description:"Metal-dependent phosphohydrolase HD domain-containing protein (AHRD V1 **-- D7MJA0_ARALY); contains Interpro domain(s) IPR006674 Metal-dependent phosphohydrolase, HD region, subdomain "	1
sly_miN_152	Solyc04g055200.2.1	3	20.119	1	20	1374	1393	AUGUCAUGUAGAACACGUGU	AUAUGUGUUAUUCAUGACAU	Translation	genomic_reference:SL2.50ch04 gene_region:52971208-52976884 transcript_region:SL2.50ch04:52971208..52976884- go_terms:GO:0004066,GO:0042803 functional_description:"Asparagine synthase (Glutamine-hydrolyzing) (AHRD V1 **** D3RMB0_KLEVT); contains Interpro domain(s) IPR001962 Asparagine synthase "	1
sly_miN_167	Solyc01g111180.2.1	1	17.269	1	24	165083	165106	UAUUAUGUCAUGUAGGACACGUGU	ACACGUGUCUUACAUGACAUGAUA	Cleavage	genomic_reference:SL2.50ch01 gene_region:89072019-89286640 transcript_region:SL2.50ch01:89072019..89286640- functional_description:"Unknown Protein (AHRD V1)"	2
sly_miN_167	Solyc01g110700.2.1	1	17.269	1	24	194794	194817	UAUUAUGUCAUGUAGGACACGUGU	ACACGUGUCUUACAUGACAUGAUA	Cleavage	genomic_reference:SL2.50ch01 gene_region:89071526-89315619 transcript_region:SL2.50ch01:89071526..89315619- functional_description:"Unknown Protein (AHRD V1)"	2
sly_miN_167	Solyc01g111180.2.1	3	17.436	1	24	134097	134120	UAUUAUGUCAUGUAGGACACGUGU	ACACGAGUCCUGCAUGACAAAAUA	Cleavage	genomic_reference:SL2.50ch01 gene_region:89072019-89286640 transcript_region:SL2.50ch01:89072019..89286640- functional_description:"Unknown Protein (AHRD V1)"	2
sly_miN_167	Solyc01g110700.2.1	3	6.703	1	24	140194	140217	UAUUAUGUCAUGUAGGACACGUGU	ACACAUAUUUUACAUGACAUAAUA	Cleavage	genomic_reference:SL2.50ch01 gene_region:89071526-89315619 transcript_region:SL2.50ch01:89071526..89315619- functional_description:"Unknown Protein (AHRD V1)"	2
sly_miN_167	Solyc09g008350.2.1	3	17.707	1	24	946	969	UAUUAUGUCAUGUAGGACACGUGU	AAAGGUCUUCUGUAUGACAUAAUG	Cleavage	genomic_reference:SL2.50ch09 gene_region:1817453-1822095 transcript_region:SL2.50ch09:1817453..1822095+ go_terms:GO:0008152 functional_description:"Amino acid binding protein (AHRD V1 **-- B6TMA2_MAIZE); contains Interpro domain(s) IPR002912 Amino acid-binding ACT "	1
sly_miN_169	Solyc04g079440.2.1	2	13.585	1	20	1406	1425	AGUAACGUAUAUCAAUCUGA	UGAGAUUGAUAUAUGUUGCU	Cleavage	genomic_reference:SL2.50ch04 gene_region:61536285-61539279 transcript_region:SL2.50ch04:61536285..61539279- go_terms:GO:0043027,GO:0004867 functional_description:"Serpin (Serine protease inhibitor) (AHRD V1 **-* Q53P13_ORYSJ); contains Interpro domain(s) IPR015554 Protease inhibitor I4, serpin, plant "	1
sly_miN_169	Solyc12g096010.1.1	2.5	14.484	1	20	1152	1171	AGUAACGUAUAUCAAUCUGA	UCAGAAUGAUAUACGUUAUA	Cleavage	evidence_code:10F0H1E1IEG genomic_reference:SL2.50ch12 gene_region:63432653-63438226 transcript_region:SL2.50ch12:63432653..63438226- go_terms:GO:0006950,GO:0006468 functional_description:"Receptor-like protein kinase (AHRD V1 ***- Q9FZP2_ARATH); contains Interpro domain(s) IPR002290 Serine/threonine protein kinase "	1
sly_miN_169	Solyc06g083390.2.1	3	11.775	1	20	1222	1241	AGUAACGUAUAUCAAUCUGA	UCAAAUUGAUUUGUGUUACU	Translation	genomic_reference:SL2.50ch06 gene_region:45091916-45094287 transcript_region:SL2.50ch06:45091916..45094287- go_terms:GO:0005515 functional_description:"RPM1 interacting protein 4 transcript 2 (AHRD V1 ***- D2J0Y3_9ASTR); contains Interpro domain(s) IPR008700 Defence response, Rin4 "	1
sly_miN_169	Solyc09g008050.2.1	3	16.676	1	20	255	274	AGUAACGUAUAUCAAUCUGA	UGGGCUUGAUAUACGUUAUU	Cleavage	genomic_reference:SL2.50ch09 gene_region:1515896-1518368 transcript_region:SL2.50ch09:1515896..1518368+ go_terms:GO:0008194 functional_description:"UDP-glucose glucosyltransferase (AHRD V1 **** B6EWY8_LYCBA); contains Interpro domain(s) IPR002213 UDP-glucuronosyl/UDP-glucosyltransferase "	1
sly_miN_169	Solyc01g010390.2.1	3	15.569	1	20	1521	1540	AGUAACGUAUAUCAAUCUGA	UUAAAUUGAUACAUGUUACU	Translation	genomic_reference:SL2.50ch01 gene_region:5254174-5260994 transcript_region:SL2.50ch01:5254174..5260994+ go_terms:GO:0005975 functional_description:"Beta-glucosidase (AHRD V1 ***- D3YJ59_VITVI); contains Interpro domain(s) IPR001360 Glycoside hydrolase, family 1 "	1
sly_miN_169	Solyc03g005550.2.1	3	24.721	1	20	5311	5330	AGUAACGUAUAUCAAUCUGA	UUAAGUUGAAAUACGUUACU	Translation	genomic_reference:SL2.50ch03 gene_region:405797-414594 transcript_region:SL2.50ch03:405797..414594- functional_description:"Serine/threonine-protein phosphatase 7 long form homolog (AHRD V1 **-- PPP7L_ARATH); contains Interpro domain(s) IPR019557 Aminotransferase-like, plant mobile domain "	1
sly_miN_196	Solyc05g024320.1.1	2.5	17.769	1	20	357	376	AGAUAGUCAGACACUUCAAC	GAUGAAGUGUCUGACAAUCU	Cleavage	evidence_code:10F0H1E0IEG genomic_reference:SL2.50ch05 gene_region:31065847-31066752 transcript_region:SL2.50ch05:31065847..31066752- go_terms:GO:0008152,GO:0055114 functional_description:"Cinnamyl alcohol dehydrogenase (AHRD V1 ***- C1M2W0_CUCSA); contains Interpro domain(s) IPR002085 Alcohol dehydrogenase superfamily, zinc-containing "	1
sly_miN_196	Solyc03g116260.2.1	3	13.003	1	21	1040	1060	AGAUAGUCAGACACUUCAACA	UGUCAAAGUGUGUGACUAUCU	Translation	genomic_reference:SL2.50ch03 gene_region:59816914-59818332 transcript_region:SL2.50ch03:59816914..59818332+ go_terms:GO:0016707 functional_description:"Gibberellin 2-beta-dioxygenase 7 (AHRD V1 **-* G2OX7_ARATH); contains Interpro domain(s) IPR005123 Oxoglutarate and iron-dependent oxygenase "	1
sly_miN_196	Solyc01g108120.2.1	3	21.02	1	20	361	380	AGAUAGUCAGACACUUCAAC	GUGGAGGUUUCUGGCUAUCU	Cleavage	genomic_reference:SL2.50ch01 gene_region:87238627-87242710 transcript_region:SL2.50ch01:87238627..87242710+ go_terms:GO:0006355 functional_description:"B3 domain-containing protein At3g19184 (AHRD V1 *-*- Y3918_ARATH); contains Interpro domain(s) IPR003340 Transcriptional factor B3 "	1
sly_miN_196	Solyc03g120120.2.1	3	8.793	1	20	1606	1625	AGAUAGUCAGACACUUCAAC	GUAGAAUUGUCUGAUUAUUU	Cleavage	genomic_reference:SL2.50ch03 gene_region:62663803-62666863 transcript_region:SL2.50ch03:62663803..62666863+ functional_description:"IST1 homolog (AHRD V1 *--- D3PJN2_9MAXI); contains Interpro domain(s) IPR005061 Protein of unknown function DUF292, eukaryotic "	1
sly_miN_227	Solyc02g091190.2.1	3	18.503	1	20	872	891	AGUAAUUGUCUAUCAUCCAC	GUGGAUUAUUGGUAAUUACU	Translation	genomic_reference:SL2.50ch02 gene_region:47152463-47157532 transcript_region:SL2.50ch02:47152463..47157532+ go_terms:GO:0016279 functional_description:"Methyltransferase-like protein 10 (AHRD V1 **-* B5XB96_SALSA); contains Interpro domain(s) IPR013217 Methyltransferase type 12 "	1
sly_miN_229	Solyc01g110700.2.1	1.5	13.059	1	23	179265	179287	AAGUGUGUCUCUGGGAUUUCAGA	UCUGGAAUUUCAGAGACACACUU	Cleavage	genomic_reference:SL2.50ch01 gene_region:89071526-89315619 transcript_region:SL2.50ch01:89071526..89315619- functional_description:"Unknown Protein (AHRD V1)"	1
sly_miN_229	Solyc01g111180.2.1	1.5	13.059	1	23	149554	149576	AAGUGUGUCUCUGGGAUUUCAGA	UCUGGAAUUUCAGAGACACACUU	Cleavage	genomic_reference:SL2.50ch01 gene_region:89072019-89286640 transcript_region:SL2.50ch01:89072019..89286640- functional_description:"Unknown Protein (AHRD V1)"	1
sly_miN_229	Solyc10g007080.2.1	0.5	12.69	1	24	343	366	AAGUGUGUCUCUGGGAUUUCAGAC	GCCCGAAAUCUCAGAGACACACUU	Cleavage	genomic_reference:SL2.50ch10 gene_region:1459173-1463245 transcript_region:SL2.50ch10:1459173..1463245- go_terms:GO:0016020 functional_description:"Aberrant lateral root formation 5 (AHRD V1 *--- Q9LUH2_ARATH); contains Interpro domain(s) IPR002528 Multi antimicrobial extrusion protein MatE "	1
sly_miN_229	Solyc11g016990.1.1	1.5	23.679	1	20	734	753	AAGUGUGUCUCUGGGAUUUC	GAGUUCCCAGAGACACACUU	Cleavage	evidence_code:10F0H1E1IEG genomic_reference:SL2.50ch11 gene_region:7660095-7671231 transcript_region:SL2.50ch11:7660095..7671231+ go_terms:GO:0016311,GO:0006470 functional_description:"Receptor-type tyrosine-protein phosphatase S (AHRD V1 ***- B6TAK5_MAIZE); contains Interpro domain(s) IPR000242 Protein-tyrosine phosphatase, receptor/non-receptor type "	1
sly_miN_229	Solyc12g008420.1.1	3	18.729	1	24	375	398	AAGUGUGUCUCUGGGAUUUCAGAC	GGUUGGAAUCCCUGAGACAUGUUU	Cleavage	evidence_code:10F0H1E0IEG genomic_reference:SL2.50ch12 gene_region:1856462-1858737 transcript_region:SL2.50ch12:1856462..1858737+ functional_description:"RNA-dependent RNA polymerase family protein (AHRD V1 ***- D7L6F2_ARALY); contains Interpro domain(s) IPR007855 RNA-dependent RNA polymerase, eukaryotic-type "	1
sly_miN_229	Solyc01g090230.2.1	3	12.055	1	22	1695	1716	AAGUGUGUCUCUGGGAUUUCAG	UUGAAAUCUCAGAGCCAUGUUU	Cleavage	genomic_reference:SL2.50ch01 gene_region:75636426-75660453 transcript_region:SL2.50ch01:75636426..75660453- functional_description:"GRAM domain containing protein (AHRD V1 *-*- B4FWB9_MAIZE); contains Interpro domain(s) IPR004182 GRAM "	1
sly_miN_229	Solyc05g011840.2.1	2.5	17.28	1	20	398	417	AAGUGUGUCUCUGGGAUUUC	GAAAUUCCAGAGACACUUUU	Cleavage	genomic_reference:SL2.50ch05 gene_region:5074706-5075851 transcript_region:SL2.50ch05:5074706..5075851- go_terms:GO:0080131,GO:0080118 functional_description:"Sulfotransferase family protein (AHRD V1 **** D7LQL2_ARALY); contains Interpro domain(s) IPR000863 Sulfotransferase "	1
sly_miN_229	Solyc12g021150.1.1	3	21.647	1	22	474	495	AAGUGUGUCUCUGGGAUUUCAG	CAGAAAUCCUAGGGACACUUUU	Cleavage	evidence_code:10F0H1E1IEG genomic_reference:SL2.50ch12 gene_region:14389559-14390185 transcript_region:SL2.50ch12:14389559..14390185- go_terms:GO:0080118 functional_description:"Sulfotransferase family protein (AHRD V1 **** D7LQL2_ARALY); contains Interpro domain(s) IPR000863 Sulfotransferase "	1
sly_miN_229	Solyc11g027800.1.1	3	18.065	1	20	479	498	AAGUGUGUCUCUGGGAUUUC	GGAAUCCUAGAGAUACAUUC	Cleavage	evidence_code:10F0H1E0IEG genomic_reference:SL2.50ch11 gene_region:15542848-15543837 transcript_region:SL2.50ch11:15542848..15543837- go_terms:GO:0008146 functional_description:"Sulfotransferase family protein (AHRD V1 ***- D7LQL2_ARALY); contains Interpro domain(s) IPR000863 Sulfotransferase "	1
sly_miN_229	Solyc10g019210.1.1	3	16.547	1	20	317	336	AAGUGUGUCUCUGGGAUUUC	GAAAUCCUAGGGACACUUUU	Cleavage	evidence_code:10F0H1E0IEG genomic_reference:SL2.50ch10 gene_region:12490728-12491228 transcript_region:SL2.50ch10:12490728..12491228+ go_terms:GO:0008146 functional_description:"Sulfotransferase family protein (AHRD V1 ***- D7LZW5_ARALY); contains Interpro domain(s) IPR000863 Sulfotransferase "	1
sly_miN_229	Solyc10g019230.1.1	3	16.344	1	20	152	171	AAGUGUGUCUCUGGGAUUUC	GAAAUCCUAGGGACACUUUU	Cleavage	evidence_code:10F0H1E0IEG genomic_reference:SL2.50ch10 gene_region:12568786-12570519 transcript_region:SL2.50ch10:12568786..12570519+ go_terms:GO:0004304,GO:0080118 functional_description:"Sulfotransferase family protein (AHRD V1 **** D7KQF7_ARALY); contains Interpro domain(s) IPR000863 Sulfotransferase "	1
sly_miN_229	Solyc00g227960.1.1	3	14.664	1	20	479	498	AAGUGUGUCUCUGGGAUUUC	GAAAUCCUAGGGACACUUUU	Cleavage	evidence_code:10F0H1E0IEG genomic_reference:SL2.50ch00 gene_region:19561708-19562697 transcript_region:SL2.50ch00:19561708..19562697+ go_terms:GO:0080131,GO:0047364 functional_description:"Sulfotransferase family protein (AHRD V1 **** D7LQL2_ARALY); contains Interpro domain(s) IPR000863 Sulfotransferase "	1
sly_miN_229	Solyc00g226760.1.1	3	14.664	1	20	479	498	AAGUGUGUCUCUGGGAUUUC	GAAAUCCUAGGGACACUUUU	Cleavage	evidence_code:10F0H1E0IEG genomic_reference:SL2.50ch00 gene_region:19531404-19532393 transcript_region:SL2.50ch00:19531404..19532393+ go_terms:GO:0080118,GO:0050294 functional_description:"Steroid sulfotransferase 3 (AHRD V1 **** O82410_BRANA); contains Interpro domain(s) IPR000863 Sulfotransferase "	1
sly_miN_229	Solyc11g050930.1.1	3	16.56	1	20	479	498	AAGUGUGUCUCUGGGAUUUC	GAAAUCCUAGGGACACUUUU	Cleavage	evidence_code:10F0H1E0IEG genomic_reference:SL2.50ch11 gene_region:41970585-41971574 transcript_region:SL2.50ch11:41970585..41971574+ go_terms:GO:0008146 functional_description:"Sulfotransferase family protein (AHRD V1 ***- D7LQL2_ARALY); contains Interpro domain(s) IPR000863 Sulfotransferase "	1
sly_miN_229	Solyc09g055500.1.1	2.5	16.7	1	20	485	504	AAGUGUGUCUCUGGGAUUUC	GGAAUCCAAGGGACACAUUU	Cleavage	evidence_code:10F0H1E0IEG genomic_reference:SL2.50ch09 gene_region:36872367-36873365 transcript_region:SL2.50ch09:36872367..36873365+ go_terms:GO:0080118 functional_description:"Sulfotransferase family protein (AHRD V1 **** D7LZW5_ARALY); contains Interpro domain(s) IPR000863 Sulfotransferase "	1
sly_miN_229	Solyc11g010490.1.1	2.5	21.307	1	20	1093	1112	AAGUGUGUCUCUGGGAUUUC	GUAGUUCCAGAGACAUACUU	Cleavage	evidence_code:10F0H1E1IEG genomic_reference:SL2.50ch11 gene_region:3550044-3559191 transcript_region:SL2.50ch11:3550044..3559191+ functional_description:"Genomic DNA chromosome 5 P1 clone MNA5 (AHRD V1 **-- Q9FKP6_ARATH)"	1
sly_miN_240	Solyc02g068590.2.1	3	22.196	1	20	491	510	ACCGCAGAAGCAUCAAUGUC	GUCAUUGUUGCUUCUGCGGC	Cleavage	genomic_reference:SL2.50ch02 gene_region:33122412-33131345 transcript_region:SL2.50ch02:33122412..33131345- go_terms:GO:0009674 functional_description:"Potassium transporter (AHRD V1 **** A9STU4_PHYPA); contains Interpro domain(s) IPR003855 K+ potassium transporter "	1
sly_miN_241	Solyc01g090230.2.1	1.5	12.055	1	22	1695	1716	AAGUGUGGCUCUGAGAUUUCGA	UUGAAAUCUCAGAGCCAUGUUU	Cleavage	genomic_reference:SL2.50ch01 gene_region:75636426-75660453 transcript_region:SL2.50ch01:75636426..75660453- functional_description:"GRAM domain containing protein (AHRD V1 *-*- B4FWB9_MAIZE); contains Interpro domain(s) IPR004182 GRAM "	1
sly_miN_241	Solyc10g007080.2.1	1	12.69	1	21	346	366	AAGUGUGGCUCUGAGAUUUCG	CGAAAUCUCAGAGACACACUU	Cleavage	genomic_reference:SL2.50ch10 gene_region:1459173-1463245 transcript_region:SL2.50ch10:1459173..1463245- go_terms:GO:0016020 functional_description:"Aberrant lateral root formation 5 (AHRD V1 *--- Q9LUH2_ARATH); contains Interpro domain(s) IPR002528 Multi antimicrobial extrusion protein MatE "	1
sly_miN_241	Solyc01g110700.2.1	2	13.059	1	23	179265	179287	AAGUGUGGCUCUGAGAUUUCGAA	UCUGGAAUUUCAGAGACACACUU	Cleavage	genomic_reference:SL2.50ch01 gene_region:89071526-89315619 transcript_region:SL2.50ch01:89071526..89315619- functional_description:"Unknown Protein (AHRD V1)"	1
sly_miN_241	Solyc05g052600.2.1	2	13.711	1	22	884	905	AAGUGUGGCUCUGAGAUUUCGA	UGGAAAUUUAAGAGCCACAUUU	Cleavage	genomic_reference:SL2.50ch05 gene_region:61954189-61957576 transcript_region:SL2.50ch05:61954189..61957576+ go_terms:GO:0042132 functional_description:"Fructose-1 6-bisphosphatase class 1 (AHRD V1 **** B9M1N3_GEOSF); contains Interpro domain(s) IPR000146 Fructose-1,6-bisphosphatase IPR000719 Protein kinase, core "	1
sly_miN_241	Solyc01g111180.2.1	2	13.059	1	23	149554	149576	AAGUGUGGCUCUGAGAUUUCGAA	UCUGGAAUUUCAGAGACACACUU	Cleavage	genomic_reference:SL2.50ch01 gene_region:89072019-89286640 transcript_region:SL2.50ch01:89072019..89286640- functional_description:"Unknown Protein (AHRD V1)"	1
sly_miN_241	Solyc09g092390.2.1	3	16.95	1	23	1481	1503	AAGUGUGGCUCUGAGAUUUCGAA	UUGGAAAGCUCGGAGCCAAACUU	Cleavage	genomic_reference:SL2.50ch09 gene_region:66849458-66851791 transcript_region:SL2.50ch09:66849458..66851791+ go_terms:GO:0004013 functional_description:"Adenosylhomocysteinase (AHRD V1 **** Q2XTD0_SOLTU); contains Interpro domain(s) IPR000043 S-adenosyl-L-homocysteine hydrolase "	1
sly_miN_241	Solyc04g005080.2.1	2.5	19.281	1	20	1324	1343	AAGUGUGGCUCUGAGAUUUC	AAGAACUCAGAGCCACACUU	Cleavage	genomic_reference:SL2.50ch04 gene_region:64905-71276 transcript_region:SL2.50ch04:64905..71276- go_terms:GO:0050897,GO:0008270 functional_description:"Pyruvate dehydrogenase E1 component alpha subunit (AHRD V1 ***- B6TMS5_MAIZE); contains Interpro domain(s) IPR017597 Pyruvate dehydrogenase (acetyl-transferring) E1 component, alpha subunit, subgroup y "	1
sly_miN_241	Solyc06g083840.2.1	3	15.201	1	20	252	271	AAGUGUGGCUCUGAGAUUUC	GAGAUGUUGGAGCUACACUU	Cleavage	genomic_reference:SL2.50ch06 gene_region:45438357-45439005 transcript_region:SL2.50ch06:45438357..45439005+ go_terms:GO:0045449 functional_description:"NAC domain protein IPR003441 (AHRD V1 ***- B9GRP6_POPTR); contains Interpro domain(s) IPR003441 No apical meristem (NAM) protein "	1
sly_miN_241	Solyc06g072000.1.1	3	17.894	1	22	347	368	AAGUGUGGCUCUGAGAUUUCGA	UAGAGAUUUCCGAGCCACGUUU	Cleavage	evidence_code:10F0H1E0IEG genomic_reference:SL2.50ch06 gene_region:40753612-40765551 transcript_region:SL2.50ch06:40753612..40765551+ go_terms:GO:0005524,GO:0017111 functional_description:"Katanin p60 ATPase-containing subunit A-like 1 (AHRD V1 *--- KATL1_DANRE); contains Interpro domain(s) IPR003959 ATPase, AAA-type, core "	1
sly_miN_241	Solyc01g100490.2.1	3	18.577	1	20	314	333	AAGUGUGGCUCUGAGAUUUC	GGACUUUUAGAGUCACACUU	Cleavage	genomic_reference:SL2.50ch01 gene_region:82262052-82263287 transcript_region:SL2.50ch01:82262052..82263287+ go_terms:GO:0030418 functional_description:"Nicotianamine synthase (AHRD V1 ***- A3DUI9_MALXI); contains Interpro domain(s) IPR004298 Nicotianamine synthase "	1
sly_miN_241	Solyc05g009530.2.1	2.5	13.781	1	20	63	82	AAGUGUGGCUCUGAGAUUUC	GAAAACUCAAAGCUACACUU	Translation	genomic_reference:SL2.50ch05 gene_region:3737122-3743261 transcript_region:SL2.50ch05:3737122..3743261- go_terms:GO:0004742 functional_description:"Dihydrolipoyllysine-residue acetyltransferase component of pyruvate dehydrogenase complex (AHRD V1 **** A5GUY8_SYNR3); contains Interpro domain(s) IPR001078 2-oxoacid dehydrogenase acyltransferase, catalytic domain "	1
sly_miN_275	Solyc07g065800.2.1	2.5	11.814	1	20	701	720	AGCAUAGUAAAGAGUAGAGA	UUUCUGUUCUUUAUUAUGUU	Cleavage	genomic_reference:SL2.50ch07 gene_region:64642057-64643753 transcript_region:SL2.50ch07:64642057..64643753- go_terms:GO:0005681 functional_description:"CWC15 homolog (AHRD V1 *-*- B9EL88_SALSA); contains Interpro domain(s) IPR006973 Cwf15/Cwc15 cell cycle control protein "	1
sly_miN_275	Solyc05g055040.2.1	3	20.225	1	22	908	929	AGCAUAGUAAAGAGUAGAGACU	ACUUUCUACUCUUUACAAUGCG	Cleavage	genomic_reference:SL2.50ch05 gene_region:63956995-63969206 transcript_region:SL2.50ch05:63956995..63969206+ go_terms:GO:0016758 functional_description:"Glycogenin-like protein (AHRD V1 *-*- Q5NA53_ORYSJ); contains Interpro domain(s) IPR002495 Glycosyl transferase, family 8 "	1
sly_miN_275	Solyc04g009920.2.1	3	22.27	1	22	894	915	AGCAUAGUAAAGAGUAGAGACU	ACUUUCUACUCUUUACAAUGCA	Cleavage	genomic_reference:SL2.50ch04 gene_region:3239955-3246719 transcript_region:SL2.50ch04:3239955..3246719- go_terms:GO:0016758 functional_description:"Glycogenin-like protein (AHRD V1 *-*- Q5NA53_ORYSJ); contains Interpro domain(s) IPR002495 Glycosyl transferase, family 8 "	1
sly_miN_275	Solyc03g026300.2.1	3	13.607	1	20	147	166	AGCAUAGUAAAGAGUAGAGA	CUUCUAUUCUUUGCUGUGCU	Cleavage	genomic_reference:SL2.50ch03 gene_region:8111171-8117052 transcript_region:SL2.50ch03:8111171..8117052- go_terms:GO:0005515,GO:0016788 functional_description:"Post-GPI attachment to proteins factor 3 (AHRD V1 **-- PGAP3_XENTR); contains Interpro domain(s) IPR007217 Per1-like "	1
sly_miN_275	Solyc01g111440.2.1	3	7.007	1	20	2159	2178	AGCAUAGUAAAGAGUAGAGA	UCUCUACUCUUAAUUAUGAU	Translation	genomic_reference:SL2.50ch01 gene_region:89441082-89454437 transcript_region:SL2.50ch01:89441082..89454437+ functional_description:"Senescence-associated protein 12 (AHRD V1 *-*- O81657_HEMSP); contains Interpro domain(s) IPR009686 Senescence-associated "	1
sly_miN_275	Solyc02g080180.1.1	3	0.57	1	20	28	47	AGCAUAGUAAAGAGUAGAGA	UUUCUACUCAUUACUAUCCU	Translation	evidence_code:10F0H1E1IEG genomic_reference:SL2.50ch02 gene_region:39052203-39053231 transcript_region:SL2.50ch02:39052203..39053231+ go_terms:GO:0015157 functional_description:"Oligosaccharide transporter (AHRD V1 **-* B4FSV8_MAIZE); contains Interpro domain(s) IPR006844 OST3/OST6 "	1
sly_miN_275	Solyc01g090270.2.1	3	21.138	1	22	2916	2937	AGCAUAGUAAAGAGUAGAGACU	ACUUUCCACUGUUUACUGUGCU	Cleavage	genomic_reference:SL2.50ch01 gene_region:75692316-75698111 transcript_region:SL2.50ch01:75692316..75698111- go_terms:GO:0003677 functional_description:"Bzip-like transcription factor-like (AHRD V1 *-*- Q7X997_ORYSJ); contains Interpro domain(s) IPR006867 Protein of unknown function DUF632 "	1
sly_miN_275	Solyc01g107620.2.1	3	9.997	1	20	1143	1162	AGCAUAGUAAAGAGUAGAGA	UUUAGACUCUUUAUUAUGCU	Cleavage	genomic_reference:SL2.50ch01 gene_region:86871262-86877432 transcript_region:SL2.50ch01:86871262..86877432+ go_terms:GO:0005783 functional_description:"Reticulon family protein (AHRD V1 ***- D7L3K1_ARALY); contains Interpro domain(s) IPR003388 Reticulon "	1
sly_miN_275	Solyc06g071550.2.1	3	12.976	1	20	241	260	AGCAUAGUAAAGAGUAGAGA	UUUCAUCUCUUUGCUAUGCU	Cleavage	genomic_reference:SL2.50ch06 gene_region:40439408-40443221 transcript_region:SL2.50ch06:40439408..40443221+ go_terms:GO:0004048,GO:0005515 functional_description:"Anthranilate phosphoribosyltransferase (AHRD V1 **** A8IBN0_CHLRE); contains Interpro domain(s) IPR005940 Anthranilate phosphoribosyl transferase "	1
sly_miN_279	Solyc07g005150.1.1	2.5	13.528	1	21	1388	1408	AUGAUGUUGGAAUGGCUCAAU	AUGGACCUAUUCCAACAUCAU	Cleavage	evidence_code:10F0H1E0IEG genomic_reference:SL2.50ch07 gene_region:168999-172106 transcript_region:SL2.50ch07:168999..172106+ go_terms:GO:0016301 functional_description:"LRR receptor-like serine/threonine-protein kinase, RLP"	1
sly_miN_279	Solyc02g089260.2.1	2.5	20.9	1	20	14470	14489	AUGAUGUUGGAAUGGCUCAA	GUCAGCCAUUUCAACAUCAU	Cleavage	genomic_reference:SL2.50ch02 gene_region:45704210-45726943 transcript_region:SL2.50ch02:45704210..45726943+ go_terms:GO:0005488,GO:0008270,GO:0005622 functional_description:"E3 ubiquitin-protein ligase UBR4 (AHRD V1 *--- UBR4_HUMAN); contains Interpro domain(s) IPR013993 Zinc finger, N-recognin, metazoa "	1
sly_miN_279	Solyc10g054120.1.1	2.5	11.891	1	20	299	318	AUGAUGUUGGAAUGGCUCAA	UUGGGUCAUUCGAGCAUCAU	Translation	evidence_code:10F0H0E0IEG genomic_reference:SL2.50ch10 gene_region:50131120-50131452 transcript_region:SL2.50ch10:50131120..50131452- functional_description:"Unknown Protein (AHRD V1)"	1
sly_miN_279	Solyc06g083210.2.1	3	11.304	1	21	168	188	AUGAUGUUGGAAUGGCUCAAU	AUUGAAUCAUCCUAACAUCAU	Translation	genomic_reference:SL2.50ch06 gene_region:45017429-45023473 transcript_region:SL2.50ch06:45017429..45023473+ go_terms:GO:0006468 functional_description:"Protein kinase (AHRD V1 ***- B7ZEB8_EUPRA); contains Interpro domain(s) IPR002290 Serine/threonine protein kinase "	1
sly_miN_279	Solyc11g012020.1.1	3	15.19	1	20	1522	1541	AUGAUGUUGGAAUGGCUCAA	UUGGGUCAUUACAACAUCAC	Translation	evidence_code:10F0H1E1IEG genomic_reference:SL2.50ch11 gene_region:4963724-4968395 transcript_region:SL2.50ch11:4963724..4968395+ go_terms:GO:0019904 functional_description:"EH-domain-containing protein 1 (AHRD V1 **-* B6U193_MAIZE); contains Interpro domain(s) IPR001401 Dynamin, GTPase region "	1
sly_miN_279	Solyc11g010150.1.1	2.5	17.553	1	20	163	182	AUGAUGUUGGAAUGGCUCAA	UUGAGGCAUCCCAAUAUCAU	Translation	evidence_code:10F0H1E0IEG genomic_reference:SL2.50ch11 gene_region:3250805-3251642 transcript_region:SL2.50ch11:3250805..3251642- go_terms:GO:0006970,GO:0006468 functional_description:"Serine-threonine protein kinase (AHRD V1 ***- O24395_WHEAT); contains Interpro domain(s) IPR017442 Serine/threonine protein kinase-related "	1
sly_miN_279	Solyc05g018140.1.1	3	12.517	1	20	221	240	AUGAUGUUGGAAUGGCUCAA	UUGAUGUAUUCCAACAUUAU	Cleavage	evidence_code:10F0H0E0IEG genomic_reference:SL2.50ch05 gene_region:20060822-20062135 transcript_region:SL2.50ch05:20060822..20062135- functional_description:"Transposon protein-like (AHRD V1 ***- Q9FN97_ARATH)"	1
sly_miN_279	Solyc02g083130.2.1	3	11.484	1	20	1664	1683	AUGAUGUUGGAAUGGCUCAA	UUGUGCCAGUCCAAUAUUAU	Cleavage	genomic_reference:SL2.50ch02 gene_region:41218468-41222010 transcript_region:SL2.50ch02:41218468..41222010+ functional_description:"IST1 homolog (AHRD V1 *--- C1BSR8_9MAXI); contains Interpro domain(s) IPR005061 Protein of unknown function DUF292, eukaryotic "	1
sly_miN_279	Solyc12g014350.1.1	3	20.135	1	20	1588	1607	AUGAUGUUGGAAUGGCUCAA	UUGAGGGAUUUCAACAUUAU	Cleavage	evidence_code:10F0H1E1IEG genomic_reference:SL2.50ch12 gene_region:5158297-5167281 transcript_region:SL2.50ch12:5158297..5167281- go_terms:GO:0005515,GO:0016301 functional_description:"Receptor like kinase, RLK"	1
sly_miN_288	Solyc10g005130.2.1	2	18.811	1	22	3247	3269	UCGAUAA-ACCUCUGCAUCCAGU	GCUGGAUGCAGAGGUAUUAUCGA	Cleavage	genomic_reference:SL2.50ch10 gene_region:111879-125251 transcript_region:SL2.50ch10:111879..125251+ go_terms:GO:0005515,GO:0003725 functional_description:"Ribonuclease 3-like protein 3 (AHRD V1 *-*- RTL3_ORYSJ); contains Interpro domain(s) IPR005034 Dicer double-stranded RNA-binding fold "	1
sly_miN_288	Solyc04g016510.2.1	2.5	20.06	1	20	620	639	UCGAUAAACCUCUGCAUCCA	UGGAUGCAGAGGUUGAUUGG	Cleavage	genomic_reference:SL2.50ch04 gene_region:7335360-7338722 transcript_region:SL2.50ch04:7335360..7338722+ go_terms:GO:0045505 functional_description:"Guanine nucleotide-binding protein subunit beta-4 (AHRD V1 *--* GBB4_HUMAN); contains Interpro domain(s) IPR020472 G-protein beta WD-40 repeat, region "	1
sly_miN_288	Solyc06g009530.2.1	3	11.926	1	22	1844	1865	UCGAUAAACCUCUGCAUCCAGU	GCUGGGAGCAGAGUUUUAUUGA	Translation	genomic_reference:SL2.50ch06 gene_region:3503973-3531605 transcript_region:SL2.50ch06:3503973..3531605- go_terms:GO:0005515 functional_description:"Nodal modulator 3 (AHRD V1 ***- B0XK54_CULQU); contains Interpro domain(s) IPR013784 Carbohydrate-binding-like fold "	1
sly_miN_288	Solyc01g080500.2.1	3	16.71	1	20	1162	1181	UCGAUAAACCUCUGCAUCCA	UGGAUGGAGGGGUUUAUUGU	Cleavage	genomic_reference:SL2.50ch01 gene_region:72241800-72243135 transcript_region:SL2.50ch01:72241800..72243135- functional_description:"Unknown Protein (AHRD V1)"	1
sly_miN_294	Solyc04g054170.2.1	1.5	18.858	1	20	754	773	AGCUGCUGACCUAUGGAUUC	GAAUCAAUAGGUCGGCAGCU	Cleavage	genomic_reference:SL2.50ch04 gene_region:51021361-51028895 transcript_region:SL2.50ch04:51021361..51028895+ functional_description:"CPR5 (Fragment) (AHRD V1 *-*- B0ZWT2_ARATH)"	1
sly_miN_302	Solyc01g091350.2.1	3	13.401	1	20	1012	1031	UUAUUGAACCUUGAUGUUAU	AUGACAUCAAGGUUGAAUAC	Cleavage	genomic_reference:SL2.50ch01 gene_region:76753032-76759212 transcript_region:SL2.50ch01:76753032..76759212- go_terms:GO:0003691 functional_description:"ATP-dependent DNA helicase 2 subunit KU80 (AHRD V1 **-* KU80_ARATH); contains Interpro domain(s) IPR016194 Spen Paralogue and Orthologue C-terminal-like "	1
sly_miN_302	Solyc09g008500.1.1	3	13.685	1	21	322	342	UUAUUGAACCUUGAUGUUAUC	GAUUGCGCCAAGGUUCAAUAA	Cleavage	evidence_code:10F0H1E0IEG genomic_reference:SL2.50ch09 gene_region:1984459-1985345 transcript_region:SL2.50ch09:1984459..1985345- go_terms:GO:0005516 functional_description:"Non-specific lipid-transfer protein (AHRD V1 ***- Q1PCI0_SOLCH); contains Interpro domain(s) IPR013770 Plant lipid transfer protein and hydrophobic protein, helical "	1
sly_miN_302	Solyc03g007550.2.1	3	8.481	1	21	3239	3259	UUAUUGAACCUUGAUGUUAUC	GAUGUCAUCAACGUUUAAUAA	Translation	genomic_reference:SL2.50ch03 gene_region:2115577-2119868 transcript_region:SL2.50ch03:2115577..2119868+ functional_description:"Unknown Protein (AHRD V1)"	1
sly_miN_302	Solyc05g050680.2.1	3	13.28	1	20	219	238	UUAUUGAACCUUGAUGUUAU	AUAGUAGCAAGGUUUGAUAA	Cleavage	genomic_reference:SL2.50ch05 gene_region:59944294-59953427 transcript_region:SL2.50ch05:59944294..59953427- go_terms:GO:0019887 functional_description:"Casein kinase II subunit beta-4 (AHRD V1 **** B6TGH2_MAIZE); contains Interpro domain(s) IPR000704 Casein kinase II, regulatory subunit "	1
sly_miN_302	Solyc00g010770.1.1	3	7.638	1	20	550	569	UUAUUGAACCUUGAUGUUAU	ACAAUAUUAAUGUUCAAUAA	Translation	evidence_code:10F0H0E0IEG genomic_reference:SL2.50ch00 gene_region:9914684-9916862 transcript_region:SL2.50ch00:9914684..9916862- functional_description:"Unknown Protein (AHRD V1)"	1
sly_miN_302	Solyc11g069210.1.1	3	10.282	1	20	55	74	UUAUUGAACCUUGAUGUUAU	GUGAAAUCAAGAUUCAAUAA	Translation	evidence_code:10F0H0E0IEG genomic_reference:SL2.50ch11 gene_region:50931416-50933207 transcript_region:SL2.50ch11:50931416..50933207- functional_description:"Genomic DNA chromosome 5 TAC clone K19B1 (AHRD V1 *-*- Q9FJJ1_ARATH)"	1
sly_miN_302	Solyc03g063340.2.1	3	14.434	1	20	1373	1392	UUAUUGAACCUUGAUGUUAU	AGGACCUCAAGGUUUAAUAA	Cleavage	genomic_reference:SL2.50ch03 gene_region:31738398-31763626 transcript_region:SL2.50ch03:31738398..31763626+ go_terms:GO:0005515 functional_description:"DNA polymerase subunit delta-2 (AHRD V1 ***- B5X3P2_SALSA); contains Interpro domain(s) IPR007185 DNA polymerase alpha/epsilon, subunit B "	1
sly_miN_302	Solyc01g110700.2.1	3	19.216	1	20	193267	193286	UUAUUGAACCUUGAUGUUAU	AUAACAUUAAAUUUUAAUAA	Translation	genomic_reference:SL2.50ch01 gene_region:89071526-89315619 transcript_region:SL2.50ch01:89071526..89315619- functional_description:"Unknown Protein (AHRD V1)"	1
sly_miN_302	Solyc01g111180.2.1	3	19.216	1	20	163556	163575	UUAUUGAACCUUGAUGUUAU	AUAACAUUAAAUUUUAAUAA	Translation	genomic_reference:SL2.50ch01 gene_region:89072019-89286640 transcript_region:SL2.50ch01:89072019..89286640- functional_description:"Unknown Protein (AHRD V1)"	1
sly_miN_302	Solyc05g051190.1.1	3	13.506	1	20	232	251	UUAUUGAACCUUGAUGUUAU	ACAAAAUCAAGAUUCAAUAA	Translation	evidence_code:10F0H0E0IEG genomic_reference:SL2.50ch05 gene_region:60582881-60583473 transcript_region:SL2.50ch05:60582881..60583473+ functional_description:"Salt tolerance protein 5-like protein (AHRD V1 *-*- Q38HV0_SOLTU); contains Interpro domain(s) IPR017447 CS "	1
sly_miN_312	Solyc04g016380.2.1	3	19.216	1	21	34	54	UUUCAUGGUAAACCUUCAAGA	UCUUGAAGAUUUUCCAUGGGA	Translation	genomic_reference:SL2.50ch04 gene_region:7185956-7190322 transcript_region:SL2.50ch04:7185956..7190322- go_terms:GO:0005515 functional_description:"Ribosome biogenesis protein BRX1 (AHRD V1 ***- B3LIY5_YEAS1); contains Interpro domain(s) IPR007109 Brix domain "	1
sly_miN_312	Solyc03g114310.2.1	3	13.884	1	20	377	396	UUUCAUGGUAAACCUUCAAG	CUUGAUGGUUUAGUAUGAAG	Cleavage	genomic_reference:SL2.50ch03 gene_region:58374824-58379605 transcript_region:SL2.50ch03:58374824..58379605+ go_terms:GO:0004715 functional_description:"Protein-tyrosine kinase 6 (AHRD V1 **** PTK6_HUMAN); contains Interpro domain(s) IPR002290 Serine/threonine protein kinase "	1
sly_miN_314	Solyc10g007080.2.1	0.5	12.69	1	24	343	366	AAGUGUGUUUCUGAGAUUUCGAGC	GCCCGAAAUCUCAGAGACACACUU	Cleavage	genomic_reference:SL2.50ch10 gene_region:1459173-1463245 transcript_region:SL2.50ch10:1459173..1463245- go_terms:GO:0016020 functional_description:"Aberrant lateral root formation 5 (AHRD V1 *--- Q9LUH2_ARATH); contains Interpro domain(s) IPR002528 Multi antimicrobial extrusion protein MatE "	1
sly_miN_314	Solyc01g110700.2.1	1.5	13.059	1	21	179267	179287	AAGUGUGUUUCUGAGAUUUCG	UGGAAUUUCAGAGACACACUU	Cleavage	genomic_reference:SL2.50ch01 gene_region:89071526-89315619 transcript_region:SL2.50ch01:89071526..89315619- functional_description:"Unknown Protein (AHRD V1)"	1
sly_miN_314	Solyc01g111180.2.1	1.5	13.059	1	21	149556	149576	AAGUGUGUUUCUGAGAUUUCG	UGGAAUUUCAGAGACACACUU	Cleavage	genomic_reference:SL2.50ch01 gene_region:89072019-89286640 transcript_region:SL2.50ch01:89072019..89286640- functional_description:"Unknown Protein (AHRD V1)"	1
sly_miN_314	Solyc12g099180.1.1	3	18.17	1	24	249	272	AAGUGUGUUUCUGAGAUUUCGAGC	GCCCGAAGUAUCAGAAAUACACUG	Cleavage	evidence_code:10F0H1E1IEG genomic_reference:SL2.50ch12 gene_region:64761260-64764107 transcript_region:SL2.50ch12:64761260..64764107+ go_terms:GO:0005634,GO:0006350,GO:0031123 functional_description:"Poly(A) polymerase (AHRD V1 ***- Q7XJ92_ARATH); contains Interpro domain(s) IPR007012 Poly(A) polymerase, central region "	1
sly_miN_314	Solyc01g090230.2.1	3	12.055	1	23	1694	1716	AAGUGUGUUUCUGAGAUUUCGAG	CUUGAAAUCUCAGAGCCAUGUUU	Cleavage	genomic_reference:SL2.50ch01 gene_region:75636426-75660453 transcript_region:SL2.50ch01:75636426..75660453- functional_description:"GRAM domain containing protein (AHRD V1 *-*- B4FWB9_MAIZE); contains Interpro domain(s) IPR004182 GRAM "	1
sly_miN_314	Solyc02g085910.2.1	3	6.881	1	23	1052	1074	AAGUGUGUUUCUGAGAUUUCGAG	UUUAAAAUUUUAAAAACACACUU	Translation	genomic_reference:SL2.50ch02 gene_region:43268986-43270169 transcript_region:SL2.50ch02:43268986..43270169- functional_description:"LOB domain protein 42 (AHRD V1 ***- D7KWD0_ARALY); contains Interpro domain(s) IPR004883 Lateral organ boundaries, LOB "	1
sly_miN_314	Solyc01g091820.2.1	3	10.311	1	21	1099	1119	AAGUGUGUUUCUGAGAUUUCG	UGAGAUCACAGAAAUGUACUU	Cleavage	genomic_reference:SL2.50ch01 gene_region:77129836-77135609 transcript_region:SL2.50ch01:77129836..77135609- go_terms:GO:0048256,GO:0003697,GO:0003690 functional_description:"Flap structure-specific endonuclease (AHRD V1 *-** D7DTU0_METV3); contains Interpro domain(s) IPR006084 DNA repair protein (XPGC)/yeast Rad "	1
sly_miN_314	Solyc05g011810.2.1	3	15.584	1	20	1266	1285	AAGUGUGUUUCUGAGAUUUC	AAAAUUUCACAAACACAUUU	Translation	genomic_reference:SL2.50ch05 gene_region:5042653-5046761 transcript_region:SL2.50ch05:5042653..5046761+ go_terms:GO:0003700 functional_description:"BHLH transcription factor (AHRD V1 *-** B5AEK3_ORYSJ); contains Interpro domain(s) IPR011598 Helix-loop-helix DNA-binding "	1
sly_miN_314	Solyc07g049180.2.1	3	9.197	1	20	1487	1506	AAGUGUGUUUCUGAGAUUUC	GAAAUCUAAGAAAAACAUUU	Cleavage	genomic_reference:SL2.50ch07 gene_region:56760988-56770880 transcript_region:SL2.50ch07:56760988..56770880- go_terms:GO:0019199,GO:0005057 functional_description:"Receptor-like protein kinase At5g59670 (AHRD V1 *-** RLK7_ARATH); contains Interpro domain(s) IPR002290 Serine/threonine protein kinase "	1
sly_miN_314	Solyc11g016990.1.1	3	23.679	1	22	732	753	AAGUGUGUUUCUGAGAUUUCGA	UGGAGUUCCCAGAGACACACUU	Cleavage	evidence_code:10F0H1E1IEG genomic_reference:SL2.50ch11 gene_region:7660095-7671231 transcript_region:SL2.50ch11:7660095..7671231+ go_terms:GO:0016311,GO:0006470 functional_description:"Receptor-type tyrosine-protein phosphatase S (AHRD V1 ***- B6TAK5_MAIZE); contains Interpro domain(s) IPR000242 Protein-tyrosine phosphatase, receptor/non-receptor type "	1
sly_miN_342	Solyc10g007080.2.1	0	12.482	1	23	356	378	UUAGUAUAGUAUAAGUGUGUCUC	GAGACACACUUAUACUAUACUAA	Cleavage	genomic_reference:SL2.50ch10 gene_region:1459173-1463245 transcript_region:SL2.50ch10:1459173..1463245- go_terms:GO:0016020 functional_description:"Aberrant lateral root formation 5 (AHRD V1 *--- Q9LUH2_ARATH); contains Interpro domain(s) IPR002528 Multi antimicrobial extrusion protein MatE "	1
sly_miN_342	Solyc01g110700.2.1	0.5	9.231	1	22	69799	69820	UUAGUAUAGUAUAAGUGUGUCU	AGAUACACUUAUACUAUACUAA	Cleavage	genomic_reference:SL2.50ch01 gene_region:89071526-89315619 transcript_region:SL2.50ch01:89071526..89315619- functional_description:"Unknown Protein (AHRD V1)"	2
sly_miN_342	Solyc01g111180.2.1	0.5	9.231	1	22	40088	40109	UUAGUAUAGUAUAAGUGUGUCU	AGAUACACUUAUACUAUACUAA	Cleavage	genomic_reference:SL2.50ch01 gene_region:89072019-89286640 transcript_region:SL2.50ch01:89072019..89286640- functional_description:"Unknown Protein (AHRD V1)"	1
sly_miN_342	Solyc01g110700.2.1	2.5	12.488	1	23	179277	179299	UUAGUAUAGUAUAAGUGUGUCUC	GAGACACACUUAUACUAUAUAGA	Cleavage	genomic_reference:SL2.50ch01 gene_region:89071526-89315619 transcript_region:SL2.50ch01:89071526..89315619- functional_description:"Unknown Protein (AHRD V1)"	2
sly_miN_342	Solyc02g085910.2.1	1.5	5.619	1	22	1065	1086	UUAGUAUAGUAUAAGUGUGUCU	AAACACACUUAUACUAUAUUAU	Cleavage	genomic_reference:SL2.50ch02 gene_region:43268986-43270169 transcript_region:SL2.50ch02:43268986..43270169- functional_description:"LOB domain protein 42 (AHRD V1 ***- D7KWD0_ARALY); contains Interpro domain(s) IPR004883 Lateral organ boundaries, LOB "	1
sly_miN_342	Solyc09g009150.1.1	2.5	12.623	1	22	682	703	UUAGUAUAGUAUAAGUGUGUCU	GGACAUAUUUAUGUUGUACUAA	Cleavage	evidence_code:10F0H1E0IEG genomic_reference:SL2.50ch09 gene_region:2488251-2489759 transcript_region:SL2.50ch09:2488251..2489759+ go_terms:GO:0005529 functional_description:"D-mannose binding lectin family protein expressed (AHRD V1 *--- Q10JE9_ORYSJ); contains Interpro domain(s) IPR001480 Curculin-like (mannose-binding) lectin "	1
sly_miN_342	Solyc01g111740.2.1	2.5	13.438	1	21	51	71	UUAGUAUAGUAUAAGUGUGUC	GACACAGUUAUACUAUAUUAU	Cleavage	genomic_reference:SL2.50ch01 gene_region:89688498-89692535 transcript_region:SL2.50ch01:89688498..89692535+ functional_description:"Bzip-like transcription factor-like (AHRD V1 ***- Q7X997_ORYSJ); contains Interpro domain(s) IPR006867 Protein of unknown function DUF632 "	1
sly_miN_342	Solyc02g088260.2.1	2	10.896	1	20	356	375	UUAGUAUAGUAUAAGUGUGU	AUACAUUUAUGCUGUACUAA	Cleavage	genomic_reference:SL2.50ch02 gene_region:44988643-44994359 transcript_region:SL2.50ch02:44988643..44994359- functional_description:"Latex abundant protein 1 (AHRD V1 *--- Q6XNP6_HEVBR)"	1
sly_miN_342	Solyc03g116860.2.1	2.5	20.022	1	20	822	841	UUAGUAUAGUAUAAGUGUGU	ACAAACUUUUGCUAUACUAA	Cleavage	genomic_reference:SL2.50ch03 gene_region:60171574-60173502 transcript_region:SL2.50ch03:60171574..60173502- go_terms:GO:0008152 functional_description:"Acetyltransferase-like protein (AHRD V1 ***- Q7EYF5_ORYSJ); contains Interpro domain(s) IPR000182 GCN5-related N-acetyltransferase "	1
sly_miN_342	Solyc08g067030.2.1	3	17.226	1	20	1242	1261	UUAGUAUAGUAUAAGUGUGU	AUGCAUGUGUACUAUACUAA	Cleavage	genomic_reference:SL2.50ch08 gene_region:53144093-53148914 transcript_region:SL2.50ch08:53144093..53148914+ functional_description:"Os01g0611000 protein (Fragment) (AHRD V1 ***- Q0JLB5_ORYSJ); contains Interpro domain(s) IPR006946 Protein of unknown function DUF642 "	1
sly_miN_342	Solyc11g007800.1.1	3	13.721	1	20	364	383	UUAGUAUAGUAUAAGUGUGU	ACCCACUUAUGGUAUGCUAA	Translation	evidence_code:10F0H1E1IEG genomic_reference:SL2.50ch11 gene_region:2031760-2038024 transcript_region:SL2.50ch11:2031760..2038024- go_terms:GO:0006396,GO:0001682 functional_description:"Ribonuclease P/MRP protein subunit (AHRD V1 *--- A8NQR7_COPC7); contains Interpro domain(s) IPR009723 Ribonuclease P/MRP, POP1 "	1
sly_miN_342	Solyc09g010260.2.1	3	15.571	1	24	747	770	UUAGUAUAGUAUAAGUGUGUCUCA	UGCAACACAAAUACACUAUACUAA	Translation	genomic_reference:SL2.50ch09 gene_region:3644589-3647356 transcript_region:SL2.50ch09:3644589..3647356+ functional_description:"Os03g0291800 protein (Fragment) (AHRD V1 *-*- Q0DSS4_ORYSJ)"	1
sly_miN_351	Solyc10g007080.2.1	1	12.482	1	24	355	378	UUAGUAUAGUAUAAGUGUGCCUCU	AGAGACACACUUAUACUAUACUAA	Cleavage	genomic_reference:SL2.50ch10 gene_region:1459173-1463245 transcript_region:SL2.50ch10:1459173..1463245- go_terms:GO:0016020 functional_description:"Aberrant lateral root formation 5 (AHRD V1 *--- Q9LUH2_ARATH); contains Interpro domain(s) IPR002528 Multi antimicrobial extrusion protein MatE "	1
sly_miN_351	Solyc01g110700.2.1	1.5	9.231	1	24	69797	69820	UUAGUAUAGUAUAAGUGUGCCUCU	AAAGAUACACUUAUACUAUACUAA	Cleavage	genomic_reference:SL2.50ch01 gene_region:89071526-89315619 transcript_region:SL2.50ch01:89071526..89315619- functional_description:"Unknown Protein (AHRD V1)"	1
sly_miN_351	Solyc01g111180.2.1	1.5	9.231	1	24	40086	40109	UUAGUAUAGUAUAAGUGUGCCUCU	AAAGAUACACUUAUACUAUACUAA	Cleavage	genomic_reference:SL2.50ch01 gene_region:89072019-89286640 transcript_region:SL2.50ch01:89072019..89286640- functional_description:"Unknown Protein (AHRD V1)"	1
sly_miN_351	Solyc02g085910.2.1	2.5	5.619	1	20	1067	1086	UUAGUAUAGUAUAAGUGUGC	ACACACUUAUACUAUAUUAU	Cleavage	genomic_reference:SL2.50ch02 gene_region:43268986-43270169 transcript_region:SL2.50ch02:43268986..43270169- functional_description:"LOB domain protein 42 (AHRD V1 ***- D7KWD0_ARALY); contains Interpro domain(s) IPR004883 Lateral organ boundaries, LOB "	1
sly_miN_351	Solyc02g088260.2.1	3	10.896	1	20	356	375	UUAGUAUAGUAUAAGUGUGC	AUACAUUUAUGCUGUACUAA	Cleavage	genomic_reference:SL2.50ch02 gene_region:44988643-44994359 transcript_region:SL2.50ch02:44988643..44994359- functional_description:"Latex abundant protein 1 (AHRD V1 *--- Q6XNP6_HEVBR)"	1
sly_miN_352	Solyc05g043320.1.1	2.5	12.753	1	22	608	629	UUGUGGGUGGGGUGGAAAGAUU	AUUCUUUCCAUCUCACCCAAAA	Cleavage	evidence_code:10F0H1E0IEG genomic_reference:SL2.50ch05 gene_region:55083465-55084954 transcript_region:SL2.50ch05:55083465..55084954+ go_terms:GO:0004091 functional_description:"GDSL esterase/lipase At2g04570 (AHRD V1 ***- GDL34_ARATH); contains Interpro domain(s) IPR001087 Lipase, GDSL "	1
sly_miN_352	Solyc01g079870.2.1	3	9.449	1	20	128	147	UUGUGGGUGGGGUGGAAAGA	UUUUUCUACCUUGCCCACAG	Cleavage	genomic_reference:SL2.50ch01 gene_region:71515231-71516797 transcript_region:SL2.50ch01:71515231..71516797- go_terms:GO:0005515,GO:0003700 functional_description:"Nuclear transcription factor Y subunit C-2 (AHRD V1 *-** B4FLF9_MAIZE); contains Interpro domain(s) IPR003958 Transcription factor CBF/NF-Y/archaeal histone "	1
sly_miN_352	Solyc09g018960.2.1	3	10.383	1	20	1290	1309	UUGUGGGUGGGGUGGAAAGA	UCUUUUCACACAACCUACAA	Translation	genomic_reference:SL2.50ch09 gene_region:17739610-17753558 transcript_region:SL2.50ch09:17739610..17753558- go_terms:GO:0031072 functional_description:"UBA/TS-N domain protein (AHRD V1 *--- B0Y4B6_ASPFC); contains Interpro domain(s) IPR001623 Heat shock protein DnaJ, N-terminal "	1
sly_miN_352	Solyc03g031990.2.1	3	13.267	1	20	874	893	UUGUGGGUGGGGUGGAAAGA	UCUUUUCAGACCACCUACAA	Translation	genomic_reference:SL2.50ch03 gene_region:8759273-8764184 transcript_region:SL2.50ch03:8759273..8764184- go_terms:GO:0009672 functional_description:"Auxin efflux carrier family protein (AHRD V1 **** D7KJ74_ARALY); contains Interpro domain(s) IPR004776 Auxin efflux carrier "	1
sly_miN_357	Solyc01g060150.2.1	1.5	10.458	1	24	3530	3553	AAGAGUUGUGACUUUAUGAAAAGU	ACUUUUCAUAAAAUCGCAACUCUU	Cleavage	genomic_reference:SL2.50ch01 gene_region:62511139-62524688 transcript_region:SL2.50ch01:62511139..62524688- functional_description:"Unknown Protein (AHRD V1)"	1
sly_miN_357	Solyc05g012740.1.1	3	23.683	1	24	3238	3261	AAGAGUUGUGACUUUAUGAAAAGU	AGUCUUGAUGAAGUCGCAACUCUC	Cleavage	evidence_code:10F0H1E0IEG genomic_reference:SL2.50ch05 gene_region:5910570-5914278 transcript_region:SL2.50ch05:5910570..5914278- go_terms:GO:0006952,GO:0006915 functional_description:"Cc-nbs-lrr, resistance protein with an R1 specific domain"	1
sly_miN_357	Solyc08g013940.2.1	3	13.387	1	24	127	150	AAGAGUUGUGACUUUAUGAAAAGU	GUUCUUCACGAAGUCAGAAUUCUU	Cleavage	genomic_reference:SL2.50ch08 gene_region:3322188-3331230 transcript_region:SL2.50ch08:3322188..3331230+ go_terms:GO:0008017,GO:0016301 functional_description:"Serine/threonine protein kinase (AHRD V1 *-** D0NGF5_PHYIN); contains Interpro domain(s) IPR002290 Serine/threonine protein kinase "	1
sly_miN_357	Solyc03g005100.2.1	3	20.194	1	20	1482	1501	AAGAGUUGUGACUUUAUGAA	UUCAUGAGUUUGCAACUCUU	Cleavage	genomic_reference:SL2.50ch03 gene_region:70646-74084 transcript_region:SL2.50ch03:70646..74084+ go_terms:GO:0008152 functional_description:"CXE carboxylesterase (AHRD V1 **-- Q0ZPU8_ACTDE); contains Interpro domain(s) IPR013094 Alpha/beta hydrolase fold-3 "	1
sly_miN_357	Solyc10g082000.1.1	3	13.515	1	20	745	764	AAGAGUUGUGACUUUAUGAA	UUUAUAAGUUUACAACUUUU	Cleavage	evidence_code:10F0H1E0IEG genomic_reference:SL2.50ch10 gene_region:62233723-62237147 transcript_region:SL2.50ch10:62233723..62237147- go_terms:GO:0019538 functional_description:"Heat shock-like protein (AHRD V1 **-- B5A254_ARATH); contains Interpro domain(s) IPR004176 Clp, N-terminal "	1
sly_miN_357	Solyc05g006680.2.1	3	9.705	1	24	18	41	AAGAGUUGUGACUUUAUGAAAAGU	ACACUUCAAAAAAUCAUAACUUUU	Cleavage	genomic_reference:SL2.50ch05 gene_region:1357171-1361457 transcript_region:SL2.50ch05:1357171..1361457+ go_terms:GO:0016020,GO:0005529 functional_description:"Beta-1 3-galactosyltransferase-like protein (AHRD V1 ***- D8RWA4_SELML); contains Interpro domain(s) IPR002659 Glycosyl transferase, family 31 "	1
sly_miN_357	Solyc09g009800.2.1	3	14.155	1	20	5063	5082	AAGAGUUGUGACUUUAUGAA	UACACAAAGUCACGAUUCUU	Cleavage	genomic_reference:SL2.50ch09 gene_region:3266476-3287147 transcript_region:SL2.50ch09:3266476..3287147- functional_description:"Transcription factor (Fragment) (AHRD V1 *-*- B5BRE0_ARATH); contains Interpro domain(s) IPR007309 B-block binding subunit of TFIIIC "	1
sly_miN_363	Solyc09g082120.2.1	2.5	11.986	1	20	515	535	UUAUUAUACUCU-GAACUUAU	GUAAGUUUUAGAGUAUAAUAA	Cleavage	genomic_reference:SL2.50ch09 gene_region:63350545-63352503 transcript_region:SL2.50ch09:63350545..63352503- go_terms:GO:0004462 functional_description:"Glyoxalase/bleomycin resistance protein/dioxygenase (AHRD V1 ***- D1C786_SPHTD); contains Interpro domain(s) IPR004360 Glyoxalase/bleomycin resistance protein/dioxygenase "	1
sly_miN_363	Solyc01g058270.2.1	3	8.759	1	20	64	83	UUAUUAUACUCUGAACUUAU	UUAAGAGCAGAGUAUAAUAA	Cleavage	genomic_reference:SL2.50ch01 gene_region:58780420-58787167 transcript_region:SL2.50ch01:58780420..58787167+ go_terms:GO:0016413 functional_description:"CAS1 domain containing 1 (AHRD V1 **-- B0W8N6_CULQU); contains Interpro domain(s) IPR012419 Cas1p-like "	1
sly_miN_363	Solyc10g081890.1.1	3	15.989	1	20	658	677	UUAUUAUACUCUGAACUUAU	AUAAAUUCAGAGAAUGAUGA	Cleavage	evidence_code:10F0H1E0IEG genomic_reference:SL2.50ch10 gene_region:62152624-62155998 transcript_region:SL2.50ch10:62152624..62155998+ functional_description:"Aluminum-activated malate transporter (Fragment) (AHRD V1 *--- Q07DP9_AEGSP); contains Interpro domain(s) IPR006214 Uncharacterised protein family UPF0005 "	1
sly_miN_363	Solyc04g011590.2.1	3	11.13	1	20	72	91	UUAUUAUACUCUGAACUUAU	AAAAGUUCGGAGAGUAAUAA	Cleavage	genomic_reference:SL2.50ch04 gene_region:4020984-4024553 transcript_region:SL2.50ch04:4020984..4024553+ go_terms:GO:0015175,GO:0015172 functional_description:"Histidine amino acid transporter (AHRD V1 **** Q85V22_ORYSI); contains Interpro domain(s) IPR013057 Amino acid transporter, transmembrane "	1
sly_miN_363	Solyc02g088070.2.1	3	16.148	1	20	896	915	UUAUUAUACUCUGAACUUAU	AUAAGUUCAAAGGAUAGUGA	Translation	genomic_reference:SL2.50ch02 gene_region:44845106-44848336 transcript_region:SL2.50ch02:44845106..44848336+ go_terms:GO:0005515,GO:0003700 functional_description:"Dof zinc finger protein (AHRD V1 ***- C4B6D7_IPOBA); contains Interpro domain(s) IPR003851 Zinc finger, Dof-type "	1
sly_miN_364	Solyc07g006240.2.1	3	17.52	1	21	250	270	UGUUGUCGAAAAAUUAGAGUG	CACUUGGAUUUUUCGAUGACA	Cleavage	genomic_reference:SL2.50ch07 gene_region:1051300-1053397 transcript_region:SL2.50ch07:1051300..1053397+ functional_description:"Unknown Protein (AHRD V1)"	1
sly_miN_364	Solyc07g006250.2.1	3	15.115	1	21	26	46	UGUUGUCGAAAAAUUAGAGUG	CACUUGGAUUUUUCGAUGACA	Cleavage	genomic_reference:SL2.50ch07 gene_region:1052734-1054730 transcript_region:SL2.50ch07:1052734..1054730+ functional_description:"DNA-directed RNA polymerase III subunit RPC8 (AHRD V1 ***- RPC8_HUMAN); contains Interpro domain(s) IPR013238 RNA polymerase III, subunit Rpc25 "	1
sly_miN_364	Solyc02g079710.2.1	3	15.628	1	20	380	399	UGUUGUCGAAAAAUUAGAGU	ACUCUAAUUUAUCCACAGCA	Translation	genomic_reference:SL2.50ch02 gene_region:38748428-38751481 transcript_region:SL2.50ch02:38748428..38751481- go_terms:GO:0019199,GO:0004674 functional_description:"Serine/threonine kinase receptor (AHRD V1 **** Q7DMS5_BRANA); contains Interpro domain(s) IPR002290 Serine/threonine protein kinase "	1
sly_miN_364	Solyc05g011830.2.1	3	10.811	1	20	251	271	UGUUGUCGAAAAAU-UAGAGU	ACUCUAUAUUUUUUGAUAACA	Cleavage	genomic_reference:SL2.50ch05 gene_region:5061298-5063494 transcript_region:SL2.50ch05:5061298..5063494- functional_description:"Unknown Protein (AHRD V1)"	1
sly_miN_364	Solyc06g054150.1.1	3	10.343	1	20	164	182	UGUUGUCGAAAAAUUAGAGU	AUUCUAAUUUUUC-ACAACA	Cleavage	evidence_code:10F0H1E1IEG genomic_reference:SL2.50ch06 gene_region:33459863-33460480 transcript_region:SL2.50ch06:33459863..33460480+ go_terms:GO:0005515 functional_description:"Unknown Protein (AHRD V1)"	1
sly_miN_364	Solyc03g114970.2.1	3	14.095	1	20	628	647	UGUUGUCGAAAAAUUAGAGU	ACUUUCAUUUUUAGAUAACA	Cleavage	genomic_reference:SL2.50ch03 gene_region:58886330-58887604 transcript_region:SL2.50ch03:58886330..58887604- functional_description:"Nitrilase associated protein-like (Fragment) (AHRD V1 *--- Q1HEA6_MUSAC)"	1
sly_miN_368	Solyc05g050050.1.1	2	13.985	1	21	944	964	UGGAGGUAGUAUGAAUUUUGU	ACCAAAUUCGUACUACUUCCA	Cleavage	evidence_code:10F0H0E0IEG genomic_reference:SL2.50ch05 gene_region:59132157-59133345 transcript_region:SL2.50ch05:59132157..59133345- go_terms:GO:0045449 functional_description:"WRKY transcription factor 22 (AHRD V1 *-*- C5H9Z0_BRANA); contains Interpro domain(s) IPR003657 DNA-binding WRKY "	1
sly_miN_368	Solyc01g073930.2.1	2.5	18.361	1	21	905	925	UGGAGGUAGUAUGAAUUUUGU	ACAAAAUGCAUAUUGCCUUCA	Cleavage	genomic_reference:SL2.50ch01 gene_region:70515874-70522211 transcript_region:SL2.50ch01:70515874..70522211+ go_terms:GO:0008418 functional_description:"N-terminal asparagine amidohydrolase family protein (AHRD V1 **** D7LLL3_ARALY)"	1
sly_miN_368	Solyc04g079140.2.1	3	14.033	1	21	588	608	UGGAGGUAGUAUGAAUUUUGU	ACUAAAUUUAUACUACAUCCA	Cleavage	genomic_reference:SL2.50ch04 gene_region:61312603-61317400 transcript_region:SL2.50ch04:61312603..61317400- functional_description:"Os11g0614900 protein (Fragment) (AHRD V1 *-*- Q0IRN0_ORYSJ); contains Interpro domain(s) IPR008547 Protein of unknown function DUF829, transmembrane 53 "	1
sly_miN_368	Solyc06g019200.2.1	3	21.885	1	20	953	972	UGGAGGUAGUAUGAAUUUUG	CAGGAUUCAUGUUACCUCCU	Cleavage	genomic_reference:SL2.50ch06 gene_region:14497192-14501561 transcript_region:SL2.50ch06:14497192..14501561- go_terms:GO:0006508 functional_description:"Peptidase M50 family protein (AHRD V1 ***- D7LZ04_ARALY); contains Interpro domain(s) IPR008915 Peptidase M50 "	1
sly_miN_368	Solyc06g054140.2.1	3	13.585	1	20	974	993	UGGAGGUAGUAUGAAUUUUG	UGGAAUUUGUAUUACCUCCA	Cleavage	genomic_reference:SL2.50ch06 gene_region:33451918-33459215 transcript_region:SL2.50ch06:33451918..33459215+ functional_description:"Unknown Protein (AHRD V1)"	1
sly_miN_368	Solyc01g088040.2.1	3	17.705	1	21	294	314	UGGAGGUAGUAUGAAUUUUGU	GCUGAAUUCAUGCUAUCUCUA	Cleavage	genomic_reference:SL2.50ch01 gene_region:74636708-74650019 transcript_region:SL2.50ch01:74636708..74650019+ functional_description:"Unknown Protein (AHRD V1)"	1
sly_miN_368	Solyc06g084060.2.1	3	14.154	1	21	1203	1223	UGGAGGUAGUAUGAAUUUUGU	AGAACAUUCAUAUUGCCUCCA	Cleavage	genomic_reference:SL2.50ch06 gene_region:45609438-45614435 transcript_region:SL2.50ch06:45609438..45614435+ go_terms:GO:0005515,GO:0004842 functional_description:"Leucine Rich Repeat family protein expressed (AHRD V1 ***- Q10GD4_ORYSJ); contains Interpro domain(s) IPR001810 Cyclin-like F-box "	1
sly_miN_368	Solyc09g059680.1.1	2.5	13.43	1	20	1025	1044	UGGAGGUAGUAUGAAUUUUG	CAAAAUUCAAGCGACCUCCA	Translation	evidence_code:10F0H0E0IEG genomic_reference:SL2.50ch09 gene_region:50721959-50723633 transcript_region:SL2.50ch09:50721959..50723633+ go_terms:GO:0008270 functional_description:"Mutator-like transposase (AHRD V1 *-*- Q9SLM0_ARATH); contains Interpro domain(s) IPR006564 Zinc finger, PMZ-type "	1
sly_miN_368	Solyc04g057870.2.1	3	14.507	1	20	1379	1398	UGGAGGUAGUAUGAAUUUUG	UAAAAUUCAUAGUAUUUCUA	Translation	genomic_reference:SL2.50ch04 gene_region:54113945-54119907 transcript_region:SL2.50ch04:54113945..54119907+ functional_description:"Os11g0110100 protein (Fragment) (AHRD V1 ***- Q0IV61_ORYSJ)"	1
sly_miN_368	Solyc04g072160.2.1	3	12.478	1	21	247	267	UGGAGGUAGUAUGAAUUUUGU	GCAAAAGUAGUACUACCUCUA	Cleavage	genomic_reference:SL2.50ch04 gene_region:56774062-56776799 transcript_region:SL2.50ch04:56774062..56776799- functional_description:"Prostaglandin E synthase 3 (AHRD V1 **-- B4FLE3_MAIZE); contains Interpro domain(s) IPR017447 CS "	1
sly_miN_368	Solyc04g072790.1.1	3	11.045	1	20	1279	1298	UGGAGGUAGUAUGAAUUUUG	CAAAAUAUAGACUAUCUCCA	Translation	evidence_code:10F0H1E0IEG genomic_reference:SL2.50ch04 gene_region:57357329-57361881 transcript_region:SL2.50ch04:57357329..57361881- go_terms:GO:0016759 functional_description:"Cellulose synthase (AHRD V1 **** B8XPP7_9ROSI); contains Interpro domain(s) IPR005150 Cellulose synthase "	1
sly_miN_369	Solyc05g050050.1.1	2	13.985	1	21	944	964	UGGAGGUAGUAUGAAUUUUGU	ACCAAAUUCGUACUACUUCCA	Cleavage	evidence_code:10F0H0E0IEG genomic_reference:SL2.50ch05 gene_region:59132157-59133345 transcript_region:SL2.50ch05:59132157..59133345- go_terms:GO:0045449 functional_description:"WRKY transcription factor 22 (AHRD V1 *-*- C5H9Z0_BRANA); contains Interpro domain(s) IPR003657 DNA-binding WRKY "	1
sly_miN_369	Solyc01g073930.2.1	2.5	18.361	1	21	905	925	UGGAGGUAGUAUGAAUUUUGU	ACAAAAUGCAUAUUGCCUUCA	Cleavage	genomic_reference:SL2.50ch01 gene_region:70515874-70522211 transcript_region:SL2.50ch01:70515874..70522211+ go_terms:GO:0008418 functional_description:"N-terminal asparagine amidohydrolase family protein (AHRD V1 **** D7LLL3_ARALY)"	1
sly_miN_369	Solyc04g079140.2.1	3	14.033	1	21	588	608	UGGAGGUAGUAUGAAUUUUGU	ACUAAAUUUAUACUACAUCCA	Cleavage	genomic_reference:SL2.50ch04 gene_region:61312603-61317400 transcript_region:SL2.50ch04:61312603..61317400- functional_description:"Os11g0614900 protein (Fragment) (AHRD V1 *-*- Q0IRN0_ORYSJ); contains Interpro domain(s) IPR008547 Protein of unknown function DUF829, transmembrane 53 "	1
sly_miN_369	Solyc06g019200.2.1	3	21.885	1	20	953	972	UGGAGGUAGUAUGAAUUUUG	CAGGAUUCAUGUUACCUCCU	Cleavage	genomic_reference:SL2.50ch06 gene_region:14497192-14501561 transcript_region:SL2.50ch06:14497192..14501561- go_terms:GO:0006508 functional_description:"Peptidase M50 family protein (AHRD V1 ***- D7LZ04_ARALY); contains Interpro domain(s) IPR008915 Peptidase M50 "	1
sly_miN_369	Solyc06g054140.2.1	3	13.585	1	20	974	993	UGGAGGUAGUAUGAAUUUUG	UGGAAUUUGUAUUACCUCCA	Cleavage	genomic_reference:SL2.50ch06 gene_region:33451918-33459215 transcript_region:SL2.50ch06:33451918..33459215+ functional_description:"Unknown Protein (AHRD V1)"	1
sly_miN_369	Solyc01g088040.2.1	3	17.705	1	21	294	314	UGGAGGUAGUAUGAAUUUUGU	GCUGAAUUCAUGCUAUCUCUA	Cleavage	genomic_reference:SL2.50ch01 gene_region:74636708-74650019 transcript_region:SL2.50ch01:74636708..74650019+ functional_description:"Unknown Protein (AHRD V1)"	1
sly_miN_369	Solyc06g084060.2.1	3	14.154	1	21	1203	1223	UGGAGGUAGUAUGAAUUUUGU	AGAACAUUCAUAUUGCCUCCA	Cleavage	genomic_reference:SL2.50ch06 gene_region:45609438-45614435 transcript_region:SL2.50ch06:45609438..45614435+ go_terms:GO:0005515,GO:0004842 functional_description:"Leucine Rich Repeat family protein expressed (AHRD V1 ***- Q10GD4_ORYSJ); contains Interpro domain(s) IPR001810 Cyclin-like F-box "	1
sly_miN_369	Solyc09g059680.1.1	2.5	13.43	1	20	1025	1044	UGGAGGUAGUAUGAAUUUUG	CAAAAUUCAAGCGACCUCCA	Translation	evidence_code:10F0H0E0IEG genomic_reference:SL2.50ch09 gene_region:50721959-50723633 transcript_region:SL2.50ch09:50721959..50723633+ go_terms:GO:0008270 functional_description:"Mutator-like transposase (AHRD V1 *-*- Q9SLM0_ARATH); contains Interpro domain(s) IPR006564 Zinc finger, PMZ-type "	1
sly_miN_369	Solyc04g057870.2.1	3	14.507	1	20	1379	1398	UGGAGGUAGUAUGAAUUUUG	UAAAAUUCAUAGUAUUUCUA	Translation	genomic_reference:SL2.50ch04 gene_region:54113945-54119907 transcript_region:SL2.50ch04:54113945..54119907+ functional_description:"Os11g0110100 protein (Fragment) (AHRD V1 ***- Q0IV61_ORYSJ)"	1
sly_miN_369	Solyc04g072160.2.1	3	12.478	1	21	247	267	UGGAGGUAGUAUGAAUUUUGU	GCAAAAGUAGUACUACCUCUA	Cleavage	genomic_reference:SL2.50ch04 gene_region:56774062-56776799 transcript_region:SL2.50ch04:56774062..56776799- functional_description:"Prostaglandin E synthase 3 (AHRD V1 **-- B4FLE3_MAIZE); contains Interpro domain(s) IPR017447 CS "	1
sly_miN_369	Solyc04g072790.1.1	3	11.045	1	20	1279	1298	UGGAGGUAGUAUGAAUUUUG	CAAAAUAUAGACUAUCUCCA	Translation	evidence_code:10F0H1E0IEG genomic_reference:SL2.50ch04 gene_region:57357329-57361881 transcript_region:SL2.50ch04:57357329..57361881- go_terms:GO:0016759 functional_description:"Cellulose synthase (AHRD V1 **** B8XPP7_9ROSI); contains Interpro domain(s) IPR005150 Cellulose synthase "	1
sly_miN_373	Solyc07g063820.2.1	2	17.623	1	21	2505	2525	UGAGUGACCAUCUGUGAAAUC	GAUUUCUCAGAUGAUCACUCA	Cleavage	genomic_reference:SL2.50ch07 gene_region:63374423-63378124 transcript_region:SL2.50ch07:63374423..63378124- go_terms:GO:0019199,GO:0004674 functional_description:"Serine/threonine-protein kinase receptor (AHRD V1 **** B6U2B7_MAIZE); contains Interpro domain(s) IPR002290 Serine/threonine protein kinase "	1
sly_miN_373	Solyc12g042210.1.1	2	6.183	1	20	526	545	UGAGUGACCAUCUGUGAAAU	AUUCCUCAGAUGGUCACUCA	Cleavage	evidence_code:10F0H1E0IEG genomic_reference:SL2.50ch12 gene_region:42707005-42708328 transcript_region:SL2.50ch12:42707005..42708328+ go_terms:GO:0003677,GO:0006355 functional_description:"Ethylene responsive transcription factor 2a (AHRD V1 *-*- C0J9I7_9ROSA); contains Interpro domain(s) IPR001471 Pathogenesis-related transcriptional factor and ERF, DNA-binding "	1
sly_miN_373	Solyc10g019270.1.1	2.5	18.908	1	20	3053	3072	UGAGUGACCAUCUGUGAAAU	GUCUCAUAGAUGGUCAUUCA	Cleavage	evidence_code:10F0H1E0IEG genomic_reference:SL2.50ch10 gene_region:12746259-12752764 transcript_region:SL2.50ch10:12746259..12752764+ go_terms:GO:0015431 functional_description:"ABC transporter C family member 9 (AHRD V1 ***- AB9C_ARATH); contains Interpro domain(s) IPR001140 ABC transporter, transmembrane region "	1
sly_miN_373	Solyc10g024420.1.1	2.5	18.106	1	20	3353	3372	UGAGUGACCAUCUGUGAAAU	GUCUCAUAGAUGGUCAUUCA	Cleavage	evidence_code:10F0H1E1IEG genomic_reference:SL2.50ch10 gene_region:13997548-14004636 transcript_region:SL2.50ch10:13997548..14004636- go_terms:GO:0015431 functional_description:"ABC transporter C family member 9 (AHRD V1 **-- AB9C_ARATH); contains Interpro domain(s) IPR001140 ABC transporter, transmembrane region "	1
sly_miN_373	Solyc11g066440.1.1	3	18.799	1	20	459	478	UGAGUGACCAUCUGUGAAAU	AUAUCAUGGAUGGUCAUUUA	Cleavage	evidence_code:10F1H1E1IEG genomic_reference:SL2.50ch11 gene_region:49284557-49288143 transcript_region:SL2.50ch11:49284557..49288143- go_terms:GO:0055114 functional_description:"Pheophorbide a oxygenase (Fragment) (AHRD V1 *--- D1MWF5_BRAOL); contains Interpro domain(s) IPR013626 Pheophorbide a oxygenase "	1
sly_miN_373	Solyc03g121760.2.1	3	18.532	1	21	1485	1505	UGAGUGACCAUCUGUGAAAUC	GAUUGCUGAGAUGGUCACUCA	Cleavage	genomic_reference:SL2.50ch03 gene_region:63883128-63885625 transcript_region:SL2.50ch03:63883128..63885625- go_terms:GO:0005516 functional_description:"Calmodulin binding protein (AHRD V1 **-* B6T951_MAIZE); contains Interpro domain(s) IPR000048 IQ calmodulin-binding region "	1
sly_miN_373	Solyc09g091020.2.1	3	14.942	1	20	1150	1169	UGAGUGACCAUCUGUGAAAU	AUUUGACAGAUGCUCACUCC	Cleavage	genomic_reference:SL2.50ch09 gene_region:65716313-65723844 transcript_region:SL2.50ch09:65716313..65723844- go_terms:GO:0000166 functional_description:"WD-repeat protein (AHRD V1 *--- Q7ND80_GLOVI); contains Interpro domain(s) IPR017986 WD40 repeat, region "	1
sly_miN_373	Solyc12g008460.1.1	3	21.723	1	20	922	941	UGAGUGACCAUCUGUGAAAU	GUUACAAGGAUGGUCACUCA	Cleavage	evidence_code:10F0H1E1IEG genomic_reference:SL2.50ch12 gene_region:1876263-1882122 transcript_region:SL2.50ch12:1876263..1882122- functional_description:"Senescence-associated protein 12 (AHRD V1 ***- B6U1F2_MAIZE); contains Interpro domain(s) IPR009686 Senescence-associated "	1
sly_miN_373	Solyc03g093530.1.1	3	7.708	1	20	98	117	UGAGUGACCAUCUGUGAAAU	AUACCUCAGAUGGUCACUCA	Cleavage	evidence_code:10F0H1E0IEG genomic_reference:SL2.50ch03 gene_region:48350256-48351303 transcript_region:SL2.50ch03:48350256..48351303- go_terms:GO:0003677,GO:0006355 functional_description:"Ethylene responsive transcription factor 1b (AHRD V1 ***- C0J9I8_9ROSA); contains Interpro domain(s) IPR001471 Pathogenesis-related transcriptional factor and ERF, DNA-binding "	1
sly_miN_373	Solyc01g108310.2.1	3	14.49	1	20	663	682	UGAGUGACCAUCUGUGAAAU	AUUUACCAGAUGAUCACUCA	Cleavage	genomic_reference:SL2.50ch01 gene_region:87429824-87432064 transcript_region:SL2.50ch01:87429824..87432064+ go_terms:GO:0003676,GO:0000166 functional_description:"Os11g0248200 protein (Fragment) (AHRD V1 *--- Q0ITJ6_ORYSJ); contains Interpro domain(s) IPR006630 RNA-binding protein Lupus La "	1
sly_miN_437	Solyc10g007080.2.1	1	12.69	1	24	343	366	AAGUGUGUCUCUGAAAUUUCGGGC	GCCCGAAAUCUCAGAGACACACUU	Cleavage	genomic_reference:SL2.50ch10 gene_region:1459173-1463245 transcript_region:SL2.50ch10:1459173..1463245- go_terms:GO:0016020 functional_description:"Aberrant lateral root formation 5 (AHRD V1 *--- Q9LUH2_ARATH); contains Interpro domain(s) IPR002528 Multi antimicrobial extrusion protein MatE "	1
sly_miN_437	Solyc01g110700.2.1	0.5	13.059	1	23	179265	179287	AAGUGUGUCUCUGAAAUUUCGGG	UCUGGAAUUUCAGAGACACACUU	Cleavage	genomic_reference:SL2.50ch01 gene_region:89071526-89315619 transcript_region:SL2.50ch01:89071526..89315619- functional_description:"Unknown Protein (AHRD V1)"	2
sly_miN_437	Solyc01g111180.2.1	0.5	13.059	1	23	149554	149576	AAGUGUGUCUCUGAAAUUUCGGG	UCUGGAAUUUCAGAGACACACUU	Cleavage	genomic_reference:SL2.50ch01 gene_region:89072019-89286640 transcript_region:SL2.50ch01:89072019..89286640- functional_description:"Unknown Protein (AHRD V1)"	1
sly_miN_437	Solyc01g006760.2.1	3	16.618	1	24	678	701	AAGUGUGUCUCUGAAAUUUCGGGC	GACUGAAAUUUUAGAGACACGUCU	Cleavage	genomic_reference:SL2.50ch01 gene_region:1348524-1349983 transcript_region:SL2.50ch01:1348524..1349983- functional_description:"Unknown Protein (AHRD V1)"	1
sly_miN_437	Solyc01g110700.2.1	3	9.493	1	24	69785	69808	AAGUGUGUCUCUGAAAUUUCGGGC	GUCCAAAAUUUUAAAGAUACACUU	Translation	genomic_reference:SL2.50ch01 gene_region:89071526-89315619 transcript_region:SL2.50ch01:89071526..89315619- functional_description:"Unknown Protein (AHRD V1)"	2
sly_miN_437	Solyc12g056650.1.1	3	16.32	1	24	2106	2129	AAGUGUGUCUCUGAAAUUUCGGGC	GUUGGAAAUUUUAGAGGCACUUUU	Cleavage	evidence_code:10F0H1E1IEG genomic_reference:SL2.50ch12 gene_region:47985938-47998455 transcript_region:SL2.50ch12:47985938..47998455- go_terms:GO:0005515 functional_description:"Tomato GIGANTEA 2"	1
sly_miN_437	Solyc04g074980.2.1	3	4.955	1	20	16	35	AAGUGUGUCUCUGAAAUUUC	CAGAUUUCAGAGAAACACUU	Cleavage	genomic_reference:SL2.50ch04 gene_region:58453329-58456206 transcript_region:SL2.50ch04:58453329..58456206- functional_description:"Auxin F-box protein 5 (AHRD V1 **-- D7MPH1_ARALY); contains Interpro domain(s) IPR006553 Leucine-rich repeat, cysteine-containing subtype "	1
sly_miN_437	Solyc05g048840.1.1	3	6.144	1	20	491	510	AAGUGUGUCUCUGAAAUUUC	GAGAUUUUAGAGAUAAACUU	Cleavage	evidence_code:10F0H0E0IEG genomic_reference:SL2.50ch05 gene_region:58690664-58691266 transcript_region:SL2.50ch05:58690664..58691266+ functional_description:"Unknown Protein (AHRD V1)"	1
sly_miN_437	Solyc05g052600.2.1	2.5	13.711	1	23	883	905	AAGUGUGUCUCUGAAAUUUCGGG	CUGGAAAUUUAAGAGCCACAUUU	Cleavage	genomic_reference:SL2.50ch05 gene_region:61954189-61957576 transcript_region:SL2.50ch05:61954189..61957576+ go_terms:GO:0042132 functional_description:"Fructose-1 6-bisphosphatase class 1 (AHRD V1 **** B9M1N3_GEOSF); contains Interpro domain(s) IPR000146 Fructose-1,6-bisphosphatase IPR000719 Protein kinase, core "	1
sly_miN_437	Solyc09g089720.1.1	3	17.393	1	24	298	321	AAGUGUGUCUCUGAAAUUUCGGGC	GCUGCAAAUUGGAGAGACACACUU	Cleavage	evidence_code:10F0H1E0IEG genomic_reference:SL2.50ch09 gene_region:64798546-64799956 transcript_region:SL2.50ch09:64798546..64799956+ go_terms:GO:0010302,GO:0009815 functional_description:"1-aminocyclopropane-1-carboxylate oxidase-like protein (AHRD V1 **-* Q9LTH8_ARATH); contains Interpro domain(s) IPR005123 Oxoglutarate and iron-dependent oxygenase "	1
sly_miN_437	Solyc09g089740.2.1	3	18.037	1	24	672	695	AAGUGUGUCUCUGAAAUUUCGGGC	GCUGCAAAUUGGAGAGACACACUU	Cleavage	genomic_reference:SL2.50ch09 gene_region:64803288-64805015 transcript_region:SL2.50ch09:64803288..64805015+ go_terms:GO:0009815 functional_description:"1-aminocyclopropane-1-carboxylate oxidase-like protein (AHRD V1 **-* Q9LTH8_ARATH); contains Interpro domain(s) IPR005123 Oxoglutarate and iron-dependent oxygenase "	1
sly_miN_437	Solyc05g011840.2.1	3	17.28	1	20	398	417	AAGUGUGUCUCUGAAAUUUC	GAAAUUCCAGAGACACUUUU	Cleavage	genomic_reference:SL2.50ch05 gene_region:5074706-5075851 transcript_region:SL2.50ch05:5074706..5075851- go_terms:GO:0080131,GO:0080118 functional_description:"Sulfotransferase family protein (AHRD V1 **** D7LQL2_ARALY); contains Interpro domain(s) IPR000863 Sulfotransferase "	1
sly_miN_437	Solyc10g080010.1.1	3	15.41	1	20	851	870	AAGUGUGUCUCUGAAAUUUC	GGGAUUUCCGAGACAUGCUU	Cleavage	evidence_code:10F0H1E1IEG genomic_reference:SL2.50ch10 gene_region:60755664-60758004 transcript_region:SL2.50ch10:60755664..60758004+ go_terms:GO:0016757 functional_description:"Glycosyltransferase (AHRD V1 ***- Q5QPZ6_MEDTR); contains Interpro domain(s) IPR007657 Glycosyltransferase AER61, uncharacterised "	1
sly_miN_437	Solyc07g006800.1.1	3	17.125	1	24	993	1015	AAGUGUGUCUCUGAAAUUUCGGGC	GUUAGAAAUUUU-GGGACACACUU	Cleavage	evidence_code:10F0H1E1IEG genomic_reference:SL2.50ch07 gene_region:1645913-1647274 transcript_region:SL2.50ch07:1645913..1647274- go_terms:GO:0015020,GO:0080044 functional_description:"UDP-glucosyltransferase HvUGT5876 (AHRD V1 **** D3WYW1_HORVD); contains Interpro domain(s) IPR002213 UDP-glucuronosyl/UDP-glucosyltransferase "	1
sly_miN_437	Solyc03g120620.2.1	3	6.667	1	20	339	358	AAGUGUGUCUCUGAAAUUUC	GAAAUAUCACAGACACACUG	Translation	genomic_reference:SL2.50ch03 gene_region:63020513-63026632 transcript_region:SL2.50ch03:63020513..63026632+ go_terms:GO:0003677 functional_description:"Homeobox-leucine zipper protein ATHB-15 (AHRD V1 *-*- ATB15_ARATH); contains Interpro domain(s) IPR002913 Lipid-binding START "	1
sly_miN_437	Solyc01g100490.2.1	3	18.577	1	20	314	333	AAGUGUGUCUCUGAAAUUUC	GGACUUUUAGAGUCACACUU	Cleavage	genomic_reference:SL2.50ch01 gene_region:82262052-82263287 transcript_region:SL2.50ch01:82262052..82263287+ go_terms:GO:0030418 functional_description:"Nicotianamine synthase (AHRD V1 ***- A3DUI9_MALXI); contains Interpro domain(s) IPR004298 Nicotianamine synthase "	1
sly_miN_437	Solyc05g009350.2.1	3	18.917	1	20	673	692	AAGUGUGUCUCUGAAAUUUC	GAUGUUUCUGAGACACAUUU	Cleavage	genomic_reference:SL2.50ch05 gene_region:3490284-3496454 transcript_region:SL2.50ch05:3490284..3496454+ go_terms:GO:0008270 functional_description:"Zinc finger CCCH domain-containing protein 65 (AHRD V1 *-*- C3H65_ARATH); contains Interpro domain(s) IPR000571 Zinc finger, CCCH-type "	1
sly_miN_437	Solyc11g010490.1.1	3	21.307	1	20	1093	1112	AAGUGUGUCUCUGAAAUUUC	GUAGUUCCAGAGACAUACUU	Cleavage	evidence_code:10F0H1E1IEG genomic_reference:SL2.50ch11 gene_region:3550044-3559191 transcript_region:SL2.50ch11:3550044..3559191+ functional_description:"Genomic DNA chromosome 5 P1 clone MNA5 (AHRD V1 **-- Q9FKP6_ARATH)"	1
sly_miN_451	Solyc10g007080.2.1	0.5	12.69	1	24	343	366	AAGUGUGUCUCUGGGAUUUCGAGC	GCCCGAAAUCUCAGAGACACACUU	Cleavage	genomic_reference:SL2.50ch10 gene_region:1459173-1463245 transcript_region:SL2.50ch10:1459173..1463245- go_terms:GO:0016020 functional_description:"Aberrant lateral root formation 5 (AHRD V1 *--- Q9LUH2_ARATH); contains Interpro domain(s) IPR002528 Multi antimicrobial extrusion protein MatE "	1
sly_miN_451	Solyc01g110700.2.1	1.5	13.059	1	21	179267	179287	AAGUGUGUCUCUGGGAUUUCG	UGGAAUUUCAGAGACACACUU	Cleavage	genomic_reference:SL2.50ch01 gene_region:89071526-89315619 transcript_region:SL2.50ch01:89071526..89315619- functional_description:"Unknown Protein (AHRD V1)"	1
sly_miN_451	Solyc01g090230.2.1	3	12.055	1	23	1694	1716	AAGUGUGUCUCUGGGAUUUCGAG	CUUGAAAUCUCAGAGCCAUGUUU	Cleavage	genomic_reference:SL2.50ch01 gene_region:75636426-75660453 transcript_region:SL2.50ch01:75636426..75660453- functional_description:"GRAM domain containing protein (AHRD V1 *-*- B4FWB9_MAIZE); contains Interpro domain(s) IPR004182 GRAM "	1
sly_miN_451	Solyc01g111180.2.1	1.5	13.059	1	21	149556	149576	AAGUGUGUCUCUGGGAUUUCG	UGGAAUUUCAGAGACACACUU	Cleavage	genomic_reference:SL2.50ch01 gene_region:89072019-89286640 transcript_region:SL2.50ch01:89072019..89286640- functional_description:"Unknown Protein (AHRD V1)"	1
sly_miN_451	Solyc11g016990.1.1	1.5	23.679	1	22	732	753	AAGUGUGUCUCUGGGAUUUCGA	UGGAGUUCCCAGAGACACACUU	Cleavage	evidence_code:10F0H1E1IEG genomic_reference:SL2.50ch11 gene_region:7660095-7671231 transcript_region:SL2.50ch11:7660095..7671231+ go_terms:GO:0016311,GO:0006470 functional_description:"Receptor-type tyrosine-protein phosphatase S (AHRD V1 ***- B6TAK5_MAIZE); contains Interpro domain(s) IPR000242 Protein-tyrosine phosphatase, receptor/non-receptor type "	1
sly_miN_451	Solyc12g008420.1.1	3	18.729	1	24	375	398	AAGUGUGUCUCUGGGAUUUCGAGC	GGUUGGAAUCCCUGAGACAUGUUU	Cleavage	evidence_code:10F0H1E0IEG genomic_reference:SL2.50ch12 gene_region:1856462-1858737 transcript_region:SL2.50ch12:1856462..1858737+ functional_description:"RNA-dependent RNA polymerase family protein (AHRD V1 ***- D7L6F2_ARALY); contains Interpro domain(s) IPR007855 RNA-dependent RNA polymerase, eukaryotic-type "	1
sly_miN_451	Solyc05g011840.2.1	2.5	17.28	1	22	396	417	AAGUGUGUCUCUGGGAUUUCGA	UAGAAAUUCCAGAGACACUUUU	Cleavage	genomic_reference:SL2.50ch05 gene_region:5074706-5075851 transcript_region:SL2.50ch05:5074706..5075851- go_terms:GO:0080131,GO:0080118 functional_description:"Sulfotransferase family protein (AHRD V1 **** D7LQL2_ARALY); contains Interpro domain(s) IPR000863 Sulfotransferase "	1
sly_miN_451	Solyc11g027800.1.1	3	18.065	1	22	477	498	AAGUGUGUCUCUGGGAUUUCGA	UAGGAAUCCUAGAGAUACAUUC	Cleavage	evidence_code:10F0H1E0IEG genomic_reference:SL2.50ch11 gene_region:15542848-15543837 transcript_region:SL2.50ch11:15542848..15543837- go_terms:GO:0008146 functional_description:"Sulfotransferase family protein (AHRD V1 ***- D7LQL2_ARALY); contains Interpro domain(s) IPR000863 Sulfotransferase "	1
sly_miN_451	Solyc10g019210.1.1	3	16.547	1	22	315	336	AAGUGUGUCUCUGGGAUUUCGA	UAGAAAUCCUAGGGACACUUUU	Cleavage	evidence_code:10F0H1E0IEG genomic_reference:SL2.50ch10 gene_region:12490728-12491228 transcript_region:SL2.50ch10:12490728..12491228+ go_terms:GO:0008146 functional_description:"Sulfotransferase family protein (AHRD V1 ***- D7LZW5_ARALY); contains Interpro domain(s) IPR000863 Sulfotransferase "	1
sly_miN_451	Solyc10g019230.1.1	3	16.344	1	22	150	171	AAGUGUGUCUCUGGGAUUUCGA	UAGAAAUCCUAGGGACACUUUU	Cleavage	evidence_code:10F0H1E0IEG genomic_reference:SL2.50ch10 gene_region:12568786-12570519 transcript_region:SL2.50ch10:12568786..12570519+ go_terms:GO:0004304,GO:0080118 functional_description:"Sulfotransferase family protein (AHRD V1 **** D7KQF7_ARALY); contains Interpro domain(s) IPR000863 Sulfotransferase "	1
sly_miN_451	Solyc00g227960.1.1	3	14.664	1	22	477	498	AAGUGUGUCUCUGGGAUUUCGA	UAGAAAUCCUAGGGACACUUUU	Cleavage	evidence_code:10F0H1E0IEG genomic_reference:SL2.50ch00 gene_region:19561708-19562697 transcript_region:SL2.50ch00:19561708..19562697+ go_terms:GO:0080131,GO:0047364 functional_description:"Sulfotransferase family protein (AHRD V1 **** D7LQL2_ARALY); contains Interpro domain(s) IPR000863 Sulfotransferase "	1
sly_miN_451	Solyc11g050930.1.1	3	16.56	1	22	477	498	AAGUGUGUCUCUGGGAUUUCGA	UAGAAAUCCUAGGGACACUUUU	Cleavage	evidence_code:10F0H1E0IEG genomic_reference:SL2.50ch11 gene_region:41970585-41971574 transcript_region:SL2.50ch11:41970585..41971574+ go_terms:GO:0008146 functional_description:"Sulfotransferase family protein (AHRD V1 ***- D7LQL2_ARALY); contains Interpro domain(s) IPR000863 Sulfotransferase "	1
sly_miN_451	Solyc00g226760.1.1	3	14.664	1	22	477	498	AAGUGUGUCUCUGGGAUUUCGA	UAGAAAUCCUAGGGACACUUUU	Cleavage	evidence_code:10F0H1E0IEG genomic_reference:SL2.50ch00 gene_region:19531404-19532393 transcript_region:SL2.50ch00:19531404..19532393+ go_terms:GO:0080118,GO:0050294 functional_description:"Steroid sulfotransferase 3 (AHRD V1 **** O82410_BRANA); contains Interpro domain(s) IPR000863 Sulfotransferase "	1
sly_miN_451	Solyc09g055500.1.1	2.5	16.7	1	22	483	504	AAGUGUGUCUCUGGGAUUUCGA	UAGGAAUCCAAGGGACACAUUU	Cleavage	evidence_code:10F0H1E0IEG genomic_reference:SL2.50ch09 gene_region:36872367-36873365 transcript_region:SL2.50ch09:36872367..36873365+ go_terms:GO:0080118 functional_description:"Sulfotransferase family protein (AHRD V1 **** D7LZW5_ARALY); contains Interpro domain(s) IPR000863 Sulfotransferase "	1
sly_miN_451	Solyc12g021150.1.1	3	21.647	1	20	476	495	AAGUGUGUCUCUGGGAUUUC	GAAAUCCUAGGGACACUUUU	Cleavage	evidence_code:10F0H1E1IEG genomic_reference:SL2.50ch12 gene_region:14389559-14390185 transcript_region:SL2.50ch12:14389559..14390185- go_terms:GO:0080118 functional_description:"Sulfotransferase family protein (AHRD V1 **** D7LQL2_ARALY); contains Interpro domain(s) IPR000863 Sulfotransferase "	1
sly_miN_451	Solyc11g010490.1.1	2.5	21.307	1	20	1093	1112	AAGUGUGUCUCUGGGAUUUC	GUAGUUCCAGAGACAUACUU	Cleavage	evidence_code:10F0H1E1IEG genomic_reference:SL2.50ch11 gene_region:3550044-3559191 transcript_region:SL2.50ch11:3550044..3559191+ functional_description:"Genomic DNA chromosome 5 P1 clone MNA5 (AHRD V1 **-- Q9FKP6_ARATH)"	1
sly_miN_456	Solyc10g007080.2.1	0	12.482	1	24	355	378	UUAGUAUAGUAUAAGUGUGUCUCU	AGAGACACACUUAUACUAUACUAA	Cleavage	genomic_reference:SL2.50ch10 gene_region:1459173-1463245 transcript_region:SL2.50ch10:1459173..1463245- go_terms:GO:0016020 functional_description:"Aberrant lateral root formation 5 (AHRD V1 *--- Q9LUH2_ARATH); contains Interpro domain(s) IPR002528 Multi antimicrobial extrusion protein MatE "	1
sly_miN_456	Solyc01g110700.2.1	0.5	9.231	1	24	69797	69820	UUAGUAUAGUAUAAGUGUGUCUCU	AAAGAUACACUUAUACUAUACUAA	Cleavage	genomic_reference:SL2.50ch01 gene_region:89071526-89315619 transcript_region:SL2.50ch01:89071526..89315619- functional_description:"Unknown Protein (AHRD V1)"	2
sly_miN_456	Solyc01g111180.2.1	0.5	9.231	1	24	40086	40109	UUAGUAUAGUAUAAGUGUGUCUCU	AAAGAUACACUUAUACUAUACUAA	Cleavage	genomic_reference:SL2.50ch01 gene_region:89072019-89286640 transcript_region:SL2.50ch01:89072019..89286640- functional_description:"Unknown Protein (AHRD V1)"	1
sly_miN_456	Solyc01g110700.2.1	2.5	12.488	1	24	179276	179299	UUAGUAUAGUAUAAGUGUGUCUCU	AGAGACACACUUAUACUAUAUAGA	Cleavage	genomic_reference:SL2.50ch01 gene_region:89071526-89315619 transcript_region:SL2.50ch01:89071526..89315619- functional_description:"Unknown Protein (AHRD V1)"	2
sly_miN_456	Solyc02g085910.2.1	1.5	5.619	1	24	1063	1086	UUAGUAUAGUAUAAGUGUGUCUCU	AAAAACACACUUAUACUAUAUUAU	Cleavage	genomic_reference:SL2.50ch02 gene_region:43268986-43270169 transcript_region:SL2.50ch02:43268986..43270169- functional_description:"LOB domain protein 42 (AHRD V1 ***- D7KWD0_ARALY); contains Interpro domain(s) IPR004883 Lateral organ boundaries, LOB "	1
sly_miN_456	Solyc09g009150.1.1	2.5	12.623	1	24	680	703	UUAGUAUAGUAUAAGUGUGUCUCU	AAGGACAUAUUUAUGUUGUACUAA	Cleavage	evidence_code:10F0H1E0IEG genomic_reference:SL2.50ch09 gene_region:2488251-2489759 transcript_region:SL2.50ch09:2488251..2489759+ go_terms:GO:0005529 functional_description:"D-mannose binding lectin family protein expressed (AHRD V1 *--- Q10JE9_ORYSJ); contains Interpro domain(s) IPR001480 Curculin-like (mannose-binding) lectin "	1
sly_miN_456	Solyc01g111740.2.1	2.5	13.438	1	21	51	71	UUAGUAUAGUAUAAGUGUGUC	GACACAGUUAUACUAUAUUAU	Cleavage	genomic_reference:SL2.50ch01 gene_region:89688498-89692535 transcript_region:SL2.50ch01:89688498..89692535+ functional_description:"Bzip-like transcription factor-like (AHRD V1 ***- Q7X997_ORYSJ); contains Interpro domain(s) IPR006867 Protein of unknown function DUF632 "	1
sly_miN_456	Solyc02g088260.2.1	2	10.896	1	20	356	375	UUAGUAUAGUAUAAGUGUGU	AUACAUUUAUGCUGUACUAA	Cleavage	genomic_reference:SL2.50ch02 gene_region:44988643-44994359 transcript_region:SL2.50ch02:44988643..44994359- functional_description:"Latex abundant protein 1 (AHRD V1 *--- Q6XNP6_HEVBR)"	1
sly_miN_456	Solyc03g116860.2.1	2.5	20.022	1	20	822	841	UUAGUAUAGUAUAAGUGUGU	ACAAACUUUUGCUAUACUAA	Cleavage	genomic_reference:SL2.50ch03 gene_region:60171574-60173502 transcript_region:SL2.50ch03:60171574..60173502- go_terms:GO:0008152 functional_description:"Acetyltransferase-like protein (AHRD V1 ***- Q7EYF5_ORYSJ); contains Interpro domain(s) IPR000182 GCN5-related N-acetyltransferase "	1
sly_miN_456	Solyc08g067030.2.1	3	17.226	1	20	1242	1261	UUAGUAUAGUAUAAGUGUGU	AUGCAUGUGUACUAUACUAA	Cleavage	genomic_reference:SL2.50ch08 gene_region:53144093-53148914 transcript_region:SL2.50ch08:53144093..53148914+ functional_description:"Os01g0611000 protein (Fragment) (AHRD V1 ***- Q0JLB5_ORYSJ); contains Interpro domain(s) IPR006946 Protein of unknown function DUF642 "	1
sly_miN_456	Solyc11g007800.1.1	3	13.721	1	20	364	383	UUAGUAUAGUAUAAGUGUGU	ACCCACUUAUGGUAUGCUAA	Translation	evidence_code:10F0H1E1IEG genomic_reference:SL2.50ch11 gene_region:2031760-2038024 transcript_region:SL2.50ch11:2031760..2038024- go_terms:GO:0006396,GO:0001682 functional_description:"Ribonuclease P/MRP protein subunit (AHRD V1 *--- A8NQR7_COPC7); contains Interpro domain(s) IPR009723 Ribonuclease P/MRP, POP1 "	1
sly_miN_456	Solyc09g010260.2.1	3	15.571	1	20	751	770	UUAGUAUAGUAUAAGUGUGU	ACACAAAUACACUAUACUAA	Translation	genomic_reference:SL2.50ch09 gene_region:3644589-3647356 transcript_region:SL2.50ch09:3644589..3647356+ functional_description:"Os03g0291800 protein (Fragment) (AHRD V1 *-*- Q0DSS4_ORYSJ)"	1
sly_miN_458	Solyc05g007780.2.1	2	12.435	1	21	789	809	UUCGACUAAUAGUUAUUAUUU	AGAGAAUAACUAUUAGUUGAA	Cleavage	genomic_reference:SL2.50ch05 gene_region:2237416-2238373 transcript_region:SL2.50ch05:2237416..2238373+ go_terms:GO:0019898 functional_description:"Oxygen evolving enhancer protein 3 (AHRD V1 ***- B6SZC8_MAIZE); contains Interpro domain(s) IPR008797 Photosystem II oxygen evolving complex protein PsbQ "	1
sly_miN_458	Solyc05g006620.2.1	3	8.613	1	21	3090	3110	UUCGACUAAUAGUUAUUAUUU	GAACAAUGACUAUUACUCGAA	Cleavage	genomic_reference:SL2.50ch05 gene_region:1267542-1277499 transcript_region:SL2.50ch05:1267542..1277499- go_terms:GO:0006952,GO:0005515,GO:0031224,GO:0017111,GO:0006915 functional_description:"Tir-nbs-lrr, resistance protein"	1
sly_miN_458	Solyc08g074950.1.1	3	12.209	1	21	639	659	UUCGACUAAUAGUUAUUAUUU	GAAUAAGAGCUAUAAGUUGAA	Cleavage	evidence_code:10F0H1E0IEG genomic_reference:SL2.50ch08 gene_region:56245792-56247690 transcript_region:SL2.50ch08:56245792..56247690- go_terms:GO:0004091 functional_description:"Pectinacetylesterase (Fragment) (AHRD V1 *--- C6JT68_9MYRT); contains Interpro domain(s) IPR004963 Pectinacetylesterase "	1
sly_miN_461	Solyc08g076740.2.1	3	16.429	1	23	729	751	AGUGGACAAGUAAAGGUGGAUGG	CCGUUCACUUUUAUCUGUUCACU	Translation	genomic_reference:SL2.50ch08 gene_region:57856264-57857938 transcript_region:SL2.50ch08:57856264..57857938- functional_description:"cDNA clone 002-116-F08 full insert sequence (AHRD V1 *-*- B7E9W2_ORYSJ)"	1
sly_miN_461	Solyc05g005550.2.1	3	15.218	1	24	2093	2116	AGUGGACAAGUAAAGGUGGAUGGA	UAUGUUCACUUUUAUUUGUCCAUG	Cleavage	genomic_reference:SL2.50ch05 gene_region:384722-387432 transcript_region:SL2.50ch05:384722..387432- go_terms:GO:0004650 functional_description:"BURP domain-containing protein (Fragment) (AHRD V1 *--- C1PI44_ARATH); contains Interpro domain(s) IPR004873 BURP "	1
sly_miN_461	Solyc06g076160.2.1	3	13.46	1	21	1530	1550	AGUGGACAAGUAAAGGUGGAU	AUUCCCCUUUGCUUGUCUGCU	Cleavage	genomic_reference:SL2.50ch06 gene_region:43679051-43681872 transcript_region:SL2.50ch06:43679051..43681872- go_terms:GO:0019825 functional_description:"Cytochrome P450"	1
sly_miN_461	Solyc11g039360.1.1	2.5	13.845	1	24	1003	1026	AGUGGACAAGUAAAGGUGGAUGGA	UCAUUCCUUCUUUACUUGUUCGCU	Cleavage	evidence_code:10F0H1E0IEG genomic_reference:SL2.50ch11 gene_region:23164880-23166723 transcript_region:SL2.50ch11:23164880..23166723- functional_description:"Cytochrome c biogenesis FC (AHRD V1 ***- D5I3F3_CUCPE)"	1
sly_miN_461	Solyc00g047180.1.1	2.5	13.845	1	24	226	249	AGUGGACAAGUAAAGGUGGAUGGA	UCAUUCCUUCUUUACUUGUUCGCU	Cleavage	evidence_code:10F0H0E1IEG genomic_reference:SL2.50ch00 gene_region:13504696-13504953 transcript_region:SL2.50ch00:13504696..13504953- functional_description:"Unknown Protein (AHRD V1)"	1
sly_miN_461	Solyc05g056130.2.1	3	12.53	1	22	700	721	AGUGGACAAGUAAAGGUGGAUG	UAUUCACCUAUAAUUGUCCAUU	Translation	genomic_reference:SL2.50ch05 gene_region:64671484-64678342 transcript_region:SL2.50ch05:64671484..64678342- go_terms:GO:0005515,GO:0004576 functional_description:"Dolichyl-diphosphooligosaccharide--protein glycosyltransferase subunit 1 (AHRD V1 ***- C0HAM9_SALSA); contains Interpro domain(s) IPR007676 Ribophorin I "	1
sly_miN_461	Solyc07g043020.1.1	3	16.74	1	20	89	108	AGUGGACAAGUAAAGGUGGA	UCCUGCUUUACUUGUCCGUU	Cleavage	evidence_code:10F0H1E0IEG genomic_reference:SL2.50ch07 gene_region:53880189-53880485 transcript_region:SL2.50ch07:53880189..53880485+ functional_description:"Glucosyltransferase (AHRD V1 ***- A7M6I0_DIACA)"	1
sly_miN_507	Solyc10g007080.2.1	0.5	12.69	1	24	343	366	AAGUGUGUCUUUGAGAUUUCGAGC	GCCCGAAAUCUCAGAGACACACUU	Cleavage	genomic_reference:SL2.50ch10 gene_region:1459173-1463245 transcript_region:SL2.50ch10:1459173..1463245- go_terms:GO:0016020 functional_description:"Aberrant lateral root formation 5 (AHRD V1 *--- Q9LUH2_ARATH); contains Interpro domain(s) IPR002528 Multi antimicrobial extrusion protein MatE "	1
sly_miN_507	Solyc01g110700.2.1	1.5	13.059	1	21	179267	179287	AAGUGUGUCUUUGAGAUUUCG	UGGAAUUUCAGAGACACACUU	Cleavage	genomic_reference:SL2.50ch01 gene_region:89071526-89315619 transcript_region:SL2.50ch01:89071526..89315619- functional_description:"Unknown Protein (AHRD V1)"	2
sly_miN_507	Solyc01g111180.2.1	1.5	13.059	1	21	149556	149576	AAGUGUGUCUUUGAGAUUUCG	UGGAAUUUCAGAGACACACUU	Cleavage	genomic_reference:SL2.50ch01 gene_region:89072019-89286640 transcript_region:SL2.50ch01:89072019..89286640- functional_description:"Unknown Protein (AHRD V1)"	1
sly_miN_507	Solyc01g090230.2.1	3	12.055	1	23	1694	1716	AAGUGUGUCUUUGAGAUUUCGAG	CUUGAAAUCUCAGAGCCAUGUUU	Cleavage	genomic_reference:SL2.50ch01 gene_region:75636426-75660453 transcript_region:SL2.50ch01:75636426..75660453- functional_description:"GRAM domain containing protein (AHRD V1 *-*- B4FWB9_MAIZE); contains Interpro domain(s) IPR004182 GRAM "	1
sly_miN_507	Solyc11g007470.1.1	3	17.915	1	21	877	897	AAGUGUGUCUUUGAGAUUUCG	CGAAAUCUCGAAGAUGCAUUA	Cleavage	evidence_code:10F0H1E0IEG genomic_reference:SL2.50ch11 gene_region:1756269-1757597 transcript_region:SL2.50ch11:1756269..1757597+ go_terms:GO:0008152 functional_description:"UDP-glucuronosyltransferase 1-9 (AHRD V1 *-*- UD19_HUMAN); contains Interpro domain(s) IPR002213 UDP-glucuronosyl/UDP-glucosyltransferase "	1
sly_miN_507	Solyc01g110700.2.1	2.5	9.493	1	24	69785	69808	AAGUGUGUCUUUGAGAUUUCGAGC	GUCCAAAAUUUUAAAGAUACACUU	Cleavage	genomic_reference:SL2.50ch01 gene_region:89071526-89315619 transcript_region:SL2.50ch01:89071526..89315619- functional_description:"Unknown Protein (AHRD V1)"	2
sly_miN_507	Solyc09g008950.1.1	2.5	20.837	1	24	622	645	AAGUGUGUCUUUGAGAUUUCGAGC	GUUGGAAAUGGCAAAGACACAUUU	Cleavage	evidence_code:10F0H0E0IEG genomic_reference:SL2.50ch09 gene_region:2337920-2340062 transcript_region:SL2.50ch09:2337920..2340062- functional_description:"Homology to unknown gene (AHRD V1 ***- Q01A04_OSTTA); contains Interpro domain(s) IPR004274 NLI interacting factor "	1
sly_miN_507	Solyc02g085910.2.1	3	6.881	1	23	1052	1074	AAGUGUGUCUUUGAGAUUUCGAG	UUUAAAAUUUUAAAAACACACUU	Translation	genomic_reference:SL2.50ch02 gene_region:43268986-43270169 transcript_region:SL2.50ch02:43268986..43270169- functional_description:"LOB domain protein 42 (AHRD V1 ***- D7KWD0_ARALY); contains Interpro domain(s) IPR004883 Lateral organ boundaries, LOB "	1
sly_miN_507	Solyc01g009320.1.1	3	15.429	1	22	1172	1193	AAGUGUGUCUUUGAGAUUUCGA	UGGAGAUCUUGAAGACACAUUC	Cleavage	evidence_code:10F0H1E0IEG genomic_reference:SL2.50ch01 gene_region:3500773-3502283 transcript_region:SL2.50ch01:3500773..3502283- go_terms:GO:0004842 functional_description:"U-box domain-containing protein 24 (AHRD V1 ***- D7LAS1_ARALY); contains Interpro domain(s) IPR003613 U box domain "	1
sly_miN_507	Solyc12g009820.1.1	3	13.931	1	20	678	697	AAGUGUGUCUUUGAGAUUUC	GGAAUCUCAAACACGCGUUU	Translation	evidence_code:10F0H1E1IEG genomic_reference:SL2.50ch12 gene_region:3016425-3020241 transcript_region:SL2.50ch12:3016425..3020241- go_terms:GO:0009247,GO:0030259 functional_description:"Processive diacylglycerol glucosyltransferase (AHRD V1 **-- C5NXP9_9BACL); contains Interpro domain(s) IPR009695 Monogalactosyldiacylglycerol synthase "	1
sly_miN_507	Solyc05g009530.2.1	2.5	13.781	1	20	63	82	AAGUGUGUCUUUGAGAUUUC	GAAAACUCAAAGCUACACUU	Cleavage	genomic_reference:SL2.50ch05 gene_region:3737122-3743261 transcript_region:SL2.50ch05:3737122..3743261- go_terms:GO:0004742 functional_description:"Dihydrolipoyllysine-residue acetyltransferase component of pyruvate dehydrogenase complex (AHRD V1 **** A5GUY8_SYNR3); contains Interpro domain(s) IPR001078 2-oxoacid dehydrogenase acyltransferase, catalytic domain "	1
sly_miN_507	Solyc11g016990.1.1	3	23.679	1	22	732	753	AAGUGUGUCUUUGAGAUUUCGA	UGGAGUUCCCAGAGACACACUU	Cleavage	evidence_code:10F0H1E1IEG genomic_reference:SL2.50ch11 gene_region:7660095-7671231 transcript_region:SL2.50ch11:7660095..7671231+ go_terms:GO:0016311,GO:0006470 functional_description:"Receptor-type tyrosine-protein phosphatase S (AHRD V1 ***- B6TAK5_MAIZE); contains Interpro domain(s) IPR000242 Protein-tyrosine phosphatase, receptor/non-receptor type "	1
sly_miN_507	Solyc03g120620.2.1	3	6.667	1	20	339	358	AAGUGUGUCUUUGAGAUUUC	GAAAUAUCACAGACACACUG	Translation	genomic_reference:SL2.50ch03 gene_region:63020513-63026632 transcript_region:SL2.50ch03:63020513..63026632+ go_terms:GO:0003677 functional_description:"Homeobox-leucine zipper protein ATHB-15 (AHRD V1 *-*- ATB15_ARATH); contains Interpro domain(s) IPR002913 Lipid-binding START "	1
sly_miN_526	Solyc10g005130.2.1	2	18.811	1	22	3247	3269	UCGAUAA-ACCUCUGCAUCCAGU	GCUGGAUGCAGAGGUAUUAUCGA	Cleavage	genomic_reference:SL2.50ch10 gene_region:111879-125251 transcript_region:SL2.50ch10:111879..125251+ go_terms:GO:0005515,GO:0003725 functional_description:"Ribonuclease 3-like protein 3 (AHRD V1 *-*- RTL3_ORYSJ); contains Interpro domain(s) IPR005034 Dicer double-stranded RNA-binding fold "	1
sly_miN_526	Solyc04g016510.2.1	2.5	20.06	1	20	620	639	UCGAUAAACCUCUGCAUCCA	UGGAUGCAGAGGUUGAUUGG	Cleavage	genomic_reference:SL2.50ch04 gene_region:7335360-7338722 transcript_region:SL2.50ch04:7335360..7338722+ go_terms:GO:0045505 functional_description:"Guanine nucleotide-binding protein subunit beta-4 (AHRD V1 *--* GBB4_HUMAN); contains Interpro domain(s) IPR020472 G-protein beta WD-40 repeat, region "	1
sly_miN_526	Solyc06g009530.2.1	3	11.926	1	22	1844	1865	UCGAUAAACCUCUGCAUCCAGU	GCUGGGAGCAGAGUUUUAUUGA	Translation	genomic_reference:SL2.50ch06 gene_region:3503973-3531605 transcript_region:SL2.50ch06:3503973..3531605- go_terms:GO:0005515 functional_description:"Nodal modulator 3 (AHRD V1 ***- B0XK54_CULQU); contains Interpro domain(s) IPR013784 Carbohydrate-binding-like fold "	1
sly_miN_526	Solyc01g080500.2.1	3	16.71	1	20	1162	1181	UCGAUAAACCUCUGCAUCCA	UGGAUGGAGGGGUUUAUUGU	Cleavage	genomic_reference:SL2.50ch01 gene_region:72241800-72243135 transcript_region:SL2.50ch01:72241800..72243135- functional_description:"Unknown Protein (AHRD V1)"	1
sly_miN_531	Solyc04g049800.2.1	0.5	9.937	1	21	1107	1127	GAGAAUCUUGAUGAUGCUGCA	UGCAGCAUCAUCAGGAUUCUC	Cleavage	genomic_reference:SL2.50ch04 gene_region:42714973-42717503 transcript_region:SL2.50ch04:42714973..42717503+ go_terms:GO:0003677 functional_description:"AP2-like ethylene-responsive transcription factor At1g79700 (AHRD V1 *--- AP2L3_ARATH); contains Interpro domain(s) IPR001471 Pathogenesis-related transcriptional factor and ERF, DNA-binding "	1
sly_miN_531	Solyc11g072600.1.1	0.5	12.749	1	21	1278	1298	GAGAAUCUUGAUGAUGCUGCA	UGCAGCAUCAUCAGGAUUCUC	Cleavage	evidence_code:10F0H1E1IEG genomic_reference:SL2.50ch11 gene_region:52857365-52860247 transcript_region:SL2.50ch11:52857365..52860247- go_terms:GO:0003677,GO:0006355 functional_description:"AP2-like ethylene-responsive transcription factor At1g79700 (AHRD V1 *--- AP2L3_ARATH); contains Interpro domain(s) IPR001471 Pathogenesis-related transcriptional factor and ERF, DNA-binding "	1
sly_miN_531	Solyc06g075510.2.1	1	15.031	1	20	1513	1532	GAGAAUCUUGAUGAUGCUGC	GCAGCAUCAUCAGGAUUCUU	Cleavage	genomic_reference:SL2.50ch06 gene_region:43255163-43258759 transcript_region:SL2.50ch06:43255163..43258759- go_terms:GO:0003677 functional_description:"AP2-like ethylene-responsive transcription factor At1g16060 (AHRD V1 *--- AP2L1_ARATH); contains Interpro domain(s) IPR001471 Pathogenesis-related transcriptional factor and ERF, DNA-binding "	1
sly_miN_531	Solyc03g044300.2.1	2	15.696	1	21	1374	1394	GAGAAUCUUGAUGAUGCUGCA	UGCAGCAUCAUCAGGAUUCCC	Cleavage	genomic_reference:SL2.50ch03 gene_region:12742062-12746690 transcript_region:SL2.50ch03:12742062..12746690+ go_terms:GO:0003677 functional_description:"AP2-like ethylene-responsive transcription factor At1g16060 (AHRD V1 *-*- AP2L1_ARATH); contains Interpro domain(s) IPR001471 Pathogenesis-related transcriptional factor and ERF, DNA-binding "	1
sly_miN_531	Solyc09g007260.2.1	2	11.785	1	21	1513	1533	GAGAAUCUUGAUGAUGCUGCA	UGCAGCAUCAUCAGGAUUCGC	Cleavage	genomic_reference:SL2.50ch09 gene_region:856629-859952 transcript_region:SL2.50ch09:856629..859952+ go_terms:GO:0003677 functional_description:"AP2-like ethylene-responsive transcription factor At1g79700 (AHRD V1 *--- AP2L3_ARATH); contains Interpro domain(s) IPR001471 Pathogenesis-related transcriptional factor and ERF, DNA-binding "	1
sly_miN_531	Solyc02g093150.2.1	2	15.921	1	21	1562	1582	GAGAAUCUUGAUGAUGCUGCA	UGCAGCAUCAUCAGGAUUCCC	Cleavage	genomic_reference:SL2.50ch02 gene_region:48655673-48658630 transcript_region:SL2.50ch02:48655673..48658630+ go_terms:GO:0003677,GO:0006355 functional_description:"AP2-like ethylene-responsive transcription factor At1g16060 (AHRD V1 *-*- AP2L1_ARATH); contains Interpro domain(s) IPR001471 Pathogenesis-related transcriptional factor and ERF, DNA-binding "	1
sly_miN_531	Solyc02g064960.2.1	2	16.432	1	21	1734	1754	GAGAAUCUUGAUGAUGCUGCA	UGCAGCAUCAUCAGGAUUCCC	Cleavage	genomic_reference:SL2.50ch02 gene_region:30651561-30655131 transcript_region:SL2.50ch02:30651561..30655131+ go_terms:GO:0003677 functional_description:"AP2-like ethylene-responsive transcription factor At1g16060 (AHRD V1 *-*- AP2L1_ARATH); contains Interpro domain(s) IPR001471 Pathogenesis-related transcriptional factor and ERF, DNA-binding "	1
sly_miN_531	Solyc10g084340.1.1	3	14.739	1	21	1242	1262	GAGAAUCUUGAUGAUGCUGCA	UGCAGCAUCAUCAGGAUUCGG	Cleavage	evidence_code:10F0H1E1IEG genomic_reference:SL2.50ch10 gene_region:63251955-63255101 transcript_region:SL2.50ch10:63251955..63255101- go_terms:GO:0003677,GO:0006355 functional_description:"AP2-like ethylene-responsive transcription factor At1g16060 (AHRD V1 *--- AP2L1_ARATH); contains Interpro domain(s) IPR001471 Pathogenesis-related transcriptional factor and ERF, DNA-binding "	1
sly_miN_531	Solyc01g090460.2.1	3	18.516	1	22	342	363	GAGAAUCUUGAUGAUGCUGCAU	AUGCAUCAUCAUCAAGUUUCUU	Cleavage	genomic_reference:SL2.50ch01 gene_region:75898047-75900023 transcript_region:SL2.50ch01:75898047..75900023- go_terms:GO:0043565 functional_description:"Homeobox-leucine zipper protein (AHRD V1 *-*- Q39862_SOYBN); contains Interpro domain(s) IPR001356 Homeobox IPR017970 Homeobox, conserved site "	1
sly_miN_531	Solyc09g072830.2.1	3	15.379	1	20	330	349	GAGAAUCUUGAUGAUGCUGC	UCAUCAUCAUCAGGAUUUUC	Cleavage	genomic_reference:SL2.50ch09 gene_region:61018842-61025055 transcript_region:SL2.50ch09:61018842..61025055- go_terms:GO:0045449 functional_description:"Myb family transcription factor (AHRD V1 **-- D7M706_ARALY); contains Interpro domain(s) IPR006447 Myb-like DNA-binding region, SHAQKYF class "	1
sly_miN_531	Solyc02g043870.1.1	3	17.146	1	20	547	566	GAGAAUCUUGAUGAUGCUGC	GUUGCAUUACCAAGAUUCUC	Translation	evidence_code:10F0H1E0IEG genomic_reference:SL2.50ch02 gene_region:22743717-22744923 transcript_region:SL2.50ch02:22743717..22744923+ functional_description:"Pseudouridine synthase (Fragment) (AHRD V1 *-*- D7SJM4_VITVI)"	1
sly_miN_531	Solyc03g097410.1.1	3	20.719	1	22	66	88	GAGAAUCUU-GAUGAUGCUGCAU	AAGCAGCUUCAUCCAAGAUUCUC	Translation	evidence_code:10F0H1E1IEG genomic_reference:SL2.50ch03 gene_region:53185449-53186414 transcript_region:SL2.50ch03:53185449..53186414+ go_terms:GO:0004428 functional_description:"Inositol-tetrakisphosphate 1-kinase 1 (AHRD V1 **** B6TJ44_MAIZE); contains Interpro domain(s) IPR008656 Inositol 1, 3, 4-trisphosphate 56-kinase "	1
sly_miN_537	Solyc04g079440.2.1	2.5	13.292	1	21	1406	1426	GAGUAACGUAUAUCAAUCUGA	UGAGAUUGAUAUAUGUUGCUU	Cleavage	genomic_reference:SL2.50ch04 gene_region:61536285-61539279 transcript_region:SL2.50ch04:61536285..61539279- go_terms:GO:0043027,GO:0004867 functional_description:"Serpin (Serine protease inhibitor) (AHRD V1 **-* Q53P13_ORYSJ); contains Interpro domain(s) IPR015554 Protease inhibitor I4, serpin, plant "	1
sly_miN_537	Solyc06g076130.2.1	3	21.147	1	20	750	769	GAGUAACGUAUAUCAAUCUG	AAGAUUGAUAGGUGUUACUC	Translation	genomic_reference:SL2.50ch06 gene_region:43659893-43662466 transcript_region:SL2.50ch06:43659893..43662466+ go_terms:GO:0005975 functional_description:"Unknown Protein (AHRD V1)"	1
sly_miN_542	Solyc01g066560.2.1	1.5	7.267	1	21	3824	3844	AGAGCAUUCUGAACAGCAACU	AGUUACUGUUCAGAAUGCUUU	Cleavage	genomic_reference:SL2.50ch01 gene_region:67007789-67012094 transcript_region:SL2.50ch01:67007789..67012094+ go_terms:GO:0015299,GO:0015559 functional_description:"Multidrug resistance protein mdtK (AHRD V1 ***- MDTK_YERE8); contains Interpro domain(s) IPR002528 Multi antimicrobial extrusion protein MatE "	1
sly_miN_542	Solyc08g078530.2.1	2.5	19.618	1	21	2124	2144	AGAGCAUUCUGAACAGCAACU	GGUUGUUGAUCAGGAUGUUCU	Cleavage	genomic_reference:SL2.50ch08 gene_region:59475846-59489783 transcript_region:SL2.50ch08:59475846..59489783+ go_terms:GO:0003723 functional_description:"Agenet domain containing protein expressed (AHRD V1 *-*- Q108Y7_ORYSJ); contains Interpro domain(s) IPR008395 Agenet "	1
sly_miN_542	Solyc12g038230.1.1	3	13.23	1	21	162	182	AGAGCAUUCUGAACAGCAACU	AGUUACUGAUCAGAAUGUUUU	Cleavage	evidence_code:10F0H0E0IEG genomic_reference:SL2.50ch12 gene_region:34614290-34615271 transcript_region:SL2.50ch12:34614290..34615271- functional_description:"Unknown Protein (AHRD V1)"	1
sly_miN_542	Solyc05g009850.2.1	3	22.24	1	21	1055	1075	AGAGCAUUCUGAACAGCAACU	AGCUGCAGUUCAGAAUGCUCA	Cleavage	genomic_reference:SL2.50ch05 gene_region:4065885-4072574 transcript_region:SL2.50ch05:4065885..4072574+ go_terms:GO:0030371 functional_description:"Gc-rich sequence DNA-binding factor (AHRD V1 *-*- Q177S5_AEDAE); contains Interpro domain(s) IPR012890 GC-rich sequence DNA-binding factor-like "	1
sly_miN_542	Solyc06g011660.1.1	3	17.652	1	21	213	233	AGAGCAUUCUGAACAGCAACU	AGUUACUGAUCAGAAUGUUUU	Cleavage	evidence_code:10F0H0E0IEG genomic_reference:SL2.50ch06 gene_region:8513696-8517491 transcript_region:SL2.50ch06:8513696..8517491- go_terms:GO:0006164 functional_description:"Transporter-like protein (AHRD V1 *--- Q8LC71_ARATH); contains Interpro domain(s) IPR016196 Major facilitator superfamily, general substrate transporter "	1
sly_miN_542	Solyc08g068190.2.1	3	22.645	1	21	291	311	AGAGCAUUCUGAACAGCAACU	AGUUGCUGCUCGUAAUGCUUU	Translation	genomic_reference:SL2.50ch08 gene_region:54512198-54515152 transcript_region:SL2.50ch08:54512198..54515152+ go_terms:GO:0004029 functional_description:"Aldehyde dehydrogenase (AHRD V1 **** Q43274_MAIZE); contains Interpro domain(s) IPR015590 Aldehyde dehydrogenase "	1
sly_miN_542	Solyc06g066080.1.1	3	23.181	1	20	808	827	AGAGCAUUCUGAACAGCAAC	GUUGUUCUUUGGAAUGCUUU	Cleavage	evidence_code:10F0H1E0IEG genomic_reference:SL2.50ch06 gene_region:37811983-37813806 transcript_region:SL2.50ch06:37811983..37813806- go_terms:GO:0004519 functional_description:"Pentatricopeptide repeat-containing protein (AHRD V1 ***- D7LQC4_ARALY); contains Interpro domain(s) IPR002885 Pentatricopeptide repeat "	1
sly_miN_542	Solyc08g005780.2.1	3	14.984	1	20	1900	1919	AGAGCAUUCUGAACAGCAAC	GUUGCUGGUCAGAAUGCAUU	Cleavage	genomic_reference:SL2.50ch08 gene_region:604998-612717 transcript_region:SL2.50ch08:604998..612717- go_terms:GO:0016161 functional_description:"Beta-amylase (AHRD V1 **** B6SVZ0_MAIZE); contains Interpro domain(s) IPR013781 Glycoside hydrolase, subgroup, catalytic core "	1
sly_miN_542	Solyc11g069220.1.1	3	9.252	1	20	949	968	AGAGCAUUCUGAACAGCAAC	GUUCUUUUUCAGAAUGCUUU	Cleavage	evidence_code:10F0H1E0IEG genomic_reference:SL2.50ch11 gene_region:50939533-50946726 transcript_region:SL2.50ch11:50939533..50946726+ go_terms:GO:0016021 functional_description:"MLO-like protein 3 (AHRD V1 ***- C6EWE6_VITVI); contains Interpro domain(s) IPR004326 Mlo-related protein "	1
sly_miN_542	Solyc01g006640.1.1	3	15.148	1	21	6901	6920	AGAGCAUUCUGAACAGCAACU	GGUUGUUGUUUA-AAUGCUCU	Translation	evidence_code:10F0H1E0IEG genomic_reference:SL2.50ch01 gene_region:1235698-1244411 transcript_region:SL2.50ch01:1235698..1244411+ go_terms:GO:0008152,GO:0016740,GO:0031177,GO:0048037,GO:0000036,GO:0016491,GO:0055114 functional_description:"AMP-dependent synthetase and ligase (AHRD V1 *--- B2J012_NOSP7); contains Interpro domain(s) IPR011614 Catalase, N-terminal "	1
sly_miN_546	Solyc01g102310.2.1	3	9.562	1	23	105	127	CAACUGGUAGACAAGUUAGAGUG	UACUCAAACUUGUUUAUCAGUUU	Cleavage	genomic_reference:SL2.50ch01 gene_region:82889387-82892936 transcript_region:SL2.50ch01:82889387..82892936- functional_description:"Unknown Protein (AHRD V1)"	1
sly_miN_546	Solyc02g062540.2.1	3	13.921	1	24	1010	1033	CAACUGGUAGACAAGUUAGAGUGU	GUAGUUUAACAUUUCUAUCAGUUG	Cleavage	genomic_reference:SL2.50ch02 gene_region:28824062-28828907 transcript_region:SL2.50ch02:28824062..28828907- go_terms:GO:0048487 functional_description:"Thioredoxin domain containing 9 (AHRD V1 *--- Q5M8C7_RAT); contains Interpro domain(s) IPR012335 Thioredoxin fold "	1
sly_miN_546	Solyc10g008490.2.1	3	16.754	1	20	58	77	CAACUGGUAGACAAGUUAGA	UUUAGCUUGUUUUUCAGUUG	Cleavage	genomic_reference:SL2.50ch10 gene_region:2617871-2620080 transcript_region:SL2.50ch10:2617871..2620080+ go_terms:GO:0003824 functional_description:"Protein phosphatase 2c (AHRD V1 ***- A6NA79_MEDTR); contains Interpro domain(s) IPR015655 Protein phosphatase 2C "	1
sly_miN_550	Solyc10g006330.2.1	2	12.911	1	20	899	918	UUGGCUGUAAAUCUAAACUC	GAGUUGGGAUUUAUAGCCAA	Cleavage	genomic_reference:SL2.50ch10 gene_region:965024-971538 transcript_region:SL2.50ch10:965024..971538+ functional_description:"Unknown Protein (AHRD V1)"	1
sly_miN_550	Solyc04g015310.1.1	2.5	12.95	1	20	559	578	UUGGCUGUAAAUCUAAACUC	GAGUUUAGAUUGACAGUCAC	Translation	evidence_code:10F0H0E0IEG genomic_reference:SL2.50ch04 gene_region:5513743-5515254 transcript_region:SL2.50ch04:5513743..5515254+ go_terms:GO:0005576 functional_description:"Unknown Protein (AHRD V1); contains Interpro domain(s) IPR004332 Transposase, MuDR, plant "	1
sly_miN_550	Solyc01g108460.1.1	3	17.458	1	20	2645	2664	UUGGCUGUAAAUCUAAACUC	GAGUUUGGAUUUACAGUGGA	Cleavage	evidence_code:10F0H1E0IEG genomic_reference:SL2.50ch01 gene_region:87543831-87549991 transcript_region:SL2.50ch01:87543831..87549991- go_terms:GO:0004185 functional_description:"Serine carboxypeptidase 1 (AHRD V1 *-** B6SW38_MAIZE); contains Interpro domain(s) IPR001563 Peptidase S10, serine carboxypeptidase "	1
sly_miN_550	Solyc12g035680.1.1	3	10.811	1	20	22	41	UUGGCUGUAAAUCUAAACUC	GAGUUUAGAUUGGCAGUCAC	Translation	evidence_code:10F0H0E0IEG genomic_reference:SL2.50ch12 gene_region:28930132-28932681 transcript_region:SL2.50ch12:28930132..28932681+ go_terms:GO:0003677 functional_description:"Unknown Protein (AHRD V1); contains Interpro domain(s) IPR004332 Transposase, MuDR, plant "	1
sly_miN_550	Solyc10g054680.1.1	3	12.856	1	20	697	716	UUGGCUGUAAAUCUAAACUC	GAGUUUAGAUUGGCAGUCAC	Translation	evidence_code:10F0H0E0IEG genomic_reference:SL2.50ch10 gene_region:51207770-51208849 transcript_region:SL2.50ch10:51207770..51208849+ functional_description:"Mutator-like transposase-like (AHRD V1 *--- Q9FH11_ARATH); contains Interpro domain(s) IPR004332 Transposase, MuDR, plant "	1
sly_miN_550	Solyc08g041950.1.1	3	13.516	1	20	697	716	UUGGCUGUAAAUCUAAACUC	GAGUUUAGAUUGACAGUCGC	Translation	evidence_code:10F0H0E0IEG genomic_reference:SL2.50ch08 gene_region:28281334-28284708 transcript_region:SL2.50ch08:28281334..28284708- functional_description:"Mutator-like transposase-like (AHRD V1 *--- Q9FH11_ARATH); contains Interpro domain(s) IPR004332 Transposase, MuDR, plant "	1
sly_miN_550	Solyc03g026190.2.1	3	20.171	1	20	1718	1737	UUGGCUGUAAAUCUAAACUC	GAGUUUGGAGUUACAGUCAC	Translation	genomic_reference:SL2.50ch03 gene_region:7965135-7970790 transcript_region:SL2.50ch03:7965135..7970790- functional_description:"Transcriptional corepressor SEUSS (AHRD V1 *--- SEUSS_ARATH)"	1
sly_miN_550	Solyc06g071820.2.1	3	17.266	1	20	751	770	UUGGCUGUAAAUCUAAACUC	GAGCUUGUAUUUACAGCUAA	Cleavage	genomic_reference:SL2.50ch06 gene_region:40629302-40632825 transcript_region:SL2.50ch06:40629302..40632825- go_terms:GO:0030528,GO:0005515 functional_description:"Speckle-type poz protein (AHRD V1 *--- Q179U2_AEDAE); contains Interpro domain(s) IPR000197 Zinc finger, TAZ-type "	1
sly_miN_550	Solyc04g080480.1.1	3	17.467	1	20	665	685	UUGGCUGUAAAUC-UAAACUC	GAGCUUAUGAUUUACAGCCAA	Cleavage	evidence_code:10F0H0E1IEG genomic_reference:SL2.50ch04 gene_region:62240602-62242539 transcript_region:SL2.50ch04:62240602..62242539+ go_terms:GO:0008152 functional_description:"AMP-dependent synthetase and ligase (AHRD V1 **-- D6ZEF9_SEGRD); contains Interpro domain(s) IPR000873 AMP-dependent synthetase and ligase "	1
sly_miN_554	Solyc05g009760.1.1	3	14.367	1	22	1088	1109	UUUUUCAAGCUAGUGUCACGUA	UUCGUGACUUUUGCUUGAGAAA	Translation	evidence_code:10F0H1E1IEG genomic_reference:SL2.50ch05 gene_region:3955304-3957469 transcript_region:SL2.50ch05:3955304..3957469- go_terms:GO:0006952,GO:0006915 functional_description:"Nbs-lrr, resistance protein"	1
sly_miN_557	Solyc03g097110.2.1	1.5	11.694	1	20	44	63	UUCAGAAACGUCGACGGGUG	CACUCGUUGACGUUUUUGAA	Cleavage	genomic_reference:SL2.50ch03 gene_region:52892623-52898264 transcript_region:SL2.50ch03:52892623..52898264- go_terms:GO:0003676,GO:0000166,GO:0055114 functional_description:"RNA recognition motif-containing protein (AHRD V1 **-- D7M9G3_ARALY); contains Interpro domain(s) IPR001395 Aldo/keto reductase "	1
sly_miN_557	Solyc08g078600.2.1	3	18.576	1	21	1860	1880	UUCAGAAACGUCGACGGGUGC	GCAUCCGUUGAUGUUUUUGAU	Cleavage	genomic_reference:SL2.50ch08 gene_region:59537321-59545380 transcript_region:SL2.50ch08:59537321..59545380- go_terms:GO:0005634 functional_description:"DNA-directed RNA polymerase III subunit RPC5-like protein (AHRD V1 *-*- D0NBY8_PHYIN); contains Interpro domain(s) IPR006886 Sin-like protein conserved region "	1
sly_miN_557	Solyc01g044480.2.1	2.5	24.428	1	21	1208	1228	UUCAGAAACGUCGACGGGUGC	GCACCCGUUGGCAUUUUUGAA	Translation	genomic_reference:SL2.50ch01 gene_region:39141711-39165377 transcript_region:SL2.50ch01:39141711..39165377+ functional_description:"Elongation factor P (AHRD V1 ***- B6TAH3_MAIZE); contains Interpro domain(s) IPR008991 Translation protein SH3-like "	1
sly_miN_557	Solyc09g007920.2.1	2	12.641	1	20	3207	3226	UUCAGAAACGUCGACGGGUG	CACCCGUCGAUAUUUUUGAA	Translation	genomic_reference:SL2.50ch09 gene_region:1435451-1440492 transcript_region:SL2.50ch09:1435451..1440492+ go_terms:GO:0004397,GO:0045548 functional_description:"Phenylalanine ammonia-lyase (AHRD V1 **** B5LAW0_CAPAN); contains Interpro domain(s) IPR005922 Phenylalanine ammonia-lyase "	1
sly_miN_557	Solyc05g014410.1.1	2	19.529	1	20	197	216	UUCAGAAACGUCGACGGGUG	CAAACGUCGACGUUUCUGAA	Cleavage	evidence_code:10F0H1E1IEG genomic_reference:SL2.50ch05 gene_region:8251603-8252088 transcript_region:SL2.50ch05:8251603..8252088- functional_description:"Genomic DNA chromosome 5 P1 clone MLE2 (AHRD V1 *-*- Q9FMU8_ARATH); contains Interpro domain(s) IPR013894 Region of unknown function DUF1767 "	1
sly_miN_557	Solyc02g078650.2.1	2.5	14.068	1	20	221	240	UUCAGAAACGUCGACGGGUG	CACCCGUCGACAUUUCUAAA	Translation	genomic_reference:SL2.50ch02 gene_region:37895897-37898700 transcript_region:SL2.50ch02:37895897..37898700+ go_terms:GO:0008152,GO:0055114 functional_description:"Polyphenol oxidase (AHRD V1 ***- B3WFP2_TAROF); contains Interpro domain(s) IPR016213 Polyphenol oxidase, plant "	1
sly_miN_557	Solyc05g009130.2.1	3	23.072	1	21	1991	2011	UUCAGAAACGUCGACGGGUGC	GCACCCGAUGACAUUUUUGAA	Translation	genomic_reference:SL2.50ch05 gene_region:3251899-3254638 transcript_region:SL2.50ch05:3251899..3254638- functional_description:"Os03g0731050 protein (Fragment) (AHRD V1 ***- C7IZG5_ORYSJ); contains Interpro domain(s) IPR004949 Protein of unknown function DUF266, plant "	1
sly_miN_557	Solyc07g008650.2.1	3	12.228	1	20	308	327	UUCAGAAACGUCGACGGGUG	CACCUCUUGAAGUUUCUGAA	Translation	genomic_reference:SL2.50ch07 gene_region:3585311-3592520 transcript_region:SL2.50ch07:3585311..3592520+ go_terms:GO:0008251 functional_description:"tRNA-specific adenosine deaminase (AHRD V1 **** B6T9V4_MAIZE); contains Interpro domain(s) IPR016193 Cytidine deaminase-like "	1
sly_miN_557	Solyc07g061940.2.1	3	11.435	1	20	283	302	UUCAGAAACGUCGACGGGUG	CGCAUGACGACGUUUCUGAA	Cleavage	genomic_reference:SL2.50ch07 gene_region:62037698-62039615 transcript_region:SL2.50ch07:62037698..62039615- go_terms:GO:0003984 functional_description:"Acetolactate synthase (AHRD V1 **** D7RPJ7_SOLTU); contains Interpro domain(s) IPR012001 Thiamine pyrophosphate enzyme, N-terminal TPP binding region "	1
sly_miN_557	Solyc07g049590.2.1	3	19.03	1	20	178	197	UUCAGAAACGUCGACGGGUG	CAUACGGCGACGUUUUUGAA	Cleavage	genomic_reference:SL2.50ch07 gene_region:57248597-57253470 transcript_region:SL2.50ch07:57248597..57253470+ go_terms:GO:0005515 functional_description:"Ankyrin repeat and BTB/POZ domain protein (AHRD V1 *-*- A1CMQ3_ASPCL); contains Interpro domain(s) IPR013089 Kelch related "	1
sly_miN_590	Solyc10g007080.2.1	0	12.026	1	23	363	385	UAGGACCUUAGUAUAGUAUAAGU	ACUUAUACUAUACUAAGGUCCUA	Cleavage	genomic_reference:SL2.50ch10 gene_region:1459173-1463245 transcript_region:SL2.50ch10:1459173..1463245- go_terms:GO:0016020 functional_description:"Aberrant lateral root formation 5 (AHRD V1 *--- Q9LUH2_ARATH); contains Interpro domain(s) IPR002528 Multi antimicrobial extrusion protein MatE "	1
sly_miN_590	Solyc01g110700.2.1	0	10.599	1	23	69805	69827	UAGGACCUUAGUAUAGUAUAAGU	ACUUAUACUAUACUAAGGUCCUA	Cleavage	genomic_reference:SL2.50ch01 gene_region:89071526-89315619 transcript_region:SL2.50ch01:89071526..89315619- functional_description:"Unknown Protein (AHRD V1)"	2
sly_miN_590	Solyc01g111180.2.1	0	10.599	1	23	40094	40116	UAGGACCUUAGUAUAGUAUAAGU	ACUUAUACUAUACUAAGGUCCUA	Cleavage	genomic_reference:SL2.50ch01 gene_region:89072019-89286640 transcript_region:SL2.50ch01:89072019..89286640- functional_description:"Unknown Protein (AHRD V1)"	1
sly_miN_590	Solyc01g110700.2.1	0	8.903	1	23	167171	167193	UAGGACCUUAGUAUAGUAUAAGU	ACGUAUACUAUACUAAGGUCCUA	Cleavage	genomic_reference:SL2.50ch01 gene_region:89071526-89315619 transcript_region:SL2.50ch01:89071526..89315619- functional_description:"Unknown Protein (AHRD V1)"	2
sly_miN_602	Solyc04g079440.2.1	2.5	13.292	1	21	1406	1426	GAGUAACGUAUAUCAAUCUGA	UGAGAUUGAUAUAUGUUGCUU	Cleavage	genomic_reference:SL2.50ch04 gene_region:61536285-61539279 transcript_region:SL2.50ch04:61536285..61539279- go_terms:GO:0043027,GO:0004867 functional_description:"Serpin (Serine protease inhibitor) (AHRD V1 **-* Q53P13_ORYSJ); contains Interpro domain(s) IPR015554 Protease inhibitor I4, serpin, plant "	1
sly_miN_602	Solyc06g076130.2.1	3	21.147	1	20	750	769	GAGUAACGUAUAUCAAUCUG	AAGAUUGAUAGGUGUUACUC	Translation	genomic_reference:SL2.50ch06 gene_region:43659893-43662466 transcript_region:SL2.50ch06:43659893..43662466+ go_terms:GO:0005975 functional_description:"Unknown Protein (AHRD V1)"	1
sly_miN_611	Solyc11g013120.1.1	2.5	17.943	1	20	670	689	UCAACGCUAAACUCGAUCAU	AUGCUCGAGCUUAGUGUUGA	Translation	evidence_code:10F0H1E1IEG genomic_reference:SL2.50ch11 gene_region:5977807-5980510 transcript_region:SL2.50ch11:5977807..5980510- go_terms:GO:0016020 functional_description:"Protein crcB homolog (AHRD V1 *-*- A4BPZ9_9GAMM); contains Interpro domain(s) IPR003691 Camphor resistance CrcB protein "	1
sly_miN_634	Solyc10g007080.2.1	1	12.69	1	24	343	366	AAGUGUGUCUCUGAAAUUUCGGGC	GCCCGAAAUCUCAGAGACACACUU	Cleavage	genomic_reference:SL2.50ch10 gene_region:1459173-1463245 transcript_region:SL2.50ch10:1459173..1463245- go_terms:GO:0016020 functional_description:"Aberrant lateral root formation 5 (AHRD V1 *--- Q9LUH2_ARATH); contains Interpro domain(s) IPR002528 Multi antimicrobial extrusion protein MatE "	1
sly_miN_634	Solyc01g110700.2.1	0.5	13.059	1	23	179265	179287	AAGUGUGUCUCUGAAAUUUCGGG	UCUGGAAUUUCAGAGACACACUU	Cleavage	genomic_reference:SL2.50ch01 gene_region:89071526-89315619 transcript_region:SL2.50ch01:89071526..89315619- functional_description:"Unknown Protein (AHRD V1)"	2
sly_miN_634	Solyc01g111180.2.1	0.5	13.059	1	23	149554	149576	AAGUGUGUCUCUGAAAUUUCGGG	UCUGGAAUUUCAGAGACACACUU	Cleavage	genomic_reference:SL2.50ch01 gene_region:89072019-89286640 transcript_region:SL2.50ch01:89072019..89286640- functional_description:"Unknown Protein (AHRD V1)"	1
sly_miN_634	Solyc01g006760.2.1	3	16.618	1	24	678	701	AAGUGUGUCUCUGAAAUUUCGGGC	GACUGAAAUUUUAGAGACACGUCU	Cleavage	genomic_reference:SL2.50ch01 gene_region:1348524-1349983 transcript_region:SL2.50ch01:1348524..1349983- functional_description:"Unknown Protein (AHRD V1)"	1
sly_miN_634	Solyc01g110700.2.1	3	9.493	1	24	69785	69808	AAGUGUGUCUCUGAAAUUUCGGGC	GUCCAAAAUUUUAAAGAUACACUU	Translation	genomic_reference:SL2.50ch01 gene_region:89071526-89315619 transcript_region:SL2.50ch01:89071526..89315619- functional_description:"Unknown Protein (AHRD V1)"	2
sly_miN_634	Solyc12g056650.1.1	3	16.32	1	24	2106	2129	AAGUGUGUCUCUGAAAUUUCGGGC	GUUGGAAAUUUUAGAGGCACUUUU	Cleavage	evidence_code:10F0H1E1IEG genomic_reference:SL2.50ch12 gene_region:47985938-47998455 transcript_region:SL2.50ch12:47985938..47998455- go_terms:GO:0005515 functional_description:"Tomato GIGANTEA 2"	1
sly_miN_634	Solyc04g074980.2.1	3	4.955	1	20	16	35	AAGUGUGUCUCUGAAAUUUC	CAGAUUUCAGAGAAACACUU	Cleavage	genomic_reference:SL2.50ch04 gene_region:58453329-58456206 transcript_region:SL2.50ch04:58453329..58456206- functional_description:"Auxin F-box protein 5 (AHRD V1 **-- D7MPH1_ARALY); contains Interpro domain(s) IPR006553 Leucine-rich repeat, cysteine-containing subtype "	1
sly_miN_634	Solyc05g048840.1.1	3	6.144	1	20	491	510	AAGUGUGUCUCUGAAAUUUC	GAGAUUUUAGAGAUAAACUU	Cleavage	evidence_code:10F0H0E0IEG genomic_reference:SL2.50ch05 gene_region:58690664-58691266 transcript_region:SL2.50ch05:58690664..58691266+ functional_description:"Unknown Protein (AHRD V1)"	1
sly_miN_634	Solyc05g052600.2.1	2.5	13.711	1	23	883	905	AAGUGUGUCUCUGAAAUUUCGGG	CUGGAAAUUUAAGAGCCACAUUU	Cleavage	genomic_reference:SL2.50ch05 gene_region:61954189-61957576 transcript_region:SL2.50ch05:61954189..61957576+ go_terms:GO:0042132 functional_description:"Fructose-1 6-bisphosphatase class 1 (AHRD V1 **** B9M1N3_GEOSF); contains Interpro domain(s) IPR000146 Fructose-1,6-bisphosphatase IPR000719 Protein kinase, core "	1
sly_miN_634	Solyc09g089720.1.1	3	17.393	1	24	298	321	AAGUGUGUCUCUGAAAUUUCGGGC	GCUGCAAAUUGGAGAGACACACUU	Cleavage	evidence_code:10F0H1E0IEG genomic_reference:SL2.50ch09 gene_region:64798546-64799956 transcript_region:SL2.50ch09:64798546..64799956+ go_terms:GO:0010302,GO:0009815 functional_description:"1-aminocyclopropane-1-carboxylate oxidase-like protein (AHRD V1 **-* Q9LTH8_ARATH); contains Interpro domain(s) IPR005123 Oxoglutarate and iron-dependent oxygenase "	1
sly_miN_634	Solyc09g089740.2.1	3	18.037	1	24	672	695	AAGUGUGUCUCUGAAAUUUCGGGC	GCUGCAAAUUGGAGAGACACACUU	Cleavage	genomic_reference:SL2.50ch09 gene_region:64803288-64805015 transcript_region:SL2.50ch09:64803288..64805015+ go_terms:GO:0009815 functional_description:"1-aminocyclopropane-1-carboxylate oxidase-like protein (AHRD V1 **-* Q9LTH8_ARATH); contains Interpro domain(s) IPR005123 Oxoglutarate and iron-dependent oxygenase "	1
sly_miN_634	Solyc05g011840.2.1	3	17.28	1	20	398	417	AAGUGUGUCUCUGAAAUUUC	GAAAUUCCAGAGACACUUUU	Cleavage	genomic_reference:SL2.50ch05 gene_region:5074706-5075851 transcript_region:SL2.50ch05:5074706..5075851- go_terms:GO:0080131,GO:0080118 functional_description:"Sulfotransferase family protein (AHRD V1 **** D7LQL2_ARALY); contains Interpro domain(s) IPR000863 Sulfotransferase "	1
sly_miN_634	Solyc10g080010.1.1	3	15.41	1	20	851	870	AAGUGUGUCUCUGAAAUUUC	GGGAUUUCCGAGACAUGCUU	Cleavage	evidence_code:10F0H1E1IEG genomic_reference:SL2.50ch10 gene_region:60755664-60758004 transcript_region:SL2.50ch10:60755664..60758004+ go_terms:GO:0016757 functional_description:"Glycosyltransferase (AHRD V1 ***- Q5QPZ6_MEDTR); contains Interpro domain(s) IPR007657 Glycosyltransferase AER61, uncharacterised "	1
sly_miN_634	Solyc07g006800.1.1	3	17.125	1	24	993	1015	AAGUGUGUCUCUGAAAUUUCGGGC	GUUAGAAAUUUU-GGGACACACUU	Cleavage	evidence_code:10F0H1E1IEG genomic_reference:SL2.50ch07 gene_region:1645913-1647274 transcript_region:SL2.50ch07:1645913..1647274- go_terms:GO:0015020,GO:0080044 functional_description:"UDP-glucosyltransferase HvUGT5876 (AHRD V1 **** D3WYW1_HORVD); contains Interpro domain(s) IPR002213 UDP-glucuronosyl/UDP-glucosyltransferase "	1
sly_miN_634	Solyc03g120620.2.1	3	6.667	1	20	339	358	AAGUGUGUCUCUGAAAUUUC	GAAAUAUCACAGACACACUG	Translation	genomic_reference:SL2.50ch03 gene_region:63020513-63026632 transcript_region:SL2.50ch03:63020513..63026632+ go_terms:GO:0003677 functional_description:"Homeobox-leucine zipper protein ATHB-15 (AHRD V1 *-*- ATB15_ARATH); contains Interpro domain(s) IPR002913 Lipid-binding START "	1
sly_miN_634	Solyc01g100490.2.1	3	18.577	1	20	314	333	AAGUGUGUCUCUGAAAUUUC	GGACUUUUAGAGUCACACUU	Cleavage	genomic_reference:SL2.50ch01 gene_region:82262052-82263287 transcript_region:SL2.50ch01:82262052..82263287+ go_terms:GO:0030418 functional_description:"Nicotianamine synthase (AHRD V1 ***- A3DUI9_MALXI); contains Interpro domain(s) IPR004298 Nicotianamine synthase "	1
sly_miN_634	Solyc05g009350.2.1	3	18.917	1	20	673	692	AAGUGUGUCUCUGAAAUUUC	GAUGUUUCUGAGACACAUUU	Cleavage	genomic_reference:SL2.50ch05 gene_region:3490284-3496454 transcript_region:SL2.50ch05:3490284..3496454+ go_terms:GO:0008270 functional_description:"Zinc finger CCCH domain-containing protein 65 (AHRD V1 *-*- C3H65_ARATH); contains Interpro domain(s) IPR000571 Zinc finger, CCCH-type "	1
sly_miN_634	Solyc11g010490.1.1	3	21.307	1	20	1093	1112	AAGUGUGUCUCUGAAAUUUC	GUAGUUCCAGAGACAUACUU	Cleavage	evidence_code:10F0H1E1IEG genomic_reference:SL2.50ch11 gene_region:3550044-3559191 transcript_region:SL2.50ch11:3550044..3559191+ functional_description:"Genomic DNA chromosome 5 P1 clone MNA5 (AHRD V1 **-- Q9FKP6_ARATH)"	1
sly_miN_695	Solyc10g007080.2.1	0.5	12.69	1	24	343	366	AAGUGUGUCUCUGGGAUUUCGAGC	GCCCGAAAUCUCAGAGACACACUU	Cleavage	genomic_reference:SL2.50ch10 gene_region:1459173-1463245 transcript_region:SL2.50ch10:1459173..1463245- go_terms:GO:0016020 functional_description:"Aberrant lateral root formation 5 (AHRD V1 *--- Q9LUH2_ARATH); contains Interpro domain(s) IPR002528 Multi antimicrobial extrusion protein MatE "	1
sly_miN_695	Solyc01g110700.2.1	1.5	13.059	1	21	179267	179287	AAGUGUGUCUCUGGGAUUUCG	UGGAAUUUCAGAGACACACUU	Cleavage	genomic_reference:SL2.50ch01 gene_region:89071526-89315619 transcript_region:SL2.50ch01:89071526..89315619- functional_description:"Unknown Protein (AHRD V1)"	1
sly_miN_695	Solyc01g090230.2.1	3	12.055	1	23	1694	1716	AAGUGUGUCUCUGGGAUUUCGAG	CUUGAAAUCUCAGAGCCAUGUUU	Cleavage	genomic_reference:SL2.50ch01 gene_region:75636426-75660453 transcript_region:SL2.50ch01:75636426..75660453- functional_description:"GRAM domain containing protein (AHRD V1 *-*- B4FWB9_MAIZE); contains Interpro domain(s) IPR004182 GRAM "	1
sly_miN_695	Solyc01g111180.2.1	1.5	13.059	1	21	149556	149576	AAGUGUGUCUCUGGGAUUUCG	UGGAAUUUCAGAGACACACUU	Cleavage	genomic_reference:SL2.50ch01 gene_region:89072019-89286640 transcript_region:SL2.50ch01:89072019..89286640- functional_description:"Unknown Protein (AHRD V1)"	1
sly_miN_695	Solyc11g016990.1.1	1.5	23.679	1	22	732	753	AAGUGUGUCUCUGGGAUUUCGA	UGGAGUUCCCAGAGACACACUU	Cleavage	evidence_code:10F0H1E1IEG genomic_reference:SL2.50ch11 gene_region:7660095-7671231 transcript_region:SL2.50ch11:7660095..7671231+ go_terms:GO:0016311,GO:0006470 functional_description:"Receptor-type tyrosine-protein phosphatase S (AHRD V1 ***- B6TAK5_MAIZE); contains Interpro domain(s) IPR000242 Protein-tyrosine phosphatase, receptor/non-receptor type "	1
sly_miN_695	Solyc12g008420.1.1	3	18.729	1	24	375	398	AAGUGUGUCUCUGGGAUUUCGAGC	GGUUGGAAUCCCUGAGACAUGUUU	Cleavage	evidence_code:10F0H1E0IEG genomic_reference:SL2.50ch12 gene_region:1856462-1858737 transcript_region:SL2.50ch12:1856462..1858737+ functional_description:"RNA-dependent RNA polymerase family protein (AHRD V1 ***- D7L6F2_ARALY); contains Interpro domain(s) IPR007855 RNA-dependent RNA polymerase, eukaryotic-type "	1
sly_miN_695	Solyc05g011840.2.1	2.5	17.28	1	22	396	417	AAGUGUGUCUCUGGGAUUUCGA	UAGAAAUUCCAGAGACACUUUU	Cleavage	genomic_reference:SL2.50ch05 gene_region:5074706-5075851 transcript_region:SL2.50ch05:5074706..5075851- go_terms:GO:0080131,GO:0080118 functional_description:"Sulfotransferase family protein (AHRD V1 **** D7LQL2_ARALY); contains Interpro domain(s) IPR000863 Sulfotransferase "	1
sly_miN_695	Solyc11g027800.1.1	3	18.065	1	22	477	498	AAGUGUGUCUCUGGGAUUUCGA	UAGGAAUCCUAGAGAUACAUUC	Cleavage	evidence_code:10F0H1E0IEG genomic_reference:SL2.50ch11 gene_region:15542848-15543837 transcript_region:SL2.50ch11:15542848..15543837- go_terms:GO:0008146 functional_description:"Sulfotransferase family protein (AHRD V1 ***- D7LQL2_ARALY); contains Interpro domain(s) IPR000863 Sulfotransferase "	1
sly_miN_695	Solyc10g019210.1.1	3	16.547	1	22	315	336	AAGUGUGUCUCUGGGAUUUCGA	UAGAAAUCCUAGGGACACUUUU	Cleavage	evidence_code:10F0H1E0IEG genomic_reference:SL2.50ch10 gene_region:12490728-12491228 transcript_region:SL2.50ch10:12490728..12491228+ go_terms:GO:0008146 functional_description:"Sulfotransferase family protein (AHRD V1 ***- D7LZW5_ARALY); contains Interpro domain(s) IPR000863 Sulfotransferase "	1
sly_miN_695	Solyc10g019230.1.1	3	16.344	1	22	150	171	AAGUGUGUCUCUGGGAUUUCGA	UAGAAAUCCUAGGGACACUUUU	Cleavage	evidence_code:10F0H1E0IEG genomic_reference:SL2.50ch10 gene_region:12568786-12570519 transcript_region:SL2.50ch10:12568786..12570519+ go_terms:GO:0004304,GO:0080118 functional_description:"Sulfotransferase family protein (AHRD V1 **** D7KQF7_ARALY); contains Interpro domain(s) IPR000863 Sulfotransferase "	1
sly_miN_695	Solyc00g227960.1.1	3	14.664	1	22	477	498	AAGUGUGUCUCUGGGAUUUCGA	UAGAAAUCCUAGGGACACUUUU	Cleavage	evidence_code:10F0H1E0IEG genomic_reference:SL2.50ch00 gene_region:19561708-19562697 transcript_region:SL2.50ch00:19561708..19562697+ go_terms:GO:0080131,GO:0047364 functional_description:"Sulfotransferase family protein (AHRD V1 **** D7LQL2_ARALY); contains Interpro domain(s) IPR000863 Sulfotransferase "	1
sly_miN_695	Solyc11g050930.1.1	3	16.56	1	22	477	498	AAGUGUGUCUCUGGGAUUUCGA	UAGAAAUCCUAGGGACACUUUU	Cleavage	evidence_code:10F0H1E0IEG genomic_reference:SL2.50ch11 gene_region:41970585-41971574 transcript_region:SL2.50ch11:41970585..41971574+ go_terms:GO:0008146 functional_description:"Sulfotransferase family protein (AHRD V1 ***- D7LQL2_ARALY); contains Interpro domain(s) IPR000863 Sulfotransferase "	1
sly_miN_695	Solyc00g226760.1.1	3	14.664	1	22	477	498	AAGUGUGUCUCUGGGAUUUCGA	UAGAAAUCCUAGGGACACUUUU	Cleavage	evidence_code:10F0H1E0IEG genomic_reference:SL2.50ch00 gene_region:19531404-19532393 transcript_region:SL2.50ch00:19531404..19532393+ go_terms:GO:0080118,GO:0050294 functional_description:"Steroid sulfotransferase 3 (AHRD V1 **** O82410_BRANA); contains Interpro domain(s) IPR000863 Sulfotransferase "	1
sly_miN_695	Solyc09g055500.1.1	2.5	16.7	1	22	483	504	AAGUGUGUCUCUGGGAUUUCGA	UAGGAAUCCAAGGGACACAUUU	Cleavage	evidence_code:10F0H1E0IEG genomic_reference:SL2.50ch09 gene_region:36872367-36873365 transcript_region:SL2.50ch09:36872367..36873365+ go_terms:GO:0080118 functional_description:"Sulfotransferase family protein (AHRD V1 **** D7LZW5_ARALY); contains Interpro domain(s) IPR000863 Sulfotransferase "	1
sly_miN_695	Solyc12g021150.1.1	3	21.647	1	20	476	495	AAGUGUGUCUCUGGGAUUUC	GAAAUCCUAGGGACACUUUU	Cleavage	evidence_code:10F0H1E1IEG genomic_reference:SL2.50ch12 gene_region:14389559-14390185 transcript_region:SL2.50ch12:14389559..14390185- go_terms:GO:0080118 functional_description:"Sulfotransferase family protein (AHRD V1 **** D7LQL2_ARALY); contains Interpro domain(s) IPR000863 Sulfotransferase "	1
sly_miN_695	Solyc11g010490.1.1	2.5	21.307	1	20	1093	1112	AAGUGUGUCUCUGGGAUUUC	GUAGUUCCAGAGACAUACUU	Cleavage	evidence_code:10F0H1E1IEG genomic_reference:SL2.50ch11 gene_region:3550044-3559191 transcript_region:SL2.50ch11:3550044..3559191+ functional_description:"Genomic DNA chromosome 5 P1 clone MNA5 (AHRD V1 **-- Q9FKP6_ARATH)"	1
sly_miN_702	Solyc09g083390.1.1	1.5	22.364	1	20	92	111	UGCAUUUGCACCUGCACCUU	UAGGUGCAGGUGUAAAUGCA	Cleavage	evidence_code:10F0H1E1IEG genomic_reference:SL2.50ch09 gene_region:64430826-64435389 transcript_region:SL2.50ch09:64430826..64435389- go_terms:GO:0005634,GO:0008270 functional_description:"Genomic DNA chromosome 5 TAC clone K9D7 (AHRD V1 *-*- Q9FIX7_ARATH); contains Interpro domain(s) IPR018144 Plus-3 domain, subgroup "	1
sly_miN_702	Solyc01g090860.2.1	2.5	10.874	1	20	939	958	UGCAUUUGCACCUGCACCUU	UAGGUGUAGGGGCAAAUGCA	Translation	genomic_reference:SL2.50ch01 gene_region:76330161-76348155 transcript_region:SL2.50ch01:76330161..76348155+ go_terms:GO:0016779 functional_description:"Poly(A) RNA polymerase protein 1 (AHRD V1 *--- TRF5_YEAST); contains Interpro domain(s) IPR002934 Nucleotidyltransferase "	1
sly_miN_702	Solyc03g096230.1.1	3	16.695	1	20	181	200	UGCAUUUGCACCUGCACCUU	GAGGUGCAGUUGGAGAUGCA	Translation	evidence_code:10F0H0E0IEG genomic_reference:SL2.50ch03 gene_region:51607346-51608688 transcript_region:SL2.50ch03:51607346..51608688+ functional_description:"Unknown Protein (AHRD V1)"	1
sly_miN_702	Solyc09g031970.2.1	3	24.556	1	20	353	372	UGCAUUUGCACCUGCACCUU	AAGGUGAAGGUGAAGGUGCA	Cleavage	genomic_reference:SL2.50ch09 gene_region:25052011-25067170 transcript_region:SL2.50ch09:25052011..25067170+ go_terms:GO:0008184 functional_description:"Phosphorylase (AHRD V1 **** B9HP81_POPTR); contains Interpro domain(s) IPR011833 Glycogen/starch/alpha-glucan phosphorylase "	1
sly_miN_702	Solyc03g019920.1.1	3	16.224	1	20	165	184	UGCAUUUGCACCUGCACCUU	AAGUUGCAUUUGCAAAUGCA	Translation	evidence_code:10F0H1E1IEG genomic_reference:SL2.50ch03 gene_region:6805210-6805953 transcript_region:SL2.50ch03:6805210..6805953+ functional_description:"Harpin-induced protein-like (Fragment) (AHRD V1 **-- D2CFH8_COFAR); contains Interpro domain(s) IPR010847 Harpin-induced 1 "	1
sly_miN_702	Solyc04g009450.1.1	3	17.854	1	20	5	24	UGCAUUUGCACCUGCACCUU	AAUCUGCAGGAGCAAAUGCA	Translation	evidence_code:10F0H0E1IEG genomic_reference:SL2.50ch04 gene_region:2859789-2861588 transcript_region:SL2.50ch04:2859789..2861588- go_terms:GO:0003677,GO:0006355 functional_description:"Ethylene-responsive transcription factor 4 (AHRD V1 *-*- B6THY5_MAIZE); contains Interpro domain(s) IPR001471 Pathogenesis-related transcriptional factor and ERF, DNA-binding "	1
sly_miN_702	Solyc06g076390.2.1	3	16.136	1	20	1426	1445	UGCAUUUGCACCUGCACCUU	AAAGAGCAGGUGGAAAUGCA	Cleavage	genomic_reference:SL2.50ch06 gene_region:43843183-43849644 transcript_region:SL2.50ch06:43843183..43849644- go_terms:GO:0003700 functional_description:"Transcription initiation factor IIA subunit 1 (AHRD V1 *-** TF2AA_DICDI); contains Interpro domain(s) IPR004855 Transcription factor IIA, alpha/beta subunit "	1
sly_miN_702	Solyc03g019910.2.1	3	16.224	1	20	1713	1732	UGCAUUUGCACCUGCACCUU	AAGUUGCAUUUGCAAAUGCA	Translation	genomic_reference:SL2.50ch03 gene_region:6801923-6805520 transcript_region:SL2.50ch03:6801923..6805520+ functional_description:"Unknown Protein (AHRD V1)"	1
sly_miN_702	Solyc08g069170.1.1	3	14.915	1	20	1619	1638	UGCAUUUGCACCUGCACCUU	AAGGCAAAGGUGCAAAUGCA	Cleavage	evidence_code:10F0H1E0IEG genomic_reference:SL2.50ch08 gene_region:55433059-55438514 transcript_region:SL2.50ch08:55433059..55438514+ go_terms:GO:0004674 functional_description:"Receptor like kinase, RLK"	1
sly_miN_702	Solyc03g115240.2.1	3	8.418	1	20	779	797	UGCAUUUGCACCUGCACCUU	AAGGUGAAGGUG-AAAUGCA	Cleavage	genomic_reference:SL2.50ch03 gene_region:59072661-59084808 transcript_region:SL2.50ch03:59072661..59084808- go_terms:GO:0005515 functional_description:"RNA polymerase-associated protein LEO1 (AHRD V1 *-*- C0HBJ3_SALSA); contains Interpro domain(s) IPR007149 Leo1-like protein "	1
sly_miN_709	Solyc01g111180.2.1	1	17.269	1	24	165083	165106	UAUUAUGUCAUGUAGGACACGUGU	ACACGUGUCUUACAUGACAUGAUA	Cleavage	genomic_reference:SL2.50ch01 gene_region:89072019-89286640 transcript_region:SL2.50ch01:89072019..89286640- functional_description:"Unknown Protein (AHRD V1)"	2
sly_miN_709	Solyc01g110700.2.1	1	17.269	1	24	194794	194817	UAUUAUGUCAUGUAGGACACGUGU	ACACGUGUCUUACAUGACAUGAUA	Cleavage	genomic_reference:SL2.50ch01 gene_region:89071526-89315619 transcript_region:SL2.50ch01:89071526..89315619- functional_description:"Unknown Protein (AHRD V1)"	2
sly_miN_709	Solyc01g111180.2.1	3	17.436	1	24	134097	134120	UAUUAUGUCAUGUAGGACACGUGU	ACACGAGUCCUGCAUGACAAAAUA	Cleavage	genomic_reference:SL2.50ch01 gene_region:89072019-89286640 transcript_region:SL2.50ch01:89072019..89286640- functional_description:"Unknown Protein (AHRD V1)"	2
sly_miN_709	Solyc01g110700.2.1	3	6.703	1	24	140194	140217	UAUUAUGUCAUGUAGGACACGUGU	ACACAUAUUUUACAUGACAUAAUA	Cleavage	genomic_reference:SL2.50ch01 gene_region:89071526-89315619 transcript_region:SL2.50ch01:89071526..89315619- functional_description:"Unknown Protein (AHRD V1)"	2
sly_miN_709	Solyc09g008350.2.1	3	17.707	1	24	946	969	UAUUAUGUCAUGUAGGACACGUGU	AAAGGUCUUCUGUAUGACAUAAUG	Cleavage	genomic_reference:SL2.50ch09 gene_region:1817453-1822095 transcript_region:SL2.50ch09:1817453..1822095+ go_terms:GO:0008152 functional_description:"Amino acid binding protein (AHRD V1 **-- B6TMA2_MAIZE); contains Interpro domain(s) IPR002912 Amino acid-binding ACT "	1
sly_miN_710	Solyc03g063900.1.1	2.5	19.873	1	24	238	261	UUGAAUGUUGGGGAACGAACGUCU	ACAUGUUCCUUCCUUAGCAUUCAA	Cleavage	evidence_code:10F0H0E0IEG genomic_reference:SL2.50ch03 gene_region:34284362-34285572 transcript_region:SL2.50ch03:34284362..34285572- functional_description:"Unknown Protein (AHRD V1)"	1
sly_miN_710	Solyc01g079130.1.1	3	10.572	1	24	1036	1059	UUGAAUGUUGGGGAACGAACGUCU	GGAGUUUCGUUUCUCAACAUUCAU	Cleavage	evidence_code:10F0H1E0IEG genomic_reference:SL2.50ch01 gene_region:70719258-70721952 transcript_region:SL2.50ch01:70719258..70721952+ go_terms:GO:0005975,GO:0006364 functional_description:"Polygalacturonase (AHRD V1 ***- B6TPQ7_MAIZE); contains Interpro domain(s) IPR012334 Pectin lyase fold "	1
sly_miN_710	Solyc08g081260.1.1	3	12.351	1	23	2080	2102	UUGAAUGUUGGGGAACGAACGUC	GAAGUUUGUUUCUCAAUAUUUGA	Cleavage	evidence_code:10F0H1E1IEG genomic_reference:SL2.50ch08 gene_region:61486528-61489521 transcript_region:SL2.50ch08:61486528..61489521+ go_terms:GO:0031224,GO:0017111 functional_description:"Tir-nbs resistance protein (AHRD V1 **-- B9GWT3_POPTR); contains Interpro domain(s) IPR000157 Toll-Interleukin receptor "	1
sly_miN_729	Solyc10g007080.2.1	1	12.482	1	24	355	378	UUAGUAUAGUAUACGUGUGUCUCU	AGAGACACACUUAUACUAUACUAA	Cleavage	genomic_reference:SL2.50ch10 gene_region:1459173-1463245 transcript_region:SL2.50ch10:1459173..1463245- go_terms:GO:0016020 functional_description:"Aberrant lateral root formation 5 (AHRD V1 *--- Q9LUH2_ARATH); contains Interpro domain(s) IPR002528 Multi antimicrobial extrusion protein MatE "	1
sly_miN_729	Solyc01g110700.2.1	0.5	12.807	1	24	167163	167186	UUAGUAUAGUAUACGUGUGUCUCU	AUAGACAUACGUAUACUAUACUAA	Cleavage	genomic_reference:SL2.50ch01 gene_region:89071526-89315619 transcript_region:SL2.50ch01:89071526..89315619- functional_description:"Unknown Protein (AHRD V1)"	2
sly_miN_729	Solyc01g111180.2.1	0.5	12.807	1	24	137452	137475	UUAGUAUAGUAUACGUGUGUCUCU	AUAGACAUACGUAUACUAUACUAA	Cleavage	genomic_reference:SL2.50ch01 gene_region:89072019-89286640 transcript_region:SL2.50ch01:89072019..89286640- functional_description:"Unknown Protein (AHRD V1)"	1
sly_miN_729	Solyc01g110700.2.1	1.5	9.231	1	24	69797	69820	UUAGUAUAGUAUACGUGUGUCUCU	AAAGAUACACUUAUACUAUACUAA	Cleavage	genomic_reference:SL2.50ch01 gene_region:89071526-89315619 transcript_region:SL2.50ch01:89071526..89315619- functional_description:"Unknown Protein (AHRD V1)"	2
sly_miN_729	Solyc08g067030.2.1	2	17.226	1	20	1242	1261	UUAGUAUAGUAUACGUGUGU	AUGCAUGUGUACUAUACUAA	Cleavage	genomic_reference:SL2.50ch08 gene_region:53144093-53148914 transcript_region:SL2.50ch08:53144093..53148914+ functional_description:"Os01g0611000 protein (Fragment) (AHRD V1 ***- Q0JLB5_ORYSJ); contains Interpro domain(s) IPR006946 Protein of unknown function DUF642 "	1
sly_miN_729	Solyc02g085910.2.1	2.5	5.619	1	24	1063	1086	UUAGUAUAGUAUACGUGUGUCUCU	AAAAACACACUUAUACUAUAUUAU	Cleavage	genomic_reference:SL2.50ch02 gene_region:43268986-43270169 transcript_region:SL2.50ch02:43268986..43270169- functional_description:"LOB domain protein 42 (AHRD V1 ***- D7KWD0_ARALY); contains Interpro domain(s) IPR004883 Lateral organ boundaries, LOB "	1
sly_miN_729	Solyc01g068560.2.1	3	16.681	1	20	511	530	UUAGUAUAGUAUACGUGUGU	GCACAUGUAUGCUAUGCUAU	Cleavage	genomic_reference:SL2.50ch01 gene_region:70162434-70163248 transcript_region:SL2.50ch01:70162434..70163248- functional_description:"Unknown Protein (AHRD V1)"	1
sly_miN_729	Solyc09g065290.2.1	3	22.54	1	20	33	52	UUAGUAUAGUAUACGUGUGU	AUACACGUAUACUAAAUUAG	Cleavage	genomic_reference:SL2.50ch09 gene_region:58949458-58951870 transcript_region:SL2.50ch09:58949458..58951870+ go_terms:GO:0035064 functional_description:"Wd-repeat protein (AHRD V1 **-- Q17GJ0_AEDAE); contains Interpro domain(s) IPR020472 G-protein beta WD-40 repeat, region "	1
sly_miN_729	Solyc02g088260.2.1	3	10.896	1	20	356	375	UUAGUAUAGUAUACGUGUGU	AUACAUUUAUGCUGUACUAA	Cleavage	genomic_reference:SL2.50ch02 gene_region:44988643-44994359 transcript_region:SL2.50ch02:44988643..44994359- functional_description:"Latex abundant protein 1 (AHRD V1 *--- Q6XNP6_HEVBR)"	1
sly_miN_729	Solyc09g010260.2.1	3	15.571	1	20	751	770	UUAGUAUAGUAUACGUGUGU	ACACAAAUACACUAUACUAA	Translation	genomic_reference:SL2.50ch09 gene_region:3644589-3647356 transcript_region:SL2.50ch09:3644589..3647356+ functional_description:"Os03g0291800 protein (Fragment) (AHRD V1 *-*- Q0DSS4_ORYSJ)"	1
sly_miN_749	Solyc06g061090.2.1	3	16.043	1	22	212	233	AUUAAGAUCUAGAUGUGUAAAU	AUUUACAUAUCAUGAUCUUGAU	Translation	genomic_reference:SL2.50ch06 gene_region:35503115-35504591 transcript_region:SL2.50ch06:35503115..35504591- functional_description:"LOC555512 protein (Fragment) (AHRD V1 *-*- Q1LVY9_DANRE)"	1
sly_miN_749	Solyc12g010210.1.1	3	16.669	1	20	347	366	AUUAAGAUCUAGAUGUGUAA	UUGCACAUGUAGAUCUUGAC	Cleavage	evidence_code:10F0H1E0IEG genomic_reference:SL2.50ch12 gene_region:3323271-3325146 transcript_region:SL2.50ch12:3323271..3325146- go_terms:GO:0042256 functional_description:"Translation initiation factor 6 (AHRD V1 ***- D3TPG6_GLOMM); contains Interpro domain(s) IPR002769 Translation initiation factor IF6 "	1
sly_miN_749	Solyc02g081340.2.1	3	18.242	1	22	87	108	AUUAAGAUCUAGAUGUGUAAAU	ACUUAUACAUGUUGAUCUUGAU	Translation	genomic_reference:SL2.50ch02 gene_region:39918963-39920321 transcript_region:SL2.50ch02:39918963..39920321+ go_terms:GO:0004364 functional_description:"Glutathione S-transferase (AHRD V1 **** O24261_PETHY); contains Interpro domain(s) IPR004046 Glutathione S-transferase, C-terminal "	1
sly_miN_753	Solyc10g007080.2.1	1.5	12.69	1	24	343	366	AAGUGUGUCUCUGGAAUUUCGGGC	GCCCGAAAUCUCAGAGACACACUU	Cleavage	genomic_reference:SL2.50ch10 gene_region:1459173-1463245 transcript_region:SL2.50ch10:1459173..1463245- go_terms:GO:0016020 functional_description:"Aberrant lateral root formation 5 (AHRD V1 *--- Q9LUH2_ARATH); contains Interpro domain(s) IPR002528 Multi antimicrobial extrusion protein MatE "	1
sly_miN_753	Solyc01g110700.2.1	1	13.059	1	23	179265	179287	AAGUGUGUCUCUGGAAUUUCGGG	UCUGGAAUUUCAGAGACACACUU	Cleavage	genomic_reference:SL2.50ch01 gene_region:89071526-89315619 transcript_region:SL2.50ch01:89071526..89315619- functional_description:"Unknown Protein (AHRD V1)"	1
sly_miN_753	Solyc01g111180.2.1	1	13.059	1	23	149554	149576	AAGUGUGUCUCUGGAAUUUCGGG	UCUGGAAUUUCAGAGACACACUU	Cleavage	genomic_reference:SL2.50ch01 gene_region:89072019-89286640 transcript_region:SL2.50ch01:89072019..89286640- functional_description:"Unknown Protein (AHRD V1)"	1
sly_miN_753	Solyc05g011840.2.1	2	17.28	1	20	398	417	AAGUGUGUCUCUGGAAUUUC	GAAAUUCCAGAGACACUUUU	Cleavage	genomic_reference:SL2.50ch05 gene_region:5074706-5075851 transcript_region:SL2.50ch05:5074706..5075851- go_terms:GO:0080131,GO:0080118 functional_description:"Sulfotransferase family protein (AHRD V1 **** D7LQL2_ARALY); contains Interpro domain(s) IPR000863 Sulfotransferase "	1
sly_miN_753	Solyc11g010490.1.1	2	21.307	1	20	1093	1112	AAGUGUGUCUCUGGAAUUUC	GUAGUUCCAGAGACAUACUU	Cleavage	evidence_code:10F0H1E1IEG genomic_reference:SL2.50ch11 gene_region:3550044-3559191 transcript_region:SL2.50ch11:3550044..3559191+ functional_description:"Genomic DNA chromosome 5 P1 clone MNA5 (AHRD V1 **-- Q9FKP6_ARATH)"	1
sly_miN_753	Solyc06g010090.1.1	3	17.977	1	20	208	227	AAGUGUGUCUCUGGAAUUUC	CAAAUUCCAGAGACAUUCUU	Cleavage	evidence_code:10F0H1E0IEG genomic_reference:SL2.50ch06 gene_region:4925954-4929076 transcript_region:SL2.50ch06:4925954..4929076+ functional_description:"DNA-binding protein SMUBP-2 (AHRD V1 *-*- C5FXH0_NANOT)"	1
sly_miN_753	Solyc09g089720.1.1	3	17.393	1	24	298	321	AAGUGUGUCUCUGGAAUUUCGGGC	GCUGCAAAUUGGAGAGACACACUU	Cleavage	evidence_code:10F0H1E0IEG genomic_reference:SL2.50ch09 gene_region:64798546-64799956 transcript_region:SL2.50ch09:64798546..64799956+ go_terms:GO:0010302,GO:0009815 functional_description:"1-aminocyclopropane-1-carboxylate oxidase-like protein (AHRD V1 **-* Q9LTH8_ARATH); contains Interpro domain(s) IPR005123 Oxoglutarate and iron-dependent oxygenase "	1
sly_miN_753	Solyc11g016990.1.1	3	23.679	1	23	730	753	AAGUGUGUCUCU-GGAAUUUCGGG	CAUGGAGUUCCCAGAGACACACUU	Cleavage	evidence_code:10F0H1E1IEG genomic_reference:SL2.50ch11 gene_region:7660095-7671231 transcript_region:SL2.50ch11:7660095..7671231+ go_terms:GO:0016311,GO:0006470 functional_description:"Receptor-type tyrosine-protein phosphatase S (AHRD V1 ***- B6TAK5_MAIZE); contains Interpro domain(s) IPR000242 Protein-tyrosine phosphatase, receptor/non-receptor type "	1
sly_miN_753	Solyc09g089740.2.1	3	18.037	1	24	672	695	AAGUGUGUCUCUGGAAUUUCGGGC	GCUGCAAAUUGGAGAGACACACUU	Cleavage	genomic_reference:SL2.50ch09 gene_region:64803288-64805015 transcript_region:SL2.50ch09:64803288..64805015+ go_terms:GO:0009815 functional_description:"1-aminocyclopropane-1-carboxylate oxidase-like protein (AHRD V1 **-* Q9LTH8_ARATH); contains Interpro domain(s) IPR005123 Oxoglutarate and iron-dependent oxygenase "	1
sly_miN_753	Solyc05g052600.2.1	3	13.711	1	23	883	905	AAGUGUGUCUCUGGAAUUUCGGG	CUGGAAAUUUAAGAGCCACAUUU	Cleavage	genomic_reference:SL2.50ch05 gene_region:61954189-61957576 transcript_region:SL2.50ch05:61954189..61957576+ go_terms:GO:0042132 functional_description:"Fructose-1 6-bisphosphatase class 1 (AHRD V1 **** B9M1N3_GEOSF); contains Interpro domain(s) IPR000146 Fructose-1,6-bisphosphatase IPR000719 Protein kinase, core "	1
sly_miN_753	Solyc02g083290.2.1	3	15.986	1	20	1799	1818	AAGUGUGUCUCUGGAAUUUC	GAAAUUCCAUAUGCAUACUU	Translation	genomic_reference:SL2.50ch02 gene_region:41311201-41321957 transcript_region:SL2.50ch02:41311201..41321957- go_terms:GO:0004712 functional_description:"Serine/threonine/tyrosine kinase (AHRD V1 *-** Q9AWA6_ARAHY); contains Interpro domain(s) IPR015783 ATMRK serine/threonine protein kinase-like "	1
sly_miN_761	Solyc09g090560.1.1	3	14.935	1	22	505	526	AAGAAAAUAAAGACUUCACAGA	UUUGUGGAGUUUUUGUUUUCCU	Cleavage	evidence_code:10F0H0E0IEG genomic_reference:SL2.50ch09 gene_region:65394745-65395611 transcript_region:SL2.50ch09:65394745..65395611- functional_description:"Unknown Protein (AHRD V1); contains Interpro domain(s) IPR006904 Protein of unknown function DUF716 "	1
sly_miN_761	Solyc03g116740.2.1	3	16.645	1	24	1359	1382	AAGAAAAUAAAGACUUCACAGACU	GGCUUGUGAAGUCGUUGUUUUUUC	Translation	genomic_reference:SL2.50ch03 gene_region:60077887-60080770 transcript_region:SL2.50ch03:60077887..60080770- go_terms:GO:0004142 functional_description:"Genomic DNA chromosome 3 P1 clone MSJ11 (AHRD V1 ***- Q9LVZ7_ARATH)"	1
sly_miN_761	Solyc01g058210.1.1	3	17	1	24	798	821	AAGAAAAUAAAGACUUCACAGACU	AUUUUGUGUGCUCUUUGUUUUCUU	Cleavage	evidence_code:10F0H1E0IEG genomic_reference:SL2.50ch01 gene_region:58457872-58459763 transcript_region:SL2.50ch01:58457872..58459763- go_terms:GO:0051015 functional_description:"Gelsolin (AHRD V1 **-- Q9DGQ5_DANRE); contains Interpro domain(s) IPR007122 Gelsolin "	1
sly_miN_761	Solyc07g062850.2.1	3	17.818	1	24	1027	1051	AAGAAAAUAAAGACUU-CACAGACU	GGGUUGUGUAAGUUUUUAUUUUUUU	Cleavage	genomic_reference:SL2.50ch07 gene_region:62714809-62722725 transcript_region:SL2.50ch07:62714809..62722725+ go_terms:GO:0005488 functional_description:"Genomic DNA chromosome 3 BAC clone F4B12 (AHRD V1 ***- Q9LIL7_ARATH); contains Interpro domain(s) IPR016024 Armadillo-type fold "	1
sly_miN_761	Solyc07g063970.2.1	3	6.254	1	22	56	77	AAGAAAAUAAAGACUUCACAGA	UUUGUAAAGUUUUGAUUUUUUU	Translation	genomic_reference:SL2.50ch07 gene_region:63520045-63522798 transcript_region:SL2.50ch07:63520045..63522798- go_terms:GO:0003700 functional_description:"Transcription factor (Fragment) (AHRD V1 *-** D6MKQ1_9ASPA); contains Interpro domain(s) IPR007087 Zinc finger, C2H2-type "	1
sly_miN_761	Solyc06g007980.2.1	2.5	10.574	1	22	5	26	AAGAAAAUAAAGACUUCACAGA	UAUGUUGAGUUUUUAUUUUUUU	Cleavage	genomic_reference:SL2.50ch06 gene_region:1835086-1845250 transcript_region:SL2.50ch06:1835086..1845250+ go_terms:GO:0030259 functional_description:"Sterol 3-beta-glucosyltransferase (AHRD V1 ***- B6U4Q7_MAIZE); contains Interpro domain(s) IPR004276 Glycosyl transferase, family 28 "	1
sly_miN_761	Solyc07g043680.2.1	2.5	13.314	1	21	1397	1417	AAGAAAAUAAAGACUUCACAG	UUGUGAGGUCUAUCUUUUCUU	Translation	genomic_reference:SL2.50ch07 gene_region:54969284-54971794 transcript_region:SL2.50ch07:54969284..54971794+ go_terms:GO:0003860 functional_description:"Enoyl-CoA-hydratase (AHRD V1 **** Q9SE41_AVIMR); contains Interpro domain(s) IPR001753 Crotonase, core "	1
sly_miN_761	Solyc03g118670.2.1	3	8.521	1	20	18	37	AAGAAAAUAAAGACUUCACA	GUUGAAGACUUUAUUUUCUU	Cleavage	genomic_reference:SL2.50ch03 gene_region:61583911-61590920 transcript_region:SL2.50ch03:61583911..61590920+ go_terms:GO:0005515 functional_description:"Protein sel-1 homolog 2 (AHRD V1 **-- SE1L2_HUMAN); contains Interpro domain(s) IPR011990 Tetratricopeptide-like helical "	1
sly_miN_761	Solyc05g047520.2.1	3	14.306	1	24	3058	3081	AAGAAAAUAAAGACUUCACAGACU	AGAGUGUGAAAUCUUUAUUAUUUU	Cleavage	genomic_reference:SL2.50ch05 gene_region:58151405-58159646 transcript_region:SL2.50ch05:58151405..58159646+ go_terms:GO:0005515,GO:0034459 functional_description:"ATP-dependent RNA helicase DOB1 (AHRD V1 **** B0WF10_CULQU); contains Interpro domain(s) IPR016438 RNA helicase, ATP-dependent, SK12/DOB1 "	1
sly_miN_761	Solyc04g072640.2.1	2.5	16.049	1	20	28	47	AAGAAAAUAAAGACUUCACA	UUUGAAUUUUUUAUUUUCUU	Cleavage	genomic_reference:SL2.50ch04 gene_region:57199069-57203113 transcript_region:SL2.50ch04:57199069..57203113- functional_description:"Membrane-anchored ubiquitin-fold protein 2 (AHRD V1 ***- D7M7C8_ARALY); contains Interpro domain(s) IPR017000 Membrane-anchored ubiquitin-fold protein, HCG-1 "	1
sly_miN_761	Solyc02g086840.2.1	3	13.908	1	20	2366	2385	AAGAAAAUAAAGACUUCACA	UGUAAAGUUUUUAUUUUCAU	Cleavage	genomic_reference:SL2.50ch02 gene_region:44022590-44025483 transcript_region:SL2.50ch02:44022590..44025483- go_terms:GO:0005975,GO:0005488 functional_description:"Kinesin light chain-like protein (AHRD V1 ***- D2DWB2_PHAVU); contains Interpro domain(s) IPR011990 Tetratricopeptide-like helical "	1
sly_miN_761	Solyc02g078540.2.1	3	13.449	1	20	1317	1336	AAGAAAAUAAAGACUUCACA	GGUGAAUUCAUUAUUUUCUU	Translation	genomic_reference:SL2.50ch02 gene_region:37780626-37784558 transcript_region:SL2.50ch02:37780626..37784558- go_terms:GO:0030132 functional_description:"Unknown Protein (AHRD V1); contains Interpro domain(s) IPR000996 Clathrin light chain "	1
sly_miN_761	Solyc08g014290.1.1	3	19.283	1	21	316	336	AAGAAAAUAAAGACUUCACAG	UUGAAAAUUCUUUAUUUUCUU	Cleavage	evidence_code:10F1H1E1IEG genomic_reference:SL2.50ch08 gene_region:3977144-3978331 transcript_region:SL2.50ch08:3977144..3978331- go_terms:GO:0004722 functional_description:"Serine-threonine protein phosphatase (AHRD V1 **-* Q5CPY7_CRYPV); contains Interpro domain(s) IPR004843 Metallophosphoesterase "	1
sly_miN_761	Solyc01g109190.1.1	3	3.471	1	20	79	98	AAGAAAAUAAAGACUUCACA	UGUCAUCUCUUUAUUUUCUU	Cleavage	evidence_code:10F0H0E0IEG genomic_reference:SL2.50ch01 gene_region:87987020-87987220 transcript_region:SL2.50ch01:87987020..87987220+ functional_description:"Unknown Protein (AHRD V1)"	1
sly_miN_764	Solyc09g007410.2.1	1.5	16.533	1	24	1621	1644	AACAACAUACUUACUGAAAUGCCA	UGGGAUUUCACUAGGUAUGUUGUU	Cleavage	genomic_reference:SL2.50ch09 gene_region:985216-988218 transcript_region:SL2.50ch09:985216..988218- go_terms:GO:0005516 functional_description:"Calmodulin-binding protein (AHRD V1 **-* C5HYF8_BRARP); contains Interpro domain(s) IPR000048 IQ calmodulin-binding region "	1
sly_miN_764	Solyc07g053980.2.1	1.5	19.524	1	24	3149	3172	AACAACAUACUUACUGAAAUGCCA	UGACAGUUCAGUGAGUAUGUUGUU	Cleavage	genomic_reference:SL2.50ch07 gene_region:59711693-59718531 transcript_region:SL2.50ch07:59711693..59718531- go_terms:GO:0016757 functional_description:"Glucan synthase like 1 (AHRD V1 ***- D8R536_SELML); contains Interpro domain(s) IPR003440 Glycosyl transferase, family 48 "	1
sly_miN_764	Solyc09g008820.2.1	2	18.154	1	24	1144	1167	AACAACAUACUUACUGAAAUGCCA	UGGGAUUUCACUGGGUAUGUUGUU	Cleavage	genomic_reference:SL2.50ch09 gene_region:2243656-2248916 transcript_region:SL2.50ch09:2243656..2248916- go_terms:GO:0030246,GO:0005515 functional_description:"F-box protein PP2-B1 (AHRD V1 ***- PP2B1_ARATH); contains Interpro domain(s) IPR001810 Cyclin-like F-box "	1
sly_miN_764	Solyc02g076950.2.1	1.5	24.151	1	23	1251	1273	AACAACAUACUUACUGAAAUGCC	GGGAUUUCACUAGGUAUGUUGUU	Cleavage	genomic_reference:SL2.50ch02 gene_region:36626803-36635169 transcript_region:SL2.50ch02:36626803..36635169+ functional_description:"UPF0052 domain protein (AHRD V1 **-- A1CBK9_ASPCL); contains Interpro domain(s) IPR002882 LPPG:FO 2-phospho-L-lactate transferase CofD/UPF0052 "	1
sly_miN_764	Solyc09g082370.2.1	1.5	16.349	1	21	1465	1485	AACAACAUACUUACUGAAAUG	UAUUUCAGUAAGUAUGAUGUU	Cleavage	genomic_reference:SL2.50ch09 gene_region:63510443-63514374 transcript_region:SL2.50ch09:63510443..63514374- go_terms:GO:0046030 functional_description:"Inositol 1 4 5-trisphosphate 5-phosphatase (AHRD V1 **** Q712G2_ARATH); contains Interpro domain(s) IPR000300 Inositol polyphosphate related phosphatase "	1
sly_miN_764	Solyc07g015870.2.1	2	10.937	1	22	1553	1574	AACAACAUACUUACUGAAAUGC	GUGUUUCACUAGGUAUGUUGUU	Cleavage	genomic_reference:SL2.50ch07 gene_region:5629512-5634447 transcript_region:SL2.50ch07:5629512..5634447- go_terms:GO:0005975 functional_description:"Polygalacturonase 1 (AHRD V1 ***- C0SPH4_PRUPE); contains Interpro domain(s) IPR012334 Pectin lyase fold "	1
sly_miN_764	Solyc08g066770.2.1	3	18.095	1	24	2080	2103	AACAACAUACUUACUGAAAUGCCA	UGGGAUUUCACUGGGAAUGUUGUU	Translation	genomic_reference:SL2.50ch08 gene_region:52808097-52813393 transcript_region:SL2.50ch08:52808097..52813393- go_terms:GO:0030506 functional_description:"Ankyrin repeat family protein (AHRD V1 **-* D7KKP5_ARALY); contains Interpro domain(s) IPR002110 Ankyrin "	1
sly_miN_764	Solyc01g044480.2.1	2	17.337	1	22	9758	9779	AACAACAUACUUACUGAAAUGC	GAAUUUCAUUGGGUAUGUUGUU	Cleavage	genomic_reference:SL2.50ch01 gene_region:39141711-39165377 transcript_region:SL2.50ch01:39141711..39165377+ functional_description:"Elongation factor P (AHRD V1 ***- B6TAH3_MAIZE); contains Interpro domain(s) IPR008991 Translation protein SH3-like "	1
sly_miN_764	Solyc04g054830.2.1	2.5	13.453	1	20	1783	1802	AACAACAUACUUACUGAAAU	AUUUCACUAGGUAUGUUGUA	Cleavage	genomic_reference:SL2.50ch04 gene_region:52445213-52449024 transcript_region:SL2.50ch04:52445213..52449024+ go_terms:GO:0004437 functional_description:"Inositol-1 4 5-trisphosphate 5-phosphatase-like protein (AHRD V1 ***- Q9FJQ6_ARATH); contains Interpro domain(s) IPR000300 Inositol polyphosphate related phosphatase "	1
sly_miN_764	Solyc03g118490.2.1	2.5	18.311	1	24	172	195	AACAACAUACUUACUGAAAUGCCA	UGAAAUUACAUUGAGUAUGUUGUU	Cleavage	genomic_reference:SL2.50ch03 gene_region:61391452-61394403 transcript_region:SL2.50ch03:61391452..61394403+ functional_description:"Cell division cycle associated 7 (AHRD V1 *-*- Q5M7M4_XENTR); contains Interpro domain(s) IPR018866 Cell division cycle-associated protein "	1
sly_miN_764	Solyc08g075010.2.1	2.5	18.161	1	21	1170	1190	AACAACAUACUUACUGAAAUG	UAAUUCAGUAGCUAUGUUGUU	Translation	genomic_reference:SL2.50ch08 gene_region:56313651-56324720 transcript_region:SL2.50ch08:56313651..56324720- go_terms:GO:0016787 functional_description:"Glucose-repressible alcohol dehydrogenase transcriptional effector (AHRD V1 **-- D6RLR7_COPC7); contains Interpro domain(s) IPR005135 Endonuclease/exonuclease/phosphatase "	1
sly_miN_764	Solyc03g096990.2.1	2.5	22.369	1	24	1999	2022	AACAACAUACUUACUGAAAUGCCA	UGAGAUUACAAUGAGUAUGUUGUU	Cleavage	genomic_reference:SL2.50ch03 gene_region:52800830-52805612 transcript_region:SL2.50ch03:52800830..52805612+ go_terms:GO:0019825 functional_description:"Cytochrome P450 89A2 (AHRD V1 ***- C89A2_ARATH); contains Interpro domain(s) IPR002401 Cytochrome P450, E-class, group I "	1
sly_miN_764	Solyc07g005380.2.1	3	15.235	1	20	616	635	AACAACAUACUUACUGAAAU	AUUAUACUGAGUAUGUUGUU	Cleavage	genomic_reference:SL2.50ch07 gene_region:291108-292521 transcript_region:SL2.50ch07:291108..292521+ go_terms:GO:0009607 functional_description:"Pathogenesis-related (PR)-10-related norcoclaurine synthase-like protein (AHRD V1 **-- C3SBS5_ESCCA); contains Interpro domain(s) IPR000916 Bet v I allergen "	1
sly_miN_764	Solyc04g008050.2.1	3	16.844	1	20	2419	2438	AACAACAUACUUACUGAAAU	AUGUCACUGGGUAUGUUGUU	Cleavage	genomic_reference:SL2.50ch04 gene_region:1707771-1714100 transcript_region:SL2.50ch04:1707771..1714100+ go_terms:GO:0006355,GO:0045449 functional_description:"Response regulator 8 (AHRD V1 ***- Q9AV93_MAIZE); contains Interpro domain(s) IPR017053 Response regulator, plant B-type "	1
sly_miN_764	Solyc02g071310.2.1	3	16.794	1	20	178	197	AACAACAUACUUACUGAAAU	AUUUCUGCAUGUAUGUUGUU	Translation	genomic_reference:SL2.50ch02 gene_region:35368618-35369907 transcript_region:SL2.50ch02:35368618..35369907+ functional_description:"Plasma membrane associated protein (AHRD V1 ***- B4FLA8_MAIZE); contains Interpro domain(s) IPR008390 AWPM-19-like "	1
sly_miN_771	Solyc01g110480.2.1	2.5	18.232	1	21	1633	1653	UCAGAUCAUGUGGUUGCUUCA	UGAAGCAACCACAUUAUCUGC	Cleavage	genomic_reference:SL2.50ch01 gene_region:88940597-88943622 transcript_region:SL2.50ch01:88940597..88943622+ go_terms:GO:0003677 functional_description:"BZIP transcription factor family protein expressed (AHRD V1 *-*- Q8LN44_ORYSJ); contains Interpro domain(s) IPR011616 bZIP transcription factor, bZIP-1 "	1
sly_miN_771	Solyc04g083160.1.1	2.5	16.617	1	20	649	668	UCAGAUCAUGUGGUUGCUUC	AAAGCAACUACAUGAUUUGG	Cleavage	genomic_reference:SL2.50ch04 gene_region:61590211-61594739 transcript_region:SL2.50ch04:61590211..61594739- go_terms:GO:0010241 functional_description:"cytochrome P450"	1
sly_miN_771	Solyc03g095940.1.1	2.5	20.208	1	21	293	313	UCAGAUCAUGUGGUUGCUUCA	UGGAGCUACAACAUGAUCUGA	Cleavage	evidence_code:10F0H1E0IEG genomic_reference:SL2.50ch03 gene_region:51109385-51109897 transcript_region:SL2.50ch03:51109385..51109897+ go_terms:GO:0005515 functional_description:"LOB domain family protein (AHRD V1 ***- D7L9U4_ARALY); contains Interpro domain(s) IPR004883 Lateral organ boundaries, LOB "	1
sly_miN_771	Solyc09g018630.2.1	3	11.08	1	21	269	289	UCAGAUCAUGUGGUUGCUUCA	UGAAGCAGUCACUUGAUUUGG	Translation	genomic_reference:SL2.50ch09 gene_region:16016790-16017690 transcript_region:SL2.50ch09:16016790..16017690- go_terms:GO:0003824 functional_description:"Bis(5&apos-adenosyl)-triphosphatase-like protein (AHRD V1 **-- Q9LVM4_ARATH); contains Interpro domain(s) IPR011151 Histidine triad motif "	1
sly_miN_771	Solyc12g096710.1.1	2.5	20.006	1	20	1500	1519	UCAGAUCAUGUGGUUGCUUC	GAAGGAACCACAUGAACUGA	Cleavage	evidence_code:10F0H1E1IEG genomic_reference:SL2.50ch12 gene_region:63859697-63863710 transcript_region:SL2.50ch12:63859697..63863710+ go_terms:GO:0004675 functional_description:"Receptor like kinase, RLK"	1
sly_miN_771	Solyc05g014970.2.1	3	15.281	1	20	647	666	UCAGAUCAUGUGGUUGCUUC	GGAGCAGCCACGAGAUUUGA	Cleavage	genomic_reference:SL2.50ch05 gene_region:9174845-9187506 transcript_region:SL2.50ch05:9174845..9187506- go_terms:GO:0009039 functional_description:"Urease alpha subunit (AHRD V1 **** A3YCE1_9GAMM); contains Interpro domain(s) IPR008221 Urease IPR005848 Urease, alpha subunit "	1
sly_miN_771	Solyc01g096400.2.1	3	17.003	1	20	1149	1168	UCAGAUCAUGUGGUUGCUUC	GAAGGAAUCACUUGAUUUGA	Translation	genomic_reference:SL2.50ch01 gene_region:79261734-79268461 transcript_region:SL2.50ch01:79261734..79268461+ functional_description:"Unknown Protein (AHRD V1)"	1
sly_miN_771	Solyc03g005080.2.1	3	18.162	1	20	1158	1177	UCAGAUCAUGUGGUUGCUUC	GGAGCAAAAACAUGGUCUGA	Cleavage	genomic_reference:SL2.50ch03 gene_region:54076-59635 transcript_region:SL2.50ch03:54076..59635- go_terms:GO:0055114 functional_description:"Protoporphyrinogen IX oxidase (AHRD V1 ***- Q9SLW5_SOYBN); contains Interpro domain(s) IPR004572 Protoporphyrinogen oxidase "	1
sly_miN_771	Solyc01g102340.2.1	3	16.107	1	20	1207	1226	UCAGAUCAUGUGGUUGCUUC	GAAGAAAUCAAAUGGUCUGA	Translation	genomic_reference:SL2.50ch01 gene_region:82925828-82927937 transcript_region:SL2.50ch01:82925828..82927937+ go_terms:GO:0003677,GO:0045449 functional_description:"Myb-like transcription factor (AHRD V1 *--- B8XPP3_9ROSI); contains Interpro domain(s) IPR015495 Myb transcription factor "	1
sly_miN_771	Solyc05g014030.2.1	3	15.637	1	20	455	474	UCAGAUCAUGUGGUUGCUUC	GGAGCAAUGUCAUGAUCUGA	Translation	genomic_reference:SL2.50ch05 gene_region:7532703-7535318 transcript_region:SL2.50ch05:7532703..7535318- go_terms:GO:0003682 functional_description:"Regulator of chromosome condensation domain-containing protein (AHRD V1 **-- Q8MP76_DICDI); contains Interpro domain(s) IPR009091 Regulator of chromosome condensation/beta-lactamase-inhibitor protein II "	1
sly_miN_771	Solyc05g021450.1.1	3	15.85	1	20	792	811	UCAGAUCAUGUGGUUGCUUC	GAAUCAAGAACAUGAUCUGA	Cleavage	evidence_code:10F0H0E0IEG genomic_reference:SL2.50ch05 gene_region:27605962-27607452 transcript_region:SL2.50ch05:27605962..27607452- functional_description:"Unknown Protein (AHRD V1)"	1
sly_miN_771	Solyc08g082750.2.1	3	20.184	1	19	2620	2639	UCAGAUCAUGUG-GUUGCUU	AGGCAGCUCACAUGAUCUGA	Cleavage	genomic_reference:SL2.50ch08 gene_region:62610961-62620087 transcript_region:SL2.50ch08:62610961..62620087+ go_terms:GO:0003700 functional_description:"Nodule inception protein (Fragment) (AHRD V1 *-*- A9DM78_MEDTR); contains Interpro domain(s) IPR003035 Plant regulator RWP-RK "	1
sly_miN_780	Solyc10g007170.1.1	1.5	24.469	1	22	472	493	UAACUUCGUCUAGCUCGCCUUC	GAGGGCGAGCUUGACGAAGUUA	Translation	evidence_code:10F0H0E0IEG genomic_reference:SL2.50ch10 gene_region:1619415-1620546 transcript_region:SL2.50ch10:1619415..1620546- functional_description:"Unknown Protein (AHRD V1)"	1
sly_miN_780	Solyc03g119580.1.1	3	14.593	1	22	1105	1126	UAACUUCGUCUAGCUCGCCUUC	GAAGUCGACCUAGAUGAAGUUG	Cleavage	evidence_code:10F0H0E0IEG genomic_reference:SL2.50ch03 gene_region:62190256-62191413 transcript_region:SL2.50ch03:62190256..62191413- go_terms:GO:0003677,GO:0006355 functional_description:"Ethylene-responsive transcription factor 4 (AHRD V1 *-*- B6THY5_MAIZE); contains Interpro domain(s) IPR001471 Pathogenesis-related transcriptional factor and ERF, DNA-binding "	1
sly_miN_780	Solyc04g081360.2.1	3	19.848	1	20	989	1008	UAACUUCGUCUAGCUCGCCU	UGGUGGUCUAGACGAAGUUA	Cleavage	genomic_reference:SL2.50ch04 gene_region:62963579-62969484 transcript_region:SL2.50ch04:62963579..62969484- go_terms:GO:0005515,GO:0016429 functional_description:"tRNA (Adenine-N(1)-)-methyltransferase non-catalytic subunit trm6 (AHRD V1 *-** C5JJB9_AJEDS); contains Interpro domain(s) IPR007316 Eukaryotic initiation factor 3, gamma subunit "	1
sly_miN_780	Solyc01g100050.2.1	3	22.031	1	22	375	396	UAACUUCGUCUAGCUCGCCUUC	GCAGGUGAGUGGGACGAAGUUG	Cleavage	genomic_reference:SL2.50ch01 gene_region:81910268-81921061 transcript_region:SL2.50ch01:81910268..81921061+ functional_description:"WD-40 repeat protein (AHRD V1 *--- Q8Z020_ANASP); contains Interpro domain(s) IPR017986 WD40 repeat, region "	1
sly_miN_780	Solyc06g043340.1.1	3	11.173	1	20	585	604	UAACUUCGUCUAGCUCGCCU	AGGUAAGCUAGACGAAUUUA	Cleavage	evidence_code:10F0H0E0IEG genomic_reference:SL2.50ch06 gene_region:27150685-27151329 transcript_region:SL2.50ch06:27150685..27151329- functional_description:"Unknown Protein (AHRD V1)"	1
sly_miN_780	Solyc12g010130.1.1	3	16.55	1	20	222	241	UAACUUCGUCUAGCUCGCCU	AGUCGAGCUUCACGAAGUUA	Translation	evidence_code:10F0H1E1IEG genomic_reference:SL2.50ch12 gene_region:3267183-3268481 transcript_region:SL2.50ch12:3267183..3268481+ go_terms:GO:0006468,GO:0007165 functional_description:"CBL-interacting protein kinase 7 (AHRD V1 ***- A0MNJ4_POPTR); contains Interpro domain(s) IPR002290 Serine/threonine protein kinase "	1
sly_miN_783	Solyc10g007080.2.1	0	12.69	1	24	343	366	AAGUGUGUCUCUGAGAUUUCGGAC	GCCCGAAAUCUCAGAGACACACUU	Cleavage	genomic_reference:SL2.50ch10 gene_region:1459173-1463245 transcript_region:SL2.50ch10:1459173..1463245- go_terms:GO:0016020 functional_description:"Aberrant lateral root formation 5 (AHRD V1 *--- Q9LUH2_ARATH); contains Interpro domain(s) IPR002528 Multi antimicrobial extrusion protein MatE "	1
sly_miN_783	Solyc01g110700.2.1	1	13.059	1	23	179265	179287	AAGUGUGUCUCUGAGAUUUCGGA	UCUGGAAUUUCAGAGACACACUU	Cleavage	genomic_reference:SL2.50ch01 gene_region:89071526-89315619 transcript_region:SL2.50ch01:89071526..89315619- functional_description:"Unknown Protein (AHRD V1)"	1
sly_miN_783	Solyc01g111180.2.1	1	13.059	1	23	149554	149576	AAGUGUGUCUCUGAGAUUUCGGA	UCUGGAAUUUCAGAGACACACUU	Cleavage	genomic_reference:SL2.50ch01 gene_region:89072019-89286640 transcript_region:SL2.50ch01:89072019..89286640- functional_description:"Unknown Protein (AHRD V1)"	1
sly_miN_783	Solyc01g090230.2.1	2.5	12.055	1	22	1695	1716	AAGUGUGUCUCUGAGAUUUCGG	UUGAAAUCUCAGAGCCAUGUUU	Cleavage	genomic_reference:SL2.50ch01 gene_region:75636426-75660453 transcript_region:SL2.50ch01:75636426..75660453- functional_description:"GRAM domain containing protein (AHRD V1 *-*- B4FWB9_MAIZE); contains Interpro domain(s) IPR004182 GRAM "	1
sly_miN_783	Solyc06g048790.1.1	3	18.125	1	20	405	424	AAGUGUGUCUCUGAGAUUUC	GAAAUCUCAGAGAGACACAU	Cleavage	evidence_code:10F0H1E0IEG genomic_reference:SL2.50ch06 gene_region:28213018-28214535 transcript_region:SL2.50ch06:28213018..28214535+ go_terms:GO:0005515 functional_description:"Os12g0109700 protein (Fragment) (AHRD V1 *-*- C7JA22_ORYSJ); contains Interpro domain(s) IPR006461 Protein of unknown function Cys-rich "	1
sly_miN_783	Solyc02g076860.2.1	3	12.326	1	21	415	435	AAGUGUGUCUCUGAGAUUUCG	CGAAAUCUGCGAGACAUAUUU	Cleavage	genomic_reference:SL2.50ch02 gene_region:36558814-36560643 transcript_region:SL2.50ch02:36558814..36560643- go_terms:GO:0005615 functional_description:"Pollen allergen Phl p 11 (AHRD V1 ***- B6TNI5_MAIZE); contains Interpro domain(s) IPR006041 Pollen Ole e 1 allergen and extensin "	1
sly_miN_783	Solyc11g016990.1.1	2.5	23.679	1	20	734	753	AAGUGUGUCUCUGAGAUUUC	GAGUUCCCAGAGACACACUU	Cleavage	evidence_code:10F0H1E1IEG genomic_reference:SL2.50ch11 gene_region:7660095-7671231 transcript_region:SL2.50ch11:7660095..7671231+ go_terms:GO:0016311,GO:0006470 functional_description:"Receptor-type tyrosine-protein phosphatase S (AHRD V1 ***- B6TAK5_MAIZE); contains Interpro domain(s) IPR000242 Protein-tyrosine phosphatase, receptor/non-receptor type "	1
sly_miN_783	Solyc03g120620.2.1	3	6.667	1	20	339	358	AAGUGUGUCUCUGAGAUUUC	GAAAUAUCACAGACACACUG	Translation	genomic_reference:SL2.50ch03 gene_region:63020513-63026632 transcript_region:SL2.50ch03:63020513..63026632+ go_terms:GO:0003677 functional_description:"Homeobox-leucine zipper protein ATHB-15 (AHRD V1 *-*- ATB15_ARATH); contains Interpro domain(s) IPR002913 Lipid-binding START "	1
sly_miN_783	Solyc05g052600.2.1	3	13.711	1	20	886	905	AAGUGUGUCUCUGAGAUUUC	GAAAUUUAAGAGCCACAUUU	Cleavage	genomic_reference:SL2.50ch05 gene_region:61954189-61957576 transcript_region:SL2.50ch05:61954189..61957576+ go_terms:GO:0042132 functional_description:"Fructose-1 6-bisphosphatase class 1 (AHRD V1 **** B9M1N3_GEOSF); contains Interpro domain(s) IPR000146 Fructose-1,6-bisphosphatase IPR000719 Protein kinase, core "	1
sly_miN_819	Solyc10g007080.2.1	1	12.482	1	24	355	378	UUAGUAUAAUAUAAGUGUGUCUCU	AGAGACACACUUAUACUAUACUAA	Translation	genomic_reference:SL2.50ch10 gene_region:1459173-1463245 transcript_region:SL2.50ch10:1459173..1463245- go_terms:GO:0016020 functional_description:"Aberrant lateral root formation 5 (AHRD V1 *--- Q9LUH2_ARATH); contains Interpro domain(s) IPR002528 Multi antimicrobial extrusion protein MatE "	1
sly_miN_819	Solyc01g110700.2.1	1.5	9.231	1	24	69797	69820	UUAGUAUAAUAUAAGUGUGUCUCU	AAAGAUACACUUAUACUAUACUAA	Translation	genomic_reference:SL2.50ch01 gene_region:89071526-89315619 transcript_region:SL2.50ch01:89071526..89315619- functional_description:"Unknown Protein (AHRD V1)"	1
sly_miN_819	Solyc01g111180.2.1	1.5	9.231	1	24	40086	40109	UUAGUAUAAUAUAAGUGUGUCUCU	AAAGAUACACUUAUACUAUACUAA	Translation	genomic_reference:SL2.50ch01 gene_region:89072019-89286640 transcript_region:SL2.50ch01:89072019..89286640- functional_description:"Unknown Protein (AHRD V1)"	1
sly_miN_819	Solyc09g009150.1.1	2	12.623	1	24	680	703	UUAGUAUAAUAUAAGUGUGUCUCU	AAGGACAUAUUUAUGUUGUACUAA	Cleavage	evidence_code:10F0H1E0IEG genomic_reference:SL2.50ch09 gene_region:2488251-2489759 transcript_region:SL2.50ch09:2488251..2489759+ go_terms:GO:0005529 functional_description:"D-mannose binding lectin family protein expressed (AHRD V1 *--- Q10JE9_ORYSJ); contains Interpro domain(s) IPR001480 Curculin-like (mannose-binding) lectin "	1
sly_miN_819	Solyc07g052700.2.1	3	17.284	1	24	629	652	UUAGUAUAAUAUAAGUGUGUCUCU	AGAAAUAUAAUUAUGUUAUAUUAA	Cleavage	genomic_reference:SL2.50ch07 gene_region:58484194-58486576 transcript_region:SL2.50ch07:58484194..58486576+ go_terms:GO:0005634 functional_description:"MADS-box transcription factor 1 (AHRD V1 ***- D1MFS6_HEVBR); contains Interpro domain(s) IPR002100 Transcription factor, MADS-box "	1
sly_miN_819	Solyc02g085910.2.1	2.5	5.619	1	24	1063	1086	UUAGUAUAAUAUAAGUGUGUCUCU	AAAAACACACUUAUACUAUAUUAU	Translation	genomic_reference:SL2.50ch02 gene_region:43268986-43270169 transcript_region:SL2.50ch02:43268986..43270169- functional_description:"LOB domain protein 42 (AHRD V1 ***- D7KWD0_ARALY); contains Interpro domain(s) IPR004883 Lateral organ boundaries, LOB "	1
sly_miN_819	Solyc09g010210.2.1	3	10.204	1	22	1578	1599	UUAGUAUAAUAUAAGUGUGUCU	AUAUAUAUAUAUAUUAUAUUAA	Cleavage	genomic_reference:SL2.50ch09 gene_region:3596732-3601979 transcript_region:SL2.50ch09:3596732..3601979+ go_terms:GO:0004553 functional_description:"Endoglucanase 1 (AHRD V1 ***- B6TRZ3_MAIZE); contains Interpro domain(s) IPR008928 Six-hairpin glycosidase-like IPR012341 Six-hairpin glycosidase IPR018221 Glycoside hydrolase, family 9, active site IPR001701 Glycoside hydrolase, family 9 "	1
sly_miN_819	Solyc05g011830.2.1	3	16.591	1	20	1914	1933	UUAGUAUAAUAUAAGUGUGU	AUAUACAUAUAUUAUACUAU	Cleavage	genomic_reference:SL2.50ch05 gene_region:5061298-5063494 transcript_region:SL2.50ch05:5061298..5063494- functional_description:"Unknown Protein (AHRD V1)"	1
sly_miN_819	Solyc02g088260.2.1	3	10.896	1	20	356	375	UUAGUAUAAUAUAAGUGUGU	AUACAUUUAUGCUGUACUAA	Translation	genomic_reference:SL2.50ch02 gene_region:44988643-44994359 transcript_region:SL2.50ch02:44988643..44994359- functional_description:"Latex abundant protein 1 (AHRD V1 *--- Q6XNP6_HEVBR)"	1
sly_miN_819	Solyc08g005000.2.1	3	16.785	1	22	545	566	UUAGUAUAAUAUAAGUGUGUCU	ACACACUUUUGCAUUAUACUAA	Translation	genomic_reference:SL2.50ch08 gene_region:2178-5917 transcript_region:SL2.50ch08:2178..5917- go_terms:GO:0005975 functional_description:"Glucan endo-1 3-beta-glucosidase 3 (AHRD V1 ***- B6TLN1_MAIZE); contains Interpro domain(s) IPR013781 Glycoside hydrolase, subgroup, catalytic core "	1
sly_miN_819	Solyc11g007800.1.1	3	13.721	1	20	364	383	UUAGUAUAAUAUAAGUGUGU	ACCCACUUAUGGUAUGCUAA	Translation	evidence_code:10F0H1E1IEG genomic_reference:SL2.50ch11 gene_region:2031760-2038024 transcript_region:SL2.50ch11:2031760..2038024- go_terms:GO:0006396,GO:0001682 functional_description:"Ribonuclease P/MRP protein subunit (AHRD V1 *--- A8NQR7_COPC7); contains Interpro domain(s) IPR009723 Ribonuclease P/MRP, POP1 "	1
sly_miN_819	Solyc09g083250.2.1	3	8.35	1	20	1708	1727	UUAGUAUAAUAUAAGUGUGU	AUACACUGAUUUUAUACUGA	Translation	genomic_reference:SL2.50ch09 gene_region:64296802-64306618 transcript_region:SL2.50ch09:64296802..64306618+ functional_description:"AT5g02940/F9G14_250 (Fragment) (AHRD V1 ***- Q94AC5_ARATH); contains Interpro domain(s) IPR010420 Protein of unknown function DUF1012 "	1
sly_miN_829	Solyc01g006710.2.1	0.5	13.492	1	24	3613	3636	GUGUGUGUCUAUUUGUUCAACUUU	AAAGUUGAACAAAUAGACACACAU	Cleavage	genomic_reference:SL2.50ch01 gene_region:1286242-1300706 transcript_region:SL2.50ch01:1286242..1300706+ go_terms:GO:0042802 functional_description:"ATP-dependent RNA helicase A-like protein (AHRD V1 ***- Q9FF84_ARATH); contains Interpro domain(s) IPR011545 DNA/RNA helicase, DEAD/DEAH box type, N-terminal "	1
sly_miN_829	Solyc06g031710.2.1	1.5	13.616	1	24	1313	1336	GUGUGUGUCUAUUUGUUCAACUUU	AAAGUUCAACAAAUAGACACACAU	Cleavage	genomic_reference:SL2.50ch06 gene_region:17498615-17501330 transcript_region:SL2.50ch06:17498615..17501330+ go_terms:GO:0016020 functional_description:"Nodulin-like protein (AHRD V1 ***- Q9ZUS1_ARATH); contains Interpro domain(s) IPR000620 Protein of unknown function DUF6, transmembrane "	1
sly_miN_829	Solyc01g106940.2.1	2	15.294	1	24	876	899	GUGUGUGUCUAUUUGUUCAACUUU	AAAGUUGAACAAAUAGACACAAAU	Cleavage	genomic_reference:SL2.50ch01 gene_region:86382163-86399044 transcript_region:SL2.50ch01:86382163..86399044+ go_terms:GO:0005634,GO:0003677,GO:0045449 functional_description:"Single myb histone 4 (Fragment) (AHRD V1 *--- A6MZD9_ORYSI); contains Interpro domain(s) IPR005818 Histone H1/H5 "	1
sly_miN_829	Solyc04g026030.2.1	2.5	17.897	1	21	439	459	GUGUGUGUCUAUUUGUUCAAC	GUUGAACAGAUAGACAUAUGU	Cleavage	genomic_reference:SL2.50ch04 gene_region:23857380-23860834 transcript_region:SL2.50ch04:23857380..23860834- go_terms:GO:0004766 functional_description:"Spermidine synthase (AHRD V1 **** Q93X16_SOLTU); contains Interpro domain(s) IPR001045 Spermine synthase "	1
sly_miN_829	Solyc01g087260.2.1	3	12.622	1	24	1027	1050	GUGUGUGUCUAUUUGUUCAACUUU	GAAAUUGAUUAAAUAGACACAAAC	Cleavage	genomic_reference:SL2.50ch01 gene_region:73957796-73970716 transcript_region:SL2.50ch01:73957796..73970716- go_terms:GO:0045549 functional_description:"Carotenoid cleavage dioxygenase 1B"	1
sly_miN_829	Solyc07g056420.2.1	3	6.688	1	24	811	834	GUGUGUGUCUAUUUGUUCAACUUU	GGACUUGAAUAAAUAAACAUAUGC	Translation	genomic_reference:SL2.50ch07 gene_region:61602179-61603983 transcript_region:SL2.50ch07:61602179..61603983+ go_terms:GO:0004364,GO:0043295 functional_description:"Glutathione S-transferase-like protein (AHRD V1 **** Q8GVD1_SOLLC); contains Interpro domain(s) IPR004046 Glutathione S-transferase, C-terminal "	1
sly_miN_829	Solyc04g014270.2.1	3	17.659	1	20	1117	1136	GUGUGUGUCUAUUUGUUCAA	GUGGACAAAUAGACAUAUGC	Cleavage	genomic_reference:SL2.50ch04 gene_region:4578308-4586276 transcript_region:SL2.50ch04:4578308..4586276+ go_terms:GO:0003872 functional_description:"Phosphofructokinase family protein (AHRD V1 **** D7LE10_ARALY); contains Interpro domain(s) IPR012004 Pyrophosphate-dependent phosphofructokinase TP0108 "	1
sly_miN_829	Solyc06g076930.1.1	3	17.576	1	23	2741	2763	GUGUGUGUCUAUUUGUUCAACUU	AUGUUGAACAAAAUGACAUACAU	Translation	evidence_code:10F0H1E1IEG genomic_reference:SL2.50ch06 gene_region:44195038-44207721 transcript_region:SL2.50ch06:44195038..44207721+ go_terms:GO:0008559 functional_description:"ABC transporter G family member 31 (AHRD V1 ***- AB31G_ARATH); contains Interpro domain(s) IPR013525 ABC-2 type transporter "	1
sly_miN_829	Solyc07g005380.2.1	2.5	8.97	1	20	517	536	GUGUGUGUCUAUUUGUUCAA	UUUAACAAAUAAACACACAU	Translation	genomic_reference:SL2.50ch07 gene_region:291108-292521 transcript_region:SL2.50ch07:291108..292521+ go_terms:GO:0009607 functional_description:"Pathogenesis-related (PR)-10-related norcoclaurine synthase-like protein (AHRD V1 **-- C3SBS5_ESCCA); contains Interpro domain(s) IPR000916 Bet v I allergen "	1
sly_miN_829	Solyc01g010260.2.1	3	11.509	1	20	145	164	GUGUGUGUCUAUUUGUUCAA	UUGUAUAAAUAGGUGCACAC	Cleavage	genomic_reference:SL2.50ch01 gene_region:5060341-5062538 transcript_region:SL2.50ch01:5060341..5062538+ go_terms:GO:0019825 functional_description:"Cytochrome P450"	1
sly_miN_829	Solyc06g068750.2.1	3	10.606	1	20	744	763	GUGUGUGUCUAUUUGUUCAA	UGGGACAAAUACACACACAU	Translation	genomic_reference:SL2.50ch06 gene_region:39002013-39003551 transcript_region:SL2.50ch06:39002013..39003551+ go_terms:GO:0016757 functional_description:"Transferase transferring glycosyl groups (AHRD V1 **-* D7MH74_ARALY)"	1
sly_miN_833	Solyc01g110700.2.1	1	13.059	1	23	179265	179287	AAGUGUGUCUCUGAGAUUUCAGA	UCUGGAAUUUCAGAGACACACUU	Cleavage	genomic_reference:SL2.50ch01 gene_region:89071526-89315619 transcript_region:SL2.50ch01:89071526..89315619- functional_description:"Unknown Protein (AHRD V1)"	1
sly_miN_833	Solyc01g111180.2.1	1	13.059	1	23	149554	149576	AAGUGUGUCUCUGAGAUUUCAGA	UCUGGAAUUUCAGAGACACACUU	Cleavage	genomic_reference:SL2.50ch01 gene_region:89072019-89286640 transcript_region:SL2.50ch01:89072019..89286640- functional_description:"Unknown Protein (AHRD V1)"	1
sly_miN_833	Solyc10g007080.2.1	0	12.69	1	24	343	366	AAGUGUGUCUCUGAGAUUUCAGAC	GCCCGAAAUCUCAGAGACACACUU	Cleavage	genomic_reference:SL2.50ch10 gene_region:1459173-1463245 transcript_region:SL2.50ch10:1459173..1463245- go_terms:GO:0016020 functional_description:"Aberrant lateral root formation 5 (AHRD V1 *--- Q9LUH2_ARATH); contains Interpro domain(s) IPR002528 Multi antimicrobial extrusion protein MatE "	1
sly_miN_833	Solyc01g090230.2.1	2.5	12.055	1	22	1695	1716	AAGUGUGUCUCUGAGAUUUCAG	UUGAAAUCUCAGAGCCAUGUUU	Cleavage	genomic_reference:SL2.50ch01 gene_region:75636426-75660453 transcript_region:SL2.50ch01:75636426..75660453- functional_description:"GRAM domain containing protein (AHRD V1 *-*- B4FWB9_MAIZE); contains Interpro domain(s) IPR004182 GRAM "	1
sly_miN_833	Solyc06g048790.1.1	3	18.125	1	20	405	424	AAGUGUGUCUCUGAGAUUUC	GAAAUCUCAGAGAGACACAU	Cleavage	evidence_code:10F0H1E0IEG genomic_reference:SL2.50ch06 gene_region:28213018-28214535 transcript_region:SL2.50ch06:28213018..28214535+ go_terms:GO:0005515 functional_description:"Os12g0109700 protein (Fragment) (AHRD V1 *-*- C7JA22_ORYSJ); contains Interpro domain(s) IPR006461 Protein of unknown function Cys-rich "	1
sly_miN_833	Solyc11g016990.1.1	2.5	23.679	1	20	734	753	AAGUGUGUCUCUGAGAUUUC	GAGUUCCCAGAGACACACUU	Cleavage	evidence_code:10F0H1E1IEG genomic_reference:SL2.50ch11 gene_region:7660095-7671231 transcript_region:SL2.50ch11:7660095..7671231+ go_terms:GO:0016311,GO:0006470 functional_description:"Receptor-type tyrosine-protein phosphatase S (AHRD V1 ***- B6TAK5_MAIZE); contains Interpro domain(s) IPR000242 Protein-tyrosine phosphatase, receptor/non-receptor type "	1
sly_miN_833	Solyc03g120620.2.1	3	6.667	1	20	339	358	AAGUGUGUCUCUGAGAUUUC	GAAAUAUCACAGACACACUG	Translation	genomic_reference:SL2.50ch03 gene_region:63020513-63026632 transcript_region:SL2.50ch03:63020513..63026632+ go_terms:GO:0003677 functional_description:"Homeobox-leucine zipper protein ATHB-15 (AHRD V1 *-*- ATB15_ARATH); contains Interpro domain(s) IPR002913 Lipid-binding START "	1
sly_miN_833	Solyc02g076860.2.1	3	12.326	1	20	416	435	AAGUGUGUCUCUGAGAUUUC	GAAAUCUGCGAGACAUAUUU	Cleavage	genomic_reference:SL2.50ch02 gene_region:36558814-36560643 transcript_region:SL2.50ch02:36558814..36560643- go_terms:GO:0005615 functional_description:"Pollen allergen Phl p 11 (AHRD V1 ***- B6TNI5_MAIZE); contains Interpro domain(s) IPR006041 Pollen Ole e 1 allergen and extensin "	1
sly_miN_833	Solyc05g052600.2.1	3	13.711	1	20	886	905	AAGUGUGUCUCUGAGAUUUC	GAAAUUUAAGAGCCACAUUU	Cleavage	genomic_reference:SL2.50ch05 gene_region:61954189-61957576 transcript_region:SL2.50ch05:61954189..61957576+ go_terms:GO:0042132 functional_description:"Fructose-1 6-bisphosphatase class 1 (AHRD V1 **** B9M1N3_GEOSF); contains Interpro domain(s) IPR000146 Fructose-1,6-bisphosphatase IPR000719 Protein kinase, core "	1
sly_miN_847	Solyc03g112910.2.1	2	13.183	1	21	3239	3259	CAAGGAUUAAUGUGAAACAGA	UCUGUUACACAUUAAUCCUUC	Cleavage	genomic_reference:SL2.50ch03 gene_region:57242394-57257123 transcript_region:SL2.50ch03:57242394..57257123+ go_terms:GO:0005515,GO:0004594 functional_description:"Pantothenate kinase (AHRD V1 *-** C1FDA4_9CHLO); contains Interpro domain(s) IPR015844 Pantothenate kinase, acetyl-CoA regulated, two-domain type "	1
sly_miN_847	Solyc11g007410.1.1	3	7.385	1	20	27	46	CAAGGAUUAAUGUGAAACAG	AUAUUUCACAUUAAUCCUUC	Cleavage	evidence_code:10F1H0E1IEG genomic_reference:SL2.50ch11 gene_region:1742314-1742739 transcript_region:SL2.50ch11:1742314..1742739- functional_description:"Receptor-like protein kinase (AHRD V1 *-*- Q9M575_ORYSA)"	1
sly_miN_847	Solyc07g064170.2.1	3	13.721	1	20	2175	2194	CAAGGAUUAAUGUGAAACAG	CUGUUUCAUAUUUAUUCUUU	Cleavage	genomic_reference:SL2.50ch07 gene_region:63653756-63656317 transcript_region:SL2.50ch07:63653756..63656317+ go_terms:GO:0005618,GO:0030599 functional_description:"Pectinesterase (AHRD V1 ***- B9RXQ4_RICCO); contains Interpro domain(s) IPR018040 Pectinesterase, active site IPR000070 Pectinesterase, catalytic "	1
sly_miN_847	Solyc09g091690.1.1	3	20.925	1	20	1061	1080	CAAGGAUUAAUGUGAAACAG	AUGCUUCACAUGAAUCCUUG	Translation	evidence_code:10F0H1E1IEG genomic_reference:SL2.50ch09 gene_region:66286162-66287328 transcript_region:SL2.50ch09:66286162..66287328+ functional_description:"F-box family protein (AHRD V1 ***- B9HCS6_POPTR); contains Interpro domain(s) IPR006527 F-box associated "	1
sly_miN_849	Solyc10g007080.2.1	0	11.036	1	23	338	360	GUCUCUGAGAUUUCGGGCAUAGG	UCUAUGCCCGAAAUCUCAGAGAC	Cleavage	genomic_reference:SL2.50ch10 gene_region:1459173-1463245 transcript_region:SL2.50ch10:1459173..1463245- go_terms:GO:0016020 functional_description:"Aberrant lateral root formation 5 (AHRD V1 *--- Q9LUH2_ARATH); contains Interpro domain(s) IPR002528 Multi antimicrobial extrusion protein MatE "	1
sly_miN_849	Solyc10g009520.2.1	3	13.823	1	24	899	922	GUCUCUGAGAUUUCGGGCAUAGGU	AUCUAUGUCUGAAAUUUCCGAGAC	Cleavage	genomic_reference:SL2.50ch10 gene_region:3657017-3661605 transcript_region:SL2.50ch10:3657017..3661605+ go_terms:GO:0004022 functional_description:"Dihydroflavonol-4-reductase (AHRD V1 ***- B2CZK9_HIEPL); contains Interpro domain(s) IPR016040 NAD(P)-binding domain "	1
sly_miN_849	Solyc01g110700.2.1	3	11.308	1	24	167145	167168	GUCUCUGAGAUUUCGGGCAUAGGU	AUUUAUGUCUGAAAUCUUAUAGAC	Cleavage	genomic_reference:SL2.50ch01 gene_region:89071526-89315619 transcript_region:SL2.50ch01:89071526..89315619- functional_description:"Unknown Protein (AHRD V1)"	1
sly_miN_849	Solyc01g111180.2.1	3	11.308	1	24	137434	137457	GUCUCUGAGAUUUCGGGCAUAGGU	AUUUAUGUCUGAAAUCUUAUAGAC	Cleavage	genomic_reference:SL2.50ch01 gene_region:89072019-89286640 transcript_region:SL2.50ch01:89072019..89286640- functional_description:"Unknown Protein (AHRD V1)"	1
sly_miN_849	Solyc06g005720.2.1	3	10.993	1	22	1366	1387	GUCUCUGAGAUUUCGGGCAUAG	CUAUGUCCGGAAUCUCAAAGAU	Cleavage	genomic_reference:SL2.50ch06 gene_region:766800-773885 transcript_region:SL2.50ch06:766800..773885+ go_terms:GO:0016020,GO:0008152,GO:0055114 functional_description:"Tropinone-reductase-like39 (AHRD V1 **-- B2BXL7_ARALY); contains Interpro domain(s) IPR002347 Glucose/ribitol dehydrogenase "	1
sly_miN_849	Solyc01g006760.2.1	2.5	14.042	1	22	674	695	GUCUCUGAGAUUUCGGGCAUAG	UUAUGACUGAAAUUUUAGAGAC	Cleavage	genomic_reference:SL2.50ch01 gene_region:1348524-1349983 transcript_region:SL2.50ch01:1348524..1349983- functional_description:"Unknown Protein (AHRD V1)"	1
sly_miN_849	Solyc02g080210.2.1	3	15.124	1	24	6459	6482	GUCUCUGAGAUUUCGGGCAUAGGU	ACGUAUUCCUAAAAUUUCAGAGAC	Cleavage	genomic_reference:SL2.50ch02 gene_region:39065278-39076087 transcript_region:SL2.50ch02:39065278..39076087- go_terms:GO:0005618,GO:0030599 functional_description:"Pectinesterase (AHRD V1 ***- B9RXQ4_RICCO); contains Interpro domain(s) IPR000070 Pectinesterase, catalytic "	1
sly_miN_849	Solyc07g042160.2.1	3	17.097	1	24	762	785	GUCUCUGAGAUUUCGGGCAUAGGU	AUCCAUGGCCAGAAUCUCAGAGAU	Cleavage	genomic_reference:SL2.50ch07 gene_region:52473909-52486990 transcript_region:SL2.50ch07:52473909..52486990+ go_terms:GO:0005975 functional_description:"Polygalacturonase (AHRD V1 **-- B6SZN5_MAIZE); contains Interpro domain(s) IPR012334 Pectin lyase fold "	1
sly_miN_849	Solyc02g067180.2.1	2.5	22.092	1	20	1453	1472	GUCUCUGAGAUUUCGGGCAU	AUGGCCGAAAUUUUAGAGGC	Cleavage	genomic_reference:SL2.50ch02 gene_region:31941535-31947091 transcript_region:SL2.50ch02:31941535..31947091- go_terms:GO:0006520,GO:0030170 functional_description:"Cystathionine gamma synthase (AHRD V1 ***- Q6R8F6_SOLLC); contains Interpro domain(s) IPR000277 Cys/Met metabolism, pyridoxal phosphate-dependent enzyme "	1
sly_miN_849	Solyc06g065360.2.1	3	20.992	1	24	2659	2682	GUCUCUGAGAUUUCGGGCAUAGGU	GCUGAUGCCGGAAAGCUCAGAGAG	Translation	genomic_reference:SL2.50ch06 gene_region:37177694-37184339 transcript_region:SL2.50ch06:37177694..37184339+ functional_description:"Erythroid differentiation-related factor 1-like protein (AHRD V1 ***- Q5N730_ORYSJ)"	1
sly_miN_849	Solyc08g048140.1.1	3	20.488	1	20	53	72	GUCUCUGAGAUUUCGGGCAU	AUGUCAGAAAUCUUGGAGAU	Cleavage	evidence_code:10F0H0E0IEG genomic_reference:SL2.50ch08 gene_region:37838091-37838435 transcript_region:SL2.50ch08:37838091..37838435+ functional_description:"Unknown Protein (AHRD V1)"	1
sly_miN_849	Solyc11g028250.1.1	3	20.107	1	20	379	398	GUCUCUGAGAUUUCGGGCAU	AUGUCGGAAAUCACAGAGAU	Cleavage	evidence_code:10F0H0E0IEG genomic_reference:SL2.50ch11 gene_region:17313728-17316270 transcript_region:SL2.50ch11:17313728..17316270- functional_description:"Unknown Protein (AHRD V1)"	1
sly_miN_851	Solyc07g064410.1.1	2	14.092	1	21	265	285	AUUUAGUACACUUUUUGAAUU	AAUACGAAAAGUGUAUUAAAU	Cleavage	evidence_code:10F0H1E1IEG genomic_reference:SL2.50ch07 gene_region:63807705-63808703 transcript_region:SL2.50ch07:63807705..63808703- functional_description:"Ubiquitin-conjugating enzyme-like protein (AHRD V1 *--- A4HBP2_LEIBR); contains Interpro domain(s) IPR019547 Kua-ubiquitin conjugating enzyme hybrid, localisation "	1
sly_miN_851	Solyc07g066180.2.1	1.5	13.645	1	21	2138	2158	AUUUAGUACACUUUUUGAAUU	GGUUCAAAAAGUGGACUAAAU	Cleavage	genomic_reference:SL2.50ch07 gene_region:64884958-64887425 transcript_region:SL2.50ch07:64884958..64887425+ go_terms:GO:0017111 functional_description:"ATP/GTP-binding protein (AHRD V1 *--- A8L7D9_FRASN); contains Interpro domain(s) IPR003593 ATPase, AAA+ type, core "	1
sly_miN_851	Solyc12g098590.1.1	2.5	5.994	1	21	1247	1267	AUUUAGUACACUUUUUGAAUU	AAUUGAAAAGGUGUAUUGAAU	Cleavage	evidence_code:10F0H1E1IEG genomic_reference:SL2.50ch12 gene_region:64387594-64389640 transcript_region:SL2.50ch12:64387594..64389640+ go_terms:GO:0008152 functional_description:"UDP-glucosyltransferase family 1 protein (AHRD V1 ***- C6KI42_CITSI); contains Interpro domain(s) IPR002213 UDP-glucuronosyl/UDP-glucosyltransferase "	1
sly_miN_851	Solyc02g068230.2.1	3	16.836	1	21	739	759	AUUUAGUACACUUUUUGAAUU	AAUACAGAAAGUGUGCUGGAU	Cleavage	genomic_reference:SL2.50ch02 gene_region:32799250-32807472 transcript_region:SL2.50ch02:32799250..32807472- functional_description:"Membrane-anchored ubiquitin-fold protein 2 (AHRD V1 ***- D7M7C8_ARALY); contains Interpro domain(s) IPR017000 Membrane-anchored ubiquitin-fold protein, HCG-1 "	1
sly_miN_851	Solyc09g090940.2.1	3	12.057	1	21	1339	1359	AUUUAGUACACUUUUUGAAUU	AAUUCAAAAAGUUUGGUAAAU	Translation	genomic_reference:SL2.50ch09 gene_region:65682661-65689282 transcript_region:SL2.50ch09:65682661..65689282- go_terms:GO:0003676,GO:0000166,GO:0005622 functional_description:"Ras GTPase-activating protein-binding protein 2 (AHRD V1 *--- B5X4A8_SALSA); contains Interpro domain(s) IPR018222 Nuclear transport factor 2, Eukaryote "	1
sly_miN_851	Solyc01g103780.2.1	3	18.808	1	20	1409	1428	AUUUAGUACACUUUUUGAAU	AUUCAAGAGGUGGAUUGAAU	Cleavage	genomic_reference:SL2.50ch01 gene_region:84064508-84066135 transcript_region:SL2.50ch01:84064508..84066135- go_terms:GO:0003700 functional_description:"TCP family transcription factor (AHRD V1 *-** A6MCZ2_9ORYZ); contains Interpro domain(s) IPR005333 Transcription factor, TCP "	1
sly_miN_851	Solyc07g042630.2.1	3	6.334	1	21	2323	2343	AUUUAGUACACUUUUUGAAUU	AAUUCAAUAUGUAUACUAAAU	Translation	genomic_reference:SL2.50ch07 gene_region:53421832-53432164 transcript_region:SL2.50ch07:53421832..53432164- go_terms:GO:0042300 functional_description:"Beta-Amyrin Synthase (AHRD V1 **** O82146_PANGI); contains Interpro domain(s) IPR018333 Squalene cyclase "	1
sly_miN_851	Solyc03g006530.2.1	3	15.047	1	21	601	621	AUUUAGUACACUUUUUGAAUU	AAUUCAAACAGUAAACUAAAU	Translation	genomic_reference:SL2.50ch03 gene_region:1104857-1110299 transcript_region:SL2.50ch03:1104857..1110299- go_terms:GO:0005524 functional_description:"Phosphoinositide-binding clathrin adaptor N-terminal Wiscott-Aldrich syndrome C-terminal (AHRD V1 *--- A2Q4Q2_MEDTR)"	1
sly_miN_851	Solyc04g081790.2.1	3	10.897	1	20	1295	1314	AUUUAGUACACUUUUUGAAU	AUACAAGAAUUGUAUUAAAU	Translation	genomic_reference:SL2.50ch04 gene_region:63291172-63293327 transcript_region:SL2.50ch04:63291172..63293327+ go_terms:GO:0008415,GO:0004091 functional_description:"GDSL esterase/lipase At5g42170 (AHRD V1 ***- GDL90_ARATH); contains Interpro domain(s) IPR001087 Lipase, GDSL "	1
sly_miN_852	Solyc07g064410.1.1	2	14.092	1	21	265	285	AUUUAGUACACUUUUUGAAUU	AAUACGAAAAGUGUAUUAAAU	Cleavage	evidence_code:10F0H1E1IEG genomic_reference:SL2.50ch07 gene_region:63807705-63808703 transcript_region:SL2.50ch07:63807705..63808703- functional_description:"Ubiquitin-conjugating enzyme-like protein (AHRD V1 *--- A4HBP2_LEIBR); contains Interpro domain(s) IPR019547 Kua-ubiquitin conjugating enzyme hybrid, localisation "	1
sly_miN_852	Solyc07g066180.2.1	1.5	13.645	1	21	2138	2158	AUUUAGUACACUUUUUGAAUU	GGUUCAAAAAGUGGACUAAAU	Cleavage	genomic_reference:SL2.50ch07 gene_region:64884958-64887425 transcript_region:SL2.50ch07:64884958..64887425+ go_terms:GO:0017111 functional_description:"ATP/GTP-binding protein (AHRD V1 *--- A8L7D9_FRASN); contains Interpro domain(s) IPR003593 ATPase, AAA+ type, core "	1
sly_miN_852	Solyc12g098590.1.1	2.5	5.994	1	21	1247	1267	AUUUAGUACACUUUUUGAAUU	AAUUGAAAAGGUGUAUUGAAU	Cleavage	evidence_code:10F0H1E1IEG genomic_reference:SL2.50ch12 gene_region:64387594-64389640 transcript_region:SL2.50ch12:64387594..64389640+ go_terms:GO:0008152 functional_description:"UDP-glucosyltransferase family 1 protein (AHRD V1 ***- C6KI42_CITSI); contains Interpro domain(s) IPR002213 UDP-glucuronosyl/UDP-glucosyltransferase "	1
sly_miN_852	Solyc02g068230.2.1	3	16.836	1	21	739	759	AUUUAGUACACUUUUUGAAUU	AAUACAGAAAGUGUGCUGGAU	Cleavage	genomic_reference:SL2.50ch02 gene_region:32799250-32807472 transcript_region:SL2.50ch02:32799250..32807472- functional_description:"Membrane-anchored ubiquitin-fold protein 2 (AHRD V1 ***- D7M7C8_ARALY); contains Interpro domain(s) IPR017000 Membrane-anchored ubiquitin-fold protein, HCG-1 "	1
sly_miN_852	Solyc09g090940.2.1	3	12.057	1	21	1339	1359	AUUUAGUACACUUUUUGAAUU	AAUUCAAAAAGUUUGGUAAAU	Translation	genomic_reference:SL2.50ch09 gene_region:65682661-65689282 transcript_region:SL2.50ch09:65682661..65689282- go_terms:GO:0003676,GO:0000166,GO:0005622 functional_description:"Ras GTPase-activating protein-binding protein 2 (AHRD V1 *--- B5X4A8_SALSA); contains Interpro domain(s) IPR018222 Nuclear transport factor 2, Eukaryote "	1
sly_miN_852	Solyc01g103780.2.1	3	18.808	1	20	1409	1428	AUUUAGUACACUUUUUGAAU	AUUCAAGAGGUGGAUUGAAU	Cleavage	genomic_reference:SL2.50ch01 gene_region:84064508-84066135 transcript_region:SL2.50ch01:84064508..84066135- go_terms:GO:0003700 functional_description:"TCP family transcription factor (AHRD V1 *-** A6MCZ2_9ORYZ); contains Interpro domain(s) IPR005333 Transcription factor, TCP "	1
sly_miN_852	Solyc07g042630.2.1	3	6.334	1	21	2323	2343	AUUUAGUACACUUUUUGAAUU	AAUUCAAUAUGUAUACUAAAU	Translation	genomic_reference:SL2.50ch07 gene_region:53421832-53432164 transcript_region:SL2.50ch07:53421832..53432164- go_terms:GO:0042300 functional_description:"Beta-Amyrin Synthase (AHRD V1 **** O82146_PANGI); contains Interpro domain(s) IPR018333 Squalene cyclase "	1
sly_miN_852	Solyc03g006530.2.1	3	15.047	1	21	601	621	AUUUAGUACACUUUUUGAAUU	AAUUCAAACAGUAAACUAAAU	Translation	genomic_reference:SL2.50ch03 gene_region:1104857-1110299 transcript_region:SL2.50ch03:1104857..1110299- go_terms:GO:0005524 functional_description:"Phosphoinositide-binding clathrin adaptor N-terminal Wiscott-Aldrich syndrome C-terminal (AHRD V1 *--- A2Q4Q2_MEDTR)"	1
sly_miN_852	Solyc04g081790.2.1	3	10.897	1	20	1295	1314	AUUUAGUACACUUUUUGAAU	AUACAAGAAUUGUAUUAAAU	Translation	genomic_reference:SL2.50ch04 gene_region:63291172-63293327 transcript_region:SL2.50ch04:63291172..63293327+ go_terms:GO:0008415,GO:0004091 functional_description:"GDSL esterase/lipase At5g42170 (AHRD V1 ***- GDL90_ARATH); contains Interpro domain(s) IPR001087 Lipase, GDSL "	1
sly_miN_886	Solyc10g007080.2.1	3	12.69	1	24	343	366	AAAUGUGUCUCUGGAAUUUCGGGC	GCCCGAAAUCUCAGAGACACACUU	Cleavage	genomic_reference:SL2.50ch10 gene_region:1459173-1463245 transcript_region:SL2.50ch10:1459173..1463245- go_terms:GO:0016020 functional_description:"Aberrant lateral root formation 5 (AHRD V1 *--- Q9LUH2_ARATH); contains Interpro domain(s) IPR002528 Multi antimicrobial extrusion protein MatE "	1
sly_miN_886	Solyc01g110700.2.1	2.5	13.059	1	23	179265	179287	AAAUGUGUCUCUGGAAUUUCGGG	UCUGGAAUUUCAGAGACACACUU	Cleavage	genomic_reference:SL2.50ch01 gene_region:89071526-89315619 transcript_region:SL2.50ch01:89071526..89315619- functional_description:"Unknown Protein (AHRD V1)"	1
sly_miN_886	Solyc05g011840.2.1	1.5	17.28	1	20	398	417	AAAUGUGUCUCUGGAAUUUC	GAAAUUCCAGAGACACUUUU	Cleavage	genomic_reference:SL2.50ch05 gene_region:5074706-5075851 transcript_region:SL2.50ch05:5074706..5075851- go_terms:GO:0080131,GO:0080118 functional_description:"Sulfotransferase family protein (AHRD V1 **** D7LQL2_ARALY); contains Interpro domain(s) IPR000863 Sulfotransferase "	1
sly_miN_886	Solyc01g111180.2.1	2.5	13.059	1	23	149554	149576	AAAUGUGUCUCUGGAAUUUCGGG	UCUGGAAUUUCAGAGACACACUU	Cleavage	genomic_reference:SL2.50ch01 gene_region:89072019-89286640 transcript_region:SL2.50ch01:89072019..89286640- functional_description:"Unknown Protein (AHRD V1)"	1
sly_miN_886	Solyc01g006760.2.1	3	16.618	1	24	678	701	AAAUGUGUCUCUGGAAUUUCGGGC	GACUGAAAUUUUAGAGACACGUCU	Cleavage	genomic_reference:SL2.50ch01 gene_region:1348524-1349983 transcript_region:SL2.50ch01:1348524..1349983- functional_description:"Unknown Protein (AHRD V1)"	1
sly_miN_886	Solyc12g056650.1.1	3	16.32	1	24	2106	2129	AAAUGUGUCUCUGGAAUUUCGGGC	GUUGGAAAUUUUAGAGGCACUUUU	Cleavage	evidence_code:10F0H1E1IEG genomic_reference:SL2.50ch12 gene_region:47985938-47998455 transcript_region:SL2.50ch12:47985938..47998455- go_terms:GO:0005515 functional_description:"Tomato GIGANTEA 2"	1
sly_miN_886	Solyc05g052600.2.1	2.5	13.711	1	23	883	905	AAAUGUGUCUCUGGAAUUUCGGG	CUGGAAAUUUAAGAGCCACAUUU	Cleavage	genomic_reference:SL2.50ch05 gene_region:61954189-61957576 transcript_region:SL2.50ch05:61954189..61957576+ go_terms:GO:0042132 functional_description:"Fructose-1 6-bisphosphatase class 1 (AHRD V1 **** B9M1N3_GEOSF); contains Interpro domain(s) IPR000146 Fructose-1,6-bisphosphatase IPR000719 Protein kinase, core "	1
sly_miN_886	Solyc09g008950.1.1	3	20.837	1	24	622	645	AAAUGUGUCUCUGGAAUUUCGGGC	GUUGGAAAUGGCAAAGACACAUUU	Translation	evidence_code:10F0H0E0IEG genomic_reference:SL2.50ch09 gene_region:2337920-2340062 transcript_region:SL2.50ch09:2337920..2340062- functional_description:"Homology to unknown gene (AHRD V1 ***- Q01A04_OSTTA); contains Interpro domain(s) IPR004274 NLI interacting factor "	1
sly_miN_886	Solyc09g055500.1.1	3	16.7	1	20	485	504	AAAUGUGUCUCUGGAAUUUC	GGAAUCCAAGGGACACAUUU	Cleavage	evidence_code:10F0H1E0IEG genomic_reference:SL2.50ch09 gene_region:36872367-36873365 transcript_region:SL2.50ch09:36872367..36873365+ go_terms:GO:0080118 functional_description:"Sulfotransferase family protein (AHRD V1 **** D7LZW5_ARALY); contains Interpro domain(s) IPR000863 Sulfotransferase "	1
sly_miN_886	Solyc10g044490.1.1	3	14.517	1	20	959	978	AAAUGUGUCUCUGGAAUUUC	GAAAUUCAAGUGGUACAUUU	Translation	evidence_code:10F0H0E0IEG genomic_reference:SL2.50ch10 gene_region:22114530-22120165 transcript_region:SL2.50ch10:22114530..22120165+ functional_description:"Ulp1 protease family C-terminal catalytic domain containing protein (AHRD V1 *-*- Q60D46_SOLDE)"	1
sly_miN_886	Solyc09g014340.1.1	3	13.449	1	20	1829	1848	AAAUGUGUCUCUGGAAUUUC	GAAAUUCAAGUGGUACAUUU	Translation	evidence_code:10F0H0E0IEG genomic_reference:SL2.50ch09 gene_region:5864228-5869747 transcript_region:SL2.50ch09:5864228..5869747- functional_description:"Ulp1 protease family C-terminal catalytic domain containing protein (AHRD V1 *-*- Q60D46_SOLDE)"	1
sly_miN_886	Solyc05g009350.2.1	3	18.917	1	20	673	692	AAAUGUGUCUCUGGAAUUUC	GAUGUUUCUGAGACACAUUU	Cleavage	genomic_reference:SL2.50ch05 gene_region:3490284-3496454 transcript_region:SL2.50ch05:3490284..3496454+ go_terms:GO:0008270 functional_description:"Zinc finger CCCH domain-containing protein 65 (AHRD V1 *-*- C3H65_ARATH); contains Interpro domain(s) IPR000571 Zinc finger, CCCH-type "	1
sly_miN_906	Solyc06g074010.2.1	3	14.244	1	22	2010	2031	UUCCGAACUAGUGCCACGUAGG	UCUACAUGGCACUAGUUUAGAA	Cleavage	genomic_reference:SL2.50ch06 gene_region:42140223-42151673 transcript_region:SL2.50ch06:42140223..42151673+ go_terms:GO:0005515,GO:0003677 functional_description:"Transcription factor (E2F) (AHRD V1 *-*- Q9FNS0_CHERU); contains Interpro domain(s) IPR015633 E2F Family "	1
sly_miN_906	Solyc05g015890.2.1	3	21.276	1	21	629	649	UUCCGAACUAGUGCCACGUAG	UUACAUGGUACUGGUUUGGGA	Cleavage	genomic_reference:SL2.50ch05 gene_region:12668873-12669963 transcript_region:SL2.50ch05:12668873..12669963- functional_description:"Genomic DNA chromosome 5 TAC clone K24M7 (AHRD V1 **-- Q9FHB8_ARATH)"	1
sly_miN_911	Solyc10g054900.1.1	3	17.731	1	21	91	111	UUCAAAUCUGACAACGUGAAC	GUUCAGGUUGUUGGAUUUGGG	Cleavage	evidence_code:10F1H1E1IEG genomic_reference:SL2.50ch10 gene_region:51531598-51532532 transcript_region:SL2.50ch10:51531598..51532532+ functional_description:"Proline-rich protein (AHRD V1 ***- Q9M6T7_NICGL); contains Interpro domain(s) IPR010616 Protein of unknown function DUF1210 "	1
sly_miN_911	Solyc12g021280.1.1	2.5	17.248	1	20	1222	1241	UUCAAAUCUGACAACGUGAA	UUCGAGUUGUUAGAUUUGGA	Cleavage	evidence_code:10F0H1E1IEG genomic_reference:SL2.50ch12 gene_region:15120633-15133486 transcript_region:SL2.50ch12:15120633..15133486- go_terms:GO:0006468 functional_description:"Protein kinase (AHRD V1 ***- Q84V17_CHLRE); contains Interpro domain(s) IPR002290 Serine/threonine protein kinase "	1
sly_miN_911	Solyc10g076890.1.1	3	20.026	1	20	775	794	UUCAAAUCUGACAACGUGAA	UUUGCGUUGUCAAAUUUGAC	Cleavage	evidence_code:10F0H1E1IEG genomic_reference:SL2.50ch10 gene_region:59189548-59194122 transcript_region:SL2.50ch10:59189548..59194122+ go_terms:GO:0003676,GO:0000166,GO:0055114 functional_description:"RNA recognition motif-containing protein (AHRD V1 **-- D7MHK9_ARALY); contains Interpro domain(s) IPR001395 Aldo/keto reductase "	1
sly_miN_911	Solyc05g005430.1.1	3	19.738	1	21	407	428	UUCAAAUCUGACAACG-UGAAC	GUUCAACGUUGACAGAUUUGAA	Translation	evidence_code:10F0H0E0IEG genomic_reference:SL2.50ch05 gene_region:329211-330762 transcript_region:SL2.50ch05:329211..330762- functional_description:"F-box family protein (AHRD V1 *-*- D7KQH0_ARALY); contains Interpro domain(s) IPR001810 Cyclin-like F-box "	1
sly_miN_911	Solyc12g038410.1.1	2.5	13.14	1	20	289	308	UUCAAAUCUGACAACGUGAA	UUCACAUUGUCACAUUUGGA	Cleavage	evidence_code:10F0H1E1IEG genomic_reference:SL2.50ch12 gene_region:35493064-35494495 transcript_region:SL2.50ch12:35493064..35494495+ go_terms:GO:0016021 functional_description:"Senescence-associated protein-like (AHRD V1 ***- Q9SUD4_ARATH); contains Interpro domain(s) IPR018499 Tetraspanin "	1
sly_miN_911	Solyc07g062230.2.1	3	13.061	1	20	1440	1459	UUCAAAUCUGACAACGUGAA	UUCUUGUUGUCAAGUUUGAA	Cleavage	genomic_reference:SL2.50ch07 gene_region:62243794-62246227 transcript_region:SL2.50ch07:62243794..62246227+ functional_description:"Seipin (AHRD V1 *-*- Q5BIQ8_BOVIN); contains Interpro domain(s) IPR009617 Adipose-regulatory protein, Seipin "	1
sly_miN_926	Solyc01g111180.2.1	1	17.269	1	24	165083	165106	UAUUAUGUCAUGUAGGACACGUGU	ACACGUGUCUUACAUGACAUGAUA	Cleavage	genomic_reference:SL2.50ch01 gene_region:89072019-89286640 transcript_region:SL2.50ch01:89072019..89286640- functional_description:"Unknown Protein (AHRD V1)"	2
sly_miN_926	Solyc01g110700.2.1	1	17.269	1	24	194794	194817	UAUUAUGUCAUGUAGGACACGUGU	ACACGUGUCUUACAUGACAUGAUA	Cleavage	genomic_reference:SL2.50ch01 gene_region:89071526-89315619 transcript_region:SL2.50ch01:89071526..89315619- functional_description:"Unknown Protein (AHRD V1)"	2
sly_miN_926	Solyc01g111180.2.1	3	17.436	1	24	134097	134120	UAUUAUGUCAUGUAGGACACGUGU	ACACGAGUCCUGCAUGACAAAAUA	Cleavage	genomic_reference:SL2.50ch01 gene_region:89072019-89286640 transcript_region:SL2.50ch01:89072019..89286640- functional_description:"Unknown Protein (AHRD V1)"	2
sly_miN_926	Solyc01g110700.2.1	3	6.703	1	24	140194	140217	UAUUAUGUCAUGUAGGACACGUGU	ACACAUAUUUUACAUGACAUAAUA	Cleavage	genomic_reference:SL2.50ch01 gene_region:89071526-89315619 transcript_region:SL2.50ch01:89071526..89315619- functional_description:"Unknown Protein (AHRD V1)"	2
sly_miN_926	Solyc09g008350.2.1	3	17.707	1	24	946	969	UAUUAUGUCAUGUAGGACACGUGU	AAAGGUCUUCUGUAUGACAUAAUG	Cleavage	genomic_reference:SL2.50ch09 gene_region:1817453-1822095 transcript_region:SL2.50ch09:1817453..1822095+ go_terms:GO:0008152 functional_description:"Amino acid binding protein (AHRD V1 **-- B6TMA2_MAIZE); contains Interpro domain(s) IPR002912 Amino acid-binding ACT "	1
sly_miN_928	Solyc06g052080.2.1	1.5	17.282	1	21	792	812	CAUUUUUGGAGUGUCCGAGCA	UGCUCGGACCCUUCAAAAAUG	Cleavage	genomic_reference:SL2.50ch06 gene_region:32245549-32253815 transcript_region:SL2.50ch06:32245549..32253815+ go_terms:GO:0003676,GO:0000166 functional_description:"RNA recognition motif-containing protein (AHRD V1 **-- D7KTY4_ARALY); contains Interpro domain(s) IPR012677 Nucleotide-binding, alpha-beta plait "	1
sly_miN_928	Solyc05g007570.2.1	2	19.727	1	21	2517	2537	CAUUUUUGGAGUGUCCGAGCA	UGUUCGGACUCUUCAAAAAUG	Cleavage	genomic_reference:SL2.50ch05 gene_region:2106441-2110793 transcript_region:SL2.50ch05:2106441..2110793- go_terms:GO:0005840 functional_description:"cDNA clone J023065D24 full insert sequence (AHRD V1 *-*- B7EKP5_ORYSJ); contains Interpro domain(s) IPR012870 Protein of unknown function DUF1666 "	1
sly_miN_928	Solyc02g083340.2.1	3	14.398	1	21	2833	2853	CAUUUUUGGAGUGUCCGAGCA	UGUUUGGACACUCUGAAAAUA	Cleavage	genomic_reference:SL2.50ch02 gene_region:41357264-41365434 transcript_region:SL2.50ch02:41357264..41365434- go_terms:GO:0004630 functional_description:"Phospholipase D (AHRD V1 **** Q6AVR2_ORYSJ); contains Interpro domain(s) IPR011402 Phospholipase D, plant "	1
sly_miN_928	Solyc07g005730.2.1	2	21.699	1	21	349	369	CAUUUUUGGAGUGUCCGAGCA	UGCUCGGACUCUACAAAAAUG	Translation	genomic_reference:SL2.50ch07 gene_region:597045-598278 transcript_region:SL2.50ch07:597045..598278+ go_terms:GO:0005515 functional_description:"Plasma membrane protein 3 (AHRD V1 **-- Q6BDB3_LEYCH); contains Interpro domain(s) IPR000612 Uncharacterised protein family UPF0057 "	1
sly_miN_928	Solyc04g015460.2.1	2	20.615	1	21	2629	2649	CAUUUUUGGAGUGUCCGAGCA	UGCUCAAACACUCCAAAAAUG	Cleavage	genomic_reference:SL2.50ch04 gene_region:5667893-5670819 transcript_region:SL2.50ch04:5667893..5670819+ go_terms:GO:0005515 functional_description:"S-receptor kinase (AHRD V1 ***- Q9FZP3_ARATH); contains Interpro domain(s) IPR002290 Serine/threonine protein kinase "	1
sly_miN_928	Solyc05g005640.2.1	3	15.883	1	21	3814	3834	CAUUUUUGGAGUGUCCGAGCA	UGCUUGUACACUUCAAAAAUC	Cleavage	genomic_reference:SL2.50ch05 gene_region:467377-478907 transcript_region:SL2.50ch05:467377..478907- go_terms:GO:0008327 functional_description:"PHD finger family protein / methyl-CpG binding domain-containing protein (ISS) (AHRD V1 *--* Q01B57_OSTTA); contains Interpro domain(s) IPR019787 Zinc finger, PHD-finger "	1
sly_miN_928	Solyc04g007830.2.1	3	18.103	1	21	482	502	CAUUUUUGGAGUGUCCGAGCA	UGUUUGGACUCUUUAAAAAUG	Cleavage	genomic_reference:SL2.50ch04 gene_region:1505284-1506417 transcript_region:SL2.50ch04:1505284..1506417+ go_terms:GO:0009607 functional_description:"Major latex-like protein (AHRD V1 **-- B5THI3_PANGI); contains Interpro domain(s) IPR000916 Bet v I allergen "	1
sly_miN_928	Solyc11g007360.1.1	2.5	12.226	1	21	707	727	CAUUUUUGGAGUGUCCGAGCA	UGCUCAGACUCUUCAAAAAUG	Cleavage	evidence_code:10F0H0E1IEG genomic_reference:SL2.50ch11 gene_region:1725490-1726254 transcript_region:SL2.50ch11:1725490..1726254+ functional_description:"Unknown Protein (AHRD V1); contains Interpro domain(s) IPR013187 F-box associated type 3 "	1
sly_miN_928	Solyc01g006220.2.1	2.5	21.118	1	21	1584	1604	CAUUUUUGGAGUGUCCGAGCA	UGCUCAGACUUUCCAAAAAUG	Cleavage	genomic_reference:SL2.50ch01 gene_region:839826-851722 transcript_region:SL2.50ch01:839826..851722- go_terms:GO:0005634 functional_description:"Histone-lysine N-methyltransferase (AHRD V1 *-*- C1G685_PARBD); contains Interpro domain(s) IPR001214 SET "	1
sly_miN_928	Solyc04g082000.2.1	3	16.279	1	21	2900	2920	CAUUUUUGGAGUGUCCGAGCA	UGCUCGGAUUCUCCAAAAACG	Cleavage	genomic_reference:SL2.50ch04 gene_region:63410821-63419107 transcript_region:SL2.50ch04:63410821..63419107+ go_terms:GO:0004630 functional_description:"Phospholipase D (AHRD V1 **** Q6AVR2_ORYSJ); contains Interpro domain(s) IPR011402 Phospholipase D, plant "	1
sly_miN_928	Solyc11g018580.1.1	3	17.284	1	20	1278	1297	CAUUUUUGGAGUGUCCGAGC	CCUUGGAUAUUUCAAAAAUG	Cleavage	evidence_code:10F0H1E1IEG genomic_reference:SL2.50ch11 gene_region:8753165-8759597 transcript_region:SL2.50ch11:8753165..8759597+ go_terms:GO:0008152 functional_description:"Long-chain-fatty-acid--CoA ligase 4 (AHRD V1 ***- C0HA93_SALSA); contains Interpro domain(s) IPR000873 AMP-dependent synthetase and ligase "	1
sly_miN_928	Solyc05g008910.2.1	2.5	20.449	1	20	476	495	CAUUUUUGGAGUGUCCGAGC	GUUCAGACACUCCAGAGAUG	Cleavage	genomic_reference:SL2.50ch05 gene_region:3120131-3123501 transcript_region:SL2.50ch05:3120131..3123501+ go_terms:GO:0006541 functional_description:"Glutamine amidotransferase (AHRD V1 *-*- D0DPX0_9LACO); contains Interpro domain(s) IPR011697 Peptidase C26 "	1
sly_miN_928	Solyc05g008940.2.1	3	21.378	1	21	2160	2180	CAUUUUUGGAGUGUCCGAGCA	UGCUCGGAAACUCAAAAAAUA	Cleavage	genomic_reference:SL2.50ch05 gene_region:3148903-3152133 transcript_region:SL2.50ch05:3148903..3152133+ go_terms:GO:0006468 functional_description:"Receptor-like kinase (AHRD V1 *-*- A7VM25_MARPO); contains Interpro domain(s) IPR002290 Serine/threonine protein kinase "	1
sly_miN_928	Solyc01g010410.2.1	3	16.572	1	21	728	748	CAUUUUUGGAGUGUCCGAGCA	UGGUCGGACUCUCCAAAAAUA	Cleavage	genomic_reference:SL2.50ch01 gene_region:5311121-5313481 transcript_region:SL2.50ch01:5311121..5313481+ go_terms:GO:0003700 functional_description:"Cys2/His2 zinc-finger transcription factor (AHRD V1 *-** Q4U316_SILLA); contains Interpro domain(s) IPR007087 Zinc finger, C2H2-type "	1
sly_miN_928	Solyc01g006870.2.1	3	18.529	1	21	2044	2064	CAUUUUUGGAGUGUCCGAGCA	UGCUCGAACCUUCCAAAGAUG	Cleavage	genomic_reference:SL2.50ch01 gene_region:1430746-1436275 transcript_region:SL2.50ch01:1430746..1436275- functional_description:"cDNA clone J023119C16 full insert sequence (AHRD V1 *-*- B7F733_ORYSJ)"	1
sly_miN_928	Solyc10g005640.2.1	3	17.728	1	21	2042	2062	CAUUUUUGGAGUGUCCGAGCA	UGUUCAGACCCUCUAAAAAUG	Cleavage	genomic_reference:SL2.50ch10 gene_region:514112-519337 transcript_region:SL2.50ch10:514112..519337+ go_terms:GO:0003824 functional_description:"Phosphatase 2C family protein (AHRD V1 ***- D7KDP0_ARALY); contains Interpro domain(s) IPR015655 Protein phosphatase 2C "	1
sly_miN_928	Solyc05g054720.2.1	3	12.805	1	21	851	871	CAUUUUUGGAGUGUCCGAGCA	UACUCGAACUCUCCAAAAAUG	Cleavage	genomic_reference:SL2.50ch05 gene_region:63726470-63729065 transcript_region:SL2.50ch05:63726470..63729065+ go_terms:GO:0016021 functional_description:"Tic20-like protein (AHRD V1 ***- Q2V9A0_SOLTU); contains Interpro domain(s) IPR005691 Chloroplast protein import component Tic20 "	1
sly_miN_928	Solyc09g089810.1.1	3	14.361	1	20	920	939	CAUUUUUGGAGUGUCCGAGC	GUUCGGAAUCUCCAAAGAUG	Cleavage	evidence_code:10F0H1E0IEG genomic_reference:SL2.50ch09 gene_region:64817326-64818698 transcript_region:SL2.50ch09:64817326..64818698+ go_terms:GO:0009815 functional_description:"1-aminocyclopropane-1-carboxylate oxidase-like protein (AHRD V1 **-* Q9LTH8_ARATH); contains Interpro domain(s) IPR005123 Oxoglutarate and iron-dependent oxygenase "	1
sly_miN_942	Solyc03g119120.2.1	3	19.127	1	21	627	647	UUUCUCAGGUGCUCACUCAGC	GUUGGGUGGGUAUUUGAGAAA	Cleavage	genomic_reference:SL2.50ch03 gene_region:61865183-61867784 transcript_region:SL2.50ch03:61865183..61867784+ functional_description:"Pentatricopeptide repeat-containing protein (AHRD V1 ***- D7M3D7_ARALY); contains Interpro domain(s) IPR002885 Pentatricopeptide repeat "	1
sly_miN_942	Solyc01g108310.2.1	3	19.239	1	21	836	856	UUUCUCAGGUGCUCACUCAGC	GCUGAGAGAGCAGUUGAGAAG	Translation	genomic_reference:SL2.50ch01 gene_region:87429824-87432064 transcript_region:SL2.50ch01:87429824..87432064+ go_terms:GO:0003676,GO:0000166 functional_description:"Os11g0248200 protein (Fragment) (AHRD V1 *--- Q0ITJ6_ORYSJ); contains Interpro domain(s) IPR006630 RNA-binding protein Lupus La "	1
sly_miN_942	Solyc10g049570.1.1	2.5	16.291	1	20	941	960	UUUCUCAGGUGCUCACUCAG	CUGAGUUAUCACUUGAGAAA	Cleavage	evidence_code:10F0H1E1IEG genomic_reference:SL2.50ch10 gene_region:41635720-41637285 transcript_region:SL2.50ch10:41635720..41637285+ functional_description:"Pentatricopeptide repeat-containing protein (AHRD V1 ***- D7KJJ1_ARALY); contains Interpro domain(s) IPR002885 Pentatricopeptide repeat "	1
sly_miN_942	Solyc01g110700.2.1	3	22.358	1	21	11700	11720	UUUCUCAGGUGCUCACUCAGC	GUUGAAUGAUCAUCUGAGAAA	Cleavage	genomic_reference:SL2.50ch01 gene_region:89071526-89315619 transcript_region:SL2.50ch01:89071526..89315619- functional_description:"Unknown Protein (AHRD V1)"	1
sly_miN_942	Solyc01g079080.2.1	3	13.748	1	20	1237	1256	UUUCUCAGGUGCUCACUCAG	AUGACUGAGCAGCUGAGAAA	Translation	genomic_reference:SL2.50ch01 gene_region:70658456-70664129 transcript_region:SL2.50ch01:70658456..70664129- functional_description:"Coiled-coil protein (AHRD V1 *-*- B9G5N1_ORYSJ)"	1
sly_miN_942	Solyc02g086340.2.1	3	18	1	20	2895	2914	UUUCUCAGGUGCUCACUCAG	CUGACAGAGUACUUGAGAAA	Cleavage	genomic_reference:SL2.50ch02 gene_region:43586427-43595256 transcript_region:SL2.50ch02:43586427..43595256- go_terms:GO:0005488 functional_description:"LisH domain and HEAT repeat-containing protein KIAA1468 (AHRD V1 *-*- K1468_HUMAN); contains Interpro domain(s) IPR011989 Armadillo-like helical "	1
sly_miN_942	Solyc09g010460.2.1	3	21.029	1	20	2176	2195	UUUCUCAGGUGCUCACUCAG	CUGAAUGAGCAACUGAGGGA	Translation	genomic_reference:SL2.50ch09 gene_region:3817371-3827369 transcript_region:SL2.50ch09:3817371..3827369+ go_terms:GO:0005515 functional_description:"Eukaryotic translation initiation factor 3 subunit A (AHRD V1 ***- Q24JU4_HUMAN); contains Interpro domain(s) IPR000717 Proteasome component region PCI "	1
sly_miN_942	Solyc02g068720.2.1	3	23.049	1	20	2458	2477	UUUCUCAGGUGCUCACUCAG	CUGAGGGAGUACAUGAGAGA	Cleavage	genomic_reference:SL2.50ch02 gene_region:33218147-33235322 transcript_region:SL2.50ch02:33218147..33235322- go_terms:GO:0005515,GO:0016563 functional_description:"Nck-associated protein 1 (AHRD V1 **-- B7ZGK5_LOTJA); contains Interpro domain(s) IPR019137 Nck-associated protein 1 "	1
sly_miN_944	Solyc10g007080.2.1	0.5	12.69	1	24	343	366	AAGUGUGUCUCUGAGAUUUUGGAC	GCCCGAAAUCUCAGAGACACACUU	Cleavage	genomic_reference:SL2.50ch10 gene_region:1459173-1463245 transcript_region:SL2.50ch10:1459173..1463245- go_terms:GO:0016020 functional_description:"Aberrant lateral root formation 5 (AHRD V1 *--- Q9LUH2_ARATH); contains Interpro domain(s) IPR002528 Multi antimicrobial extrusion protein MatE "	1
sly_miN_944	Solyc01g110700.2.1	1.5	13.059	1	23	179265	179287	AAGUGUGUCUCUGAGAUUUUGGA	UCUGGAAUUUCAGAGACACACUU	Cleavage	genomic_reference:SL2.50ch01 gene_region:89071526-89315619 transcript_region:SL2.50ch01:89071526..89315619- functional_description:"Unknown Protein (AHRD V1)"	2
sly_miN_944	Solyc01g111180.2.1	1.5	13.059	1	23	149554	149576	AAGUGUGUCUCUGAGAUUUUGGA	UCUGGAAUUUCAGAGACACACUU	Cleavage	genomic_reference:SL2.50ch01 gene_region:89072019-89286640 transcript_region:SL2.50ch01:89072019..89286640- functional_description:"Unknown Protein (AHRD V1)"	1
sly_miN_944	Solyc01g110700.2.1	2.5	9.493	1	24	69785	69808	AAGUGUGUCUCUGAGAUUUUGGAC	GUCCAAAAUUUUAAAGAUACACUU	Translation	genomic_reference:SL2.50ch01 gene_region:89071526-89315619 transcript_region:SL2.50ch01:89071526..89315619- functional_description:"Unknown Protein (AHRD V1)"	2
sly_miN_944	Solyc01g098450.2.1	3	18.157	1	24	1607	1630	AAGUGUGUCUCUGAGAUUUUGGAC	GUUUAGAAGCUCAGAGAUACACUG	Cleavage	genomic_reference:SL2.50ch01 gene_region:80732427-80735316 transcript_region:SL2.50ch01:80732427..80735316+ functional_description:"Genomic DNA chromosome 3 P1 clone MYF24 (AHRD V1 ***- Q9LS59_ARATH)"	1
sly_miN_944	Solyc10g005210.2.1	3	18.175	1	21	888	908	AAGUGUGUCUCUGAGAUUUUG	CAAGAUUUCAGGGAUGCAUUU	Cleavage	genomic_reference:SL2.50ch10 gene_region:168532-170795 transcript_region:SL2.50ch10:168532..170795- go_terms:GO:0006284,GO:0006281 functional_description:"DNA-3-methyladenine glycosylase I (AHRD V1 ***- B4FWT0_MAIZE); contains Interpro domain(s) IPR005019 Methyladenine glycosylase "	1
sly_miN_944	Solyc02g085910.2.1	3	6.881	1	23	1052	1074	AAGUGUGUCUCUGAGAUUUUGGA	UUUAAAAUUUUAAAAACACACUU	Translation	genomic_reference:SL2.50ch02 gene_region:43268986-43270169 transcript_region:SL2.50ch02:43268986..43270169- functional_description:"LOB domain protein 42 (AHRD V1 ***- D7KWD0_ARALY); contains Interpro domain(s) IPR004883 Lateral organ boundaries, LOB "	1
sly_miN_944	Solyc09g008960.1.1	3	12.247	1	24	598	621	AAGUGUGUCUCUGAGAUUUUGGAC	GUUAAAAAUAAUAGAGACACAUUU	Cleavage	evidence_code:10F0H1E1IEG genomic_reference:SL2.50ch09 gene_region:2341500-2342998 transcript_region:SL2.50ch09:2341500..2342998- functional_description:"Homology to unknown gene (AHRD V1 ***- Q01A04_OSTTA); contains Interpro domain(s) IPR004274 NLI interacting factor "	1
sly_miN_944	Solyc10g017530.2.1	2.5	16.802	1	22	1526	1547	AAGUGUGUCUCUGAGAUUUUGG	CGAAGAACUCAGAGACAUAUUU	Cleavage	genomic_reference:SL2.50ch10 gene_region:5410144-5419713 transcript_region:SL2.50ch10:5410144..5419713+ go_terms:GO:0004004 functional_description:"ATP-dependent RNA Helicase (AHRD V1 **** Q7PDT0_PLAYO); contains Interpro domain(s) IPR011545 DNA/RNA helicase, DEAD/DEAH box type, N-terminal "	1
sly_miN_944	Solyc01g090230.2.1	3	12.055	1	22	1695	1716	AAGUGUGUCUCUGAGAUUUUGG	UUGAAAUCUCAGAGCCAUGUUU	Cleavage	genomic_reference:SL2.50ch01 gene_region:75636426-75660453 transcript_region:SL2.50ch01:75636426..75660453- functional_description:"GRAM domain containing protein (AHRD V1 *-*- B4FWB9_MAIZE); contains Interpro domain(s) IPR004182 GRAM "	1
sly_miN_944	Solyc10g044980.1.1	3	12.425	1	20	401	420	AAGUGUGUCUCUGAGAUUUU	AAGAUCUUAGAGAUGCGUUU	Cleavage	evidence_code:10F0H0E0IEG genomic_reference:SL2.50ch10 gene_region:24778918-24779349 transcript_region:SL2.50ch10:24778918..24779349- go_terms:GO:0005515,GO:0003677 functional_description:"Histone H2B (AHRD V1 *-*- A9S8R4_PHYPA); contains Interpro domain(s) IPR000558 Histone H2B "	1
sly_miN_944	Solyc07g038110.1.1	3	14.161	1	20	19	38	AAGUGUGUCUCUGAGAUUUU	AAAAUCUCAGACAUACAGUU	Translation	evidence_code:10F0H1E0IEG genomic_reference:SL2.50ch07 gene_region:42662779-42663534 transcript_region:SL2.50ch07:42662779..42663534- go_terms:GO:0005529,GO:0005975 functional_description:"Beta-galactosidase (AHRD V1 *-*- Q0EDA9_PERAE); contains Interpro domain(s) IPR000922 D-galactoside/L-rhamnose binding SUEL lectin "	1
sly_miN_944	Solyc04g005080.2.1	2.5	19.281	1	20	1324	1343	AAGUGUGUCUCUGAGAUUUU	AAGAACUCAGAGCCACACUU	Cleavage	genomic_reference:SL2.50ch04 gene_region:64905-71276 transcript_region:SL2.50ch04:64905..71276- go_terms:GO:0050897,GO:0008270 functional_description:"Pyruvate dehydrogenase E1 component alpha subunit (AHRD V1 ***- B6TMS5_MAIZE); contains Interpro domain(s) IPR017597 Pyruvate dehydrogenase (acetyl-transferring) E1 component, alpha subunit, subgroup y "	1
sly_miN_944	Solyc11g016990.1.1	3	23.679	1	20	734	753	AAGUGUGUCUCUGAGAUUUU	GAGUUCCCAGAGACACACUU	Cleavage	evidence_code:10F0H1E1IEG genomic_reference:SL2.50ch11 gene_region:7660095-7671231 transcript_region:SL2.50ch11:7660095..7671231+ go_terms:GO:0016311,GO:0006470 functional_description:"Receptor-type tyrosine-protein phosphatase S (AHRD V1 ***- B6TAK5_MAIZE); contains Interpro domain(s) IPR000242 Protein-tyrosine phosphatase, receptor/non-receptor type "	1
sly_miN_944	Solyc05g011810.2.1	3	15.584	1	20	1266	1285	AAGUGUGUCUCUGAGAUUUU	AAAAUUUCACAAACACAUUU	Translation	genomic_reference:SL2.50ch05 gene_region:5042653-5046761 transcript_region:SL2.50ch05:5042653..5046761+ go_terms:GO:0003700 functional_description:"BHLH transcription factor (AHRD V1 *-** B5AEK3_ORYSJ); contains Interpro domain(s) IPR011598 Helix-loop-helix DNA-binding "	1
sly_miN_944	Solyc04g053120.2.1	3	14.401	1	20	1844	1863	AAGUGUGUCUCUGAGAUUUU	AAAAGCUAAGAGAUAUACUU	Cleavage	genomic_reference:SL2.50ch04 gene_region:50864174-50870628 transcript_region:SL2.50ch04:50864174..50870628- go_terms:GO:0005975 functional_description:"4-alpha-glucanotransferase (AHRD V1 ***- Q9LV91_ARATH); contains Interpro domain(s) IPR003385 Glycoside hydrolase, family 77 "	1
sly_miN_958	Solyc04g056550.1.1	2.5	13.935	1	23	449	471	UUUCAAACUAGUGUCACGUAGGC	GGUUACGUGACACUAAUUUCAAA	Cleavage	evidence_code:10F0H0E0IEG genomic_reference:SL2.50ch04 gene_region:53648375-53648923 transcript_region:SL2.50ch04:53648375..53648923- go_terms:GO:0003700 functional_description:"MADS-box transcription factor 25 (AHRD V1 **** MAD25_ORYSJ); contains Interpro domain(s) IPR002100 Transcription factor, MADS-box "	1
sly_miN_958	Solyc01g105410.2.1	3	14.378	1	23	953	975	UUUCAAACUAGUGUCACGUAGGC	GCAUGCUCGACACUAGUUUGAGA	Cleavage	genomic_reference:SL2.50ch01 gene_region:85348461-85349698 transcript_region:SL2.50ch01:85348461..85349698+ functional_description:"Os06g0220000 protein (Fragment) (AHRD V1 ***- Q0DDJ2_ORYSJ); contains Interpro domain(s) IPR006766 Phosphate-induced protein 1 conserved region "	1
sly_miN_962	Solyc10g007080.2.1	0.5	12.69	1	24	343	366	AAGUGUGUCUCUGAGAUUUUGGGC	GCCCGAAAUCUCAGAGACACACUU	Cleavage	genomic_reference:SL2.50ch10 gene_region:1459173-1463245 transcript_region:SL2.50ch10:1459173..1463245- go_terms:GO:0016020 functional_description:"Aberrant lateral root formation 5 (AHRD V1 *--- Q9LUH2_ARATH); contains Interpro domain(s) IPR002528 Multi antimicrobial extrusion protein MatE "	1
sly_miN_962	Solyc01g110700.2.1	1.5	13.059	1	23	179265	179287	AAGUGUGUCUCUGAGAUUUUGGG	UCUGGAAUUUCAGAGACACACUU	Cleavage	genomic_reference:SL2.50ch01 gene_region:89071526-89315619 transcript_region:SL2.50ch01:89071526..89315619- functional_description:"Unknown Protein (AHRD V1)"	2
sly_miN_962	Solyc01g111180.2.1	1.5	13.059	1	23	149554	149576	AAGUGUGUCUCUGAGAUUUUGGG	UCUGGAAUUUCAGAGACACACUU	Cleavage	genomic_reference:SL2.50ch01 gene_region:89072019-89286640 transcript_region:SL2.50ch01:89072019..89286640- functional_description:"Unknown Protein (AHRD V1)"	1
sly_miN_962	Solyc01g110700.2.1	2.5	9.493	1	24	69785	69808	AAGUGUGUCUCUGAGAUUUUGGGC	GUCCAAAAUUUUAAAGAUACACUU	Translation	genomic_reference:SL2.50ch01 gene_region:89071526-89315619 transcript_region:SL2.50ch01:89071526..89315619- functional_description:"Unknown Protein (AHRD V1)"	2
sly_miN_962	Solyc01g098450.2.1	3	18.157	1	24	1607	1630	AAGUGUGUCUCUGAGAUUUUGGGC	GUUUAGAAGCUCAGAGAUACACUG	Cleavage	genomic_reference:SL2.50ch01 gene_region:80732427-80735316 transcript_region:SL2.50ch01:80732427..80735316+ functional_description:"Genomic DNA chromosome 3 P1 clone MYF24 (AHRD V1 ***- Q9LS59_ARATH)"	1
sly_miN_962	Solyc10g017530.2.1	2.5	16.802	1	23	1525	1547	AAGUGUGUCUCUGAGAUUUUGGG	CCGAAGAACUCAGAGACAUAUUU	Cleavage	genomic_reference:SL2.50ch10 gene_region:5410144-5419713 transcript_region:SL2.50ch10:5410144..5419713+ go_terms:GO:0004004 functional_description:"ATP-dependent RNA Helicase (AHRD V1 **** Q7PDT0_PLAYO); contains Interpro domain(s) IPR011545 DNA/RNA helicase, DEAD/DEAH box type, N-terminal "	1
sly_miN_962	Solyc07g038110.1.1	3	14.161	1	24	15	38	AAGUGUGUCUCUGAGAUUUUGGGC	GCUGAAAAUCUCAGACAUACAGUU	Translation	evidence_code:10F0H1E0IEG genomic_reference:SL2.50ch07 gene_region:42662779-42663534 transcript_region:SL2.50ch07:42662779..42663534- go_terms:GO:0005529,GO:0005975 functional_description:"Beta-galactosidase (AHRD V1 *-*- Q0EDA9_PERAE); contains Interpro domain(s) IPR000922 D-galactoside/L-rhamnose binding SUEL lectin "	1
sly_miN_962	Solyc01g090230.2.1	3	12.055	1	23	1694	1716	AAGUGUGUCUCUGAGAUUUUGGG	CUUGAAAUCUCAGAGCCAUGUUU	Cleavage	genomic_reference:SL2.50ch01 gene_region:75636426-75660453 transcript_region:SL2.50ch01:75636426..75660453- functional_description:"GRAM domain containing protein (AHRD V1 *-*- B4FWB9_MAIZE); contains Interpro domain(s) IPR004182 GRAM "	1
sly_miN_962	Solyc10g005210.2.1	3	18.175	1	21	888	908	AAGUGUGUCUCUGAGAUUUUG	CAAGAUUUCAGGGAUGCAUUU	Cleavage	genomic_reference:SL2.50ch10 gene_region:168532-170795 transcript_region:SL2.50ch10:168532..170795- go_terms:GO:0006284,GO:0006281 functional_description:"DNA-3-methyladenine glycosylase I (AHRD V1 ***- B4FWT0_MAIZE); contains Interpro domain(s) IPR005019 Methyladenine glycosylase "	1
sly_miN_962	Solyc10g044980.1.1	3	12.425	1	20	401	420	AAGUGUGUCUCUGAGAUUUU	AAGAUCUUAGAGAUGCGUUU	Cleavage	evidence_code:10F0H0E0IEG genomic_reference:SL2.50ch10 gene_region:24778918-24779349 transcript_region:SL2.50ch10:24778918..24779349- go_terms:GO:0005515,GO:0003677 functional_description:"Histone H2B (AHRD V1 *-*- A9S8R4_PHYPA); contains Interpro domain(s) IPR000558 Histone H2B "	1
sly_miN_962	Solyc02g085910.2.1	3	6.881	1	23	1052	1074	AAGUGUGUCUCUGAGAUUUUGGG	UUUAAAAUUUUAAAAACACACUU	Translation	genomic_reference:SL2.50ch02 gene_region:43268986-43270169 transcript_region:SL2.50ch02:43268986..43270169- functional_description:"LOB domain protein 42 (AHRD V1 ***- D7KWD0_ARALY); contains Interpro domain(s) IPR004883 Lateral organ boundaries, LOB "	1
sly_miN_962	Solyc09g008960.1.1	3	12.247	1	24	598	621	AAGUGUGUCUCUGAGAUUUUGGGC	GUUAAAAAUAAUAGAGACACAUUU	Cleavage	evidence_code:10F0H1E1IEG genomic_reference:SL2.50ch09 gene_region:2341500-2342998 transcript_region:SL2.50ch09:2341500..2342998- functional_description:"Homology to unknown gene (AHRD V1 ***- Q01A04_OSTTA); contains Interpro domain(s) IPR004274 NLI interacting factor "	1
sly_miN_962	Solyc04g005080.2.1	2.5	19.281	1	20	1324	1343	AAGUGUGUCUCUGAGAUUUU	AAGAACUCAGAGCCACACUU	Cleavage	genomic_reference:SL2.50ch04 gene_region:64905-71276 transcript_region:SL2.50ch04:64905..71276- go_terms:GO:0050897,GO:0008270 functional_description:"Pyruvate dehydrogenase E1 component alpha subunit (AHRD V1 ***- B6TMS5_MAIZE); contains Interpro domain(s) IPR017597 Pyruvate dehydrogenase (acetyl-transferring) E1 component, alpha subunit, subgroup y "	1
sly_miN_962	Solyc04g053120.2.1	3	14.401	1	24	1840	1863	AAGUGUGUCUCUGAGAUUUUGGGC	GCAAAAAAGCUAAGAGAUAUACUU	Cleavage	genomic_reference:SL2.50ch04 gene_region:50864174-50870628 transcript_region:SL2.50ch04:50864174..50870628- go_terms:GO:0005975 functional_description:"4-alpha-glucanotransferase (AHRD V1 ***- Q9LV91_ARATH); contains Interpro domain(s) IPR003385 Glycoside hydrolase, family 77 "	1
sly_miN_962	Solyc11g016990.1.1	3	23.679	1	20	734	753	AAGUGUGUCUCUGAGAUUUU	GAGUUCCCAGAGACACACUU	Cleavage	evidence_code:10F0H1E1IEG genomic_reference:SL2.50ch11 gene_region:7660095-7671231 transcript_region:SL2.50ch11:7660095..7671231+ go_terms:GO:0016311,GO:0006470 functional_description:"Receptor-type tyrosine-protein phosphatase S (AHRD V1 ***- B6TAK5_MAIZE); contains Interpro domain(s) IPR000242 Protein-tyrosine phosphatase, receptor/non-receptor type "	1
sly_miN_962	Solyc05g011810.2.1	3	15.584	1	20	1266	1285	AAGUGUGUCUCUGAGAUUUU	AAAAUUUCACAAACACAUUU	Translation	genomic_reference:SL2.50ch05 gene_region:5042653-5046761 transcript_region:SL2.50ch05:5042653..5046761+ go_terms:GO:0003700 functional_description:"BHLH transcription factor (AHRD V1 *-** B5AEK3_ORYSJ); contains Interpro domain(s) IPR011598 Helix-loop-helix DNA-binding "	1
sly_miN_968	Solyc03g043730.1.1	2.5	10.929	1	24	335	358	CUCUUCCGUGAACUUCAUCAAAAU	AUUAUGAAGAAGAUCACGGAGGAG	Cleavage	evidence_code:10F0H0E0IEG genomic_reference:SL2.50ch03 gene_region:11213441-11213803 transcript_region:SL2.50ch03:11213441..11213803- functional_description:"Unknown Protein (AHRD V1)"	1
sly_miN_968	Solyc05g054370.2.1	3	13.892	1	21	1321	1341	CUCUUCCGUGAACUUCAUCAA	UUGAUAAAGUUCAUGGAGGAU	Cleavage	genomic_reference:SL2.50ch05 gene_region:63429580-63438492 transcript_region:SL2.50ch05:63429580..63438492- go_terms:GO:0003995 functional_description:"Acyl-CoA dehydrogenase (AHRD V1 *-** A3JBQ6_9ALTE); contains Interpro domain(s) IPR009100 Acyl-CoA dehydrogenase/oxidase, middle and N-terminal "	1
sly_miN_968	Solyc02g071180.2.1	3	17.271	1	21	1101	1121	CUCUUCCGUGAACUUCAUCAA	UUGAUGAAGUUCAGGGGACAG	Cleavage	genomic_reference:SL2.50ch02 gene_region:35240539-35248906 transcript_region:SL2.50ch02:35240539..35248906- functional_description:"TA9 protein (Fragment) (AHRD V1 *--- Q70KT1_ORYSJ); contains Interpro domain(s) IPR009719 Protein of unknown function DUF1296 "	1
sly_miN_968	Solyc09g008930.2.1	3	19.781	1	23	83	105	CUCUUCCGUGAACUUCAUCAAAA	UUGUGGAGAACUUCGCGGAAGAG	Cleavage	genomic_reference:SL2.50ch09 gene_region:2312453-2314444 transcript_region:SL2.50ch09:2312453..2314444- functional_description:"Os03g0270500 protein (Fragment) (AHRD V1 *-*- Q0DT39_ORYSJ); contains Interpro domain(s) IPR007700 Protein of unknown function DUF668 "	1
sly_miN_968	Solyc07g025250.1.1	2.5	19.268	1	24	1003	1026	CUCUUCCGUGAACUUCAUCAAAAU	AGUGUGAUGAAGAUGAUGGAAGAG	Translation	evidence_code:10F0H1E1IEG genomic_reference:SL2.50ch07 gene_region:26966772-26968418 transcript_region:SL2.50ch07:26966772..26968418- functional_description:"Pentatricopeptide repeat-containing protein (AHRD V1 ***- D7M6Q4_ARALY); contains Interpro domain(s) IPR002885 Pentatricopeptide repeat "	1
sly_miN_968	Solyc01g015020.2.1	3	14.355	1	20	1337	1356	CUCUUCCGUGAACUUCAUCA	AGAUGAAGUUGAUGGAGGAG	Translation	genomic_reference:SL2.50ch01 gene_region:16607107-16609448 transcript_region:SL2.50ch01:16607107..16609448+ functional_description:"PRLI-interacting factor A (Fragment) (AHRD V1 *-*- Q9FUB4_ARATH)"	1
sly_miN_968	Solyc04g009720.1.1	3	17.462	1	24	530	553	CUCUUCCGUGAACUUCAUCAAAAU	AUGGUGUUGAAUUUCAUGGAAGGG	Cleavage	evidence_code:10F0H1E1IEG genomic_reference:SL2.50ch04 gene_region:3052311-3055210 transcript_region:SL2.50ch04:3052311..3055210+ go_terms:GO:0008270,GO:0003723 functional_description:"Pentatricopeptide repeat-containing protein (AHRD V1 ***- D7LY59_ARALY); contains Interpro domain(s) IPR000504 RNA recognition motif, RNP-1 "	1
sly_miN_968	Solyc10g079850.1.1	3	23.085	1	24	3185	3208	CUCUUCCGUGAACUUCAUCAAAAU	AUGAUGAUGAAGAUGAUGGAGGAG	Translation	evidence_code:10F0H1E1IEG genomic_reference:SL2.50ch10 gene_region:60649525-60653764 transcript_region:SL2.50ch10:60649525..60653764- functional_description:"Genomic DNA chromosome 3 P1 clone MPN9 (AHRD V1 ***- Q9LT22_ARATH)"	1
sly_miN_968	Solyc12g099600.1.1	3	16.884	1	22	769	790	CUCUUCCGUGAACUUCAUCAAA	UAUGAUGGAUUUAAUGGAAGAG	Translation	evidence_code:10F0H1E0IEG genomic_reference:SL2.50ch12 gene_region:65030399-65034813 transcript_region:SL2.50ch12:65030399..65034813+ go_terms:GO:0003824 functional_description:"Protein phosphatase 2C containing protein (AHRD V1 ***- B6T998_MAIZE); contains Interpro domain(s) IPR015655 Protein phosphatase 2C "	1
sly_miN_969	Solyc03g043730.1.1	2.5	10.929	1	24	335	358	CUCUUCCGUGAACUUCAUCAAAAU	AUUAUGAAGAAGAUCACGGAGGAG	Cleavage	evidence_code:10F0H0E0IEG genomic_reference:SL2.50ch03 gene_region:11213441-11213803 transcript_region:SL2.50ch03:11213441..11213803- functional_description:"Unknown Protein (AHRD V1)"	1
sly_miN_969	Solyc05g054370.2.1	3	13.892	1	21	1321	1341	CUCUUCCGUGAACUUCAUCAA	UUGAUAAAGUUCAUGGAGGAU	Cleavage	genomic_reference:SL2.50ch05 gene_region:63429580-63438492 transcript_region:SL2.50ch05:63429580..63438492- go_terms:GO:0003995 functional_description:"Acyl-CoA dehydrogenase (AHRD V1 *-** A3JBQ6_9ALTE); contains Interpro domain(s) IPR009100 Acyl-CoA dehydrogenase/oxidase, middle and N-terminal "	1
sly_miN_969	Solyc02g071180.2.1	3	17.271	1	21	1101	1121	CUCUUCCGUGAACUUCAUCAA	UUGAUGAAGUUCAGGGGACAG	Cleavage	genomic_reference:SL2.50ch02 gene_region:35240539-35248906 transcript_region:SL2.50ch02:35240539..35248906- functional_description:"TA9 protein (Fragment) (AHRD V1 *--- Q70KT1_ORYSJ); contains Interpro domain(s) IPR009719 Protein of unknown function DUF1296 "	1
sly_miN_969	Solyc09g008930.2.1	3	19.781	1	23	83	105	CUCUUCCGUGAACUUCAUCAAAA	UUGUGGAGAACUUCGCGGAAGAG	Cleavage	genomic_reference:SL2.50ch09 gene_region:2312453-2314444 transcript_region:SL2.50ch09:2312453..2314444- functional_description:"Os03g0270500 protein (Fragment) (AHRD V1 *-*- Q0DT39_ORYSJ); contains Interpro domain(s) IPR007700 Protein of unknown function DUF668 "	1
sly_miN_969	Solyc07g025250.1.1	2.5	19.268	1	24	1003	1026	CUCUUCCGUGAACUUCAUCAAAAU	AGUGUGAUGAAGAUGAUGGAAGAG	Translation	evidence_code:10F0H1E1IEG genomic_reference:SL2.50ch07 gene_region:26966772-26968418 transcript_region:SL2.50ch07:26966772..26968418- functional_description:"Pentatricopeptide repeat-containing protein (AHRD V1 ***- D7M6Q4_ARALY); contains Interpro domain(s) IPR002885 Pentatricopeptide repeat "	1
sly_miN_969	Solyc01g015020.2.1	3	14.355	1	20	1337	1356	CUCUUCCGUGAACUUCAUCA	AGAUGAAGUUGAUGGAGGAG	Translation	genomic_reference:SL2.50ch01 gene_region:16607107-16609448 transcript_region:SL2.50ch01:16607107..16609448+ functional_description:"PRLI-interacting factor A (Fragment) (AHRD V1 *-*- Q9FUB4_ARATH)"	1
sly_miN_969	Solyc04g009720.1.1	3	17.462	1	24	530	553	CUCUUCCGUGAACUUCAUCAAAAU	AUGGUGUUGAAUUUCAUGGAAGGG	Cleavage	evidence_code:10F0H1E1IEG genomic_reference:SL2.50ch04 gene_region:3052311-3055210 transcript_region:SL2.50ch04:3052311..3055210+ go_terms:GO:0008270,GO:0003723 functional_description:"Pentatricopeptide repeat-containing protein (AHRD V1 ***- D7LY59_ARALY); contains Interpro domain(s) IPR000504 RNA recognition motif, RNP-1 "	1
sly_miN_969	Solyc10g079850.1.1	3	23.085	1	24	3185	3208	CUCUUCCGUGAACUUCAUCAAAAU	AUGAUGAUGAAGAUGAUGGAGGAG	Translation	evidence_code:10F0H1E1IEG genomic_reference:SL2.50ch10 gene_region:60649525-60653764 transcript_region:SL2.50ch10:60649525..60653764- functional_description:"Genomic DNA chromosome 3 P1 clone MPN9 (AHRD V1 ***- Q9LT22_ARATH)"	1
sly_miN_969	Solyc12g099600.1.1	3	16.884	1	22	769	790	CUCUUCCGUGAACUUCAUCAAA	UAUGAUGGAUUUAAUGGAAGAG	Translation	evidence_code:10F0H1E0IEG genomic_reference:SL2.50ch12 gene_region:65030399-65034813 transcript_region:SL2.50ch12:65030399..65034813+ go_terms:GO:0003824 functional_description:"Protein phosphatase 2C containing protein (AHRD V1 ***- B6T998_MAIZE); contains Interpro domain(s) IPR015655 Protein phosphatase 2C "	1
sly_miN_970	Solyc03g043730.1.1	2.5	10.929	1	24	335	358	CUCUUCCGUGAACUUCAUCAAAAU	AUUAUGAAGAAGAUCACGGAGGAG	Cleavage	evidence_code:10F0H0E0IEG genomic_reference:SL2.50ch03 gene_region:11213441-11213803 transcript_region:SL2.50ch03:11213441..11213803- functional_description:"Unknown Protein (AHRD V1)"	1
sly_miN_970	Solyc05g054370.2.1	3	13.892	1	21	1321	1341	CUCUUCCGUGAACUUCAUCAA	UUGAUAAAGUUCAUGGAGGAU	Cleavage	genomic_reference:SL2.50ch05 gene_region:63429580-63438492 transcript_region:SL2.50ch05:63429580..63438492- go_terms:GO:0003995 functional_description:"Acyl-CoA dehydrogenase (AHRD V1 *-** A3JBQ6_9ALTE); contains Interpro domain(s) IPR009100 Acyl-CoA dehydrogenase/oxidase, middle and N-terminal "	1
sly_miN_970	Solyc02g071180.2.1	3	17.271	1	21	1101	1121	CUCUUCCGUGAACUUCAUCAA	UUGAUGAAGUUCAGGGGACAG	Cleavage	genomic_reference:SL2.50ch02 gene_region:35240539-35248906 transcript_region:SL2.50ch02:35240539..35248906- functional_description:"TA9 protein (Fragment) (AHRD V1 *--- Q70KT1_ORYSJ); contains Interpro domain(s) IPR009719 Protein of unknown function DUF1296 "	1
sly_miN_970	Solyc09g008930.2.1	3	19.781	1	23	83	105	CUCUUCCGUGAACUUCAUCAAAA	UUGUGGAGAACUUCGCGGAAGAG	Cleavage	genomic_reference:SL2.50ch09 gene_region:2312453-2314444 transcript_region:SL2.50ch09:2312453..2314444- functional_description:"Os03g0270500 protein (Fragment) (AHRD V1 *-*- Q0DT39_ORYSJ); contains Interpro domain(s) IPR007700 Protein of unknown function DUF668 "	1
sly_miN_970	Solyc07g025250.1.1	2.5	19.268	1	24	1003	1026	CUCUUCCGUGAACUUCAUCAAAAU	AGUGUGAUGAAGAUGAUGGAAGAG	Translation	evidence_code:10F0H1E1IEG genomic_reference:SL2.50ch07 gene_region:26966772-26968418 transcript_region:SL2.50ch07:26966772..26968418- functional_description:"Pentatricopeptide repeat-containing protein (AHRD V1 ***- D7M6Q4_ARALY); contains Interpro domain(s) IPR002885 Pentatricopeptide repeat "	1
sly_miN_970	Solyc01g015020.2.1	3	14.355	1	20	1337	1356	CUCUUCCGUGAACUUCAUCA	AGAUGAAGUUGAUGGAGGAG	Translation	genomic_reference:SL2.50ch01 gene_region:16607107-16609448 transcript_region:SL2.50ch01:16607107..16609448+ functional_description:"PRLI-interacting factor A (Fragment) (AHRD V1 *-*- Q9FUB4_ARATH)"	1
sly_miN_970	Solyc04g009720.1.1	3	17.462	1	24	530	553	CUCUUCCGUGAACUUCAUCAAAAU	AUGGUGUUGAAUUUCAUGGAAGGG	Cleavage	evidence_code:10F0H1E1IEG genomic_reference:SL2.50ch04 gene_region:3052311-3055210 transcript_region:SL2.50ch04:3052311..3055210+ go_terms:GO:0008270,GO:0003723 functional_description:"Pentatricopeptide repeat-containing protein (AHRD V1 ***- D7LY59_ARALY); contains Interpro domain(s) IPR000504 RNA recognition motif, RNP-1 "	1
sly_miN_970	Solyc10g079850.1.1	3	23.085	1	24	3185	3208	CUCUUCCGUGAACUUCAUCAAAAU	AUGAUGAUGAAGAUGAUGGAGGAG	Translation	evidence_code:10F0H1E1IEG genomic_reference:SL2.50ch10 gene_region:60649525-60653764 transcript_region:SL2.50ch10:60649525..60653764- functional_description:"Genomic DNA chromosome 3 P1 clone MPN9 (AHRD V1 ***- Q9LT22_ARATH)"	1
sly_miN_970	Solyc12g099600.1.1	3	16.884	1	22	769	790	CUCUUCCGUGAACUUCAUCAAA	UAUGAUGGAUUUAAUGGAAGAG	Translation	evidence_code:10F0H1E0IEG genomic_reference:SL2.50ch12 gene_region:65030399-65034813 transcript_region:SL2.50ch12:65030399..65034813+ go_terms:GO:0003824 functional_description:"Protein phosphatase 2C containing protein (AHRD V1 ***- B6T998_MAIZE); contains Interpro domain(s) IPR015655 Protein phosphatase 2C "	1
sly_miN_971	Solyc03g043730.1.1	2.5	10.929	1	24	335	358	CUCUUCCGUGAACUUCAUCAAAAU	AUUAUGAAGAAGAUCACGGAGGAG	Cleavage	evidence_code:10F0H0E0IEG genomic_reference:SL2.50ch03 gene_region:11213441-11213803 transcript_region:SL2.50ch03:11213441..11213803- functional_description:"Unknown Protein (AHRD V1)"	1
sly_miN_971	Solyc05g054370.2.1	3	13.892	1	21	1321	1341	CUCUUCCGUGAACUUCAUCAA	UUGAUAAAGUUCAUGGAGGAU	Cleavage	genomic_reference:SL2.50ch05 gene_region:63429580-63438492 transcript_region:SL2.50ch05:63429580..63438492- go_terms:GO:0003995 functional_description:"Acyl-CoA dehydrogenase (AHRD V1 *-** A3JBQ6_9ALTE); contains Interpro domain(s) IPR009100 Acyl-CoA dehydrogenase/oxidase, middle and N-terminal "	1
sly_miN_971	Solyc02g071180.2.1	3	17.271	1	21	1101	1121	CUCUUCCGUGAACUUCAUCAA	UUGAUGAAGUUCAGGGGACAG	Cleavage	genomic_reference:SL2.50ch02 gene_region:35240539-35248906 transcript_region:SL2.50ch02:35240539..35248906- functional_description:"TA9 protein (Fragment) (AHRD V1 *--- Q70KT1_ORYSJ); contains Interpro domain(s) IPR009719 Protein of unknown function DUF1296 "	1
sly_miN_971	Solyc09g008930.2.1	3	19.781	1	23	83	105	CUCUUCCGUGAACUUCAUCAAAA	UUGUGGAGAACUUCGCGGAAGAG	Cleavage	genomic_reference:SL2.50ch09 gene_region:2312453-2314444 transcript_region:SL2.50ch09:2312453..2314444- functional_description:"Os03g0270500 protein (Fragment) (AHRD V1 *-*- Q0DT39_ORYSJ); contains Interpro domain(s) IPR007700 Protein of unknown function DUF668 "	1
sly_miN_971	Solyc07g025250.1.1	2.5	19.268	1	24	1003	1026	CUCUUCCGUGAACUUCAUCAAAAU	AGUGUGAUGAAGAUGAUGGAAGAG	Translation	evidence_code:10F0H1E1IEG genomic_reference:SL2.50ch07 gene_region:26966772-26968418 transcript_region:SL2.50ch07:26966772..26968418- functional_description:"Pentatricopeptide repeat-containing protein (AHRD V1 ***- D7M6Q4_ARALY); contains Interpro domain(s) IPR002885 Pentatricopeptide repeat "	1
sly_miN_971	Solyc01g015020.2.1	3	14.355	1	20	1337	1356	CUCUUCCGUGAACUUCAUCA	AGAUGAAGUUGAUGGAGGAG	Translation	genomic_reference:SL2.50ch01 gene_region:16607107-16609448 transcript_region:SL2.50ch01:16607107..16609448+ functional_description:"PRLI-interacting factor A (Fragment) (AHRD V1 *-*- Q9FUB4_ARATH)"	1
sly_miN_971	Solyc04g009720.1.1	3	17.462	1	24	530	553	CUCUUCCGUGAACUUCAUCAAAAU	AUGGUGUUGAAUUUCAUGGAAGGG	Cleavage	evidence_code:10F0H1E1IEG genomic_reference:SL2.50ch04 gene_region:3052311-3055210 transcript_region:SL2.50ch04:3052311..3055210+ go_terms:GO:0008270,GO:0003723 functional_description:"Pentatricopeptide repeat-containing protein (AHRD V1 ***- D7LY59_ARALY); contains Interpro domain(s) IPR000504 RNA recognition motif, RNP-1 "	1
sly_miN_971	Solyc10g079850.1.1	3	23.085	1	24	3185	3208	CUCUUCCGUGAACUUCAUCAAAAU	AUGAUGAUGAAGAUGAUGGAGGAG	Translation	evidence_code:10F0H1E1IEG genomic_reference:SL2.50ch10 gene_region:60649525-60653764 transcript_region:SL2.50ch10:60649525..60653764- functional_description:"Genomic DNA chromosome 3 P1 clone MPN9 (AHRD V1 ***- Q9LT22_ARATH)"	1
sly_miN_971	Solyc12g099600.1.1	3	16.884	1	22	769	790	CUCUUCCGUGAACUUCAUCAAA	UAUGAUGGAUUUAAUGGAAGAG	Translation	evidence_code:10F0H1E0IEG genomic_reference:SL2.50ch12 gene_region:65030399-65034813 transcript_region:SL2.50ch12:65030399..65034813+ go_terms:GO:0003824 functional_description:"Protein phosphatase 2C containing protein (AHRD V1 ***- B6T998_MAIZE); contains Interpro domain(s) IPR015655 Protein phosphatase 2C "	1
sly_miN_972	Solyc04g011370.2.1	2.5	12.633	1	24	415	438	ACACACUCUGCAUUCAAUUAAAUU	GGUGGAAUUGAAUGUUGAGUGUGU	Translation	genomic_reference:SL2.50ch04 gene_region:3845935-3848508 transcript_region:SL2.50ch04:3845935..3848508+ go_terms:GO:0051015 functional_description:"Actin-depolymerizing factor 2 (AHRD V1 **** Q541R7_PETHY); contains Interpro domain(s) IPR002108 Actin-binding, cofilin/tropomyosin type "	1
sly_miN_972	Solyc10g084750.1.1	2.5	20.262	1	20	2407	2426	ACACACUCUGCAUUCAAUUA	CAAUUUGAUGCAGAGUGUGU	Cleavage	evidence_code:10F0H0E0IEG genomic_reference:SL2.50ch10 gene_region:63488111-63491575 transcript_region:SL2.50ch10:63488111..63491575+ go_terms:GO:0005975 functional_description:"Unknown Protein (AHRD V1)"	1
sly_miN_995	Solyc08g005510.1.1	1.5	20.121	1	22	112	133	UAAAUGUUUUCCGAGUAUCUUU	GAAGAUACUCGUAGAACAUUUA	Translation	evidence_code:10F0H1E0IEG genomic_reference:SL2.50ch08 gene_region:379040-383990 transcript_region:SL2.50ch08:379040..383990- go_terms:GO:0030275,GO:0000166 functional_description:"Tir-nbs-lrr, resistance protein"	1
sly_miN_995	Solyc11g011350.1.1	1.5	17.026	1	22	193	214	UAAAUGUUUUCCGAGUAUCUUU	GAGGAUACUCGAAAAACAUUUA	Translation	evidence_code:10F0H1E1IEG genomic_reference:SL2.50ch11 gene_region:4391578-4397668 transcript_region:SL2.50ch11:4391578..4397668- go_terms:GO:0030275,GO:0000166 functional_description:"Tir-nbs-lrr, resistance protein"	1
sly_miN_995	Solyc11g011090.1.1	1.5	15.154	1	22	3439	3460	UAAAUGUUUUCCGAGUAUCUUU	GAAGAUACUCGCAGAACAUUUA	Translation	evidence_code:10F0H1E1IEG genomic_reference:SL2.50ch11 gene_region:4170675-4183040 transcript_region:SL2.50ch11:4170675..4183040- go_terms:GO:0030275,GO:0000166 functional_description:"Tir-nbs-lrr, resistance protein"	1
sly_miN_995	Solyc01g066020.1.1	3	16.143	1	22	82	103	UAAAUGUUUUCCGAGUAUCUUU	GAAGAUACUCGGAAAAAUUUUA	Cleavage	evidence_code:10F0H1E0IEG genomic_reference:SL2.50ch01 gene_region:65280557-65284003 transcript_region:SL2.50ch01:65280557..65284003- go_terms:GO:0030275,GO:0000166 functional_description:"Tir-nbs-lrr, resistance protein"	1
sly_miN_995	Solyc05g007850.1.1	2	14.22	1	22	85	106	UAAAUGUUUUCCGAGUAUCUUU	GAAGACACUCGAAAAACAUUUA	Translation	evidence_code:10F0H1E0IEG genomic_reference:SL2.50ch05 gene_region:2291533-2295531 transcript_region:SL2.50ch05:2291533..2295531+ go_terms:GO:0030275,GO:0000166 functional_description:"Tir-nbs-lrr, resistance protein"	1
sly_miN_995	Solyc01g008800.1.1	2.5	15.52	1	22	88	109	UAAAUGUUUUCCGAGUAUCUUU	GAAGAUACUCGUAAAACCUUUA	Translation	evidence_code:10F0H1E1IEG genomic_reference:SL2.50ch01 gene_region:2831445-2836597 transcript_region:SL2.50ch01:2831445..2836597- go_terms:GO:0004872 functional_description:"Tir-nbs-lrr, resistance protein"	1
sly_miN_995	Solyc07g055460.2.1	3	14.148	1	22	96	117	UAAAUGUUUUCCGAGUAUCUUU	AAAGAAACUUGAAAAAUAUUUA	Translation	genomic_reference:SL2.50ch07 gene_region:60806007-60808148 transcript_region:SL2.50ch07:60806007..60808148- go_terms:GO:0019825 functional_description:"Cytochrome P450"	1
sly_miN_995	Solyc03g033380.2.1	3	18.389	1	22	1014	1035	UAAAUGUUUUCCGAGUAUCUUU	GAAGAUACACUGAAAACGUUUG	Cleavage	genomic_reference:SL2.50ch03 gene_region:9216291-9232662 transcript_region:SL2.50ch03:9216291..9232662- go_terms:GO:0008536 functional_description:"Ran-binding protein 9 (AHRD V1 **-* B6UAR9_MAIZE); contains Interpro domain(s) IPR018355 SPla/RYanodine receptor subgroup "	1
sly_miN_995	Solyc09g007710.2.1	3	17.984	1	22	61	82	UAAAUGUUUUCCGAGUAUCUUU	GAAGAUACACGUAGAACAUUUG	Translation	genomic_reference:SL2.50ch09 gene_region:1257638-1262613 transcript_region:SL2.50ch09:1257638..1262613+ go_terms:GO:0006952,GO:0005515,GO:0031224,GO:0006915 functional_description:"Tir-nbs-lrr, resistance protein"	1
sly_miN_995	Solyc12g011290.1.1	3	15.183	1	22	1759	1780	UAAAUGUUUUCCGAGUAUCUUU	ACAGGUACUGGCAAGACAUUUA	Translation	evidence_code:10F0H1E1IEG genomic_reference:SL2.50ch12 gene_region:4145546-4151148 transcript_region:SL2.50ch12:4145546..4151148+ go_terms:GO:0007018 functional_description:"Kinesin (AHRD V1 *-*- A6YTD6_CUCME); contains Interpro domain(s) IPR001752 Kinesin, motor region "	1
sly_miN_995	Solyc06g017970.2.1	3	15.121	1	22	1951	1972	UAAAUGUUUUCCGAGUAUCUUU	AUGGAAACACGGAAAAUAUUUA	Cleavage	genomic_reference:SL2.50ch06 gene_region:12037948-12055556 transcript_region:SL2.50ch06:12037948..12055556+ functional_description:"Ubiquitin carboxyl-terminal hydrolase (Fragment) (AHRD V1 *--- D8UG84_VOLCA); contains Interpro domain(s) IPR002083 MATH "	1
sly_miN_995	Solyc12g096900.1.1	3	15.896	1	20	63	82	UAAAUGUUUUCCGAGUAUCU	AGAUAUACGUAAAACAUUUG	Translation	evidence_code:10F0H1E1IEG genomic_reference:SL2.50ch12 gene_region:63974111-63976557 transcript_region:SL2.50ch12:63974111..63976557+ go_terms:GO:0030246 functional_description:"Tir, resistance protein fragment"	1
sly_miN_1001	Solyc01g110700.2.1	1.5	22.617	1	20	11700	11719	UUCUCAGAUGAUCACUCGAC	GUUGAAUGAUCAUCUGAGAA	Cleavage	genomic_reference:SL2.50ch01 gene_region:89071526-89315619 transcript_region:SL2.50ch01:89071526..89315619- functional_description:"Unknown Protein (AHRD V1)"	1
sly_miN_1001	Solyc03g120750.2.1	3	19.321	1	21	423	442	UUCUCAGAUGAUCACUCGACU	AGUCGAGUGGU-GUCUGAGAA	Translation	genomic_reference:SL2.50ch03 gene_region:63080116-63084324 transcript_region:SL2.50ch03:63080116..63084324- go_terms:GO:0003924 functional_description:"Ras-related protein Rab-7 (AHRD V1 ***- C1BJT6_OSMMO); contains Interpro domain(s) IPR003579 Ras small GTPase, Rab type "	1
sly_miN_1008	Solyc07g005990.2.1	2.5	15.777	1	21	592	612	GUGUCUAGAUGUGUAUUCUCA	UGGGAAUAUGCAUCUAGAUAU	Cleavage	genomic_reference:SL2.50ch07 gene_region:839251-845772 transcript_region:SL2.50ch07:839251..845772- functional_description:"Transcription regulatory protein SNF5 (AHRD V1 *-*- D3B6R9_POLPA)"	1
sly_miN_1008	Solyc03g046450.2.1	2.5	20.55	1	20	5014	5033	GUGUCUAGAUGUGUAUUCUC	UGGAGUGCACAUCUAGACAC	Cleavage	genomic_reference:SL2.50ch03 gene_region:16777714-16804857 transcript_region:SL2.50ch03:16777714..16804857- go_terms:GO:0005488 functional_description:"Cell morphogenesis protein (AHRD V1 *--- C0NPN9_AJECG); contains Interpro domain(s) IPR016024 Armadillo-type fold "	1
sly_miN_1008	Solyc06g008890.2.1	3	18.501	1	21	713	733	GUGUCUAGAUGUGUAUUCUCA	UGAGAAUAUACUUCUAGACGA	Translation	genomic_reference:SL2.50ch06 gene_region:2833412-2835080 transcript_region:SL2.50ch06:2833412..2835080+ go_terms:GO:0005515,GO:0004674 functional_description:"S-receptor kinase -like protein (AHRD V1 **** O49361_ARATH); contains Interpro domain(s) IPR002290 Serine/threonine protein kinase "	1
sly_miN_1008	Solyc02g050220.1.1	3	21.985	1	21	881	901	GUGUCUAGAUGUGUAUUCUCA	UGAGAAUACAGGCCUGGACAC	Translation	evidence_code:10F0H0E0IEG genomic_reference:SL2.50ch02 gene_region:24830578-24833074 transcript_region:SL2.50ch02:24830578..24833074+ functional_description:"Unknown Protein (AHRD V1)"	1
sly_miN_1008	Solyc07g015770.1.1	3	18.857	1	20	658	677	GUGUCUAGAUGUGUAUUCUC	GAGUAUACAGAUCUAGGUAC	Translation	evidence_code:10F0H1E0IEG genomic_reference:SL2.50ch07 gene_region:5318322-5319269 transcript_region:SL2.50ch07:5318322..5319269- go_terms:GO:0003676,GO:0015074 functional_description:"Retrotransposon gag protein (AHRD V1 *--- Q0KIS1_SOLDE); contains Interpro domain(s) IPR001584 Integrase, catalytic core "	1
sly_miN_1009	Solyc06g072300.2.1	2.5	23.686	1	22	2106	2127	UCGCUUGGUGCAGGUCGGGACC	GUUCCCGAGCUGCACCAAGCAA	Cleavage	genomic_reference:SL2.50ch06 gene_region:40960724-40969540 transcript_region:SL2.50ch06:40960724..40969540- go_terms:GO:0019899 functional_description:"ARGONAUTE 1 (AHRD V1 ***- D6RUV9_TOBAC); contains Interpro domain(s) IPR003165 Stem cell self-renewal protein Piwi "	1
