# Supplementary material for: Profiling of drought-responsive microRNA and mRNA in tomato using high-throughput sequencing
Source: BMC Genomics. 2017 Jun 26;18:481. doi: 10.1186/s12864-017-3869-1 (PMC5485680; doi:10.1186/s12864-017-3869-1)
Supplement: Supplementary file 15 — Enriched GO terms of the target genes for the differentially-expressed novel miRNAs in tomato. a, Number in input list: the number of genes mapped to the GO term of input list. b, Number in BG/Ref: the number of genes mapped to the GO term of reference list. (XLSX 14 kb) [file 12864_2017_3869_MOESM15_ESM.xlsx]

## Sheet: Sheet1
Additional file 15: Table S15 - Enriched GO terms of the target genes for the differentially-expressed novel miRNAs in tomato.
GO term	Ontology	Description	Number in input lista	Number in BG/Refb	p-value	FDR
GO:0032774	P	RNA biosynthetic process	9	299	0.039	0.8
GO:0019222	P	regulation of metabolic process	14	611	0.078	0.8
GO:0031323	P	regulation of cellular metabolic process	14	606	0.074	0.8
GO:0045449	P	regulation of transcription	14	599	0.069	0.8
GO:0080090	P	regulation of primary metabolic process	14	602	0.071	0.8
GO:0060255	P	regulation of macromolecule metabolic process	14	607	0.075	0.8
GO:0031326	P	regulation of cellular biosynthetic process	14	601	0.071	0.8
GO:0010468	P	regulation of gene expression	14	606	0.074	0.8
GO:0019219	P	regulation of nucleobase, nucleoside, nucleotide and nucleic acid metabolic process	14	600	0.07	0.8
GO:0009889	P	regulation of biosynthetic process	14	601	0.071	0.8
GO:0051171	P	regulation of nitrogen compound metabolic process	14	600	0.07	0.8
GO:0016070	P	RNA metabolic process	12	465	0.05	0.8
GO:0005975	P	carbohydrate metabolic process	10	311	0.021	0.8
GO:0050896	P	response to stimulus	9	313	0.049	0.8
GO:0051252	P	regulation of RNA metabolic process	9	292	0.034	0.8
GO:0006950	P	response to stress	7	243	0.076	0.8
GO:0006355	P	regulation of transcription, DNA-dependent	9	292	0.034	0.8
GO:0010556	P	regulation of macromolecule biosynthetic process	14	601	0.071	0.8
GO:0006350	P	transcription	15	663	0.076	0.8
GO:0006351	P	transcription, DNA-dependent	9	299	0.039	0.8
GO:0006807	P	nitrogen compound metabolic process	23	1153	0.099	0.96
GO:0016310	P	phosphorylation	6	448	0.66	1
GO:0044249	P	cellular biosynthetic process	18	899	0.13	1
GO:0034645	P	cellular macromolecule biosynthetic process	15	760	0.17	1
GO:0050789	P	regulation of biological process	15	742	0.15	1
GO:0044267	P	cellular protein metabolic process	7	676	0.88	1
GO:0044260	P	cellular macromolecule metabolic process	26	1688	0.46	1
GO:0010467	P	gene expression	17	852	0.14	1
GO:0065007	P	biological regulation	15	768	0.18	1
GO:0006468	P	protein amino acid phosphorylation	6	436	0.63	1
GO:0006139	P	nucleobase, nucleoside, nucleotide and nucleic acid metabolic process	20	1054	0.16	1
GO:0043687	P	post-translational protein modification	7	490	0.6	1
GO:0009987	P	cellular process	38	2440	0.41	1
GO:0006464	P	protein modification process	7	499	0.62	1
GO:0050794	P	regulation of cellular process	15	736	0.14	1
GO:0009058	P	biosynthetic process	18	965	0.2	1
GO:0043412	P	macromolecule modification	7	525	0.67	1
GO:0009059	P	macromolecule biosynthetic process	15	762	0.17	1
GO:0008152	P	metabolic process	58	3665	0.33	1
GO:0055114	P	oxidation reduction	8	504	0.48	1
GO:0044238	P	primary metabolic process	43	2595	0.25	1
GO:0019538	P	protein metabolic process	9	1050	0.98	1
GO:0044237	P	cellular metabolic process	32	2024	0.39	1
GO:0043170	P	macromolecule metabolic process	28	2090	0.75	1
GO:0006796	P	phosphate metabolic process	7	470	0.55	1
GO:0006793	P	phosphorus metabolic process	7	470	0.55	1
GO:0008146	F	sulfotransferase activity	9	45	8.4e-08	1.9e-05
GO:0016782	F	transferase activity, transferring sulfur-containing groups	9	53	2.9e-07	3.3e-05
GO:0030275	F	LRR domain binding	6	19	1.3e-06	0.0001
GO:0019904	F	protein domain specific binding	7	52	2.4e-05	0.0013
GO:0080118	F	brassinosteroid sulfotransferase activity	5	20	2.8e-05	0.0013
GO:0016740	F	transferase activity	54	2180	0.00015	0.006
GO:0003824	F	catalytic activity	112	6061	0.0045	0.15
GO:0003677	F	DNA binding	34	1425	0.0051	0.15
GO:0003676	F	nucleic acid binding	44	2178	0.024	0.59
GO:0030246	F	carbohydrate binding	5	108	0.026	0.59
GO:0016757	F	transferase activity, transferring glycosyl groups	11	394	0.038	0.79
GO:0043492	F	ATPase activity, coupled to movement of substances	5	128	0.047	0.9
GO:0008092	F	cytoskeletal protein binding	5	135	0.056	0.99
GO:0060089	F	molecular transducer activity	9	477	0.29	1
GO:0008270	F	zinc ion binding	6	835	0.99	1
GO:0004674	F	protein serine/threonine kinase activity	9	625	0.59	1
GO:0000166	F	nucleotide binding	14	773	0.27	1
GO:0046872	F	metal ion binding	7	1148	1	1
GO:0016818	F	hydrolase activity, acting on acid anhydrides, in phosphorus-containing anhydrides	12	583	0.17	1
GO:0019825	F	oxygen binding	5	222	0.24	1
GO:0016817	F	hydrolase activity, acting on acid anhydrides	12	585	0.17	1
GO:0004091	F	carboxylesterase activity	6	299	0.29	1
GO:0016758	F	transferase activity, transferring hexosyl groups	6	262	0.2	1
GO:0005488	F	binding	123	8209	0.49	1
GO:0042623	F	ATPase activity, coupled	7	307	0.18	1
GO:0022804	F	active transmembrane transporter activity	7	419	0.44	1
GO:0016787	F	hydrolase activity	38	2055	0.099	1
GO:0016301	F	kinase activity	20	991	0.11	1
GO:0016788	F	hydrolase activity, acting on ester bonds	16	838	0.19	1
GO:0022891	F	substrate-specific transmembrane transporter activity	5	646	0.96	1
GO:0022892	F	substrate-specific transporter activity	8	786	0.9	1
GO:0016773	F	phosphotransferase activity, alcohol group as acceptor	14	848	0.39	1
GO:0016772	F	transferase activity, transferring phosphorus-containing groups	22	1098	0.1	1
GO:0042578	F	phosphoric ester hydrolase activity	6	239	0.15	1
GO:0016491	F	oxidoreductase activity	10	960	0.91	1
GO:0043169	F	cation binding	7	1148	1	1
GO:0043167	F	ion binding	7	1148	1	1
GO:0005215	F	transporter activity	11	989	0.87	1
GO:0005515	F	protein binding	58	3878	0.51	1
GO:0016887	F	ATPase activity	7	376	0.33	1
GO:0004872	F	receptor activity	9	417	0.18	1
GO:0004871	F	signal transducer activity	9	477	0.29	1
GO:0016462	F	pyrophosphatase activity	12	581	0.16	1
GO:0004888	F	transmembrane receptor activity	8	367	0.19	1
GO:0030528	F	transcription regulator activity	11	926	0.82	1
GO:0004672	F	protein kinase activity	12	772	0.48	1
GO:0017111	F	nucleoside-triphosphatase activity	12	544	0.12	1
GO:0046914	F	transition metal ion binding	6	952	1	1
GO:0003700	F	transcription factor activity	9	728	0.76	1
GO:0022857	F	transmembrane transporter activity	8	786	0.9	1
GO:0019199	F	transmembrane receptor protein kinase activity	8	333	0.13	1
GO:0016020	C	membrane	15	1114	0.69	1
GO:0043231	C	intracellular membrane-bounded organelle	8	714	0.84	1
GO:0044424	C	intracellular part	10	1381	1	1
GO:0043229	C	intracellular organelle	9	1057	0.98	1
GO:0005622	C	intracellular	12	1736	1	1
GO:0043227	C	membrane-bounded organelle	8	723	0.85	1
GO:0031224	C	intrinsic to membrane	7	421	0.44	1
GO:0005634	C	nucleus	7	494	0.61	1
GO:0044464	C	cell part	28	2766	0.99	1
GO:0005623	C	cell	28	2766	0.99	1
GO:0043226	C	organelle	9	1057	0.98	1
GO:0044425	C	membrane part	9	556	0.45	1
a, Number in input list: the number of genes mapped to the GO term of input list.
b, Number in BG/Ref: the number of genes mapped to the GO term of reference list.
