# Supplementary material for: Profiling of drought-responsive microRNA and mRNA in tomato using high-throughput sequencing
Source: BMC Genomics. 2017 Jun 26;18:481. doi: 10.1186/s12864-017-3869-1 (PMC5485680; doi:10.1186/s12864-017-3869-1)
Supplement: Supplementary file 16 — KEGG pathways of the target genes for the differentially-expressed novel miRNAs in tomato. (XLSX 12 kb) [file 12864_2017_3869_MOESM16_ESM.xlsx]

## Sheet: Sheet1
Additional file 16: Table S16 - KEGG pathways of the target genes for the differentially-expressed novel miRNAs in tomato.
Kegg_term	Name	Frequency	Input
sly00410	beta-Alanine metabolism	4	Solyc04g026030.2|Solyc05g054370.2|Solyc08g068190.2|Solyc07g043680.2
sly04144	Endocytosis	8	Solyc04g082000.2|Solyc02g083130.2|Solyc03g118260.1|Solyc01g111440.2|Solyc11g012020.1|Solyc03g120120.2|Solyc02g083340.2|Solyc03g120750.2
sly03018	RNA degradation	5	Solyc10g017530.2|Solyc01g006710.2|Solyc08g075010.2|Solyc05g047520.2|Solyc04g014270.2
sly00565	Ether lipid metabolism	2	Solyc02g083340.2|Solyc04g082000.2
sly00071	Fatty acid degradation	3	Solyc11g018580.1|Solyc05g054370.2|Solyc08g068190.2
sly00770	Pantothenate and CoA biosynthesis	2	Solyc07g061940.2|Solyc03g112910.2
sly00270	Cysteine and methionine metabolism	4	Solyc04g026030.2|Solyc02g067180.2|Solyc12g100330.1|Solyc09g092390.2
sly00280	Valine, leucine and isoleucine degradation	3	Solyc05g054370.2|Solyc08g068190.2|Solyc07g043680.2
sly00230	Purine metabolism	6	Solyc03g063340.2|Solyc08g078600.2|Solyc05g014970.2|Solyc07g006240.2|Solyc09g018630.2|Solyc07g006250.2
sly00510	N-Glycan biosynthesis	2	Solyc02g080180.1|Solyc05g056130.2
sly03450	Non-homologous end-joining	1	Solyc01g091350.2
sly03008	Ribosome biogenesis in eukaryotes	3	Solyc11g007800.1|Solyc05g050680.2|Solyc12g010210.1
sly03410	Base excision repair	2	Solyc03g063340.2|Solyc10g005210.2
sly00660	C5-Branched dibasic acid metabolism	1	Solyc07g061940.2
sly00010	Glycolysis / Gluconeogenesis	4	Solyc05g009530.2|Solyc08g068190.2|Solyc04g005080.2|Solyc04g014270.2
sly03020	RNA polymerase	3	Solyc08g078600.2|Solyc07g006250.2|Solyc07g006240.2
sly00860	Porphyrin and chlorophyll metabolism	2	Solyc11g066440.1|Solyc03g005080.2
sly04712	Circadian rhythm - plant	2	Solyc12g056650.1|Solyc05g050680.2
sly00511	Other glycan degradation	1	Solyc06g062660.2
sly00903	Limonene and pinene degradation	1	Solyc08g068190.2
sly00590	Arachidonic acid metabolism	1	Solyc04g072160.2
sly00310	Lysine degradation	2	Solyc01g006220.2|Solyc08g068190.2
sly00531	Glycosaminoglycan degradation	1	Solyc06g062660.2
sly00020	Citrate cycle (TCA cycle)	2	Solyc05g009530.2|Solyc04g005080.2
sly00620	Pyruvate metabolism	3	Solyc08g068190.2|Solyc04g005080.2|Solyc05g009530.2
sly00450	Selenocompound metabolism	1	Solyc02g067180.2
sly00052	Galactose metabolism	2	Solyc06g062660.2|Solyc04g014270.2
sly00640	Propanoate metabolism	2	Solyc05g054370.2|Solyc07g043680.2
sly00330	Arginine and proline metabolism	2	Solyc04g026030.2|Solyc08g068190.2
sly00561	Glycerolipid metabolism	2	Solyc12g009820.1|Solyc08g068190.2
sly00480	Glutathione metabolism	3	Solyc04g026030.2|Solyc07g056420.2|Solyc02g081340.2
sly00290	Valine, leucine and isoleucine biosynthesis	1	Solyc07g061940.2
sly00240	Pyrimidine metabolism	4	Solyc03g063340.2|Solyc08g078600.2|Solyc07g006250.2|Solyc07g006240.2
sly01200	Carbon metabolism	6	Solyc05g052600.2|Solyc05g054370.2|Solyc05g009530.2|Solyc04g014270.2|Solyc04g005080.2|Solyc07g043680.2
sly00040	Pentose and glucuronate interconversions	3	Solyc02g080210.2|Solyc08g068190.2|Solyc07g064170.2
sly00650	Butanoate metabolism	1	Solyc07g061940.2
sly00950	Isoquinoline alkaloid biosynthesis	1	Solyc02g078650.2
sly00600	Sphingolipid metabolism	1	Solyc06g062660.2
sly00500	Starch and sucrose metabolism	5	Solyc09g031970.2|Solyc01g010390.2|Solyc02g080210.2|Solyc04g053120.2|Solyc07g064170.2
sly00220	Arginine biosynthesis	1	Solyc05g014970.2
sly00920	Sulfur metabolism	1	Solyc02g067180.2
sly00960	Tropane, piperidine and pyridine alkaloid biosynthesis	1	Solyc06g005720.2
sly00564	Glycerophospholipid metabolism	2	Solyc02g083340.2|Solyc04g082000.2
sly04145	Phagosome	2	Solyc02g076950.2|Solyc03g120750.2
sly03022	Basal transcription factors	1	Solyc06g076390.2
sly00904	Diterpenoid biosynthesis	1	Solyc04g083160.1
sly00340	Histidine metabolism	1	Solyc08g068190.2
sly01212	Fatty acid metabolism	2	Solyc11g018580.1|Solyc05g054370.2
sly00380	Tryptophan metabolism	1	Solyc08g068190.2
sly00460	Cyanoamino acid metabolism	1	Solyc01g010390.2
sly01230	Biosynthesis of amino acids	4	Solyc02g067180.2|Solyc07g061940.2|Solyc06g071550.2|Solyc04g014270.2
sly00250	Alanine, aspartate and glutamate metabolism	1	Solyc04g055200.2
sly01100	Metabolic pathways	40	Solyc09g007920.2|Solyc06g071550.2|Solyc04g072160.2|Solyc07g006240.2|Solyc05g024320.1|Solyc06g005720.2|Solyc03g063340.2|Solyc02g078650.2|Solyc04g053120.2|Solyc04g055200.2|Solyc04g083160.1|Solyc05g054370.2|Solyc09g031970.2|Solyc03g005080.2|Solyc04g014270.2|Solyc07g064170.2|Solyc01g010390.2|Solyc03g112910.2|Solyc12g009820.1|Solyc02g083340.2|Solyc02g080180.1|Solyc02g080210.2|Solyc04g082000.2|Solyc09g…
sly00400	Phenylalanine, tyrosine and tryptophan biosynthesis	1	Solyc06g071550.2
sly03030	DNA replication	1	Solyc03g063340.2
sly00053	Ascorbate and aldarate metabolism	1	Solyc08g068190.2
sly00030	Pentose phosphate pathway	1	Solyc04g014270.2
sly00061	Fatty acid biosynthesis	1	Solyc11g018580.1
sly04931	Insulin resistance	1	Solyc09g031970.2
sly04626	Plant-pathogen interaction	3	Solyc06g083390.2|Solyc01g073990.2|Solyc07g049180.2
sly03420	Nucleotide excision repair	1	Solyc03g063340.2
sly00350	Tyrosine metabolism	1	Solyc02g078650.2
sly01210	2-Oxocarboxylic acid metabolism	1	Solyc07g061940.2
sly01110	Biosynthesis of secondary metabolites	20	Solyc09g007920.2|Solyc04g055200.2|Solyc05g024320.1|Solyc04g082000.2|Solyc04g083160.1|Solyc06g071550.2|Solyc03g005080.2|Solyc02g067180.2|Solyc09g031970.2|Solyc07g061940.2|Solyc05g009530.2|Solyc04g014270.2|Solyc02g083340.2|Solyc01g010390.2|Solyc11g066440.1|Solyc04g005080.2|Solyc05g054370.2|Solyc02g078650.2|Solyc06g005720.2|Solyc08g068190.2
sly03430	Mismatch repair	1	Solyc03g063340.2
sly00908	Zeatin biosynthesis	1	Solyc07g006800.1
sly00051	Fructose and mannose metabolism	1	Solyc04g014270.2
sly00360	Phenylalanine metabolism	1	Solyc09g007920.2
sly00940	Phenylpropanoid biosynthesis	3	Solyc09g007920.2|Solyc05g024320.1|Solyc01g010390.2
sly00562	Inositol phosphate metabolism	1	Solyc03g097410.1
sly03440	Homologous recombination	1	Solyc03g063340.2
sly04070	Phosphatidylinositol signaling system	1	Solyc03g097410.1
sly00710	Carbon fixation in photosynthetic organisms	1	Solyc05g052600.2
sly04141	Protein processing in endoplasmic reticulum	3	Solyc03g118670.2|Solyc02g080180.1|Solyc05g056130.2
sly03013	RNA transport	2	Solyc11g007800.1|Solyc09g010460.2
sly04146	Peroxisome	1	Solyc11g018580.1
sly03040	Spliceosome	2	Solyc04g016510.2|Solyc07g065800.2
sly03015	mRNA surveillance pathway	1	Solyc12g099180.1
sly00195	Photosynthesis	1	Solyc05g007780.2
sly04075	Plant hormone signal transduction	2	Solyc04g008050.2|Solyc11g010150.1
