# Supplementary material for: Profiling of drought-responsive microRNA and mRNA in tomato using high-throughput sequencing
Source: BMC Genomics. 2017 Jun 26;18:481. doi: 10.1186/s12864-017-3869-1 (PMC5485680; doi:10.1186/s12864-017-3869-1)
Supplement: Supplementary file 17 — Expression level of the target genes for the differentially-expressed novel miRNAs identified. (XLSX 45 kb) [file 12864_2017_3869_MOESM17_ESM.xlsx]

## Sheet: Sheet1
Additional file 17: Table S17 - Expression level of the target genes for the differentially-expressed novel miRNAs identified.
miRNA	Target_Acc	Log2(fold_change)		Significance		Annotation
		SD/SCK	TD/TCK	SD/SCK	TD/TCK
sly_miN_3	Solyc08g079810.2	0.551078	0.876769	no	no	Unknown Protein (AHRD V1)
sly_miN_3	Solyc02g032200.2	0.591956	1.23381	no	no	Tir-lrr, resistance protein fragment
sly_miN_6	Solyc02g071710.2	-2.84653	-2.40438	yes	yes	GDSL esterase/lipase At1g29670 (AHRD V1 ***- GDL15_ARATH); contains Interpro domain(s) IPR001087 Lipase, GDSL
sly_miN_6	Solyc01g087190.2	-0.934166	-0.564577	no	no	Chaperonin-like protein (AHRD V1 *-*- Q2LJI6_9NOSO); contains Interpro domain(s) IPR003435 Chaperonin-like RbcX
sly_miN_9	Solyc05g054430.2	0.320654	0.112193	no	no	DNA replication complex GINS protein PSF2 (AHRD V1 ***- B4FLH9_MAIZE); contains Interpro domain(s) IPR016906 GINS complex, PSF2 component, subgroup
sly_miN_9	Solyc01g073990.2	4.27941	#	no	no	Unknown Protein (AHRD V1)
sly_miN_9	Solyc11g011860.1	0.379199	0.175018	no	no	Pentatricopeptide repeat-containing protein (AHRD V1 ***- D7L337_ARALY); contains Interpro domain(s) IPR002885 Pentatricopeptide repeat
sly_miN_9	Solyc07g055270.1	-0.579117	-0.0195091	no	no	Unknown Protein (AHRD V1)
sly_miN_9	Solyc02g067740.2	-0.26458	0.257865	no	no	Genomic DNA chromosome 3 TAC clone K24A2 (AHRD V1 ***- Q9LIJ1_ARATH)
sly_miN_9	Solyc12g056300.1	-2.49423	-1.67277	yes	no	Receptor like kinase, RLK
sly_miN_9	Solyc08g067250.2	#	-0.315992	no	no	DNA cross-link repair 1A protein (AHRD V1 *-*- B0XKM0_CULQU); contains Interpro domain(s) IPR011084 DNA repair metallo-beta-lactamase
sly_miN_28	Solyc01g111440.2	2.07224	1.22746	no	no	Senescence-associated protein 12 (AHRD V1 *-*- O81657_HEMSP); contains Interpro domain(s) IPR009686 Senescence-associated
sly_miN_28	Solyc04g077390.2	0.0660102	0.450153	no	no	ARK2 product/receptor-like serine/threonine protein kinase ARK2 (AHRD V1 *-** Q9S972_ARATH); contains Interpro domain(s) IPR002290 Serine/threonine protein kinase
sly_miN_28	Solyc04g077370.1	-0.595005	#	no	no	Serine/threonine kinase receptor (AHRD V1 **** Q7DMS5_BRANA); contains Interpro domain(s) IPR002290 Serine/threonine protein kinase
sly_miN_28	Solyc01g095890.2	0.997356	0.683914	no	no	Histone-lysine N-methyltransferase (AHRD V1 *-*- B3LSN4_YEAS1); contains Interpro domain(s) IPR001214 SET
sly_miN_28	Solyc06g008100.2	0.792079	-0.679167	no	no	Enzyme of the cupin superfamily (AHRD V1 ***- B6T5M3_MAIZE); contains Interpro domain(s) IPR008579 Protein of unknown function DUF861, cupin-3
sly_miN_28	Solyc12g094420.1	-0.384709	#	no	no	Predicted mechanosensitive ion channel (AHRD V1 ***- Q2TZV3_ASPOR); contains Interpro domain(s) IPR016688 Membrane protein, At2g17000, predicted
sly_miN_28	Solyc12g100330.1	-1.74881	-1.7675	no	no	Cytosine-specific methyltransferase (AHRD V1 **** B9GLJ3_POPTR); contains Interpro domain(s) IPR001525 C-5 cytosine-specific DNA methylase
sly_miN_28	Solyc04g080580.2	-0.89162	-0.106913	no	no	Kinase PfkB family (AHRD V1 **** D4WID3_BACOV); contains Interpro domain(s) IPR011611 Carbohydrate/purine kinase
sly_miN_38	Solyc01g006710.2	1.12577	1.08649	no	no	ATP-dependent RNA helicase A-like protein (AHRD V1 ***- Q9FF84_ARATH); contains Interpro domain(s) IPR011545 DNA/RNA helicase, DEAD/DEAH box type, N-terminal
sly_miN_38	Solyc01g106940.2	-0.147397	#	no	no	Single myb histone 4 (Fragment) (AHRD V1 *--- A6MZD9_ORYSI); contains Interpro domain(s) IPR005818 Histone H1/H5
sly_miN_38	Solyc01g110700.2	-0.585269	0.405981	no	no	Unknown Protein (AHRD V1)
sly_miN_38	Solyc04g056430.2	0.72315	0.370029	no	no	Unknown Protein (AHRD V1)
sly_miN_38	Solyc08g077760.2	2.12787	2.3964	no	no	Unknown Protein (AHRD V1)
sly_miN_38	Solyc04g026030.2	-1.06669	-1.31257	no	no	Spermidine synthase (AHRD V1 **** Q93X16_SOLTU); contains Interpro domain(s) IPR001045 Spermine synthase
sly_miN_38	Solyc02g091930.2	3.13173	3.39668	yes	yes	Homeobox-leucine zipper protein 22 (AHRD V1 ***- D7MA03_ARALY); contains Interpro domain(s) IPR003106 Leucine zipper, homeobox-associated
sly_miN_38	Solyc06g068750.2	1.06963	0.574531	no	no	Transferase transferring glycosyl groups (AHRD V1 **-* D7MH74_ARALY)
sly_miN_38	Solyc08g077770.2	0.418247	0.821224	no	no	Calcineurin B-like calcium binding protein (AHRD V1 **-* B2ZYT8_VICFA); contains Interpro domain(s) IPR015757 Calcineurin B protein
sly_miN_62	Solyc06g062660.2	1.41979	0.801753	no	no	Beta-galactosidase (AHRD V1 **** D7KR60_ARALY); contains Interpro domain(s) IPR001944 Glycoside hydrolase, family 35
sly_miN_62	Solyc01g110700.2	-0.585269	0.405981	no	no	Unknown Protein (AHRD V1)
sly_miN_62	Solyc01g111180.2	-6.55526	-6.4633	no	yes	Unknown Protein (AHRD V1)
sly_miN_62	Solyc10g044480.1	-0.611267	-0.515674	no	no	Transmembrane 9 superfamily protein member 3 (AHRD V1 ***- B6SY54_MAIZE); contains Interpro domain(s) IPR004240 Nonaspanin (TM9SF)
sly_miN_68	Solyc01g110700.2	-0.585269	0.405981	no	no	Unknown Protein (AHRD V1)
sly_miN_68	Solyc01g111180.2	-6.55526	-6.4633	no	yes	Unknown Protein (AHRD V1)
sly_miN_68	Solyc01g110700.2	-0.585269	0.405981	no	no	Unknown Protein (AHRD V1)
sly_miN_90	Solyc01g110700.2	-0.585269	0.405981	no	no	Unknown Protein (AHRD V1)
sly_miN_90	Solyc01g111180.2	-6.55526	-6.4633	no	yes	Unknown Protein (AHRD V1)
sly_miN_90	Solyc01g090230.2	-0.526696	0.0715395	no	no	GRAM domain containing protein (AHRD V1 *-*- B4FWB9_MAIZE); contains Interpro domain(s) IPR004182 GRAM
sly_miN_90	Solyc11g016990.1	1.02146	1.27644	no	no	Receptor-type tyrosine-protein phosphatase S (AHRD V1 ***- B6TAK5_MAIZE); contains Interpro domain(s) IPR000242 Protein-tyrosine phosphatase, receptor/non-receptor type
sly_miN_90	Solyc05g052600.2	-1.79055	-1.40731	no	no	Fructose-1 6-bisphosphatase class 1 (AHRD V1 **** B9M1N3_GEOSF); contains Interpro domain(s) IPR000146 Fructose-1,6-bisphosphatase IPR000719 Protein kinase, core
sly_miN_90	Solyc03g120620.2	-0.497403	0.714759	no	no	Homeobox-leucine zipper protein ATHB-15 (AHRD V1 *-*- ATB15_ARATH); contains Interpro domain(s) IPR002913 Lipid-binding START
sly_miN_112	Solyc01g110700.2	-0.585269	0.405981	no	no	Unknown Protein (AHRD V1)
sly_miN_112	Solyc01g111180.2	-6.55526	-6.4633	no	yes	Unknown Protein (AHRD V1)
sly_miN_112	Solyc01g090230.2	-0.526696	0.0715395	no	no	GRAM domain containing protein (AHRD V1 *-*- B4FWB9_MAIZE); contains Interpro domain(s) IPR004182 GRAM
sly_miN_112	Solyc11g016990.1	1.02146	1.27644	no	no	Receptor-type tyrosine-protein phosphatase S (AHRD V1 ***- B6TAK5_MAIZE); contains Interpro domain(s) IPR000242 Protein-tyrosine phosphatase, receptor/non-receptor type
sly_miN_112	Solyc03g120620.2	-0.497403	0.714759	no	no	Homeobox-leucine zipper protein ATHB-15 (AHRD V1 *-*- ATB15_ARATH); contains Interpro domain(s) IPR002913 Lipid-binding START
sly_miN_112	Solyc05g052600.2	-1.79055	-1.40731	no	no	Fructose-1 6-bisphosphatase class 1 (AHRD V1 **** B9M1N3_GEOSF); contains Interpro domain(s) IPR000146 Fructose-1,6-bisphosphatase IPR000719 Protein kinase, core
sly_miN_132	Solyc01g110700.2	-0.585269	0.405981	no	no	Unknown Protein (AHRD V1)
sly_miN_132	Solyc01g111180.2	-6.55526	-6.4633	no	yes	Unknown Protein (AHRD V1)
sly_miN_132	Solyc06g005720.2	-0.553933	-0.92621	no	no	Tropinone-reductase-like39 (AHRD V1 **-- B2BXL7_ARALY); contains Interpro domain(s) IPR002347 Glucose/ribitol dehydrogenase
sly_miN_132	Solyc02g080210.2	-5.43286	-4.1287	yes	yes	Pectinesterase (AHRD V1 ***- B9RXQ4_RICCO); contains Interpro domain(s) IPR000070 Pectinesterase, catalytic
sly_miN_132	Solyc07g042160.2	-1.55074	-0.282298	no	no	Polygalacturonase (AHRD V1 **-- B6SZN5_MAIZE); contains Interpro domain(s) IPR012334 Pectin lyase fold
sly_miN_132	Solyc02g067180.2	-2.44303	-2.11925	yes	yes	Cystathionine gamma synthase (AHRD V1 ***- Q6R8F6_SOLLC); contains Interpro domain(s) IPR000277 Cys/Met metabolism, pyridoxal phosphate-dependent enzyme
sly_miN_132	Solyc06g065360.2	0.789346	0.647495	no	no	Erythroid differentiation-related factor 1-like protein (AHRD V1 ***- Q5N730_ORYSJ)
sly_miN_152	Solyc01g111180.2	-6.55526	-6.4633	no	yes	Unknown Protein (AHRD V1)
sly_miN_152	Solyc01g110700.2	-0.585269	0.405981	no	no	Unknown Protein (AHRD V1)
sly_miN_152	Solyc01g110700.2	-0.585269	0.405981	no	no	Unknown Protein (AHRD V1)
sly_miN_152	Solyc01g111180.2	-6.55526	-6.4633	no	yes	Unknown Protein (AHRD V1)
sly_miN_152	Solyc01g005380.2	-1.08368	-0.336798	no	no	SET domain containing protein (AHRD V1 ***- B6U0H4_MAIZE); contains Interpro domain(s) IPR001214 SET
sly_miN_152	Solyc10g074940.1	0.0809682	0.0529033	no	no	Phospholipid-transporting ATPase (AHRD V1 **** B6JZB6_SCHJY); contains Interpro domain(s) IPR006539 ATPase, P-type, phospholipid-translocating, flippase
sly_miN_152	Solyc02g086900.2	0.641821	0.955074	no	no	Metal-dependent phosphohydrolase HD domain-containing protein (AHRD V1 **-- D7MJA0_ARALY); contains Interpro domain(s) IPR006674 Metal-dependent phosphohydrolase, HD region, subdomain
sly_miN_152	Solyc04g055200.2	-1.45656	-1.54655	no	no	Asparagine synthase (Glutamine-hydrolyzing) (AHRD V1 **** D3RMB0_KLEVT); contains Interpro domain(s) IPR001962 Asparagine synthase
sly_miN_167	Solyc01g111180.2	-6.55526	-6.4633	no	yes	Unknown Protein (AHRD V1)
sly_miN_167	Solyc01g110700.2	-0.585269	0.405981	no	no	Unknown Protein (AHRD V1)
sly_miN_167	Solyc01g111180.2	-6.55526	-6.4633	no	yes	Unknown Protein (AHRD V1)
sly_miN_167	Solyc01g110700.2	-0.585269	0.405981	no	no	Unknown Protein (AHRD V1)
sly_miN_167	Solyc09g008350.2	-0.676005	0.398207	no	no	Amino acid binding protein (AHRD V1 **-- B6TMA2_MAIZE); contains Interpro domain(s) IPR002912 Amino acid-binding ACT
sly_miN_169	Solyc04g079440.2	-0.0849453	0.133047	no	no	Serpin (Serine protease inhibitor) (AHRD V1 **-* Q53P13_ORYSJ); contains Interpro domain(s) IPR015554 Protease inhibitor I4, serpin, plant
sly_miN_169	Solyc12g096010.1	-0.556984	0.754785	no	no	Receptor-like protein kinase (AHRD V1 ***- Q9FZP2_ARATH); contains Interpro domain(s) IPR002290 Serine/threonine protein kinase
sly_miN_169	Solyc06g083390.2	0.515947	0.325967	no	no	RPM1 interacting protein 4 transcript 2 (AHRD V1 ***- D2J0Y3_9ASTR); contains Interpro domain(s) IPR008700 Defence response, Rin4
sly_miN_169	Solyc09g008050.2	2.2465	1.02121	yes	no	UDP-glucose glucosyltransferase (AHRD V1 **** B6EWY8_LYCBA); contains Interpro domain(s) IPR002213 UDP-glucuronosyl/UDP-glucosyltransferase
sly_miN_169	Solyc01g010390.2	-0.551659	0.325233	no	no	Beta-glucosidase (AHRD V1 ***- D3YJ59_VITVI); contains Interpro domain(s) IPR001360 Glycoside hydrolase, family 1
sly_miN_196	Solyc03g116260.2	-0.716917	0.0466378	no	no	Gibberellin 2-beta-dioxygenase 7 (AHRD V1 **-* G2OX7_ARATH); contains Interpro domain(s) IPR005123 Oxoglutarate and iron-dependent oxygenase
sly_miN_196	Solyc01g108120.2	0.625672	1.40398	no	no	B3 domain-containing protein At3g19184 (AHRD V1 *-*- Y3918_ARATH); contains Interpro domain(s) IPR003340 Transcriptional factor B3
sly_miN_196	Solyc03g120120.2	-1.40566	-1.17148	no	no	IST1 homolog (AHRD V1 *--- D3PJN2_9MAXI); contains Interpro domain(s) IPR005061 Protein of unknown function DUF292, eukaryotic
sly_miN_227	Solyc02g091190.2	-0.400306	-0.0515633	no	no	Methyltransferase-like protein 10 (AHRD V1 **-* B5XB96_SALSA); contains Interpro domain(s) IPR013217 Methyltransferase type 12
sly_miN_229	Solyc01g110700.2	-0.585269	0.405981	no	no	Unknown Protein (AHRD V1)
sly_miN_229	Solyc01g111180.2	-6.55526	-6.4633	no	yes	Unknown Protein (AHRD V1)
sly_miN_229	Solyc11g016990.1	1.02146	1.27644	no	no	Receptor-type tyrosine-protein phosphatase S (AHRD V1 ***- B6TAK5_MAIZE); contains Interpro domain(s) IPR000242 Protein-tyrosine phosphatase, receptor/non-receptor type
sly_miN_229	Solyc12g008420.1	-0.271456	0.630975	no	no	RNA-dependent RNA polymerase family protein (AHRD V1 ***- D7L6F2_ARALY); contains Interpro domain(s) IPR007855 RNA-dependent RNA polymerase, eukaryotic-type
sly_miN_229	Solyc01g090230.2	-0.526696	0.0715395	no	no	GRAM domain containing protein (AHRD V1 *-*- B4FWB9_MAIZE); contains Interpro domain(s) IPR004182 GRAM
sly_miN_229	Solyc11g010490.1	0.748394	0.766376	no	no	Genomic DNA chromosome 5 P1 clone MNA5 (AHRD V1 **-- Q9FKP6_ARATH)
sly_miN_240	Solyc02g068590.2	1.0267	0.428367	no	no	Potassium transporter (AHRD V1 **** A9STU4_PHYPA); contains Interpro domain(s) IPR003855 K+ potassium transporter
sly_miN_241	Solyc01g090230.2	-0.526696	0.0715395	no	no	GRAM domain containing protein (AHRD V1 *-*- B4FWB9_MAIZE); contains Interpro domain(s) IPR004182 GRAM
sly_miN_241	Solyc01g110700.2	-0.585269	0.405981	no	no	Unknown Protein (AHRD V1)
sly_miN_241	Solyc05g052600.2	-1.79055	-1.40731	no	no	Fructose-1 6-bisphosphatase class 1 (AHRD V1 **** B9M1N3_GEOSF); contains Interpro domain(s) IPR000146 Fructose-1,6-bisphosphatase IPR000719 Protein kinase, core
sly_miN_241	Solyc01g111180.2	-6.55526	-6.4633	no	yes	Unknown Protein (AHRD V1)
sly_miN_241	Solyc09g092390.2	-1.75573	-0.937558	no	no	Adenosylhomocysteinase (AHRD V1 **** Q2XTD0_SOLTU); contains Interpro domain(s) IPR000043 S-adenosyl-L-homocysteine hydrolase
sly_miN_241	Solyc04g005080.2	0.3252	0.261311	no	no	Pyruvate dehydrogenase E1 component alpha subunit (AHRD V1 ***- B6TMS5_MAIZE); contains Interpro domain(s) IPR017597 Pyruvate dehydrogenase (acetyl-transferring) E1 component, alpha subunit, subgroup y
sly_miN_241	Solyc01g100490.2	0.91777	0.726672	no	no	Nicotianamine synthase (AHRD V1 ***- A3DUI9_MALXI); contains Interpro domain(s) IPR004298 Nicotianamine synthase
sly_miN_241	Solyc05g009530.2	-1.80063	-1.47299	yes	no	Dihydrolipoyllysine-residue acetyltransferase component of pyruvate dehydrogenase complex (AHRD V1 **** A5GUY8_SYNR3); contains Interpro domain(s) IPR001078 2-oxoacid dehydrogenase acyltransferase, catalytic domain
sly_miN_275	Solyc07g065800.2	0.699621	0.885368	no	no	CWC15 homolog (AHRD V1 *-*- B9EL88_SALSA); contains Interpro domain(s) IPR006973 Cwf15/Cwc15 cell cycle control protein
sly_miN_275	Solyc05g055040.2	0.299432	0.823808	no	no	Glycogenin-like protein (AHRD V1 *-*- Q5NA53_ORYSJ); contains Interpro domain(s) IPR002495 Glycosyl transferase, family 8
sly_miN_275	Solyc04g009920.2	0.290356	0.559234	no	no	Glycogenin-like protein (AHRD V1 *-*- Q5NA53_ORYSJ); contains Interpro domain(s) IPR002495 Glycosyl transferase, family 8
sly_miN_275	Solyc03g026300.2	-0.966392	-0.120085	no	no	Post-GPI attachment to proteins factor 3 (AHRD V1 **-- PGAP3_XENTR); contains Interpro domain(s) IPR007217 Per1-like
sly_miN_275	Solyc01g111440.2	2.07224	1.22746	no	no	Senescence-associated protein 12 (AHRD V1 *-*- O81657_HEMSP); contains Interpro domain(s) IPR009686 Senescence-associated
sly_miN_275	Solyc02g080180.1	-3.0677	#	no	no	Oligosaccharide transporter (AHRD V1 **-* B4FSV8_MAIZE); contains Interpro domain(s) IPR006844 OST3/OST6
sly_miN_275	Solyc01g090270.2	-1.76624	-1.22489	yes	no	Bzip-like transcription factor-like (AHRD V1 *-*- Q7X997_ORYSJ); contains Interpro domain(s) IPR006867 Protein of unknown function DUF632
sly_miN_275	Solyc01g107620.2	-0.506199	0.0248015	no	no	Reticulon family protein (AHRD V1 ***- D7L3K1_ARALY); contains Interpro domain(s) IPR003388 Reticulon
sly_miN_275	Solyc06g071550.2	0.514186	0.506601	no	no	Anthranilate phosphoribosyltransferase (AHRD V1 **** A8IBN0_CHLRE); contains Interpro domain(s) IPR005940 Anthranilate phosphoribosyl transferase
sly_miN_279	Solyc02g089260.2	0.353019	0.240199	no	no	E3 ubiquitin-protein ligase UBR4 (AHRD V1 *--- UBR4_HUMAN); contains Interpro domain(s) IPR013993 Zinc finger, N-recognin, metazoa
sly_miN_279	Solyc06g083210.2	1.68905	3.19944	no	no	Protein kinase (AHRD V1 ***- B7ZEB8_EUPRA); contains Interpro domain(s) IPR002290 Serine/threonine protein kinase
sly_miN_279	Solyc11g012020.1	-1.83132	-0.813666	no	no	EH-domain-containing protein 1 (AHRD V1 **-* B6U193_MAIZE); contains Interpro domain(s) IPR001401 Dynamin, GTPase region
sly_miN_279	Solyc02g083130.2	1.48491	1.78807	no	yes	IST1 homolog (AHRD V1 *--- C1BSR8_9MAXI); contains Interpro domain(s) IPR005061 Protein of unknown function DUF292, eukaryotic
sly_miN_279	Solyc12g014350.1	-0.204423	0.567301	no	no	Receptor like kinase, RLK
sly_miN_288	Solyc10g005130.2	1.03426	1.23879	no	no	Ribonuclease 3-like protein 3 (AHRD V1 *-*- RTL3_ORYSJ); contains Interpro domain(s) IPR005034 Dicer double-stranded RNA-binding fold
sly_miN_288	Solyc04g016510.2	0.00693147	0.406575	no	no	Guanine nucleotide-binding protein subunit beta-4 (AHRD V1 *--* GBB4_HUMAN); contains Interpro domain(s) IPR020472 G-protein beta WD-40 repeat, region
sly_miN_288	Solyc06g009530.2	0.563942	0.257235	no	no	Nodal modulator 3 (AHRD V1 ***- B0XK54_CULQU); contains Interpro domain(s) IPR013784 Carbohydrate-binding-like fold
sly_miN_288	Solyc01g080500.2	0.14362	0.402925	no	no	Unknown Protein (AHRD V1)
sly_miN_294	Solyc04g054170.2	0.298302	0.54443	no	no	CPR5 (Fragment) (AHRD V1 *-*- B0ZWT2_ARATH)
sly_miN_302	Solyc01g091350.2	1.42088	1.4643	no	no	ATP-dependent DNA helicase 2 subunit KU80 (AHRD V1 **-* KU80_ARATH); contains Interpro domain(s) IPR016194 Spen Paralogue and Orthologue C-terminal-like
sly_miN_302	Solyc05g050680.2	0.194946	0.128744	no	no	Casein kinase II subunit beta-4 (AHRD V1 **** B6TGH2_MAIZE); contains Interpro domain(s) IPR000704 Casein kinase II, regulatory subunit
sly_miN_302	Solyc03g063340.2	1.02452	0.717369	no	no	DNA polymerase subunit delta-2 (AHRD V1 ***- B5X3P2_SALSA); contains Interpro domain(s) IPR007185 DNA polymerase alpha/epsilon, subunit B
sly_miN_302	Solyc01g110700.2	-0.585269	0.405981	no	no	Unknown Protein (AHRD V1)
sly_miN_302	Solyc01g111180.2	-6.55526	-6.4633	no	yes	Unknown Protein (AHRD V1)
sly_miN_312	Solyc04g016380.2	1.71199	0.917519	yes	no	Ribosome biogenesis protein BRX1 (AHRD V1 ***- B3LIY5_YEAS1); contains Interpro domain(s) IPR007109 Brix domain
sly_miN_312	Solyc03g114310.2	-3.82985	-2.71823	yes	yes	Protein-tyrosine kinase 6 (AHRD V1 **** PTK6_HUMAN); contains Interpro domain(s) IPR002290 Serine/threonine protein kinase
sly_miN_314	Solyc01g110700.2	-0.585269	0.405981	no	no	Unknown Protein (AHRD V1)
sly_miN_314	Solyc01g111180.2	-6.55526	-6.4633	no	yes	Unknown Protein (AHRD V1)
sly_miN_314	Solyc01g090230.2	-0.526696	0.0715395	no	no	GRAM domain containing protein (AHRD V1 *-*- B4FWB9_MAIZE); contains Interpro domain(s) IPR004182 GRAM
sly_miN_314	Solyc01g091820.2	0.708485	1.03268	no	no	Flap structure-specific endonuclease (AHRD V1 *-** D7DTU0_METV3); contains Interpro domain(s) IPR006084 DNA repair protein (XPGC)/yeast Rad
sly_miN_314	Solyc05g011810.2	0.399305	0.48746	no	no	BHLH transcription factor (AHRD V1 *-** B5AEK3_ORYSJ); contains Interpro domain(s) IPR011598 Helix-loop-helix DNA-binding
sly_miN_314	Solyc07g049180.2	0.542455	0.343572	no	no	Receptor-like protein kinase At5g59670 (AHRD V1 *-** RLK7_ARATH); contains Interpro domain(s) IPR002290 Serine/threonine protein kinase
sly_miN_314	Solyc11g016990.1	1.02146	1.27644	no	no	Receptor-type tyrosine-protein phosphatase S (AHRD V1 ***- B6TAK5_MAIZE); contains Interpro domain(s) IPR000242 Protein-tyrosine phosphatase, receptor/non-receptor type
sly_miN_342	Solyc01g110700.2	-0.585269	0.405981	no	no	Unknown Protein (AHRD V1)
sly_miN_342	Solyc01g111180.2	-6.55526	-6.4633	no	yes	Unknown Protein (AHRD V1)
sly_miN_342	Solyc01g110700.2	-0.585269	0.405981	no	no	Unknown Protein (AHRD V1)
sly_miN_342	Solyc01g111740.2	-2.35345	-1.63114	yes	no	Bzip-like transcription factor-like (AHRD V1 ***- Q7X997_ORYSJ); contains Interpro domain(s) IPR006867 Protein of unknown function DUF632
sly_miN_342	Solyc02g088260.2	-0.544954	-0.43677	no	no	Latex abundant protein 1 (AHRD V1 *--- Q6XNP6_HEVBR)
sly_miN_342	Solyc08g067030.2	-6.03281	-4.05898	yes	yes	Os01g0611000 protein (Fragment) (AHRD V1 ***- Q0JLB5_ORYSJ); contains Interpro domain(s) IPR006946 Protein of unknown function DUF642
sly_miN_342	Solyc11g007800.1	1.09983	0.908018	no	no	Ribonuclease P/MRP protein subunit (AHRD V1 *--- A8NQR7_COPC7); contains Interpro domain(s) IPR009723 Ribonuclease P/MRP, POP1
sly_miN_342	Solyc09g010260.2	1.01862	#	no	no	Os03g0291800 protein (Fragment) (AHRD V1 *-*- Q0DSS4_ORYSJ)
sly_miN_351	Solyc01g110700.2	-0.585269	0.405981	no	no	Unknown Protein (AHRD V1)
sly_miN_351	Solyc01g111180.2	-6.55526	-6.4633	no	yes	Unknown Protein (AHRD V1)
sly_miN_351	Solyc02g088260.2	-0.544954	-0.43677	no	no	Latex abundant protein 1 (AHRD V1 *--- Q6XNP6_HEVBR)
sly_miN_352	Solyc01g079870.2	1.91342	2.04545	yes	yes	Nuclear transcription factor Y subunit C-2 (AHRD V1 *-** B4FLF9_MAIZE); contains Interpro domain(s) IPR003958 Transcription factor CBF/NF-Y/archaeal histone
sly_miN_352	Solyc09g018960.2	-0.155679	-0.336442	no	no	UBA/TS-N domain protein (AHRD V1 *--- B0Y4B6_ASPFC); contains Interpro domain(s) IPR001623 Heat shock protein DnaJ, N-terminal
sly_miN_352	Solyc03g031990.2	-2.13859	-1.45416	yes	no	Auxin efflux carrier family protein (AHRD V1 **** D7KJ74_ARALY); contains Interpro domain(s) IPR004776 Auxin efflux carrier
sly_miN_357	Solyc08g013940.2	-0.635366	-1.31836	no	no	Serine/threonine protein kinase (AHRD V1 *-** D0NGF5_PHYIN); contains Interpro domain(s) IPR002290 Serine/threonine protein kinase
sly_miN_357	Solyc03g005100.2	-1.29351	-0.894368	no	no	CXE carboxylesterase (AHRD V1 **-- Q0ZPU8_ACTDE); contains Interpro domain(s) IPR013094 Alpha/beta hydrolase fold-3
sly_miN_357	Solyc05g006680.2	-0.0243968	-0.00252977	no	no	Beta-1 3-galactosyltransferase-like protein (AHRD V1 ***- D8RWA4_SELML); contains Interpro domain(s) IPR002659 Glycosyl transferase, family 31
sly_miN_357	Solyc09g009800.2	-0.0336064	0.553544	no	no	Transcription factor (Fragment) (AHRD V1 *-*- B5BRE0_ARATH); contains Interpro domain(s) IPR007309 B-block binding subunit of TFIIIC
sly_miN_363	Solyc09g082120.2	0.88813	1.33975	no	no	Glyoxalase/bleomycin resistance protein/dioxygenase (AHRD V1 ***- D1C786_SPHTD); contains Interpro domain(s) IPR004360 Glyoxalase/bleomycin resistance protein/dioxygenase
sly_miN_363	Solyc01g058270.2	-0.288955	-0.769754	no	no	CAS1 domain containing 1 (AHRD V1 **-- B0W8N6_CULQU); contains Interpro domain(s) IPR012419 Cas1p-like
sly_miN_363	Solyc02g088070.2	1.51901	#	no	no	Dof zinc finger protein (AHRD V1 ***- C4B6D7_IPOBA); contains Interpro domain(s) IPR003851 Zinc finger, Dof-type
sly_miN_364	Solyc07g006240.2	0.312303	#	no	no	Unknown Protein (AHRD V1)
sly_miN_364	Solyc07g006250.2	-0.284268	0.33809	no	no	DNA-directed RNA polymerase III subunit RPC8 (AHRD V1 ***- RPC8_HUMAN); contains Interpro domain(s) IPR013238 RNA polymerase III, subunit Rpc25
sly_miN_364	Solyc02g079710.2	5.33952	4.67951	yes	yes	Serine/threonine kinase receptor (AHRD V1 **** Q7DMS5_BRANA); contains Interpro domain(s) IPR002290 Serine/threonine protein kinase
sly_miN_364	Solyc05g011830.2	0.271559	0.523336	no	no	Unknown Protein (AHRD V1)
sly_miN_364	Solyc06g054150.1	0.158343	-0.0800792	no	no	Unknown Protein (AHRD V1)
sly_miN_364	Solyc03g114970.2	-2.77154	-1.76598	yes	yes	Nitrilase associated protein-like (Fragment) (AHRD V1 *--- Q1HEA6_MUSAC)
sly_miN_368	Solyc01g073930.2	0.323249	0.0452097	no	no	N-terminal asparagine amidohydrolase family protein (AHRD V1 **** D7LLL3_ARALY)
sly_miN_368	Solyc04g079140.2	0.679071	0.143647	no	no	Os11g0614900 protein (Fragment) (AHRD V1 *-*- Q0IRN0_ORYSJ); contains Interpro domain(s) IPR008547 Protein of unknown function DUF829, transmembrane 53
sly_miN_368	Solyc06g019200.2	-0.982452	-1.13478	no	no	Peptidase M50 family protein (AHRD V1 ***- D7LZ04_ARALY); contains Interpro domain(s) IPR008915 Peptidase M50
sly_miN_368	Solyc01g088040.2	1.30118	0.38183	no	no	Unknown Protein (AHRD V1)
sly_miN_368	Solyc06g084060.2	-1.54612	-1.15371	no	no	Leucine Rich Repeat family protein expressed (AHRD V1 ***- Q10GD4_ORYSJ); contains Interpro domain(s) IPR001810 Cyclin-like F-box
sly_miN_368	Solyc04g057870.2	0.77363	0.708018	no	no	Os11g0110100 protein (Fragment) (AHRD V1 ***- Q0IV61_ORYSJ)
sly_miN_368	Solyc04g072160.2	1.6208	1.12139	yes	no	Prostaglandin E synthase 3 (AHRD V1 **-- B4FLE3_MAIZE); contains Interpro domain(s) IPR017447 CS
sly_miN_369	Solyc01g073930.2	0.323249	0.0452097	no	no	N-terminal asparagine amidohydrolase family protein (AHRD V1 **** D7LLL3_ARALY)
sly_miN_369	Solyc04g079140.2	0.679071	0.143647	no	no	Os11g0614900 protein (Fragment) (AHRD V1 *-*- Q0IRN0_ORYSJ); contains Interpro domain(s) IPR008547 Protein of unknown function DUF829, transmembrane 53
sly_miN_369	Solyc06g019200.2	-0.982452	-1.13478	no	no	Peptidase M50 family protein (AHRD V1 ***- D7LZ04_ARALY); contains Interpro domain(s) IPR008915 Peptidase M50
sly_miN_369	Solyc01g088040.2	1.30118	0.38183	no	no	Unknown Protein (AHRD V1)
sly_miN_369	Solyc06g084060.2	-1.54612	-1.15371	no	no	Leucine Rich Repeat family protein expressed (AHRD V1 ***- Q10GD4_ORYSJ); contains Interpro domain(s) IPR001810 Cyclin-like F-box
sly_miN_369	Solyc04g057870.2	0.77363	0.708018	no	no	Os11g0110100 protein (Fragment) (AHRD V1 ***- Q0IV61_ORYSJ)
sly_miN_369	Solyc04g072160.2	1.6208	1.12139	yes	no	Prostaglandin E synthase 3 (AHRD V1 **-- B4FLE3_MAIZE); contains Interpro domain(s) IPR017447 CS
sly_miN_373	Solyc07g063820.2	0.523269	0.273682	no	no	Serine/threonine-protein kinase receptor (AHRD V1 **** B6U2B7_MAIZE); contains Interpro domain(s) IPR002290 Serine/threonine protein kinase
sly_miN_373	Solyc11g066440.1	0.868921	0.515277	no	no	Pheophorbide a oxygenase (Fragment) (AHRD V1 *--- D1MWF5_BRAOL); contains Interpro domain(s) IPR013626 Pheophorbide a oxygenase
sly_miN_373	Solyc03g121760.2	-4.33227	-3.63095	no	no	Calmodulin binding protein (AHRD V1 **-* B6T951_MAIZE); contains Interpro domain(s) IPR000048 IQ calmodulin-binding region
sly_miN_373	Solyc09g091020.2	0.763458	0.742747	no	no	WD-repeat protein (AHRD V1 *--- Q7ND80_GLOVI); contains Interpro domain(s) IPR017986 WD40 repeat, region
sly_miN_373	Solyc12g008460.1	0.798218	#	no	no	Senescence-associated protein 12 (AHRD V1 ***- B6U1F2_MAIZE); contains Interpro domain(s) IPR009686 Senescence-associated
sly_miN_437	Solyc01g110700.2	-0.585269	0.405981	no	no	Unknown Protein (AHRD V1)
sly_miN_437	Solyc01g111180.2	-6.55526	-6.4633	no	yes	Unknown Protein (AHRD V1)
sly_miN_437	Solyc01g110700.2	-0.585269	0.405981	no	no	Unknown Protein (AHRD V1)
sly_miN_437	Solyc12g056650.1	0.575667	0.929208	no	no	Tomato GIGANTEA 2
sly_miN_437	Solyc04g074980.2	-1.99082	-1.11057	yes	no	Auxin F-box protein 5 (AHRD V1 **-- D7MPH1_ARALY); contains Interpro domain(s) IPR006553 Leucine-rich repeat, cysteine-containing subtype
sly_miN_437	Solyc05g052600.2	-1.79055	-1.40731	no	no	Fructose-1 6-bisphosphatase class 1 (AHRD V1 **** B9M1N3_GEOSF); contains Interpro domain(s) IPR000146 Fructose-1,6-bisphosphatase IPR000719 Protein kinase, core
sly_miN_437	Solyc10g080010.1	2.85589	0.915998	no	no	Glycosyltransferase (AHRD V1 ***- Q5QPZ6_MEDTR); contains Interpro domain(s) IPR007657 Glycosyltransferase AER61, uncharacterised
sly_miN_437	Solyc03g120620.2	-0.497403	0.714759	no	no	Homeobox-leucine zipper protein ATHB-15 (AHRD V1 *-*- ATB15_ARATH); contains Interpro domain(s) IPR002913 Lipid-binding START
sly_miN_437	Solyc01g100490.2	0.91777	0.726672	no	no	Nicotianamine synthase (AHRD V1 ***- A3DUI9_MALXI); contains Interpro domain(s) IPR004298 Nicotianamine synthase
sly_miN_437	Solyc05g009350.2	1.13958	1.25579	no	no	Zinc finger CCCH domain-containing protein 65 (AHRD V1 *-*- C3H65_ARATH); contains Interpro domain(s) IPR000571 Zinc finger, CCCH-type
sly_miN_437	Solyc11g010490.1	0.748394	0.766376	no	no	Genomic DNA chromosome 5 P1 clone MNA5 (AHRD V1 **-- Q9FKP6_ARATH)
sly_miN_451	Solyc01g110700.2	-0.585269	0.405981	no	no	Unknown Protein (AHRD V1)
sly_miN_451	Solyc01g090230.2	-0.526696	0.0715395	no	no	GRAM domain containing protein (AHRD V1 *-*- B4FWB9_MAIZE); contains Interpro domain(s) IPR004182 GRAM
sly_miN_451	Solyc01g111180.2	-6.55526	-6.4633	no	yes	Unknown Protein (AHRD V1)
sly_miN_451	Solyc11g016990.1	1.02146	1.27644	no	no	Receptor-type tyrosine-protein phosphatase S (AHRD V1 ***- B6TAK5_MAIZE); contains Interpro domain(s) IPR000242 Protein-tyrosine phosphatase, receptor/non-receptor type
sly_miN_451	Solyc12g008420.1	-0.271456	0.630975	no	no	RNA-dependent RNA polymerase family protein (AHRD V1 ***- D7L6F2_ARALY); contains Interpro domain(s) IPR007855 RNA-dependent RNA polymerase, eukaryotic-type
sly_miN_451	Solyc11g010490.1	0.748394	0.766376	no	no	Genomic DNA chromosome 5 P1 clone MNA5 (AHRD V1 **-- Q9FKP6_ARATH)
sly_miN_456	Solyc01g110700.2	-0.585269	0.405981	no	no	Unknown Protein (AHRD V1)
sly_miN_456	Solyc01g111180.2	-6.55526	-6.4633	no	yes	Unknown Protein (AHRD V1)
sly_miN_456	Solyc01g110700.2	-0.585269	0.405981	no	no	Unknown Protein (AHRD V1)
sly_miN_456	Solyc01g111740.2	-2.35345	-1.63114	yes	no	Bzip-like transcription factor-like (AHRD V1 ***- Q7X997_ORYSJ); contains Interpro domain(s) IPR006867 Protein of unknown function DUF632
sly_miN_456	Solyc02g088260.2	-0.544954	-0.43677	no	no	Latex abundant protein 1 (AHRD V1 *--- Q6XNP6_HEVBR)
sly_miN_456	Solyc08g067030.2	-6.03281	-4.05898	yes	yes	Os01g0611000 protein (Fragment) (AHRD V1 ***- Q0JLB5_ORYSJ); contains Interpro domain(s) IPR006946 Protein of unknown function DUF642
sly_miN_456	Solyc11g007800.1	1.09983	0.908018	no	no	Ribonuclease P/MRP protein subunit (AHRD V1 *--- A8NQR7_COPC7); contains Interpro domain(s) IPR009723 Ribonuclease P/MRP, POP1
sly_miN_456	Solyc09g010260.2	1.01862	#	no	no	Os03g0291800 protein (Fragment) (AHRD V1 *-*- Q0DSS4_ORYSJ)
sly_miN_458	Solyc05g007780.2	-0.557262	0.225165	no	no	Oxygen evolving enhancer protein 3 (AHRD V1 ***- B6SZC8_MAIZE); contains Interpro domain(s) IPR008797 Photosystem II oxygen evolving complex protein PsbQ
sly_miN_458	Solyc05g006620.2	0.599736	1.0439	no	no	Tir-nbs-lrr, resistance protein
sly_miN_461	Solyc08g076740.2	-0.517932	-0.258868	no	no	cDNA clone 002-116-F08 full insert sequence (AHRD V1 *-*- B7E9W2_ORYSJ)
sly_miN_461	Solyc05g005550.2	-3.29817	-2.19271	no	no	BURP domain-containing protein (Fragment) (AHRD V1 *--- C1PI44_ARATH); contains Interpro domain(s) IPR004873 BURP
sly_miN_461	Solyc05g056130.2	-0.141864	0.000136691	no	no	Dolichyl-diphosphooligosaccharide--protein glycosyltransferase subunit 1 (AHRD V1 ***- C0HAM9_SALSA); contains Interpro domain(s) IPR007676 Ribophorin I
sly_miN_507	Solyc01g110700.2	-0.585269	0.405981	no	no	Unknown Protein (AHRD V1)
sly_miN_507	Solyc01g111180.2	-6.55526	-6.4633	no	yes	Unknown Protein (AHRD V1)
sly_miN_507	Solyc01g090230.2	-0.526696	0.0715395	no	no	GRAM domain containing protein (AHRD V1 *-*- B4FWB9_MAIZE); contains Interpro domain(s) IPR004182 GRAM
sly_miN_507	Solyc01g110700.2	-0.585269	0.405981	no	no	Unknown Protein (AHRD V1)
sly_miN_507	Solyc12g009820.1	-1.97665	-1.84691	no	no	Processive diacylglycerol glucosyltransferase (AHRD V1 **-- C5NXP9_9BACL); contains Interpro domain(s) IPR009695 Monogalactosyldiacylglycerol synthase
sly_miN_507	Solyc05g009530.2	-1.80063	-1.47299	yes	no	Dihydrolipoyllysine-residue acetyltransferase component of pyruvate dehydrogenase complex (AHRD V1 **** A5GUY8_SYNR3); contains Interpro domain(s) IPR001078 2-oxoacid dehydrogenase acyltransferase, catalytic domain
sly_miN_507	Solyc11g016990.1	1.02146	1.27644	no	no	Receptor-type tyrosine-protein phosphatase S (AHRD V1 ***- B6TAK5_MAIZE); contains Interpro domain(s) IPR000242 Protein-tyrosine phosphatase, receptor/non-receptor type
sly_miN_507	Solyc03g120620.2	-0.497403	0.714759	no	no	Homeobox-leucine zipper protein ATHB-15 (AHRD V1 *-*- ATB15_ARATH); contains Interpro domain(s) IPR002913 Lipid-binding START
sly_miN_526	Solyc10g005130.2	1.03426	1.23879	no	no	Ribonuclease 3-like protein 3 (AHRD V1 *-*- RTL3_ORYSJ); contains Interpro domain(s) IPR005034 Dicer double-stranded RNA-binding fold
sly_miN_526	Solyc04g016510.2	0.00693147	0.406575	no	no	Guanine nucleotide-binding protein subunit beta-4 (AHRD V1 *--* GBB4_HUMAN); contains Interpro domain(s) IPR020472 G-protein beta WD-40 repeat, region
sly_miN_526	Solyc06g009530.2	0.563942	0.257235	no	no	Nodal modulator 3 (AHRD V1 ***- B0XK54_CULQU); contains Interpro domain(s) IPR013784 Carbohydrate-binding-like fold
sly_miN_526	Solyc01g080500.2	0.14362	0.402925	no	no	Unknown Protein (AHRD V1)
sly_miN_531	Solyc04g049800.2	0.181477	0.645952	no	no	AP2-like ethylene-responsive transcription factor At1g79700 (AHRD V1 *--- AP2L3_ARATH); contains Interpro domain(s) IPR001471 Pathogenesis-related transcriptional factor and ERF, DNA-binding
sly_miN_531	Solyc11g072600.1	0.754626	1.12622	no	no	AP2-like ethylene-responsive transcription factor At1g79700 (AHRD V1 *--- AP2L3_ARATH); contains Interpro domain(s) IPR001471 Pathogenesis-related transcriptional factor and ERF, DNA-binding
sly_miN_531	Solyc06g075510.2	-1.30876	-1.07839	no	no	AP2-like ethylene-responsive transcription factor At1g16060 (AHRD V1 *--- AP2L1_ARATH); contains Interpro domain(s) IPR001471 Pathogenesis-related transcriptional factor and ERF, DNA-binding
sly_miN_531	Solyc09g007260.2	-2.24335	-2.64401	no	no	AP2-like ethylene-responsive transcription factor At1g79700 (AHRD V1 *--- AP2L3_ARATH); contains Interpro domain(s) IPR001471 Pathogenesis-related transcriptional factor and ERF, DNA-binding
sly_miN_531	Solyc02g093150.2	0.484394	0.49439	no	no	AP2-like ethylene-responsive transcription factor At1g16060 (AHRD V1 *-*- AP2L1_ARATH); contains Interpro domain(s) IPR001471 Pathogenesis-related transcriptional factor and ERF, DNA-binding
sly_miN_531	Solyc02g064960.2	0.173325	0.80082	no	no	AP2-like ethylene-responsive transcription factor At1g16060 (AHRD V1 *-*- AP2L1_ARATH); contains Interpro domain(s) IPR001471 Pathogenesis-related transcriptional factor and ERF, DNA-binding
sly_miN_531	Solyc01g090460.2	-0.274478	-0.450639	no	no	Homeobox-leucine zipper protein (AHRD V1 *-*- Q39862_SOYBN); contains Interpro domain(s) IPR001356 Homeobox IPR017970 Homeobox, conserved site
sly_miN_531	Solyc09g072830.2	0.67671	0.990126	no	no	Myb family transcription factor (AHRD V1 **-- D7M706_ARALY); contains Interpro domain(s) IPR006447 Myb-like DNA-binding region, SHAQKYF class
sly_miN_531	Solyc03g097410.1	2.73677	3.02949	no	no	Inositol-tetrakisphosphate 1-kinase 1 (AHRD V1 **** B6TJ44_MAIZE); contains Interpro domain(s) IPR008656 Inositol 1, 3, 4-trisphosphate 56-kinase
sly_miN_537	Solyc04g079440.2	-0.0849453	0.133047	no	no	Serpin (Serine protease inhibitor) (AHRD V1 **-* Q53P13_ORYSJ); contains Interpro domain(s) IPR015554 Protease inhibitor I4, serpin, plant
sly_miN_537	Solyc06g076130.2	3.01969	3.12152	yes	no	Unknown Protein (AHRD V1)
sly_miN_542	Solyc08g078530.2	0.424431	0.314643	no	no	Agenet domain containing protein expressed (AHRD V1 *-*- Q108Y7_ORYSJ); contains Interpro domain(s) IPR008395 Agenet
sly_miN_542	Solyc05g009850.2	0.696803	0.542261	no	no	Gc-rich sequence DNA-binding factor (AHRD V1 *-*- Q177S5_AEDAE); contains Interpro domain(s) IPR012890 GC-rich sequence DNA-binding factor-like
sly_miN_542	Solyc06g066080.1	2.9013	#	no	no	Pentatricopeptide repeat-containing protein (AHRD V1 ***- D7LQC4_ARALY); contains Interpro domain(s) IPR002885 Pentatricopeptide repeat
sly_miN_542	Solyc08g005780.2	-1.34914	-1.36682	no	no	Beta-amylase (AHRD V1 **** B6SVZ0_MAIZE); contains Interpro domain(s) IPR013781 Glycoside hydrolase, subgroup, catalytic core
sly_miN_546	Solyc01g102310.2	-1.96258	-1.83584	yes	yes	Unknown Protein (AHRD V1)
sly_miN_546	Solyc02g062540.2	1.17668	0.964918	no	no	Thioredoxin domain containing 9 (AHRD V1 *--- Q5M8C7_RAT); contains Interpro domain(s) IPR012335 Thioredoxin fold
sly_miN_546	Solyc10g008490.2	-3.05405	-2.70739	yes	yes	Protein phosphatase 2c (AHRD V1 ***- A6NA79_MEDTR); contains Interpro domain(s) IPR015655 Protein phosphatase 2C
sly_miN_550	Solyc10g006330.2	-0.898645	-0.274475	no	no	Unknown Protein (AHRD V1)
sly_miN_550	Solyc03g026190.2	0.00217548	0.191148	no	no	Transcriptional corepressor SEUSS (AHRD V1 *--- SEUSS_ARATH)
sly_miN_550	Solyc06g071820.2	2.06313	3.4558	yes	yes	Speckle-type poz protein (AHRD V1 *--- Q179U2_AEDAE); contains Interpro domain(s) IPR000197 Zinc finger, TAZ-type
sly_miN_554	Solyc05g009760.1	-1.24524	-0.766901	no	no	Nbs-lrr, resistance protein
sly_miN_557	Solyc03g097110.2	0.125585	0.493239	no	no	RNA recognition motif-containing protein (AHRD V1 **-- D7M9G3_ARALY); contains Interpro domain(s) IPR001395 Aldo/keto reductase
sly_miN_557	Solyc08g078600.2	0.518145	0.601546	no	no	DNA-directed RNA polymerase III subunit RPC5-like protein (AHRD V1 *-*- D0NBY8_PHYIN); contains Interpro domain(s) IPR006886 Sin-like protein conserved region
sly_miN_557	Solyc09g007920.2	-2.01156	-0.951556	yes	no	Phenylalanine ammonia-lyase (AHRD V1 **** B5LAW0_CAPAN); contains Interpro domain(s) IPR005922 Phenylalanine ammonia-lyase
sly_miN_557	Solyc05g014410.1	-0.83269	-0.584455	no	no	Genomic DNA chromosome 5 P1 clone MLE2 (AHRD V1 *-*- Q9FMU8_ARATH); contains Interpro domain(s) IPR013894 Region of unknown function DUF1767
sly_miN_557	Solyc02g078650.2	2.5967	4.07268	yes	yes	Polyphenol oxidase (AHRD V1 ***- B3WFP2_TAROF); contains Interpro domain(s) IPR016213 Polyphenol oxidase, plant
sly_miN_557	Solyc05g009130.2	0.386516	0.844578	no	no	Os03g0731050 protein (Fragment) (AHRD V1 ***- C7IZG5_ORYSJ); contains Interpro domain(s) IPR004949 Protein of unknown function DUF266, plant
sly_miN_557	Solyc07g008650.2	2.19732	0.203335	no	no	tRNA-specific adenosine deaminase (AHRD V1 **** B6T9V4_MAIZE); contains Interpro domain(s) IPR016193 Cytidine deaminase-like
sly_miN_557	Solyc07g061940.2	-1.04489	-0.67233	no	no	Acetolactate synthase (AHRD V1 **** D7RPJ7_SOLTU); contains Interpro domain(s) IPR012001 Thiamine pyrophosphate enzyme, N-terminal TPP binding region
sly_miN_557	Solyc07g049590.2	0.552888	1.15299	no	no	Ankyrin repeat and BTB/POZ domain protein (AHRD V1 *-*- A1CMQ3_ASPCL); contains Interpro domain(s) IPR013089 Kelch related
sly_miN_590	Solyc01g110700.2	-0.585269	0.405981	no	no	Unknown Protein (AHRD V1)
sly_miN_590	Solyc01g111180.2	-6.55526	-6.4633	no	yes	Unknown Protein (AHRD V1)
sly_miN_590	Solyc01g110700.2	-0.585269	0.405981	no	no	Unknown Protein (AHRD V1)
sly_miN_602	Solyc04g079440.2	-0.0849453	0.133047	no	no	Serpin (Serine protease inhibitor) (AHRD V1 **-* Q53P13_ORYSJ); contains Interpro domain(s) IPR015554 Protease inhibitor I4, serpin, plant
sly_miN_602	Solyc06g076130.2	3.01969	3.12152	yes	no	Unknown Protein (AHRD V1)
sly_miN_611	Solyc11g013120.1	0.082749	0.00959765	no	no	Protein crcB homolog (AHRD V1 *-*- A4BPZ9_9GAMM); contains Interpro domain(s) IPR003691 Camphor resistance CrcB protein
sly_miN_634	Solyc01g110700.2	-0.585269	0.405981	no	no	Unknown Protein (AHRD V1)
sly_miN_634	Solyc01g111180.2	-6.55526	-6.4633	no	yes	Unknown Protein (AHRD V1)
sly_miN_634	Solyc01g110700.2	-0.585269	0.405981	no	no	Unknown Protein (AHRD V1)
sly_miN_634	Solyc12g056650.1	0.575667	0.929208	no	no	Tomato GIGANTEA 2
sly_miN_634	Solyc04g074980.2	-1.99082	-1.11057	yes	no	Auxin F-box protein 5 (AHRD V1 **-- D7MPH1_ARALY); contains Interpro domain(s) IPR006553 Leucine-rich repeat, cysteine-containing subtype
sly_miN_634	Solyc05g052600.2	-1.79055	-1.40731	no	no	Fructose-1 6-bisphosphatase class 1 (AHRD V1 **** B9M1N3_GEOSF); contains Interpro domain(s) IPR000146 Fructose-1,6-bisphosphatase IPR000719 Protein kinase, core
sly_miN_634	Solyc10g080010.1	2.85589	0.915998	no	no	Glycosyltransferase (AHRD V1 ***- Q5QPZ6_MEDTR); contains Interpro domain(s) IPR007657 Glycosyltransferase AER61, uncharacterised
sly_miN_634	Solyc03g120620.2	-0.497403	0.714759	no	no	Homeobox-leucine zipper protein ATHB-15 (AHRD V1 *-*- ATB15_ARATH); contains Interpro domain(s) IPR002913 Lipid-binding START
sly_miN_634	Solyc01g100490.2	0.91777	0.726672	no	no	Nicotianamine synthase (AHRD V1 ***- A3DUI9_MALXI); contains Interpro domain(s) IPR004298 Nicotianamine synthase
sly_miN_634	Solyc05g009350.2	1.13958	1.25579	no	no	Zinc finger CCCH domain-containing protein 65 (AHRD V1 *-*- C3H65_ARATH); contains Interpro domain(s) IPR000571 Zinc finger, CCCH-type
sly_miN_634	Solyc11g010490.1	0.748394	0.766376	no	no	Genomic DNA chromosome 5 P1 clone MNA5 (AHRD V1 **-- Q9FKP6_ARATH)
sly_miN_695	Solyc01g110700.2	-0.585269	0.405981	no	no	Unknown Protein (AHRD V1)
sly_miN_695	Solyc01g090230.2	-0.526696	0.0715395	no	no	GRAM domain containing protein (AHRD V1 *-*- B4FWB9_MAIZE); contains Interpro domain(s) IPR004182 GRAM
sly_miN_695	Solyc01g111180.2	-6.55526	-6.4633	no	yes	Unknown Protein (AHRD V1)
sly_miN_695	Solyc11g016990.1	1.02146	1.27644	no	no	Receptor-type tyrosine-protein phosphatase S (AHRD V1 ***- B6TAK5_MAIZE); contains Interpro domain(s) IPR000242 Protein-tyrosine phosphatase, receptor/non-receptor type
sly_miN_695	Solyc12g008420.1	-0.271456	0.630975	no	no	RNA-dependent RNA polymerase family protein (AHRD V1 ***- D7L6F2_ARALY); contains Interpro domain(s) IPR007855 RNA-dependent RNA polymerase, eukaryotic-type
sly_miN_695	Solyc11g010490.1	0.748394	0.766376	no	no	Genomic DNA chromosome 5 P1 clone MNA5 (AHRD V1 **-- Q9FKP6_ARATH)
sly_miN_702	Solyc09g083390.1	1.27805	1.94693	no	no	Genomic DNA chromosome 5 TAC clone K9D7 (AHRD V1 *-*- Q9FIX7_ARATH); contains Interpro domain(s) IPR018144 Plus-3 domain, subgroup
sly_miN_702	Solyc01g090860.2	1.0935	#	no	no	Poly(A) RNA polymerase protein 1 (AHRD V1 *--- TRF5_YEAST); contains Interpro domain(s) IPR002934 Nucleotidyltransferase
sly_miN_702	Solyc09g031970.2	-0.4635	-0.296153	no	no	Phosphorylase (AHRD V1 **** B9HP81_POPTR); contains Interpro domain(s) IPR011833 Glycogen/starch/alpha-glucan phosphorylase
sly_miN_702	Solyc06g076390.2	0.112632	0.107241	no	no	Transcription initiation factor IIA subunit 1 (AHRD V1 *-** TF2AA_DICDI); contains Interpro domain(s) IPR004855 Transcription factor IIA, alpha/beta subunit
sly_miN_702	Solyc03g019910.2	0.609877	1.2229	no	no	Unknown Protein (AHRD V1)
sly_miN_702	Solyc03g115240.2	0.986802	0.898888	no	no	RNA polymerase-associated protein LEO1 (AHRD V1 *-*- C0HBJ3_SALSA); contains Interpro domain(s) IPR007149 Leo1-like protein
sly_miN_709	Solyc01g111180.2	-6.55526	-6.4633	no	yes	Unknown Protein (AHRD V1)
sly_miN_709	Solyc01g110700.2	-0.585269	0.405981	no	no	Unknown Protein (AHRD V1)
sly_miN_709	Solyc01g111180.2	-6.55526	-6.4633	no	yes	Unknown Protein (AHRD V1)
sly_miN_709	Solyc01g110700.2	-0.585269	0.405981	no	no	Unknown Protein (AHRD V1)
sly_miN_709	Solyc09g008350.2	-0.676005	0.398207	no	no	Amino acid binding protein (AHRD V1 **-- B6TMA2_MAIZE); contains Interpro domain(s) IPR002912 Amino acid-binding ACT
sly_miN_710	Solyc08g081260.1	-1.74721	-1.25515	no	no	Tir-nbs resistance protein (AHRD V1 **-- B9GWT3_POPTR); contains Interpro domain(s) IPR000157 Toll-Interleukin receptor
sly_miN_729	Solyc01g110700.2	-0.585269	0.405981	no	no	Unknown Protein (AHRD V1)
sly_miN_729	Solyc01g111180.2	-6.55526	-6.4633	no	yes	Unknown Protein (AHRD V1)
sly_miN_729	Solyc01g110700.2	-0.585269	0.405981	no	no	Unknown Protein (AHRD V1)
sly_miN_729	Solyc08g067030.2	-6.03281	-4.05898	yes	yes	Os01g0611000 protein (Fragment) (AHRD V1 ***- Q0JLB5_ORYSJ); contains Interpro domain(s) IPR006946 Protein of unknown function DUF642
sly_miN_729	Solyc01g068560.2	-0.66801	-0.060129	no	no	Unknown Protein (AHRD V1)
sly_miN_729	Solyc09g065290.2	0.243078	0.804487	no	no	Wd-repeat protein (AHRD V1 **-- Q17GJ0_AEDAE); contains Interpro domain(s) IPR020472 G-protein beta WD-40 repeat, region
sly_miN_729	Solyc02g088260.2	-0.544954	-0.43677	no	no	Latex abundant protein 1 (AHRD V1 *--- Q6XNP6_HEVBR)
sly_miN_729	Solyc09g010260.2	1.01862	#	no	no	Os03g0291800 protein (Fragment) (AHRD V1 *-*- Q0DSS4_ORYSJ)
sly_miN_749	Solyc06g061090.2	0.265953	0.214253	no	no	LOC555512 protein (Fragment) (AHRD V1 *-*- Q1LVY9_DANRE)
sly_miN_749	Solyc02g081340.2	-0.227881	1.94203	no	no	Glutathione S-transferase (AHRD V1 **** O24261_PETHY); contains Interpro domain(s) IPR004046 Glutathione S-transferase, C-terminal
sly_miN_753	Solyc01g110700.2	-0.585269	0.405981	no	no	Unknown Protein (AHRD V1)
sly_miN_753	Solyc01g111180.2	-6.55526	-6.4633	no	yes	Unknown Protein (AHRD V1)
sly_miN_753	Solyc11g010490.1	0.748394	0.766376	no	no	Genomic DNA chromosome 5 P1 clone MNA5 (AHRD V1 **-- Q9FKP6_ARATH)
sly_miN_753	Solyc11g016990.1	1.02146	1.27644	no	no	Receptor-type tyrosine-protein phosphatase S (AHRD V1 ***- B6TAK5_MAIZE); contains Interpro domain(s) IPR000242 Protein-tyrosine phosphatase, receptor/non-receptor type
sly_miN_753	Solyc05g052600.2	-1.79055	-1.40731	no	no	Fructose-1 6-bisphosphatase class 1 (AHRD V1 **** B9M1N3_GEOSF); contains Interpro domain(s) IPR000146 Fructose-1,6-bisphosphatase IPR000719 Protein kinase, core
sly_miN_753	Solyc02g083290.2	0.441106	0.406888	no	no	Serine/threonine/tyrosine kinase (AHRD V1 *-** Q9AWA6_ARAHY); contains Interpro domain(s) IPR015783 ATMRK serine/threonine protein kinase-like
sly_miN_761	Solyc09g090560.1	-0.326204	-0.422716	no	no	Unknown Protein (AHRD V1); contains Interpro domain(s) IPR006904 Protein of unknown function DUF716
sly_miN_761	Solyc03g116740.2	-2.02676	-1.94751	yes	yes	Genomic DNA chromosome 3 P1 clone MSJ11 (AHRD V1 ***- Q9LVZ7_ARATH)
sly_miN_761	Solyc07g062850.2	1.30442	1.90541	no	no	Genomic DNA chromosome 3 BAC clone F4B12 (AHRD V1 ***- Q9LIL7_ARATH); contains Interpro domain(s) IPR016024 Armadillo-type fold
sly_miN_761	Solyc07g063970.2	-3.17915	-2.03616	yes	no	Transcription factor (Fragment) (AHRD V1 *-** D6MKQ1_9ASPA); contains Interpro domain(s) IPR007087 Zinc finger, C2H2-type
sly_miN_761	Solyc06g007980.2	-1.79446	-1.4752	yes	no	Sterol 3-beta-glucosyltransferase (AHRD V1 ***- B6U4Q7_MAIZE); contains Interpro domain(s) IPR004276 Glycosyl transferase, family 28
sly_miN_761	Solyc03g118670.2	-0.383963	-0.490426	no	no	Protein sel-1 homolog 2 (AHRD V1 **-- SE1L2_HUMAN); contains Interpro domain(s) IPR011990 Tetratricopeptide-like helical
sly_miN_761	Solyc05g047520.2	1.02059	0.676699	no	no	ATP-dependent RNA helicase DOB1 (AHRD V1 **** B0WF10_CULQU); contains Interpro domain(s) IPR016438 RNA helicase, ATP-dependent, SK12/DOB1
sly_miN_761	Solyc04g072640.2	1.17864	0.781291	no	no	Membrane-anchored ubiquitin-fold protein 2 (AHRD V1 ***- D7M7C8_ARALY); contains Interpro domain(s) IPR017000 Membrane-anchored ubiquitin-fold protein, HCG-1
sly_miN_761	Solyc02g086840.2	-2.24201	-2.11494	yes	no	Kinesin light chain-like protein (AHRD V1 ***- D2DWB2_PHAVU); contains Interpro domain(s) IPR011990 Tetratricopeptide-like helical
sly_miN_761	Solyc02g078540.2	-0.668423	-0.437037	no	no	Unknown Protein (AHRD V1); contains Interpro domain(s) IPR000996 Clathrin light chain
sly_miN_761	Solyc08g014290.1	-0.526591	0.171338	no	no	Serine-threonine protein phosphatase (AHRD V1 **-* Q5CPY7_CRYPV); contains Interpro domain(s) IPR004843 Metallophosphoesterase
sly_miN_764	Solyc09g007410.2	-3.21296	-2.29611	yes	no	Calmodulin-binding protein (AHRD V1 **-* C5HYF8_BRARP); contains Interpro domain(s) IPR000048 IQ calmodulin-binding region
sly_miN_764	Solyc07g053980.2	-0.110861	0.0224329	no	no	Glucan synthase like 1 (AHRD V1 ***- D8R536_SELML); contains Interpro domain(s) IPR003440 Glycosyl transferase, family 48
sly_miN_764	Solyc09g008820.2	-0.771608	-0.140145	no	no	F-box protein PP2-B1 (AHRD V1 ***- PP2B1_ARATH); contains Interpro domain(s) IPR001810 Cyclin-like F-box
sly_miN_764	Solyc02g076950.2	-0.86505	-0.590398	no	no	UPF0052 domain protein (AHRD V1 **-- A1CBK9_ASPCL); contains Interpro domain(s) IPR002882 LPPG:FO 2-phospho-L-lactate transferase CofD/UPF0052
sly_miN_764	Solyc09g082370.2	-1.06774	-0.354973	no	no	Inositol 1 4 5-trisphosphate 5-phosphatase (AHRD V1 **** Q712G2_ARATH); contains Interpro domain(s) IPR000300 Inositol polyphosphate related phosphatase
sly_miN_764	Solyc08g066770.2	0.951171	1.509	no	no	Ankyrin repeat family protein (AHRD V1 **-* D7KKP5_ARALY); contains Interpro domain(s) IPR002110 Ankyrin
sly_miN_764	Solyc08g075010.2	1.9408	1.46749	no	no	Glucose-repressible alcohol dehydrogenase transcriptional effector (AHRD V1 **-- D6RLR7_COPC7); contains Interpro domain(s) IPR005135 Endonuclease/exonuclease/phosphatase
sly_miN_764	Solyc03g096990.2	0.399019	0.219251	no	no	Cytochrome P450 89A2 (AHRD V1 ***- C89A2_ARATH); contains Interpro domain(s) IPR002401 Cytochrome P450, E-class, group I
sly_miN_764	Solyc04g008050.2	0.239066	0.401312	no	no	Response regulator 8 (AHRD V1 ***- Q9AV93_MAIZE); contains Interpro domain(s) IPR017053 Response regulator, plant B-type
sly_miN_764	Solyc02g071310.2	-3.52623	-3.76123	yes	no	Plasma membrane associated protein (AHRD V1 ***- B4FLA8_MAIZE); contains Interpro domain(s) IPR008390 AWPM-19-like
sly_miN_771	Solyc01g110480.2	1.90875	0.735687	yes	no	BZIP transcription factor family protein expressed (AHRD V1 *-*- Q8LN44_ORYSJ); contains Interpro domain(s) IPR011616 bZIP transcription factor, bZIP-1
sly_miN_771	Solyc04g083160.1	2.35987	3.21733	no	no	cytochrome P450
sly_miN_771	Solyc03g095940.1	-4.73697	-3.03107	no	no	LOB domain family protein (AHRD V1 ***- D7L9U4_ARALY); contains Interpro domain(s) IPR004883 Lateral organ boundaries, LOB
sly_miN_771	Solyc09g018630.2	0.196662	0.469615	no	no	Bis(5&apos-adenosyl)-triphosphatase-like protein (AHRD V1 **-- Q9LVM4_ARATH); contains Interpro domain(s) IPR011151 Histidine triad motif
sly_miN_771	Solyc12g096710.1	1.67686	0.948027	no	no	Receptor like kinase, RLK
sly_miN_771	Solyc05g014970.2	1.14669	1.15326	no	no	Urease alpha subunit (AHRD V1 **** A3YCE1_9GAMM); contains Interpro domain(s) IPR008221 Urease IPR005848 Urease, alpha subunit
sly_miN_771	Solyc01g096400.2	-1.03208	-0.428692	no	no	Unknown Protein (AHRD V1)
sly_miN_771	Solyc03g005080.2	1.13661	1.11225	no	no	Protoporphyrinogen IX oxidase (AHRD V1 ***- Q9SLW5_SOYBN); contains Interpro domain(s) IPR004572 Protoporphyrinogen oxidase
sly_miN_771	Solyc01g102340.2	-0.0689881	-0.695357	no	no	Myb-like transcription factor (AHRD V1 *--- B8XPP3_9ROSI); contains Interpro domain(s) IPR015495 Myb transcription factor
sly_miN_771	Solyc05g014030.2	-0.232945	0.161477	no	no	Regulator of chromosome condensation domain-containing protein (AHRD V1 **-- Q8MP76_DICDI); contains Interpro domain(s) IPR009091 Regulator of chromosome condensation/beta-lactamase-inhibitor protein II
sly_miN_771	Solyc08g082750.2	-1.22954	-1.00505	no	no	Nodule inception protein (Fragment) (AHRD V1 *-*- A9DM78_MEDTR); contains Interpro domain(s) IPR003035 Plant regulator RWP-RK
sly_miN_780	Solyc03g119580.1	3.12144	2.505	no	no	Ethylene-responsive transcription factor 4 (AHRD V1 *-*- B6THY5_MAIZE); contains Interpro domain(s) IPR001471 Pathogenesis-related transcriptional factor and ERF, DNA-binding
sly_miN_780	Solyc04g081360.2	0.259612	-0.0485623	no	no	tRNA (Adenine-N(1)-)-methyltransferase non-catalytic subunit trm6 (AHRD V1 *-** C5JJB9_AJEDS); contains Interpro domain(s) IPR007316 Eukaryotic initiation factor 3, gamma subunit
sly_miN_780	Solyc01g100050.2	0.326842	0.662351	no	no	WD-40 repeat protein (AHRD V1 *--- Q8Z020_ANASP); contains Interpro domain(s) IPR017986 WD40 repeat, region
sly_miN_780	Solyc12g010130.1	0.552962	0.827121	no	no	CBL-interacting protein kinase 7 (AHRD V1 ***- A0MNJ4_POPTR); contains Interpro domain(s) IPR002290 Serine/threonine protein kinase
sly_miN_783	Solyc01g110700.2	-0.585269	0.405981	no	no	Unknown Protein (AHRD V1)
sly_miN_783	Solyc01g111180.2	-6.55526	-6.4633	no	yes	Unknown Protein (AHRD V1)
sly_miN_783	Solyc01g090230.2	-0.526696	0.0715395	no	no	GRAM domain containing protein (AHRD V1 *-*- B4FWB9_MAIZE); contains Interpro domain(s) IPR004182 GRAM
sly_miN_783	Solyc11g016990.1	1.02146	1.27644	no	no	Receptor-type tyrosine-protein phosphatase S (AHRD V1 ***- B6TAK5_MAIZE); contains Interpro domain(s) IPR000242 Protein-tyrosine phosphatase, receptor/non-receptor type
sly_miN_783	Solyc03g120620.2	-0.497403	0.714759	no	no	Homeobox-leucine zipper protein ATHB-15 (AHRD V1 *-*- ATB15_ARATH); contains Interpro domain(s) IPR002913 Lipid-binding START
sly_miN_783	Solyc05g052600.2	-1.79055	-1.40731	no	no	Fructose-1 6-bisphosphatase class 1 (AHRD V1 **** B9M1N3_GEOSF); contains Interpro domain(s) IPR000146 Fructose-1,6-bisphosphatase IPR000719 Protein kinase, core
sly_miN_819	Solyc01g110700.2	-0.585269	0.405981	no	no	Unknown Protein (AHRD V1)
sly_miN_819	Solyc01g111180.2	-6.55526	-6.4633	no	yes	Unknown Protein (AHRD V1)
sly_miN_819	Solyc07g052700.2	1.08968	1.20513	no	no	MADS-box transcription factor 1 (AHRD V1 ***- D1MFS6_HEVBR); contains Interpro domain(s) IPR002100 Transcription factor, MADS-box
sly_miN_819	Solyc09g010210.2	-3.57068	-2.61344	yes	yes	Endoglucanase 1 (AHRD V1 ***- B6TRZ3_MAIZE); contains Interpro domain(s) IPR008928 Six-hairpin glycosidase-like IPR012341 Six-hairpin glycosidase IPR018221 Glycoside hydrolase, family 9, active site IPR001701 Glycoside hydrolase, family 9
sly_miN_819	Solyc05g011830.2	0.271559	0.523336	no	no	Unknown Protein (AHRD V1)
sly_miN_819	Solyc02g088260.2	-0.544954	-0.43677	no	no	Latex abundant protein 1 (AHRD V1 *--- Q6XNP6_HEVBR)
sly_miN_819	Solyc08g005000.2	-2.42217	-2.40493	yes	yes	Glucan endo-1 3-beta-glucosidase 3 (AHRD V1 ***- B6TLN1_MAIZE); contains Interpro domain(s) IPR013781 Glycoside hydrolase, subgroup, catalytic core
sly_miN_819	Solyc11g007800.1	1.09983	0.908018	no	no	Ribonuclease P/MRP protein subunit (AHRD V1 *--- A8NQR7_COPC7); contains Interpro domain(s) IPR009723 Ribonuclease P/MRP, POP1
sly_miN_829	Solyc01g006710.2	1.12577	1.08649	no	no	ATP-dependent RNA helicase A-like protein (AHRD V1 ***- Q9FF84_ARATH); contains Interpro domain(s) IPR011545 DNA/RNA helicase, DEAD/DEAH box type, N-terminal
sly_miN_829	Solyc01g106940.2	-0.147397	#	no	no	Single myb histone 4 (Fragment) (AHRD V1 *--- A6MZD9_ORYSI); contains Interpro domain(s) IPR005818 Histone H1/H5
sly_miN_829	Solyc04g026030.2	-1.06669	-1.31257	no	no	Spermidine synthase (AHRD V1 **** Q93X16_SOLTU); contains Interpro domain(s) IPR001045 Spermine synthase
sly_miN_829	Solyc01g087260.2	-0.142279	0.298702	no	no	Carotenoid cleavage dioxygenase 1B
sly_miN_829	Solyc07g056420.2	-0.881138	-0.458648	no	no	Glutathione S-transferase-like protein (AHRD V1 **** Q8GVD1_SOLLC); contains Interpro domain(s) IPR004046 Glutathione S-transferase, C-terminal
sly_miN_829	Solyc04g014270.2	-0.19467	-0.417141	no	no	Phosphofructokinase family protein (AHRD V1 **** D7LE10_ARALY); contains Interpro domain(s) IPR012004 Pyrophosphate-dependent phosphofructokinase TP0108
sly_miN_829	Solyc06g068750.2	1.06963	0.574531	no	no	Transferase transferring glycosyl groups (AHRD V1 **-* D7MH74_ARALY)
sly_miN_833	Solyc01g110700.2	-0.585269	0.405981	no	no	Unknown Protein (AHRD V1)
sly_miN_833	Solyc01g111180.2	-6.55526	-6.4633	no	yes	Unknown Protein (AHRD V1)
sly_miN_833	Solyc01g090230.2	-0.526696	0.0715395	no	no	GRAM domain containing protein (AHRD V1 *-*- B4FWB9_MAIZE); contains Interpro domain(s) IPR004182 GRAM
sly_miN_833	Solyc11g016990.1	1.02146	1.27644	no	no	Receptor-type tyrosine-protein phosphatase S (AHRD V1 ***- B6TAK5_MAIZE); contains Interpro domain(s) IPR000242 Protein-tyrosine phosphatase, receptor/non-receptor type
sly_miN_833	Solyc03g120620.2	-0.497403	0.714759	no	no	Homeobox-leucine zipper protein ATHB-15 (AHRD V1 *-*- ATB15_ARATH); contains Interpro domain(s) IPR002913 Lipid-binding START
sly_miN_833	Solyc05g052600.2	-1.79055	-1.40731	no	no	Fructose-1 6-bisphosphatase class 1 (AHRD V1 **** B9M1N3_GEOSF); contains Interpro domain(s) IPR000146 Fructose-1,6-bisphosphatase IPR000719 Protein kinase, core
sly_miN_847	Solyc03g112910.2	0.0490951	0.255126	no	no	Pantothenate kinase (AHRD V1 *-** C1FDA4_9CHLO); contains Interpro domain(s) IPR015844 Pantothenate kinase, acetyl-CoA regulated, two-domain type
sly_miN_847	Solyc11g007410.1	0.643122	0.346379	no	no	Receptor-like protein kinase (AHRD V1 *-*- Q9M575_ORYSA)
sly_miN_847	Solyc09g091690.1	-0.0408797	0.75999	no	no	F-box family protein (AHRD V1 ***- B9HCS6_POPTR); contains Interpro domain(s) IPR006527 F-box associated
sly_miN_849	Solyc01g110700.2	-0.585269	0.405981	no	no	Unknown Protein (AHRD V1)
sly_miN_849	Solyc01g111180.2	-6.55526	-6.4633	no	yes	Unknown Protein (AHRD V1)
sly_miN_849	Solyc06g005720.2	-0.553933	-0.92621	no	no	Tropinone-reductase-like39 (AHRD V1 **-- B2BXL7_ARALY); contains Interpro domain(s) IPR002347 Glucose/ribitol dehydrogenase
sly_miN_849	Solyc02g080210.2	-5.43286	-4.1287	yes	yes	Pectinesterase (AHRD V1 ***- B9RXQ4_RICCO); contains Interpro domain(s) IPR000070 Pectinesterase, catalytic
sly_miN_849	Solyc07g042160.2	-1.55074	-0.282298	no	no	Polygalacturonase (AHRD V1 **-- B6SZN5_MAIZE); contains Interpro domain(s) IPR012334 Pectin lyase fold
sly_miN_849	Solyc02g067180.2	-2.44303	-2.11925	yes	yes	Cystathionine gamma synthase (AHRD V1 ***- Q6R8F6_SOLLC); contains Interpro domain(s) IPR000277 Cys/Met metabolism, pyridoxal phosphate-dependent enzyme
sly_miN_849	Solyc06g065360.2	0.789346	0.647495	no	no	Erythroid differentiation-related factor 1-like protein (AHRD V1 ***- Q5N730_ORYSJ)
sly_miN_851	Solyc07g064410.1	-3.86112	-1.92556	yes	yes	Ubiquitin-conjugating enzyme-like protein (AHRD V1 *--- A4HBP2_LEIBR); contains Interpro domain(s) IPR019547 Kua-ubiquitin conjugating enzyme hybrid, localisation
sly_miN_851	Solyc07g066180.2	0.533836	-0.427355	no	no	ATP/GTP-binding protein (AHRD V1 *--- A8L7D9_FRASN); contains Interpro domain(s) IPR003593 ATPase, AAA+ type, core
sly_miN_851	Solyc12g098590.1	-0.829914	2.26511	no	no	UDP-glucosyltransferase family 1 protein (AHRD V1 ***- C6KI42_CITSI); contains Interpro domain(s) IPR002213 UDP-glucuronosyl/UDP-glucosyltransferase
sly_miN_851	Solyc02g068230.2	0.504547	0.214559	no	no	Membrane-anchored ubiquitin-fold protein 2 (AHRD V1 ***- D7M7C8_ARALY); contains Interpro domain(s) IPR017000 Membrane-anchored ubiquitin-fold protein, HCG-1
sly_miN_851	Solyc09g090940.2	-0.417107	-0.53731	no	no	Ras GTPase-activating protein-binding protein 2 (AHRD V1 *--- B5X4A8_SALSA); contains Interpro domain(s) IPR018222 Nuclear transport factor 2, Eukaryote
sly_miN_851	Solyc01g103780.2	-1.23539	-1.13115	no	no	TCP family transcription factor (AHRD V1 *-** A6MCZ2_9ORYZ); contains Interpro domain(s) IPR005333 Transcription factor, TCP
sly_miN_851	Solyc07g042630.2	1.13893	1.6031	no	no	Beta-Amyrin Synthase (AHRD V1 **** O82146_PANGI); contains Interpro domain(s) IPR018333 Squalene cyclase
sly_miN_851	Solyc04g081790.2	-3.774	#	no	no	GDSL esterase/lipase At5g42170 (AHRD V1 ***- GDL90_ARATH); contains Interpro domain(s) IPR001087 Lipase, GDSL
sly_miN_852	Solyc07g064410.1	-3.86112	-1.92556	yes	yes	Ubiquitin-conjugating enzyme-like protein (AHRD V1 *--- A4HBP2_LEIBR); contains Interpro domain(s) IPR019547 Kua-ubiquitin conjugating enzyme hybrid, localisation
sly_miN_852	Solyc07g066180.2	0.533836	-0.427355	no	no	ATP/GTP-binding protein (AHRD V1 *--- A8L7D9_FRASN); contains Interpro domain(s) IPR003593 ATPase, AAA+ type, core
sly_miN_852	Solyc12g098590.1	-0.829914	2.26511	no	no	UDP-glucosyltransferase family 1 protein (AHRD V1 ***- C6KI42_CITSI); contains Interpro domain(s) IPR002213 UDP-glucuronosyl/UDP-glucosyltransferase
sly_miN_852	Solyc02g068230.2	0.504547	0.214559	no	no	Membrane-anchored ubiquitin-fold protein 2 (AHRD V1 ***- D7M7C8_ARALY); contains Interpro domain(s) IPR017000 Membrane-anchored ubiquitin-fold protein, HCG-1
sly_miN_852	Solyc09g090940.2	-0.417107	-0.53731	no	no	Ras GTPase-activating protein-binding protein 2 (AHRD V1 *--- B5X4A8_SALSA); contains Interpro domain(s) IPR018222 Nuclear transport factor 2, Eukaryote
sly_miN_852	Solyc01g103780.2	-1.23539	-1.13115	no	no	TCP family transcription factor (AHRD V1 *-** A6MCZ2_9ORYZ); contains Interpro domain(s) IPR005333 Transcription factor, TCP
sly_miN_852	Solyc07g042630.2	1.13893	1.6031	no	no	Beta-Amyrin Synthase (AHRD V1 **** O82146_PANGI); contains Interpro domain(s) IPR018333 Squalene cyclase
sly_miN_852	Solyc04g081790.2	-3.774	#	no	no	GDSL esterase/lipase At5g42170 (AHRD V1 ***- GDL90_ARATH); contains Interpro domain(s) IPR001087 Lipase, GDSL
sly_miN_886	Solyc01g110700.2	-0.585269	0.405981	no	no	Unknown Protein (AHRD V1)
sly_miN_886	Solyc01g111180.2	-6.55526	-6.4633	no	yes	Unknown Protein (AHRD V1)
sly_miN_886	Solyc12g056650.1	0.575667	0.929208	no	no	Tomato GIGANTEA 2
sly_miN_886	Solyc05g052600.2	-1.79055	-1.40731	no	no	Fructose-1 6-bisphosphatase class 1 (AHRD V1 **** B9M1N3_GEOSF); contains Interpro domain(s) IPR000146 Fructose-1,6-bisphosphatase IPR000719 Protein kinase, core
sly_miN_886	Solyc05g009350.2	1.13958	1.25579	no	no	Zinc finger CCCH domain-containing protein 65 (AHRD V1 *-*- C3H65_ARATH); contains Interpro domain(s) IPR000571 Zinc finger, CCCH-type
sly_miN_906	Solyc06g074010.2	0.281163	-0.0421681	no	no	Transcription factor (E2F) (AHRD V1 *-*- Q9FNS0_CHERU); contains Interpro domain(s) IPR015633 E2F Family
sly_miN_906	Solyc05g015890.2	5.37086	5.17838	yes	yes	Genomic DNA chromosome 5 TAC clone K24M7 (AHRD V1 **-- Q9FHB8_ARATH)
sly_miN_911	Solyc10g054900.1	-1.37638	-0.792828	no	no	Proline-rich protein (AHRD V1 ***- Q9M6T7_NICGL); contains Interpro domain(s) IPR010616 Protein of unknown function DUF1210
sly_miN_911	Solyc12g021280.1	-0.274088	-0.0925815	no	no	Protein kinase (AHRD V1 ***- Q84V17_CHLRE); contains Interpro domain(s) IPR002290 Serine/threonine protein kinase
sly_miN_911	Solyc10g076890.1	-0.30171	-0.532728	no	no	RNA recognition motif-containing protein (AHRD V1 **-- D7MHK9_ARALY); contains Interpro domain(s) IPR001395 Aldo/keto reductase
sly_miN_926	Solyc01g111180.2	-6.55526	-6.4633	no	yes	Unknown Protein (AHRD V1)
sly_miN_926	Solyc01g110700.2	-0.585269	0.405981	no	no	Unknown Protein (AHRD V1)
sly_miN_926	Solyc01g111180.2	-6.55526	-6.4633	no	yes	Unknown Protein (AHRD V1)
sly_miN_926	Solyc01g110700.2	-0.585269	0.405981	no	no	Unknown Protein (AHRD V1)
sly_miN_926	Solyc09g008350.2	-0.676005	0.398207	no	no	Amino acid binding protein (AHRD V1 **-- B6TMA2_MAIZE); contains Interpro domain(s) IPR002912 Amino acid-binding ACT
sly_miN_928	Solyc06g052080.2	-0.545852	-1.11893	no	no	RNA recognition motif-containing protein (AHRD V1 **-- D7KTY4_ARALY); contains Interpro domain(s) IPR012677 Nucleotide-binding, alpha-beta plait
sly_miN_928	Solyc05g007570.2	1.60083	2.49992	no	no	cDNA clone J023065D24 full insert sequence (AHRD V1 *-*- B7EKP5_ORYSJ); contains Interpro domain(s) IPR012870 Protein of unknown function DUF1666
sly_miN_928	Solyc02g083340.2	-0.401199	-0.629434	no	no	Phospholipase D (AHRD V1 **** Q6AVR2_ORYSJ); contains Interpro domain(s) IPR011402 Phospholipase D, plant
sly_miN_928	Solyc07g005730.2	-1.15902	-0.44278	no	no	Plasma membrane protein 3 (AHRD V1 **-- Q6BDB3_LEYCH); contains Interpro domain(s) IPR000612 Uncharacterised protein family UPF0057
sly_miN_928	Solyc04g015460.2	-3.94853	-2.00643	yes	no	S-receptor kinase (AHRD V1 ***- Q9FZP3_ARATH); contains Interpro domain(s) IPR002290 Serine/threonine protein kinase
sly_miN_928	Solyc05g005640.2	0.601426	0.484282	no	no	PHD finger family protein / methyl-CpG binding domain-containing protein (ISS) (AHRD V1 *--* Q01B57_OSTTA); contains Interpro domain(s) IPR019787 Zinc finger, PHD-finger
sly_miN_928	Solyc04g007830.2	-0.840474	#	no	no	Major latex-like protein (AHRD V1 **-- B5THI3_PANGI); contains Interpro domain(s) IPR000916 Bet v I allergen
sly_miN_928	Solyc11g007360.1	0.703906	#	no	no	Unknown Protein (AHRD V1); contains Interpro domain(s) IPR013187 F-box associated type 3
sly_miN_928	Solyc01g006220.2	-1.48299	-0.566858	no	no	Histone-lysine N-methyltransferase (AHRD V1 *-*- C1G685_PARBD); contains Interpro domain(s) IPR001214 SET
sly_miN_928	Solyc04g082000.2	-2.45053	-2.7693	no	no	Phospholipase D (AHRD V1 **** Q6AVR2_ORYSJ); contains Interpro domain(s) IPR011402 Phospholipase D, plant
sly_miN_928	Solyc11g018580.1	-0.191057	-0.153433	no	no	Long-chain-fatty-acid--CoA ligase 4 (AHRD V1 ***- C0HA93_SALSA); contains Interpro domain(s) IPR000873 AMP-dependent synthetase and ligase
sly_miN_928	Solyc05g008940.2	-0.525078	-0.879067	no	no	Receptor-like kinase (AHRD V1 *-*- A7VM25_MARPO); contains Interpro domain(s) IPR002290 Serine/threonine protein kinase
sly_miN_928	Solyc01g006870.2	0.737416	0.904595	no	no	cDNA clone J023119C16 full insert sequence (AHRD V1 *-*- B7F733_ORYSJ)
sly_miN_928	Solyc10g005640.2	-1.07806	-0.685732	no	no	Phosphatase 2C family protein (AHRD V1 ***- D7KDP0_ARALY); contains Interpro domain(s) IPR015655 Protein phosphatase 2C
sly_miN_928	Solyc05g054720.2	-1.25613	-1.3368	no	no	Tic20-like protein (AHRD V1 ***- Q2V9A0_SOLTU); contains Interpro domain(s) IPR005691 Chloroplast protein import component Tic20
sly_miN_942	Solyc03g119120.2	0.806005	-0.451572	no	no	Pentatricopeptide repeat-containing protein (AHRD V1 ***- D7M3D7_ARALY); contains Interpro domain(s) IPR002885 Pentatricopeptide repeat
sly_miN_942	Solyc10g049570.1	1.50968	1.39949	no	no	Pentatricopeptide repeat-containing protein (AHRD V1 ***- D7KJJ1_ARALY); contains Interpro domain(s) IPR002885 Pentatricopeptide repeat
sly_miN_942	Solyc01g110700.2	-0.585269	0.405981	no	no	Unknown Protein (AHRD V1)
sly_miN_942	Solyc02g086340.2	0.264071	0.326839	no	no	LisH domain and HEAT repeat-containing protein KIAA1468 (AHRD V1 *-*- K1468_HUMAN); contains Interpro domain(s) IPR011989 Armadillo-like helical
sly_miN_942	Solyc09g010460.2	0.710096	0.273037	no	no	Eukaryotic translation initiation factor 3 subunit A (AHRD V1 ***- Q24JU4_HUMAN); contains Interpro domain(s) IPR000717 Proteasome component region PCI
sly_miN_942	Solyc02g068720.2	-0.804462	-0.346195	no	no	Nck-associated protein 1 (AHRD V1 **-- B7ZGK5_LOTJA); contains Interpro domain(s) IPR019137 Nck-associated protein 1
sly_miN_944	Solyc01g110700.2	-0.585269	0.405981	no	no	Unknown Protein (AHRD V1)
sly_miN_944	Solyc01g111180.2	-6.55526	-6.4633	no	yes	Unknown Protein (AHRD V1)
sly_miN_944	Solyc01g110700.2	-0.585269	0.405981	no	no	Unknown Protein (AHRD V1)
sly_miN_944	Solyc01g098450.2	1.36231	2.11723	no	no	Genomic DNA chromosome 3 P1 clone MYF24 (AHRD V1 ***- Q9LS59_ARATH)
sly_miN_944	Solyc10g005210.2	-2.08779	#	no	no	DNA-3-methyladenine glycosylase I (AHRD V1 ***- B4FWT0_MAIZE); contains Interpro domain(s) IPR005019 Methyladenine glycosylase
sly_miN_944	Solyc10g017530.2	0.293008	0.609483	no	no	ATP-dependent RNA Helicase (AHRD V1 **** Q7PDT0_PLAYO); contains Interpro domain(s) IPR011545 DNA/RNA helicase, DEAD/DEAH box type, N-terminal
sly_miN_944	Solyc01g090230.2	-0.526696	0.0715395	no	no	GRAM domain containing protein (AHRD V1 *-*- B4FWB9_MAIZE); contains Interpro domain(s) IPR004182 GRAM
sly_miN_944	Solyc04g005080.2	0.3252	0.261311	no	no	Pyruvate dehydrogenase E1 component alpha subunit (AHRD V1 ***- B6TMS5_MAIZE); contains Interpro domain(s) IPR017597 Pyruvate dehydrogenase (acetyl-transferring) E1 component, alpha subunit, subgroup y
sly_miN_944	Solyc11g016990.1	1.02146	1.27644	no	no	Receptor-type tyrosine-protein phosphatase S (AHRD V1 ***- B6TAK5_MAIZE); contains Interpro domain(s) IPR000242 Protein-tyrosine phosphatase, receptor/non-receptor type
sly_miN_944	Solyc05g011810.2	0.399305	0.48746	no	no	BHLH transcription factor (AHRD V1 *-** B5AEK3_ORYSJ); contains Interpro domain(s) IPR011598 Helix-loop-helix DNA-binding
sly_miN_944	Solyc04g053120.2	-0.402826	-0.728699	no	no	4-alpha-glucanotransferase (AHRD V1 ***- Q9LV91_ARATH); contains Interpro domain(s) IPR003385 Glycoside hydrolase, family 77
sly_miN_958	Solyc01g105410.2	-0.907053	-0.454488	no	no	Os06g0220000 protein (Fragment) (AHRD V1 ***- Q0DDJ2_ORYSJ); contains Interpro domain(s) IPR006766 Phosphate-induced protein 1 conserved region
sly_miN_962	Solyc01g110700.2	-0.585269	0.405981	no	no	Unknown Protein (AHRD V1)
sly_miN_962	Solyc01g111180.2	-6.55526	-6.4633	no	yes	Unknown Protein (AHRD V1)
sly_miN_962	Solyc01g110700.2	-0.585269	0.405981	no	no	Unknown Protein (AHRD V1)
sly_miN_962	Solyc01g098450.2	1.36231	2.11723	no	no	Genomic DNA chromosome 3 P1 clone MYF24 (AHRD V1 ***- Q9LS59_ARATH)
sly_miN_962	Solyc10g017530.2	0.293008	0.609483	no	no	ATP-dependent RNA Helicase (AHRD V1 **** Q7PDT0_PLAYO); contains Interpro domain(s) IPR011545 DNA/RNA helicase, DEAD/DEAH box type, N-terminal
sly_miN_962	Solyc01g090230.2	-0.526696	0.0715395	no	no	GRAM domain containing protein (AHRD V1 *-*- B4FWB9_MAIZE); contains Interpro domain(s) IPR004182 GRAM
sly_miN_962	Solyc10g005210.2	-2.08779	#	no	no	DNA-3-methyladenine glycosylase I (AHRD V1 ***- B4FWT0_MAIZE); contains Interpro domain(s) IPR005019 Methyladenine glycosylase
sly_miN_962	Solyc04g005080.2	0.3252	0.261311	no	no	Pyruvate dehydrogenase E1 component alpha subunit (AHRD V1 ***- B6TMS5_MAIZE); contains Interpro domain(s) IPR017597 Pyruvate dehydrogenase (acetyl-transferring) E1 component, alpha subunit, subgroup y
sly_miN_962	Solyc04g053120.2	-0.402826	-0.728699	no	no	4-alpha-glucanotransferase (AHRD V1 ***- Q9LV91_ARATH); contains Interpro domain(s) IPR003385 Glycoside hydrolase, family 77
sly_miN_962	Solyc11g016990.1	1.02146	1.27644	no	no	Receptor-type tyrosine-protein phosphatase S (AHRD V1 ***- B6TAK5_MAIZE); contains Interpro domain(s) IPR000242 Protein-tyrosine phosphatase, receptor/non-receptor type
sly_miN_962	Solyc05g011810.2	0.399305	0.48746	no	no	BHLH transcription factor (AHRD V1 *-** B5AEK3_ORYSJ); contains Interpro domain(s) IPR011598 Helix-loop-helix DNA-binding
sly_miN_968	Solyc05g054370.2	2.31938	2.115	yes	yes	Acyl-CoA dehydrogenase (AHRD V1 *-** A3JBQ6_9ALTE); contains Interpro domain(s) IPR009100 Acyl-CoA dehydrogenase/oxidase, middle and N-terminal
sly_miN_968	Solyc02g071180.2	-0.048491	0.159392	no	no	TA9 protein (Fragment) (AHRD V1 *--- Q70KT1_ORYSJ); contains Interpro domain(s) IPR009719 Protein of unknown function DUF1296
sly_miN_968	Solyc09g008930.2	-1.20641	-0.867977	no	no	Os03g0270500 protein (Fragment) (AHRD V1 *-*- Q0DT39_ORYSJ); contains Interpro domain(s) IPR007700 Protein of unknown function DUF668
sly_miN_968	Solyc07g025250.1	1.30337	0.528548	no	no	Pentatricopeptide repeat-containing protein (AHRD V1 ***- D7M6Q4_ARALY); contains Interpro domain(s) IPR002885 Pentatricopeptide repeat
sly_miN_968	Solyc01g015020.2	1.91747	2.02592	yes	no	PRLI-interacting factor A (Fragment) (AHRD V1 *-*- Q9FUB4_ARATH)
sly_miN_968	Solyc04g009720.1	-0.307871	-0.498649	no	no	Pentatricopeptide repeat-containing protein (AHRD V1 ***- D7LY59_ARALY); contains Interpro domain(s) IPR000504 RNA recognition motif, RNP-1
sly_miN_968	Solyc10g079850.1	0.0571807	-0.025126	no	no	Genomic DNA chromosome 3 P1 clone MPN9 (AHRD V1 ***- Q9LT22_ARATH)
sly_miN_968	Solyc12g099600.1	0.333498	-0.53709	no	no	Protein phosphatase 2C containing protein (AHRD V1 ***- B6T998_MAIZE); contains Interpro domain(s) IPR015655 Protein phosphatase 2C
sly_miN_969	Solyc05g054370.2	2.31938	2.115	yes	yes	Acyl-CoA dehydrogenase (AHRD V1 *-** A3JBQ6_9ALTE); contains Interpro domain(s) IPR009100 Acyl-CoA dehydrogenase/oxidase, middle and N-terminal
sly_miN_969	Solyc02g071180.2	-0.048491	0.159392	no	no	TA9 protein (Fragment) (AHRD V1 *--- Q70KT1_ORYSJ); contains Interpro domain(s) IPR009719 Protein of unknown function DUF1296
sly_miN_969	Solyc09g008930.2	-1.20641	-0.867977	no	no	Os03g0270500 protein (Fragment) (AHRD V1 *-*- Q0DT39_ORYSJ); contains Interpro domain(s) IPR007700 Protein of unknown function DUF668
sly_miN_969	Solyc07g025250.1	1.30337	0.528548	no	no	Pentatricopeptide repeat-containing protein (AHRD V1 ***- D7M6Q4_ARALY); contains Interpro domain(s) IPR002885 Pentatricopeptide repeat
sly_miN_969	Solyc01g015020.2	1.91747	2.02592	yes	no	PRLI-interacting factor A (Fragment) (AHRD V1 *-*- Q9FUB4_ARATH)
sly_miN_969	Solyc04g009720.1	-0.307871	-0.498649	no	no	Pentatricopeptide repeat-containing protein (AHRD V1 ***- D7LY59_ARALY); contains Interpro domain(s) IPR000504 RNA recognition motif, RNP-1
sly_miN_969	Solyc10g079850.1	0.0571807	-0.025126	no	no	Genomic DNA chromosome 3 P1 clone MPN9 (AHRD V1 ***- Q9LT22_ARATH)
sly_miN_969	Solyc12g099600.1	0.333498	-0.53709	no	no	Protein phosphatase 2C containing protein (AHRD V1 ***- B6T998_MAIZE); contains Interpro domain(s) IPR015655 Protein phosphatase 2C
sly_miN_970	Solyc05g054370.2	2.31938	2.115	yes	yes	Acyl-CoA dehydrogenase (AHRD V1 *-** A3JBQ6_9ALTE); contains Interpro domain(s) IPR009100 Acyl-CoA dehydrogenase/oxidase, middle and N-terminal
sly_miN_970	Solyc02g071180.2	-0.048491	0.159392	no	no	TA9 protein (Fragment) (AHRD V1 *--- Q70KT1_ORYSJ); contains Interpro domain(s) IPR009719 Protein of unknown function DUF1296
sly_miN_970	Solyc09g008930.2	-1.20641	-0.867977	no	no	Os03g0270500 protein (Fragment) (AHRD V1 *-*- Q0DT39_ORYSJ); contains Interpro domain(s) IPR007700 Protein of unknown function DUF668
sly_miN_970	Solyc07g025250.1	1.30337	0.528548	no	no	Pentatricopeptide repeat-containing protein (AHRD V1 ***- D7M6Q4_ARALY); contains Interpro domain(s) IPR002885 Pentatricopeptide repeat
sly_miN_970	Solyc01g015020.2	1.91747	2.02592	yes	no	PRLI-interacting factor A (Fragment) (AHRD V1 *-*- Q9FUB4_ARATH)
sly_miN_970	Solyc04g009720.1	-0.307871	-0.498649	no	no	Pentatricopeptide repeat-containing protein (AHRD V1 ***- D7LY59_ARALY); contains Interpro domain(s) IPR000504 RNA recognition motif, RNP-1
sly_miN_970	Solyc10g079850.1	0.0571807	-0.025126	no	no	Genomic DNA chromosome 3 P1 clone MPN9 (AHRD V1 ***- Q9LT22_ARATH)
sly_miN_970	Solyc12g099600.1	0.333498	-0.53709	no	no	Protein phosphatase 2C containing protein (AHRD V1 ***- B6T998_MAIZE); contains Interpro domain(s) IPR015655 Protein phosphatase 2C
sly_miN_971	Solyc05g054370.2	2.31938	2.115	yes	yes	Acyl-CoA dehydrogenase (AHRD V1 *-** A3JBQ6_9ALTE); contains Interpro domain(s) IPR009100 Acyl-CoA dehydrogenase/oxidase, middle and N-terminal
sly_miN_971	Solyc02g071180.2	-0.048491	0.159392	no	no	TA9 protein (Fragment) (AHRD V1 *--- Q70KT1_ORYSJ); contains Interpro domain(s) IPR009719 Protein of unknown function DUF1296
sly_miN_971	Solyc09g008930.2	-1.20641	-0.867977	no	no	Os03g0270500 protein (Fragment) (AHRD V1 *-*- Q0DT39_ORYSJ); contains Interpro domain(s) IPR007700 Protein of unknown function DUF668
sly_miN_971	Solyc07g025250.1	1.30337	0.528548	no	no	Pentatricopeptide repeat-containing protein (AHRD V1 ***- D7M6Q4_ARALY); contains Interpro domain(s) IPR002885 Pentatricopeptide repeat
sly_miN_971	Solyc01g015020.2	1.91747	2.02592	yes	no	PRLI-interacting factor A (Fragment) (AHRD V1 *-*- Q9FUB4_ARATH)
sly_miN_971	Solyc04g009720.1	-0.307871	-0.498649	no	no	Pentatricopeptide repeat-containing protein (AHRD V1 ***- D7LY59_ARALY); contains Interpro domain(s) IPR000504 RNA recognition motif, RNP-1
sly_miN_971	Solyc10g079850.1	0.0571807	-0.025126	no	no	Genomic DNA chromosome 3 P1 clone MPN9 (AHRD V1 ***- Q9LT22_ARATH)
sly_miN_971	Solyc12g099600.1	0.333498	-0.53709	no	no	Protein phosphatase 2C containing protein (AHRD V1 ***- B6T998_MAIZE); contains Interpro domain(s) IPR015655 Protein phosphatase 2C
sly_miN_972	Solyc04g011370.2	-0.37454	0.194837	no	no	Actin-depolymerizing factor 2 (AHRD V1 **** Q541R7_PETHY); contains Interpro domain(s) IPR002108 Actin-binding, cofilin/tropomyosin type
sly_miN_995	Solyc08g005510.1	2.88727	#	no	no	Tir-nbs-lrr, resistance protein
sly_miN_995	Solyc11g011350.1	1.19184	#	no	no	Tir-nbs-lrr, resistance protein
sly_miN_995	Solyc11g011090.1	1.53664	0.977468	no	no	Tir-nbs-lrr, resistance protein
sly_miN_995	Solyc01g008800.1	1.57092	1.8236	no	no	Tir-nbs-lrr, resistance protein
sly_miN_995	Solyc07g055460.2	5.20875	#	no	no	Cytochrome P450
sly_miN_995	Solyc03g033380.2	-0.892915	0.00745867	no	no	Ran-binding protein 9 (AHRD V1 **-* B6UAR9_MAIZE); contains Interpro domain(s) IPR018355 SPla/RYanodine receptor subgroup
sly_miN_995	Solyc09g007710.2	-2.61963	#	yes	no	Tir-nbs-lrr, resistance protein
sly_miN_995	Solyc12g011290.1	-0.868213	-0.79508	no	no	Kinesin (AHRD V1 *-*- A6YTD6_CUCME); contains Interpro domain(s) IPR001752 Kinesin, motor region
sly_miN_995	Solyc06g017970.2	-0.0189097	0.288699	no	no	Ubiquitin carboxyl-terminal hydrolase (Fragment) (AHRD V1 *--- D8UG84_VOLCA); contains Interpro domain(s) IPR002083 MATH
sly_miN_995	Solyc12g096900.1	-1.78496	-2.63526	no	no	Tir, resistance protein fragment
sly_miN_1001	Solyc01g110700.2	-0.585269	0.405981	no	no	Unknown Protein (AHRD V1)
sly_miN_1001	Solyc03g120750.2	-1.26516	-0.989377	no	no	Ras-related protein Rab-7 (AHRD V1 ***- C1BJT6_OSMMO); contains Interpro domain(s) IPR003579 Ras small GTPase, Rab type
sly_miN_1008	Solyc07g005990.2	0.66835	1.1518	no	no	Transcription regulatory protein SNF5 (AHRD V1 *-*- D3B6R9_POLPA)
sly_miN_1008	Solyc03g046450.2	0.127093	0.25716	no	no	Cell morphogenesis protein (AHRD V1 *--- C0NPN9_AJECG); contains Interpro domain(s) IPR016024 Armadillo-type fold
sly_miN_1008	Solyc06g008890.2	-0.834007	-2.2485	no	no	S-receptor kinase -like protein (AHRD V1 **** O49361_ARATH); contains Interpro domain(s) IPR002290 Serine/threonine protein kinase
sly_miN_1009	Solyc06g072300.2	-0.416181	0.295665	no	no	ARGONAUTE 1 (AHRD V1 ***- D6RUV9_TOBAC); contains Interpro domain(s) IPR003165 Stem cell self-renewal protein Piwi
