# Supplementary material for: Profiling of drought-responsive microRNA and mRNA in tomato using high-throughput sequencing
Source: BMC Genomics. 2017 Jun 26;18:481. doi: 10.1186/s12864-017-3869-1 (PMC5485680; doi:10.1186/s12864-017-3869-1)
Supplement: Supplementary file 18 — The primers of miRNAs and genes used for qRT-PCR verification (XLSX 10 kb) [file 12864_2017_3869_MOESM18_ESM.xlsx]

## Sheet: Sheet1
Additional file 18: Table S18 - The primers of miRNAs and genes used for qRT-PCR verification.
Primer name	Sequence (5'-3')
sly-miR166c-5p	GGGATGTTGTCTGGCTCGACA
sly-miR168b-3p	CCCGCCTTGCATCAACTGAAT
sly-miR168b-5p	TCGCTTGGTGCAGGTCGGGAC
sly-miR396a-3p	GTTCAATAAAGCTGTGGGAAG
sly-miR482e-5p	TGTGGGTGGGGTGGAAAGATT
sly-miR6024	TTTTAGCAAGAGTTGTTTTACC
sly-miR6027-5p	ATGGGTAGCACAAGGATTAATG
sly_miN_294	AGCTGCTGACCTATGGATTCC
sly_miN_526	TCGATAAACCTCTGCATCCAGT
sly_miN_1009	TCGCTTGGTGCAGGTCGGGACC
Solyc01g095700-F	GGAACTTCTTGATGATGAGGAGCA
Solyc01g095700-R	CTCTGGATGGACTGTAATAACCGA
Solyc01g102300-F	GTTTAGGGATGGGTATGGGGATG
Solyc01g102300-R	CCTGGATAAGCGGTGGAAGC
Solyc01g104650-F	TTACTCTGATTCCGACCCTTTTG
Solyc01g104650-R	CATCTCCGGCTCCCTACTCC
Solyc02g077970-F	TCAATTTTCCTTAGACGCAATGTC
Solyc02g077970-R	AGGGGAAGATGAGAAGCAGACA
Solyc02g079190-F	CCAGATCAACTCACAAGTCGGC
Solyc02g079190-R	CACCACTCCTAATGGTTTCATAGC
Solyc06g072130-F	AGTGGGCTGGAGGTGGAGGA
Solyc06g072130-R	GCCAAAGGCTGATGATGAGTATG
Solyc09g007270-F	CAGTTCCCAATCCTATCCTACGC
Solyc09g007270-R	GGTGGTTCTGTCTTGTCCTGTCTC
Solyc11g011260-F	ACAGATTCATCAGCAACGAGACC
Solyc11g011260-R	TGTGAAACCGCAAGAATACCA
Solyc12g088670-F	GCATGGATTATTGGATCGTTAGG
Solyc12g088670-R	CGGGTTTAGGAGGATTTGGTC
Solyc12g098900-F	GACTGCGGAAGCAGCAAAAC
Solyc12g098900-R	CTTTCTCGGAGGTGGCGTGT
Actin4-F	GAGGATATTCAGCCCCTTGTTTG
Actin4-R	CATCTTTCTGACCCATTCCAACC
